# Supplementary material for: Photoreception and transcriptomic response to light during early development of a teleost with a life cycle tightly controlled by seasonal changes in photoperiod
Source: PLoS Genet. 2022 Dec 12;18(12):e1010529. doi: 10.1371/journal.pgen.1010529 (PMC9744326; doi:10.1371/journal.pgen.1010529)
Supplement: S1 Table — The normalized counts are for the LDM at 255 dd, 379 dd, 555 dd and 690 dd. (XLSX) [file pgen.1010529.s007.xlsx]

## Sheet: Sheet1
ID	LDM_255_JVH_089	LDM_255_JVH_090	LDM_255_JVH_091	LDM_255_JVH_092	LDM_255_JVH_093	LDM_255_JVH_094	LDM_379_JVH_083	LDM_379_JVH_084	LDM_379_JVH_085	LDM_379_JVH_086	LDM_379_JVH_087	LDM_379_JVH_088	LDM_555_JVH_077	LDM_555_JVH_078	LDM_555_JVH_079	LDM_555_JVH_080	LDM_555_JVH_081	LDM_555_JVH_082	LDM_690_1000_JVH_001	LDM_690_1000_JVH_002	LDM_690_1000_JVH_003	LDM_690_1000_JVH_004	LDM_690_1000_JVH_025	LDM_690_1000_JVH_026	LDM_690_1000_JVH_027	LDM_690_1000_JVH_028
ENSSSAG00000000002	1.04108665321712	2.74926989565681	9.2166601435765	4.27065816841671	3.16491524146338	1.16957100765036	5.37160819168933	0.762237587796599	0	2.18989160673681	2.42829080090583	2.747306960864	0	2.71713137473056	1.06054827278626	1.84232703727544	2.81845811170308	2.85496508149097	2.8311432842669	4.26457824347075	1.48991603554719	1.13823048791664	1.19970270647474	5.60332552796598	1.37321596646576	3.01278915663975
ENSSSAG00000000003	2570.44294679306	18675.2405472176	3296.93099993079	3199.79063268622	2562.52637383819	8513.30736468697	24972.6064831637	3796.70542481486	3468.63941887121	19084.9053527113	4325.47971378497	4743.2254679317	6557.39796038765	26224.393463212	3465.87175546551	29753.5816519984	5333.46223337946	4197.75032481889	44498.4945704649	4312.91013023008	6129.51457024115	5090.1667419632	4900.78555594933	64757.6331267029	7875.39356768114	4637.68677512079
ENSSSAG00000000005	3883.25321649984	28940.464483621	3960.5305302683	6037.64298559912	3965.63879755362	17494.4431324341	44356.0546428746	5716.0196708867	4466.42757855206	32795.8167024904	7880.15054762527	6579.80017126928	9626.19146487457	38935.1340342016	3701.31347202406	46021.3293911405	7554.40722540149	5046.62660904887	68437.2266105837	6249.0286527658	8798.69914792394	7972.16633736812	6538.37975028735	99120.0269269542	11765.7144006786	6650.22993175614
ENSSSAG00000000007	16266.9789565174	15585.6110384784	16567.6049409462	17070.8883637037	21855.849685799	7713.32079545412	9110.2474931051	17760.1357956608	25931.8876398601	18767.3710697344	18465.4170474596	22291.6486804505	16950.7878013839	14859.9914884014	20504.6403060496	17316.0318233519	22783.4758889705	21131.499878169	15806.2729560621	17173.4565864567	25225.0234398317	21347.5128008765	16695.0628633025	9150.23058716845	17255.8318346088	18968.5205302039
ENSSSAG00000000008	7.28760657251982	9.34751764523315	5.26666293918657	2.13532908420835	2.10994349430892	3.50871302295108	4.028706143767	8.38461346576259	9.6404653109261	1.0949458033684	5.55037897349904	8.241920882592	2.45503480358953	9.50995981155696	6.36328963671759	3.68465407455088	7.51588829787488	3.80662010865463	1.41557164213345	1.42152608115692	4.46974810664157	7.96761341541646	1.19970270647474	2.80166276398299	8.23929579879457	2.0085261044265
ENSSSAG00000000009	6.2465199193027	13.746349478284	10.5333258783731	6.40598725262507	11.6046892186991	15.2044230994547	9.40031433545633	8.38461346576259	11.5685583731113	8.75956642694723	10.060061889467	10.989227843456	3.6825522053843	10.8685254989222	4.24219309114506	11.0539622236526	13.152804521281	4.75827513581829	18.4024313477348	2.84305216231383	4.46974810664157	9.10584390333309	8.39791894532321	8.40498829194897	8.23929579879457	8.034104417706
ENSSSAG00000000010	0	1.64956193739408	1.31666573479664	0	0	3.50871302295108	0	0	0	0	1.04069605753107	0	1.22751740179477	0	0	1.84232703727544	0	0	0	0	0	1.13823048791664	1.19970270647474	2.80166276398299	0	0
ENSSSAG00000000011	20681.186366158	23386.3894404151	23510.3833605289	26193.0142114418	27124.3785910883	14981.0350369935	10322.888042379	21636.8761671943	27622.8252553966	21114.9348721563	20230.4375610323	23012.8167576773	20580.5567584911	14538.0114204959	22559.9828587094	20591.6892956276	25279.6902899022	21526.4367144419	17546.0105042441	19578.6787157742	26279.8839929991	22988.8411644523	17919.9593266132	11119.7995102485	20815.207619688	21516.3358936689
ENSSSAG00000000012	138.464524877876	153.959114156781	156.683222440801	183.638301241919	150.860959843088	73.6829734819726	91.3173392587186	121.958014047456	152.319351912632	150.007575061471	164.083078404066	120.881506278016	71.1960093040965	126.346608924971	92.267699732405	130.805219646556	120.254212765998	107.537018069493	79.2720119594731	103.771403924455	112.488660683813	97.8878219608308	105.573838169777	78.4465573915238	72.7804462226854	88.375148594766
ENSSSAG00000000013	2.08217330643423	12.09678754089	3.94999720438993	3.20299362631253	4.21988698861784	10.5261390688532	16.114824575068	13.7202765803388	7.71237224874088	3.28483741010521	2.77518948674952	12.362881323888	0	12.2270911862875	10.6054827278626	9.2116351863772	2.81845811170308	3.80662010865463	8.49342985280069	2.84305216231383	13.4092443199247	2.27646097583327	8.39791894532321	14.008313819915	15.1053756311234	2.0085261044265
ENSSSAG00000000014	1.04108665321712	1.64956193739408	0	1.06766454210418	0	2.33914201530072	5.37160819168933	0	1.92809306218522	1.0949458033684	1.04069605753107	2.747306960864	2.45503480358953	1.35856568736528	0	0	0	0.951655027163657	0	0	0	1.13823048791664	0	0	0	2.0085261044265
ENSSSAG00000000015	1.04108665321712	0.549853979131362	0	0	1.05497174715446	1.16957100765036	0	0	0	0	0.34689868584369	0	1.22751740179477	0	0	0	0	0.951655027163657	0	0	0	0	0	0	1.37321596646576	1.00426305221325
ENSSSAG00000000016	9.36977987895405	14.2962034574154	25.0166489611362	8.54131633683342	18.9894914487803	10.5261390688532	18.8006286709127	12.9580389925422	15.4247444974818	19.7090244606313	16.3042382346534	16.483841765184	6.13758700897384	6.7928284368264	11.6660310006489	14.7386162982035	14.0922905585154	10.4682052988002	21.2335746320017	7.10763040578458	12.6642863021511	6.82938292749982	7.19821623884846	28.0166276398299	5.49286386586305	7.02984136549275
ENSSSAG00000000017	383681.034089983	322906.697930704	329500.866795799	351857.391166769	371342.67019614	355105.149342802	330384.790535996	364742.11932449	426019.874462073	305798.653856334	344168.5931861	378904.455081922	383585.685369445	361723.548523755	407933.5298376	338076.22297523	482691.015182344	399169.797833742	369645.391767023	429984.630554425	423121.999893065	392352.602106816	427647.226452694	317419.986170981	403088.321932494	423453.54154403
ENSSSAG00000000018	113.478445200666	70.3813093288143	127.716576275274	56.5862207315214	55.9135025991864	87.717825573777	55.0589839648156	44.2097800922028	65.5551641142975	164.24187050526	40.9340449295555	94.782090149808	128.889327188451	104.609557927127	84.8438618229012	75.535408528293	54.4901901595929	220.783966301968	31.1425761269359	100.928351762141	145.266813465851	81.9525951299978	27.5931622489191	42.0249414597449	65.9143663903566	75.3197289159937
ENSSSAG00000000019	16.6573864514739	14.2962034574154	5.26666293918657	11.744309963146	26.3742936788615	15.2044230994547	13.4290204792233	19.055939694915	12.5326049042039	22.9938618707365	7.63177108856119	5.494613921728	4.91006960717907	8.15139412419168	6.36328963671759	47.9005029691614	8.45537433510924	15.2264804346185	15.5712880634679	11.3722086492553	2.97983207109438	6.82938292749982	8.39791894532321	5.60332552796598	8.23929579879457	9.03836746991925
ENSSSAG00000000020	178824.331163144	140441.503933816	134331.504926893	157681.240894282	154430.984235459	145394.050245047	116998.998023185	123095.272528448	167943.65404205	118505.984298562	145234.685207434	155453.617073529	155059.998194715	139395.632352115	174911.984437548	144484.497898326	215514.338997413	149761.951624745	150315.305963224	204874.603394578	162461.934432101	175450.262098934	212028.258126107	151015.226304211	181703.93668275	185304.609868284
ENSSSAG00000000022	6362.0805378098	7359.24565669414	5905.24582056294	5879.62863336771	6527.11019964465	6881.75580901471	4326.83039840575	5297.55123518636	6947.88334958444	4637.09547726519	5503.2007522243	5939.67764938797	5215.72144022597	4835.13528133303	6216.93397507308	4366.31507834279	7313.8987998695	5318.79994681768	5673.61114167086	6840.38350252708	5509.70949945351	5913.10738472693	5675.79350433201	5014.97634752955	5527.19426502469	7071.01615063349
ENSSSAG00000000023	79684.7724372381	94362.0909206704	83190.8911216563	78665.5234622358	93506.3658372885	92248.7436574145	54818.6044982375	73729.7173923894	81377.0957825894	71357.6180055188	69680.8452280504	81273.5818232397	72869.1155227428	60001.0535824876	72321.9683661138	72902.7231920264	94374.1908983032	80034.1877844636	69565.437209364	80944.5381132371	78158.0153927346	76112.3344964976	67859.9838890374	61115.471533525	73696.381272318	77481.9072674088
ENSSSAG00000000024	148094.576420135	132890.909092384	128859.442133078	127648.904989433	140724.791296428	119746.527618282	85340.0822434163	113542.148840594	142318.333199078	103455.954231264	112611.985892008	129512.17109557	132568.196841629	112152.314623379	143368.097160066	125713.027715527	172527.215877718	138481.032932747	135917.526791085	170442.398656795	155984.52446756	158420.057538725	164992.713816059	122211.331427702	156795.172267027	162924.607749712
ENSSSAG00000000026	7165.79943409341	7907.45007388811	8002.694336094	6193.52200874633	8984.13939876739	4723.8972998998	3753.41122394292	7074.32705234024	9464.04479573615	7179.55963268662	6535.57124129513	8758.41459123443	6860.59475863095	5685.5974016237	6804.47771819667	6742.91695642811	9039.73465026902	7992.95057314756	6958.95019272803	6513.43250386099	8787.52477765733	7464.5155397573	6573.17112877512	4600.33025846007	7652.93258111369	7862.37543577753
ENSSSAG00000000028	2961.8915284027	3337.61365332737	3277.18101390884	3025.76131232324	3688.181228052	2265.45904181875	1726.97203362812	3044.37692565962	3619.03067772166	3001.24644703279	2985.06319168495	3364.07737357797	2879.75582461052	2316.3544969578	2824.24005042982	2109.46445768038	3071.17985571912	2661.77911097675	2540.95109762954	2622.71561973451	3376.14973654994	2505.24530390452	2520.57538630344	1935.94896991225	2904.35176907509	3009.77636748311
ENSSSAG00000000029	45079.0520843011	46248.2181847388	47791.0161759137	44253.6276056761	54704.5049769474	34443.8661753031	23402.7539891425	42033.5917790435	55058.6254837611	41114.1199706802	42486.0696500201	51700.1960430192	39760.5161615343	31649.1462528616	42004.0748919728	37916.9327541658	50914.5063018789	42925.3516552439	33999.1997007612	39069.2228145167	46555.4063627431	42171.4395773114	39921.3072606536	23371.4707771461	39934.4935207908	41005.0646849192
ENSSSAG00000000033	20594.776173941	22544.0131443858	25511.7152774198	28565.3648239973	29482.2404459786	15860.5524347465	14579.8875342928	26061.6653643535	30709.7022479551	26688.2090113015	27644.0093761978	28037.6411890976	28881.0294294273	23113.2780391455	30409.1006256006	26710.0573864193	31154.2964807286	28343.1416740152	28033.9808008108	28437.6292535441	36476.1243822663	29013.4951369951	24458.3390769006	18647.8673570708	28299.2346369264	31427.4079559614
ENSSSAG00000000034	417.475747940064	1190.4338648194	477.949661731181	379.020912446983	521.156043094304	977.761362395701	1179.06799807581	487.069818602027	443.461404302601	1197.87070888503	428.419877016958	538.472164329344	547.472761200466	1825.91228381894	361.646961020116	1365.1643346211	355.125722074588	649.028728525614	1470.77893617665	417.928667860133	532.644982708121	443.909890287488	411.498028320837	1073.03683860549	554.779250452168	399.696694780873
ENSSSAG00000000035	6.2465199193027	1.64956193739408	0	0	1.05497174715446	2.33914201530072	8.05741228753399	1.5244751755932	1.92809306218522	1.0949458033684	1.38759474337476	1.373653480432	2.45503480358953	4.07569706209584	0	0	0	0	1.41557164213345	0	1.48991603554719	0	0	0	4.11964789939729	1.00426305221325
ENSSSAG00000000036	99738.1835515062	82600.1644530714	93474.0505104181	93591.4737608522	108508.064081825	85288.6265908872	59967.2909499717	96305.6702677491	133862.681074864	92487.8821189223	100115.654531861	109238.419377874	126234.207048368	99669.8130878664	129617.028255119	99644.1001380794	158990.161567208	122609.330389711	127797.807851808	162197.547386085	143395.478925204	144093.150387319	164018.555218401	102395.17069805	157871.773584736	147878.738701453
ENSSSAG00000000037	4.16434661286847	2.19941591652545	2.63333146959329	3.20299362631253	1.05497174715446	2.33914201530072	1.34290204792233	0	1.92809306218522	4.37978321347361	2.42829080090583	9.615574363024	9.82013921435814	0	2.12109654557253	7.36930814910176	0	2.85496508149097	1.41557164213345	0	2.23487405332079	0	2.39940541294949	0	1.37321596646576	3.01278915663975
ENSSSAG00000000038	1.04108665321712	0	0	0	1.05497174715446	2.33914201530072	0	0.762237587796599	0	0	2.08139211506214	0	1.22751740179477	2.71713137473056	0	0	1.87897207446872	0.951655027163657	0	2.84305216231383	0	0	0	2.80166276398299	0	0
ENSSSAG00000000039	205.094070683772	197.397578508159	190.916531545513	182.570636699814	215.21423641951	195.31835827761	145.033421175612	163.881081376269	169.672189472299	168.621653718734	163.042382346534	201.927061623504	136.254431599219	154.876488359642	154.840047826795	121.593584460179	131.52804521281	143.699909101712	150.050594066146	146.417186359162	141.542023376983	122.928892694997	127.168486886323	148.488126491099	151.053756311234	150.639457831987
ENSSSAG00000000040	1649.08125869591	1895.89652004493	1748.53209580994	1627.12076216677	1798.72682889836	1805.81763581216	1923.03573262478	1682.25835626709	1742.03208168435	1641.32375924924	1643.6059735274	1561.84400725118	1178.41670572298	1327.31867655588	1193.11680688455	1175.40464978173	1290.85381516001	1335.17200311061	917.290424102475	763.359505581264	712.924823009331	802.452493981229	718.621921178372	843.30049195888	727.804462226854	773.282550204202
ENSSSAG00000000041	2.08217330643423	1.09970795826272	0	3.20299362631253	2.10994349430892	5.8478550382518	16.114824575068	6.86013829016939	6.74832571764827	14.2342954437892	5.20348028765535	5.494613921728	13.5026914197424	4.07569706209584	5.30274136393132	9.2116351863772	1.87897207446872	3.80662010865463	12.740144779201	11.3722086492553	14.8991603554719	14.7969963429163	9.59762165179795	14.008313819915	9.61251176526033	12.051156626559
ENSSSAG00000000042	0	0	1.31666573479664	0	0	0	0	0	0	1.0949458033684	0	1.373653480432	0	0	1.06054827278626	0	3.75794414893744	0	1.41557164213345	0	0	1.13823048791664	1.19970270647474	0	0	0
ENSSSAG00000000044	5.20543326608558	0	0	1.06766454210418	1.05497174715446	0	2.68580409584466	1.5244751755932	0.96404653109261	1.0949458033684	1.04069605753107	2.747306960864	2.45503480358953	1.35856568736528	4.24219309114506	11.0539622236526	2.81845811170308	4.75827513581829	2.8311432842669	4.26457824347075	2.97983207109438	1.13823048791664	4.79881082589897	11.206651055932	10.9857277317261	5.02131526106625
ENSSSAG00000000046	165.532777861522	138.013348761972	157.999888175597	159.082016773522	154.025875084551	208.183639361764	136.976008888078	125.006964398642	166.780049879022	150.007575061471	161.65478760316	142.859961964928	110.476566161529	118.195214800779	102.873182460268	117.908930385628	109.91986635642	114.198603259639	76.4408686752062	102.349877843298	81.2004239373219	103.578974400414	65.9836488561109	114.868173323303	70.0340142897538	107.456146586818
ENSSSAG00000000047	292.54534955401	334.311219311868	238.316497998192	275.457451862878	299.611976191867	286.544896874338	251.122682961476	309.468460645419	302.71061076308	287.97074628589	270.234076272235	285.719923929856	223.408167126648	267.63744041096	269.379261287711	202.655974100298	254.600716090512	236.962101763751	223.660319457085	261.560798932873	219.017657225437	198.052104897495	214.746784458979	260.554637050418	196.369883204604	269.142497993151
ENSSSAG00000000048	247.778623465674	291.422608939622	265.966478428922	312.825710836524	274.29265426016	326.31031113445	299.46715668668	212.664286995251	230.407120931134	206.944756836628	242.829080090583	173.080338534432	170.624918849473	221.446207040541	177.111561555306	180.548049652993	185.078749335169	155.119769427676	138.726020929078	159.210921089575	127.387821039285	147.969963429163	112.772054408626	179.306416894911	159.293052110028	158.673562249693
ENSSSAG00000000049	142.628871490745	188.050060862926	204.08318889348	207.12692116821	161.410677314633	202.335784323512	159.805343702758	165.405556551862	181.240747845411	175.191328538945	201.20123778934	171.706685054	200.085336492547	222.804772727906	214.230751102825	237.660187808532	199.171039893684	167.491284780804	237.816035878419	237.394855553205	199.648748763324	236.75194148666	267.533703543868	294.174590218214	232.073498332714	268.138234940938
ENSSSAG00000000050	26.0271663304279	47.2874422052971	47.3999664526791	35.2329298894379	47.4737286219507	50.2915533289655	41.6299634855923	57.9300566725415	31.8135355260561	41.6079405279993	32.9553751551506	48.07787181512	55.2382830807645	47.5497990577848	57.2696067304583	73.6930814910176	46.0348158244837	42.8244762223646	69.363010464539	46.9103606781782	45.4424390841893	60.3262158595818	51.587216378414	56.0332552796598	52.1822067256989	64.272835341648
ENSSSAG00000000051	1164.97596494995	1141.49686067671	1158.66584662105	1450.95611271958	1164.68880885852	1188.28414377277	1443.61970151651	1400.99268637015	1285.07402594645	1185.82630504798	1213.45160308123	1248.65101371269	1260.66037164323	1491.70512472708	1494.31251635585	1357.795026472	1300.24867553235	1352.30179359956	1218.8071838769	1235.30616452536	1404.990821521	1213.35370011913	1109.72500348914	1263.54990655633	1305.92838410894	1175.99203414172
ENSSSAG00000000052	14.5752131450396	9.34751764523315	13.1666573479664	9.6089808789376	8.43977397723569	12.865281084154	182.634678517437	198.944010414912	146.535072726077	210.229594246733	134.943588793196	134.618041082336	772.108445728909	609.995993627011	590.72538794195	808.781569363918	596.573633643819	931.67027159322	1061.67873160009	1003.59741329678	1108.49753044711	1014.16336473372	812.198732283401	1056.22686202159	1186.45859502642	1027.36110241415
ENSSSAG00000000053	10.4108665321712	12.09678754089	9.2166601435765	11.744309963146	24.2643501845526	26.9001331759583	56.401886012738	54.8811063213551	29.8854424638709	66.7916940054726	55.8506884208341	24.725762647776	82.2436659202494	73.3625471177251	77.4200239133973	51.5851570437123	53.5507041223585	89.4555725533838	89.1810134544072	59.7040954085905	87.9050460972843	102.440743912497	69.5827569755351	112.06651055932	70.0340142897538	104.443357430178
ENSSSAG00000000054	1.04108665321712	2.19941591652545	0	1.06766454210418	1.05497174715446	1.16957100765036	0	0	0.96404653109261	2.18989160673681	1.73449342921845	0	0	1.35856568736528	0	0	0	0.951655027163657	2.8311432842669	1.42152608115692	2.97983207109438	4.55292195166655	0	16.8099765838979	4.11964789939729	3.01278915663975
ENSSSAG00000000055	2.08217330643423	7.69795570783906	9.2166601435765	6.40598725262507	8.43977397723569	8.18699705355252	8.05741228753399	5.33566311457619	10.6045118420187	8.75956642694723	6.93797371687381	6.86826740216	8.59262181256337	10.8685254989222	13.7871275462214	12.8962892609281	13.152804521281	11.4198603259639	11.3245731370676	9.95068256809841	11.1743702666039	9.10584390333309	1.19970270647474	5.60332552796598	8.23929579879457	15.0639457831987
ENSSSAG00000000056	121.807138426403	199.596994424684	181.699871401937	183.638301241919	163.520620808941	228.06634649182	122.204086360932	130.342627513218	106.045118420187	124.823821583998	92.968847806109	115.386892356288	81.0161485184546	82.8725069292821	65.7539929127484	75.535408528293	74.2193969415145	88.5039175262201	59.4540089696048	95.2422474375134	64.0663895285292	83.0908256179145	62.3845407366867	47.6282669877109	67.2875823568223	70.2984136549275
ENSSSAG00000000057	446.626174230143	396.994572932843	441.083021156875	425.998152299567	384.009715964224	397.654142601122	440.471871718525	432.950949868468	450.209730020249	471.921641251782	472.476010119106	421.711618492624	529.060000173545	536.633446509286	599.20977412424	462.424086356135	610.665924202334	570.041361271031	561.981941926979	602.727058410532	576.597505756763	599.847467132068	559.061461217231	442.662716709313	484.745236162414	538.284995986302
ENSSSAG00000000058	23.9449930239937	37.3900705809326	15.7999888175597	26.6916135526044	30.5941806674794	40.9349852677626	49.6873757731263	41.1608297410164	30.8494889949635	58.0321275785254	38.5057541286496	38.462297452096	66.2859396969174	116.836649113414	46.6641240025956	86.5893707519457	32.8820113032026	61.8575767656377	118.90801793921	82.4485127071011	101.314290417209	78.5379036662479	74.3815678014341	92.4548712114387	109.857277317261	83.3538333336997
ENSSSAG00000000059	618.405472010967	988.637454478188	824.232749982698	529.561612883672	758.524686204057	1004.66149557166	1056.86391171488	966.517261326088	1046.95453276657	962.457361160826	963.337650587928	868.148999633024	445.588816851501	639.884438749047	817.68271831821	508.482262288021	210.444872340497	893.604070506674	501.112361315241	284.305216231383	366.519344744609	431.389354920405	280.73043331509	389.431124193636	318.586104220057	389.654064258741
ENSSSAG00000000060	73.9171523784153	163.306631802014	105.333258783731	213.532908420836	111.827005198373	203.505355331163	221.578837907185	204.279673529489	158.103631099188	181.761003359155	129.393209819696	141.486308484496	176.762505858447	206.501984479523	150.59785473565	213.709936323951	115.556782579826	132.280048775748	257.634038868288	208.964333930067	165.380679945738	178.702186602912	142.764622070495	193.314730714826	210.102042869262	160.68208835412
ENSSSAG00000000061	3.12325995965135	10.4472256034959	5.26666293918657	4.27065816841671	6.32983048292677	12.865281084154	9.40031433545633	9.90908864135579	4.82023265546305	8.75956642694723	6.59107503103012	5.494613921728	2.45503480358953	17.6613539357486	4.24219309114506	5.52698111182632	0.93948603723436	8.56489524447292	8.49342985280069	9.95068256809841	5.95966414218877	13.6587658549996	7.19821623884846	14.008313819915	15.1053756311234	15.0639457831987
ENSSSAG00000000062	36.4380328625991	53.3358359757421	48.7166321874758	37.3682589736462	36.9240111504061	46.7828403060144	85.9457310670293	79.2727091308463	53.9866057411862	78.836097842525	58.6258779075837	76.924594904192	85.9262181256337	91.0239010534738	79.5411204589699	97.6433329755983	56.3691622340616	78.0357122274199	137.310449286944	79.6054605447873	93.1197522216995	84.2290561058311	85.1788921597068	120.471498851269	93.3786857196718	74.3154658637805
ENSSSAG00000000063	296.709696166878	256.781808254346	248.849823876566	232.750870178711	269.017795524388	226.89677548417	224.264642003029	240.104840155929	249.688051552986	275.926342448838	234.850410316178	284.346270449424	250.413549966133	258.127480599403	215.291299375612	189.75968483937	283.724783244777	243.623686953896	193.933314972282	230.28722514742	226.467237403173	244.719554902077	195.551541155383	268.959625342367	215.594906735125	202.861136547076
ENSSSAG00000000064	46.8488993947702	85.2273667653611	96.1165986401549	89.6838215367509	59.0784178406498	94.7352516196791	138.318910936	102.902074352541	80.9799086117793	79.9310436458934	75.2770148280808	92.034783188944	108.02153135794	165.745013858564	90.1466031868325	114.224276311077	70.461452792577	65.6641968742924	114.661303012809	81.0269866259442	90.1399201506051	77.3996731783313	69.5827569755351	117.669836087286	111.230493283727	92.3922008036189
ENSSSAG00000000065	614.241125398099	524.010842112188	543.782948471014	675.831655151944	549.640280267474	680.690326452509	628.478158427651	589.971892954568	542.758197005139	531.048714633676	492.59613389804	490.394292514224	525.37744796816	569.239023006052	473.004529662674	475.320375617063	388.007733377791	415.873246870518	445.905067272036	425.036298265918	411.216825811025	389.27482686749	307.123892857534	439.86105394533	407.845142040331	377.602907632182
ENSSSAG00000000067	24.9860796772108	32.9912387478817	26.3333146959329	30.9622717210211	30.5941806674794	28.0697041836086	95.3460454024856	88.4195601844055	67.4832571764827	74.4563146290514	65.5638516244575	56.319792697712	138.709466402809	179.330670732217	143.174016826146	140.016854832933	99.5855199468422	101.827087906511	223.660319457085	144.995660278005	258.500432167438	169.596342699579	148.763135602868	238.141334938554	175.771643707617	132.562722892149
ENSSSAG00000000068	10.4108665321712	15.3959114156781	9.2166601435765	7.47365179472924	10.5497174715446	14.0348520918043	14.7719225271457	24.3916028094912	27.9573494016857	27.3736450842101	23.2422119515272	24.725762647776	45.4181438664064	50.2669304325154	64.6934446399622	33.1618866709579	39.4584135638431	45.6794413038556	73.6097253909393	69.6547779766889	99.0794163638882	64.8791378112483	44.3890001395655	70.0415690995748	53.5554226921647	62.2643092372215
ENSSSAG00000000069	48.9310727012045	28.5924069148308	44.7666349830859	38.4359235157504	30.5941806674794	43.2741272830633	33.5725511980583	35.8251666264402	24.1011632773153	27.3736450842101	29.4863882967137	15.110188284752	61.3758700897384	59.7768902440723	111.357568642558	49.7428300064369	76.0983690159832	70.4224720101106	108.999016444276	95.2422474375134	115.468492754907	64.8791378112483	73.1818650949594	117.669836087286	115.350141183124	126.537144578869
ENSSSAG00000000070	0	0	0	0	0	0	0	0	0	0	0	0	0	1.35856568736528	0	0	0	0	2.8311432842669	2.84305216231383	0	11.3823048791664	1.19970270647474	2.80166276398299	6.86607983232881	4.017052208853
ENSSSAG00000000071	26.0271663304279	48.3871501635598	55.299960861459	46.9772398525838	41.143898139024	97.0743936349798	251.122682961476	179.125833132201	136.894607415151	183.950894965892	128.699412448009	116.76054583672	238.138375948185	241.82469235102	179.232658100879	311.353269299549	132.467531250045	234.10713668226	215.166889604284	213.228912173537	197.413874710003	213.987331728328	159.560459961141	260.554637050418	203.235963036933	184.784401607238
ENSSSAG00000000072	385.202061690333	352.456400623203	383.149728825823	417.456835962733	374.514970239834	398.823713608773	413.613830760078	394.076832890842	397.187170810155	393.085543409257	372.569188596123	398.35950932528	419.81095141381	422.513928770602	433.764243569582	436.631507834279	441.558437500149	439.66462254961	457.229640409104	400.87035488625	427.605902202044	455.292195166655	429.493568917958	395.034449721602	433.936245403181	451.918373495962
ENSSSAG00000000073	324.81903580374	299.670418626592	367.349740008263	322.434691715462	313.326608904875	307.597175012045	327.668099693049	298.03489682847	259.328516863912	266.071830218522	257.051926210174	225.279170790848	255.323619573312	225.521904102637	217.412395921184	200.813647063023	209.505386303262	237.913756790914	261.880753794688	282.883690150226	215.292867136569	243.58132441416	242.339946707898	277.364613634316	271.896761360221	309.313020081681
ENSSSAG00000000075	607.994605478796	985.3383306034	934.832671705616	816.763374709696	810.218301814626	1052.61390688532	1115.95160182346	935.265520226427	777.021504060644	1109.18009881219	867.593613295069	828.313048700496	984.468956239403	1016.20713414923	829.348749318859	1018.80685161332	706.493500000239	905.975585859802	1163.59988983369	916.884322346211	783.695834697823	847.981713497894	688.629353516503	1249.54159273641	951.638664760773	879.734433738807
ENSSSAG00000000077	12.4930398386054	13.746349478284	18.433320287153	27.7592780947086	9.49474572439015	14.0348520918043	8.05741228753399	12.1958014047456	15.4247444974818	14.2342954437892	13.1821500620602	6.86826740216	19.6402784287163	19.0199196231139	22.2715137285116	33.1618866709579	19.7292067819216	14.2748254074549	21.2335746320017	12.7937347304122	30.5432787287174	20.4881487824995	31.1922703683433	22.4133021118639	26.0911033628495	22.0937871486915
ENSSSAG00000000078	4696.34189266241	4234.42549329062	4268.63031221072	4051.78693728535	4199.84252542191	3902.85845252925	2859.03846002665	2571.02738363793	3137.00741217535	2611.44574103364	2778.65847360796	2866.81481366158	1836.36603308497	1513.44217572492	1622.63885736299	1567.8203087214	1983.25502460173	1641.60492185731	1152.27531669663	1641.86262373624	1218.00635905983	1231.5653879258	1481.63284249631	1171.09503534489	1332.01948747179	1376.84464458437
ENSSSAG00000000079	500.762680197433	451.979970845979	472.682998791995	451.622101310067	436.758303321947	371.923580432814	425.699949191379	446.671226448807	504.196335761435	393.085543409257	473.516706176637	479.405064670768	403.853225190478	445.609545455812	478.307271026605	418.208237461525	500.746057845914	422.534832060664	332.65933590136	396.60577664278	408.981951757704	401.795362234573	343.114974051777	302.579578510163	325.452184052386	416.769166668499
ENSSSAG00000000080	1834.39468296856	1761.73214913688	1641.88217129141	1804.35307615606	1694.28462593006	1743.83037240669	1709.51430700513	1513.04161177625	1674.54882450786	1455.18297267661	1515.60035845108	1535.74459112298	1423.92018608193	1411.54974917253	1477.34374399127	1337.52942906197	1507.87508976115	1363.72165392552	1334.88405853184	1438.5843941308	1324.53535560145	1359.04720257246	1316.07386900279	1367.2114288237	1290.82300847782	1387.89153815871
ENSSSAG00000000081	6.2465199193027	6.04839377044498	6.58332867398321	6.40598725262507	3.16491524146338	5.8478550382518	25.5151389105243	6.09790070237279	10.6045118420187	5.47472901684202	11.1007579469981	16.483841765184	24.5503480358953	20.3784853104792	18.0293206373665	22.1079244473053	5.63691622340616	19.9847555704368	32.5581477690693	44.0673085158644	23.8386565687551	29.5939926858326	27.5931622489191	22.4133021118639	27.4643193293152	20.085261044265
ENSSSAG00000000082	905.745388298891	728.006668369923	771.566120590833	855.199298225446	846.087341217878	840.921554500608	605.648823612972	730.985846696939	634.342617458937	794.930653245461	790.929003723614	771.993256002784	833.484315818647	760.796784924557	861.165197502447	760.881066394757	777.89443883005	818.423323360745	1131.04174206463	953.844000456291	1007.1832400299	978.878219608308	970.559489538068	1159.88838428896	1006.5673034194	1026.35683936194
ENSSSAG00000000083	7.28760657251982	5.49853979131362	3.94999720438993	7.47365179472924	5.2748587357723	7.01742604590216	5.37160819168933	6.86013829016939	4.82023265546305	6.56967482021042	9.36626451777964	9.615574363024	3.6825522053843	6.7928284368264	6.36328963671759	7.36930814910176	1.87897207446872	11.4198603259639	11.3245731370676	2.84305216231383	8.93949621328315	18.2116878066662	8.39791894532321	30.8182904038129	20.5982394969864	8.034104417706
ENSSSAG00000000085	71.834979071981	90.1760525775433	67.1499524746288	83.2778342841258	96.002428991056	101.752677665581	96.6889474504079	109.76221264271	115.685583731113	119.349092567156	116.904857129324	98.903050591104	110.476566161529	124.988043237606	114.539213460917	128.962892609281	103.34346409578	89.4555725533838	175.530883624548	160.632447170732	345.660520246948	174.149264651245	167.958378906464	246.546323230503	156.546620177097	176.750297189532
ENSSSAG00000000086	204.052984030555	188.599914842057	172.48321125836	229.547876552398	124.486666164226	136.839807895092	441.814773766447	298.797134416267	414.540008369822	358.047277701468	371.528492538592	418.96431153176	254.096102171517	270.354571785691	317.103933563093	302.141634113172	253.661230053277	281.689888040443	157.128452276813	218.915016498165	211.568077047701	177.563956114995	255.53667647912	187.71140518686	227.953850433316	178.758823293958
ENSSSAG00000000087	1.04108665321712	1.64956193739408	2.63333146959329	1.06766454210418	1.05497174715446	1.16957100765036	2.68580409584466	0	0	0	1.73449342921845	2.747306960864	0	4.07569706209584	1.06054827278626	1.84232703727544	0	0	1.41557164213345	1.42152608115692	0.744958017773596	0	0	2.80166276398299	1.37321596646576	0
ENSSSAG00000000089	345.640768868083	379.949099579771	371.299737212653	369.411931568045	406.164122654467	304.088461989093	335.725511980583	419.992910875926	417.4321479631	319.724174583574	402.749374264524	385.996628001392	353.525011716893	346.434250278146	370.131347202406	342.672828933232	329.759599069261	390.1785611371	281.698756784556	346.852363802288	321.821863678193	342.607376862908	370.708136300696	294.174590218214	293.868216823673	307.304493977254
ENSSSAG00000000090	618.405472010967	644.978717521087	589.866249188896	683.305306946674	782.78903638861	519.28952739676	307.524568974214	278.978957133555	292.106098921061	179.571111752418	235.891106373709	192.31148726048	128.889327188451	133.139437361797	131.507985825497	119.751257422904	98.6460339096078	92.3105376348748	107.583444802142	115.14361257371	145.266813465851	116.099509767497	97.1759192244542	98.0581967394047	97.4983336190691	87.3708855425527
ENSSSAG00000000091	1261.79702369915	1589.62785366877	1393.03234741485	1306.82139953551	1344.03400587478	1436.23319739464	1306.64369262843	1226.44027876473	1137.57490668928	1381.82160385092	1147.88775145677	1071.44971473696	846.987007238389	993.11151746402	942.827414506989	976.433329755983	979.883936835438	1122.95293205312	816.784837511	751.987296932009	689.086166440576	812.696568372479	587.854326172624	728.432318635578	790.972396684279	821.487176710438
ENSSSAG00000000092	7.28760657251982	2.19941591652545	0	2.13532908420835	1.05497174715446	0	9.40031433545633	3.0489503511864	2.89213959327783	4.37978321347361	4.50968291596797	5.494613921728	31.9154524466639	21.7370509978445	30.7558999108017	46.058175931886	18.7897207446872	30.452960869237	89.1810134544072	76.7624083824735	99.8243743816618	134.311197574163	127.168486886323	120.471498851269	112.603709250192	97.4135160646852
ENSSSAG00000000093	116.601705160317	146.261158448942	140.883233623241	129.187409594605	170.905423039023	140.348520918043	115.489576121321	135.678290627795	144.606979663892	109.49458033684	122.455236102823	115.386892356288	127.661809786656	118.195214800779	128.326341007138	151.070817056586	139.043933510685	172.249559916622	127.40144779201	140.731082034535	138.562191305889	166.181651235829	133.167000418697	145.686463727116	159.293052110028	133.566985944362
ENSSSAG00000000094	21.8628197175594	31.3416768104876	26.3333146959329	27.7592780947086	18.9894914487803	23.3914201530072	52.373179868971	42.6853049166096	27.9573494016857	25.1837534774733	38.5057541286496	34.3413370108	71.1960093040965	72.0039814303599	66.8145411855347	82.9047166773948	34.7609833776713	83.7456423904018	124.570304507743	81.0269866259442	64.8113475463028	75.123212202498	83.9791894532321	84.0498829194897	101.617981518466	112.477461847884
ENSSSAG00000000096	1361.74134240799	1057.91905584874	1223.18246762608	1134.92740825674	1237.48185941218	961.387368288595	855.428604526526	834.650158637276	1066.23546338843	897.855558762091	1007.74068237592	940.95263409592	627.261392317126	642.601570123778	748.747080587103	817.993204550295	852.113835771565	714.692925399907	503.943504599508	649.637419088711	596.71137223665	703.426441532481	676.632326451755	521.109274100836	520.448851290524	643.732616468693
ENSSSAG00000000097	0	1.09970795826272	1.31666573479664	0	1.05497174715446	0	2.68580409584466	0	0.96404653109261	0	0.693797371687381	0	8.59262181256337	0	1.06054827278626	11.0539622236526	4.6974301861718	3.80662010865463	14.1557164213345	7.10763040578458	7.44958017773596	4.55292195166655	7.19821623884846	2.80166276398299	5.49286386586305	4.017052208853
ENSSSAG00000000099	0	0	0	0	2.10994349430892	1.16957100765036	0	0	0	2.18989160673681	0.34689868584369	0	0	0	0	0	0	0	1.41557164213345	0	0	1.13823048791664	1.19970270647474	0	0	1.00426305221325
ENSSSAG00000000100	27.068252983645	36.8402166018012	28.9666461655261	33.0976008052295	26.3742936788615	38.5958432524619	103.40345769002	81.5594218942361	78.0877690185014	104.019851319998	63.829358195239	61.81440661944	122.751740179477	124.988043237606	83.7833135501149	132.647546683832	83.6142573138581	132.280048775748	181.193170193081	113.722086492553	128.132779057058	142.27881098958	103.174432756828	142.884800963133	131.828732780713	122.520092370016
ENSSSAG00000000102	144.711044797179	172.104295468116	142.199899358037	133.458067763022	125.541637911381	126.313668826239	131.604400696389	125.006964398642	110.86535107565	112.779417746946	97.478530722077	119.507852797584	119.069187974092	157.593619734373	115.599761733703	114.224276311077	81.7352852393894	118.005223368294	99.0900149493414	99.5068256809841	93.8647102394731	84.2290561058311	68.3830542690604	106.463185031354	97.4983336190691	65.2770983938612
ENSSSAG00000000103	1.04108665321712	4.39883183305089	3.94999720438993	5.33832271052089	3.16491524146338	5.8478550382518	13.4290204792233	6.09790070237279	13.4966514352965	9.85451223031563	7.97866977440488	9.615574363024	6.13758700897384	2.71713137473056	5.30274136393132	9.2116351863772	8.45537433510924	3.80662010865463	2.8311432842669	2.84305216231383	6.70462215996236	2.27646097583327	2.39940541294949	0	1.37321596646576	9.03836746991925
ENSSSAG00000000104	125.971485039271	93.4751764523315	104.016593048935	98.2251378735843	104.442202968292	115.787529757386	127.575694552622	84.6083722454225	96.404653109261	72.2664230223146	85.6839754033915	126.376120199744	78.5611137148651	66.5697186808987	62.5723480943896	81.0623896401193	93.0091176862017	79.9390222817472	96.2588716650745	102.349877843298	91.6298361861523	108.13189635208	106.773540876252	89.6532084474557	67.2875823568223	93.3964638558322
ENSSSAG00000000105	1154.56509841778	967.743003271196	1000.66595844545	1049.51424488841	1023.32259473983	940.335090150889	901.087274155885	947.461321631173	1105.76137116322	935.083716076616	1033.41118512835	1026.1191498827	990.606543248377	900.729050723181	1039.33730733054	915.636537525894	1087.92483111739	996.382813440349	877.654418122738	997.911308972155	972.915171212316	994.813446439141	996.952949080512	885.325433418625	867.872490806361	1025.35257630973
ENSSSAG00000000106	71.834979071981	53.3358359757421	34.2333091047127	59.7892143578339	34.8140676560972	38.5958432524619	103.40345769002	92.2307481233885	123.397955979854	102.92490551663	100.947517580514	103.0240110324	117.841670572298	91.0239010534738	117.720858279275	73.6930814910176	135.285989361748	118.005223368294	141.557164213345	157.789395008418	189.219336514493	208.296179288745	136.766108538121	184.909742422877	162.03948404296	171.728981928466
ENSSSAG00000000107	458.078127415531	439.333329325958	433.183026748096	491.125689367922	495.836721162597	396.484571593472	490.159247491651	596.832031244737	544.686290067325	654.777590414305	570.301439527027	559.076966535824	947.64343418556	906.163313472642	870.710131957523	792.200626028439	654.821767952349	744.19423124198	887.563419617672	827.328179233325	915.553403843749	921.966695212476	770.209137556785	893.730421710574	1012.06016728527	906.849536148564
ENSSSAG00000000108	615.282212051316	588.343757670557	562.216268758167	632.057408925673	608.718698108124	478.354542128997	355.869042699418	317.090836523385	352.841030379895	325.198903600416	341.695205556035	351.655290990592	202.540371296137	196.992024667966	220.594040739543	180.548049652993	255.540202127746	238.865411818078	162.790738845347	173.426181901144	140.79706535921	160.490498796246	184.754216797111	142.884800963133	145.560892445371	170.724718876252
ENSSSAG00000000109	12.4930398386054	2.19941591652545	2.63333146959329	4.27065816841671	5.2748587357723	3.50871302295108	32.229649150136	58.6922942603381	66.5192106453901	43.7978321347361	42.3216396729302	46.704218334688	152.212157822551	108.685254989222	110.297020369772	147.386162982035	118.375240691529	137.038323911567	195.348886614416	234.551803390891	265.950012345174	212.849101240411	238.740838588474	246.546323230503	225.207418500385	233.993291165687
ENSSSAG00000000110	223.83363044168	292.522316897884	304.149784738025	323.502356257566	292.227173961786	284.205754859037	330.353903788894	260.685255026437	265.112796050468	306.584824943153	316.024702803602	302.20376569504	294.604176430744	320.621502218206	314.982837017521	296.614653001346	273.390436835199	259.801822415678	382.204343376031	304.20658136758	339.70085610476	302.769309785825	326.31913616113	367.017822081772	335.064695817646	346.470753013571
ENSSSAG00000000111	45.8078127415531	50.0367121009539	53.9832951266624	32.0299362631253	47.4737286219507	67.8351184437208	32.229649150136	43.4475425044062	54.9506522722788	33.9433199044205	32.6084764693069	57.693446178144	18.4127610269215	27.1713137473056	22.2715137285116	33.1618866709579	33.821497340437	22.8397206519278	16.9868597056014	21.3228912173537	20.8588244976607	15.9352268308329	26.3934595424444	16.8099765838979	17.8518075640549	21.0895240964782
ENSSSAG00000000112	0	0.549853979131362	0	1.06766454210418	0	1.16957100765036	5.37160819168933	0.762237587796599	5.78427918655566	6.56967482021042	3.4689868584369	4.120960441296	15.957726223332	9.50995981155696	12.7265792734352	12.8962892609281	9.3948603723436	13.3231703802912	21.2335746320017	21.3228912173537	24.5836145865287	11.3823048791664	27.5931622489191	16.8099765838979	9.61251176526033	14.0596827309855
ENSSSAG00000000113	9.36977987895405	1.64956193739408	1.31666573479664	4.27065816841671	1.05497174715446	1.16957100765036	1.34290204792233	2.2867127633898	1.92809306218522	2.18989160673681	1.38759474337476	2.747306960864	9.82013921435814	2.71713137473056	4.24219309114506	5.52698111182632	2.81845811170308	2.85496508149097	7.07785821066724	4.26457824347075	3.72479008886798	10.2440743912497	5.99851353237372	5.60332552796598	6.86607983232881	4.017052208853
ENSSSAG00000000114	143.669958143962	102.272840118433	104.016593048935	115.307770547251	112.881976945527	122.804955803288	67.1451023961166	80.7971843064395	103.152978826909	74.4563146290514	93.3157464919527	81.045555345488	110.476566161529	99.1752951776655	94.3887962779776	119.751257422904	109.91986635642	90.4072275805474	104.752301517875	139.309555953378	101.314290417209	108.13189635208	116.37116252805	84.0498829194897	116.72335714959	116.494514056737
ENSSSAG00000000115	36.4380328625991	20.8944512069917	21.0666517567463	49.1125689367922	26.3742936788615	39.7654142601122	21.4864327667573	25.9160779850844	23.1371167462226	6.56967482021042	26.3643001241205	21.978455686912	29.4604176430744	17.6613539357486	18.0293206373665	9.2116351863772	13.152804521281	19.9847555704368	9.90900149493414	9.95068256809841	13.4092443199247	11.3823048791664	7.19821623884846	11.206651055932	21.9714554634522	12.051156626559
ENSSSAG00000000116	0	0	0	4.27065816841671	2.10994349430892	1.16957100765036	0	0	0.96404653109261	0	0.34689868584369	2.747306960864	0	1.35856568736528	1.06054827278626	0	0	0	0	1.42152608115692	2.97983207109438	1.13823048791664	0	2.80166276398299	0	1.00426305221325
ENSSSAG00000000117	319.613602537655	227.089693381252	238.316497998192	319.231698089149	258.468078052843	270.170902767233	89.9744372107963	96.8041736501681	107.973211482372	83.2158810559987	128.699412448009	97.529397110672	84.6987007238389	78.7968098671863	93.3282480051913	71.8507544537422	111.798838430889	98.9721228250204	69.363010464539	89.5561431128857	94.6096682572467	117.237740255414	112.772054408626	64.4382435716088	107.110845384329	73.3112028115672
ENSSSAG00000000119	33.3147729029477	32.9912387478817	38.1833063091026	37.3682589736462	45.3637851276418	23.3914201530072	21.4864327667573	20.5804148705082	27.9573494016857	43.7978321347361	23.9360093232146	21.978455686912	27.0053828394849	23.0956166852098	8.48438618229012	18.4232703727544	13.152804521281	28.5496508149097	25.4802895584021	24.1659433796676	23.8386565687551	21.6263792704161	29.9925676618686	19.6116393478809	23.3446714299179	27.1151024097577
ENSSSAG00000000120	156.162997982567	325.513555645766	315.999776351194	320.299362631253	265.852880282924	361.397441363961	287.381038255379	261.447492614234	185.096933969781	260.59710120168	192.528770643248	122.255159758448	228.318236733827	196.992024667966	143.174016826146	246.871822994909	110.859352393655	168.442939807967	223.660319457085	194.749073118498	180.27984030121	192.360952457912	141.56491936402	260.554637050418	211.475258835727	184.784401607238
ENSSSAG00000000121	98.9032320556261	58.8343757670557	72.4166154138154	89.6838215367509	102.332259473983	93.5656806120288	72.5167105878059	75.4615211918633	61.698977989927	58.0321275785254	64.5231555669264	74.177287943328	57.6933178843541	32.6055764967667	73.1778308222523	46.058175931886	49.7927599734211	59.0026116841468	39.6360059797366	76.7624083824735	47.6773131375101	56.9115243958318	55.1863244978382	61.6365808076258	56.3018546250962	42.1790481929565
ENSSSAG00000000122	54.1365059672901	46.1877342470344	39.4999720438993	42.7065816841671	47.4737286219507	45.613269298364	48.344473725204	30.489503511864	34.705675119334	37.2281573145257	40.2402475578681	50.825178775984	34.3704872502535	52.9840618072459	46.6641240025956	47.9005029691614	47.9137878989524	59.9542667113104	58.0384373274714	55.4395171651197	61.8315154752084	69.4320597629148	71.9821623884846	56.0332552796598	74.1536621891511	53.2259417673022
ENSSSAG00000000123	40.6023794754675	48.3871501635598	48.7166321874758	55.5185561894172	25.3193219317071	51.4611243366158	40.28706143767	22.867127633898	47.2382800235379	30.6584824943153	38.5057541286496	35.714990491232	28.2329002412796	42.1155363083237	41.3613826386643	22.1079244473053	33.821497340437	37.1145460593826	35.3892910533362	29.8520477042952	29.0533626931702	39.8380670770823	25.1937568359696	36.4216159317789	30.2107512622468	25.1065763053312
ENSSSAG00000000124	3.12325995965135	0.549853979131362	1.31666573479664	2.13532908420835	2.10994349430892	0	0	1.5244751755932	1.92809306218522	2.18989160673681	0.34689868584369	1.373653480432	0	0	0	0	0.93948603723436	0.951655027163657	2.8311432842669	0	0.744958017773596	2.27646097583327	1.19970270647474	0	4.11964789939729	0
ENSSSAG00000000126	419.557921246498	323.314139729241	355.499748395094	471.907727610046	461.022653506499	404.671568647024	337.068414028505	362.825091791181	382.726472843766	359.142223504836	393.383109746745	372.260093197072	308.106867850487	266.278874723595	272.56090610607	307.668615224998	324.122682845854	383.516975946954	301.516759774424	317.000316097992	258.500432167438	350.574990278324	313.122406389908	252.149648758469	273.269977326687	322.368439760453
ENSSSAG00000000128	1552.26019994672	1410.92531045107	1458.86563415468	1286.53577323553	1539.20377909836	1432.72448437169	1165.63897759658	1155.55218309964	1124.07825525398	1079.61656212125	1160.37610414714	1317.33368773429	994.289095453762	1085.49398420486	1029.79237287546	1092.49993310434	978.004964760969	1060.14370026031	897.472421112606	926.835004914309	882.030293043937	843.428791546228	848.189813477644	888.127096182608	999.701223587074	765.248445786496
ENSSSAG00000000129	196.765377458035	171.554441488985	180.38320566714	180.435307615606	183.565084004876	211.692352384715	189.349188757049	234.006939453556	204.377864591633	167.526707915366	214.730286537244	223.905517310416	235.683341144595	207.860550166888	222.715137285116	274.506728554041	237.689967420293	314.046158964007	215.166889604284	267.2469032575	227.212195420947	233.337250022911	277.131325195666	263.356299814401	247.178873963837	239.014606426753
ENSSSAG00000000130	29.1504262900793	20.8944512069917	18.433320287153	38.4359235157504	11.6046892186991	28.0697041836086	34.9154532459806	44.2097800922028	53.0225592100936	53.6523443650518	48.5658160181166	42.583257893392	76.1060789112756	108.685254989222	111.357568642558	108.697295199251	97.7065478723735	82.7939873632382	144.388307497612	162.053973251888	105.784038523851	129.758275622497	116.37116252805	109.264847795337	120.843005048987	160.68208835412
ENSSSAG00000000131	441.420740964057	245.234874692587	385.783060295416	341.652653473337	376.624913734143	355.549586325709	214.864327667573	253.062879148471	408.755729183267	260.59710120168	309.086729086728	255.499547360352	208.67795830511	240.466126663655	259.834326832635	245.029495957633	357.944180186291	225.542241437787	171.284168698147	264.403851095186	277.124382611778	283.419391491243	315.521811802858	198.918056242792	207.35561093633	278.18086546307
ENSSSAG00000000132	20.8217330643423	11.5469335617586	21.0666517567463	9.6089808789376	20.0444631959348	24.5609911606575	21.4864327667573	12.1958014047456	15.4247444974818	6.56967482021042	9.36626451777964	12.362881323888	35.5980046520483	21.7370509978445	25.4531585468704	25.7925785218562	32.8820113032026	19.9847555704368	46.7138641904038	71.0763040578458	40.9726909775478	44.3909890287488	23.9940541294949	50.4299297516938	70.0340142897538	41.1747851407432
ENSSSAG00000000133	1.04108665321712	0	0	0	1.05497174715446	0	4.028706143767	3.811187938983	1.92809306218522	4.37978321347361	1.04069605753107	1.373653480432	15.957726223332	5.43426274946112	19.0898689101528	12.8962892609281	7.51588829787488	14.2748254074549	19.8180029898683	9.95068256809841	12.6642863021511	14.7969963429163	28.7928649553938	22.4133021118639	12.3589436981919	15.0639457831987
ENSSSAG00000000134	518.461153302124	471.774714094708	505.599642161911	497.531676620547	519.046099599995	384.788861516968	447.186381958137	478.685205136264	541.794150474047	571.561709358307	518.266636650473	483.526025112064	510.647239146623	459.195202329465	555.727294940003	447.685470057932	554.296761968273	511.038749586884	426.087064282168	439.251559077487	479.752963446196	499.683184195404	386.304271484867	383.82779866567	410.591573973263	493.093158636705
ENSSSAG00000000135	164.491691208304	178.152689238561	194.866528749903	195.382611205065	194.114801476421	188.300932231708	155.776637558991	124.244726810846	144.606979663892	145.627791847998	158.532699430566	131.870734121472	127.661809786656	146.72509423545	144.234565098932	145.54383594476	117.435754654295	103.730397960839	123.15473286561	142.152608115692	137.817233288115	129.758275622497	122.369676060424	140.08313819915	166.159131942357	120.51156626559
ENSSSAG00000000136	6.2465199193027	4.39883183305089	3.94999720438993	5.33832271052089	1.05497174715446	2.33914201530072	42.9728655335146	28.9650283362708	59.7708849277418	40.5129947246309	53.769296305772	65.935367060736	38.0530394556378	46.1912333704195	60.4512515488171	36.8465407455088	64.8245365691709	51.3893714668375	49.5450074746707	35.5381520289229	35.7579848531326	38.6998365891656	47.9881082589897	28.0166276398299	34.330399161644	47.2003634540227
ENSSSAG00000000137	0	0.549853979131362	1.31666573479664	0	0	1.16957100765036	2.68580409584466	0.762237587796599	1.92809306218522	3.28483741010521	1.04069605753107	1.373653480432	3.6825522053843	8.15139412419168	5.30274136393132	1.84232703727544	2.81845811170308	2.85496508149097	7.07785821066724	2.84305216231383	9.68445423105674	2.27646097583327	2.39940541294949	8.40498829194897	10.9857277317261	5.02131526106625
ENSSSAG00000000138	137.423438224659	194.098454633371	206.716520363073	194.31494666296	198.334688465039	190.640074247009	181.291776469515	179.125833132201	160.031724161373	164.24187050526	169.633457377565	163.464764171408	115.386635768708	142.649397173354	138.931823735001	145.54383594476	139.98341954792	137.038323911567	101.921158233608	112.300560411396	153.461351661361	117.237740255414	101.974730050353	134.479812671184	131.828732780713	128.545670683296
ENSSSAG00000000139	461.201387375183	639.480177729774	645.166210050355	835.981336467571	868.241747908121	932.148093097337	248.436878865631	285.076857835928	248.724005021893	343.812982257679	269.540278900547	185.44321985832	371.937772743814	427.948191520063	394.52395747649	320.564904485926	341.033431516073	331.175949452953	489.787788178173	429.300876509389	495.397081819441	427.974663456655	556.662055804281	540.720913448717	416.084437839126	445.892795182683
ENSSSAG00000000140	860.978662210555	862.171039277975	843.982736004648	793.274754783404	891.451126345519	950.861229219742	897.058568012118	873.524275614903	985.255554776648	958.077577947353	909.915252968	921.721485369872	779.473550139677	839.593594791743	833.590942410004	886.159304929486	1033.4346409578	929.766961538893	741.759540477927	715.027618821929	671.20717401401	760.337965928313	694.627867048877	742.440632455493	678.368687434086	762.235656629856
ENSSSAG00000000141	54.1365059672901	66.5323314748948	60.5666238006456	75.8041824893966	41.143898139024	46.7828403060144	49.6873757731263	55.6433439091517	61.698977989927	64.6018023987358	62.0948647660206	49.451525295552	76.1060789112756	67.928284368264	72.117282549466	60.7967922300895	44.1558437500149	63.760886819965	77.8564403173397	90.9776691940426	45.4424390841893	63.7409073233317	59.9851353237372	70.0415690995748	54.9286386586305	61.2600461850082
ENSSSAG00000000142	149.916478063265	90.1760525775433	100.066595844545	139.864055015647	117.101863934145	139.178949910393	87.2886331149516	73.9370460162701	95.4406065781684	86.5007184661038	120.373843987761	87.913822747648	84.6987007238389	69.2868500556293	82.7227652773286	75.535408528293	95.8275757979048	79.9390222817472	65.1162955381386	68.233251895532	66.30126358185	102.440743912497	87.5782975726563	67.2399063355918	82.3929579879457	80.34104417706
ENSSSAG00000000143	93.6977987895405	105.02211001409	136.933236418851	100.360466957793	116.046892186991	105.261390688532	142.347617079767	120.433538871863	109.901304544558	106.209742926735	118.639350558542	105.771317993264	127.661809786656	96.4581638029349	125.144696188779	110.539622236526	114.617296542592	113.246948232475	125.985876149877	146.417186359162	114.723534737134	138.86411952583	124.769081473373	151.289789255082	89.2590378202745	125.532881526656
ENSSSAG00000000144	0	3.29912387478817	0	1.06766454210418	0	0	0	0	0	3.28483741010521	1.38759474337476	1.373653480432	0	5.43426274946112	2.12109654557253	20.2655974100298	0.93948603723436	5.70993016298194	5.66228656853379	7.10763040578458	2.23487405332079	1.13823048791664	7.19821623884846	0	2.74643193293152	3.01278915663975
ENSSSAG00000000145	35.396946209382	32.9912387478817	77.6832783530019	36.300594431542	59.0784178406498	64.3264054207698	36.258355293903	70.1258580772871	52.0585126790009	26.2786992808417	36.7712606994312	27.47306960864	0	38.0398392462278	62.5723480943896	0	59.1876203457647	24.7430307062551	31.1425761269359	27.0089955419814	55.8718513330197	33.0086841495825	51.587216378414	30.8182904038129	39.8232630275071	61.2600461850082
ENSSSAG00000000146	0	0	0	2.13532908420835	1.05497174715446	0	0	2.2867127633898	2.89213959327783	0	1.38759474337476	0	2.45503480358953	2.71713137473056	5.30274136393132	0	8.45537433510924	0.951655027163657	4.24671492640034	5.68610432462766	2.97983207109438	3.41469146374991	8.39791894532321	0	6.86607983232881	16.068208835412
ENSSSAG00000000147	97.862145402409	84.6775127862297	115.866584662105	95.0221442472718	83.3427680252024	100.583106657931	107.432163833787	102.902074352541	98.3327461714462	86.5007184661038	104.069605753107	104.397664512832	137.481949001014	110.043820676588	126.205244461565	119.751257422904	123.072670877701	90.4072275805474	130.232591076277	166.318551495359	101.314290417209	127.481814646663	99.5753246374037	137.281475435167	98.8715495855348	113.481724900097
ENSSSAG00000000148	443.502914270492	455.279094720767	423.966366604519	498.599341162651	440.978190310565	486.54153918255	503.588267970875	447.433464036604	482.023265546305	425.933917510309	446.805507366673	350.28163751016	335.112250689971	346.434250278146	362.707509292903	335.30352078413	376.733900930979	355.918980159208	329.828192617093	262.982325014029	271.164718469589	287.972313442909	303.52478473811	296.976252982197	274.643193293152	271.151024097577
ENSSSAG00000000149	319.613602537655	323.314139729241	360.76641133428	363.00594431542	315.436552399184	301.749319973793	349.154532459806	400.174733593215	429.964752867304	341.623090650942	390.954818945839	376.381053638368	325.292111475613	369.529866963356	348.920381746681	329.776539672304	377.673386968213	368.290495512335	281.698756784556	312.735737854522	353.110100424684	404.071823210406	314.322109096383	271.76128810635	335.064695817646	338.436648595865
ENSSSAG00000000150	0	1.64956193739408	0	0	0	0	1.34290204792233	0.762237587796599	1.92809306218522	3.28483741010521	1.38759474337476	1.373653480432	6.13758700897384	2.71713137473056	7.42383790950385	14.7386162982035	4.6974301861718	7.61324021730926	18.4024313477348	14.2152608115692	9.68445423105674	11.3823048791664	5.99851353237372	5.60332552796598	0	17.0724718876252
ENSSSAG00000000151	49.9721593544216	40.1393404765894	55.299960861459	51.2478980210005	52.748587357723	54.9698373595669	33.5725511980583	35.8251666264402	35.6697216504266	29.5635366909469	33.9960712126816	37.088643971664	25.7778654376901	31.2470108094014	21.2109654557253	38.6888677827842	24.4266369680934	30.452960869237	9.90900149493414	12.7937347304122	15.6441183732455	19.3499182945828	17.9955405971212	14.008313819915	12.3589436981919	6.0255783132795
ENSSSAG00000000152	172.820384434041	244.135166734325	283.083132981278	244.495180141857	231.038812626827	280.697041836086	339.75421812435	284.314620248132	294.998238514339	271.546559235364	305.964640914135	310.445686577632	351.069976913303	319.262936530841	260.894875105421	361.096099305986	216.081788563903	284.544853121934	426.087064282168	359.6460985327	398.552539508874	323.257458568325	279.530730608615	473.481007113126	399.605846241537	335.423859439225
ENSSSAG00000000154	66.6295458058955	33.5410927270131	50.0332979222724	41.6389171420629	45.3637851276418	51.4611243366158	32.229649150136	28.9650283362708	29.8854424638709	32.8483741010521	31.2208817259321	27.47306960864	57.6933178843541	39.3984049335931	40.3008343658781	20.2655974100298	61.0665924202334	42.8244762223646	18.4024313477348	25.5874694608245	25.3285726043023	19.3499182945828	23.9940541294949	39.2232786957619	15.1053756311234	23.0980502009047
ENSSSAG00000000155	10.4108665321712	4.94868581218226	15.7999888175597	10.6766454210418	10.5497174715446	4.67828403060144	4.028706143767	14.4825141681354	10.6045118420187	12.0444038370524	7.63177108856119	9.615574363024	13.5026914197424	10.8685254989222	15.908224091794	7.36930814910176	14.0922905585154	13.3231703802912	9.90900149493414	12.7937347304122	13.4092443199247	14.7969963429163	17.9955405971212	19.6116393478809	6.86607983232881	14.0596827309855
ENSSSAG00000000156	22210.542659734	17050.4220388844	18944.1865922541	18036.0571097659	18185.6029774486	17200.8808095138	82865.1137690954	86920.2388492096	101739.686612328	89931.1836680571	97827.8576987216	107212.280494237	214146.548330106	193425.789738632	238968.039565565	206677.774022671	348881.897871129	245704.004843276	251398.44578469	271512.903027052	306011.619666984	320200.171477781	278832.503633447	270405.283328582	294298.033421177	323289.348979333
ENSSSAG00000000157	508.050286769953	643.879009562824	737.33281148612	748.432844015029	805.998414826008	728.642737766174	232.322054290563	262.20973020203	203.413818060541	291.255583695995	234.850410316178	281.59896348856	257.778654376901	201.067721730061	320.285578381452	197.128992988472	186.957721409638	265.51175257866	152.881737350412	189.06296879387	240.621439740871	206.019718312911	100.775027343878	190.513067950843	214.221690768659	130.554196787722
ENSSSAG00000000160	15.6162997982567	10.9970795826272	10.5333258783731	12.8119745052501	13.714632713008	7.01742604590216	17.4577266229903	26.678315572881	31.8135355260561	17.5191328538945	33.649172526838	28.846723089072	39.2805568574326	33.964142184132	29.6953516380154	46.058175931886	53.5507041223585	63.760886819965	60.8695806117383	56.8610432462766	85.6701720439635	56.9115243958318	86.3785948661815	92.4548712114387	68.6607983232881	57.2429939761552
ENSSSAG00000000161	407.064881407893	403.592820682419	351.549751190704	429.201145925879	400.889263918695	360.227870356311	384.069985705787	425.328573990502	526.369405976565	420.459188493467	486.698856238697	451.931995062128	427.176055824579	410.286837584315	518.608105392483	477.162702654339	504.504001994852	403.501731517391	342.568337396295	362.489150695014	357.579848531326	360.819064669574	386.304271484867	299.77791574618	287.002136991344	442.880006026043
ENSSSAG00000000162	1.04108665321712	8.79766366610179	1.31666573479664	2.13532908420835	0	10.5261390688532	8.05741228753399	0.762237587796599	0.96404653109261	5.47472901684202	1.73449342921845	4.120960441296	2.45503480358953	4.07569706209584	3.18164481835879	5.52698111182632	1.87897207446872	3.80662010865463	5.66228656853379	4.26457824347075	5.95966414218877	6.82938292749982	4.79881082589897	14.008313819915	4.11964789939729	3.01278915663975
ENSSSAG00000000163	2.08217330643423	0.549853979131362	0	4.27065816841671	2.10994349430892	2.33914201530072	18.8006286709127	15.244751755932	14.4606979663892	18.6140786572629	16.9980356063408	17.857495245616	187.810162474599	160.310751109103	170.748271918589	289.245344852244	229.234593085184	193.185970514222	239.231607520553	197.592125280811	195.179000656682	209.434409776661	265.134298130918	159.694777547031	225.207418500385	206.878188755929
ENSSSAG00000000165	138.464524877876	129.765539075001	126.399910540478	109.96944783673	132.926440141462	118.126671772686	330.353903788894	302.60832235525	232.335213993319	315.3443913701	275.090657874046	248.631279958192	321.609559270229	317.904370843476	277.863647470001	364.780753380537	245.205855718168	346.402429887571	266.127468721088	220.336542579322	309.157577376042	237.890171974577	308.323595564009	277.364613634316	255.418169762632	218.929345382488
ENSSSAG00000000166	171.779297780824	150.110136302862	147.466562297224	141.999384099856	162.465649061787	164.909512078701	158.462441654835	147.111854444744	163.887910285744	154.387358274945	164.083078404066	168.959378093136	132.571879393835	149.442225610181	166.506078827444	143.701508907484	167.228514627716	137.038323911567	135.894877644811	150.681764602633	128.877737074832	125.20535367083	159.560459961141	117.669836087286	141.441244545973	133.566985944362
ENSSSAG00000000170	745.418043703456	772.544840679563	805.799429695546	752.703502183445	840.812482482105	810.512708301699	682.194240344545	744.706123277277	706.646107290883	748.942929503988	672.636551850915	707.43154242248	583.070765852514	607.27886225228	504.820977846262	473.478048579788	572.146996675726	550.056605700594	535.086080726443	507.484810973019	474.53825732178	493.99203175582	484.679893415796	456.671030529228	550.65960255277	524.225313255316
ENSSSAG00000000171	132.218004958574	177.60283525943	129.033242010071	146.270042268272	129.761524899999	181.283506185806	237.693662482253	187.510446597963	154.247444974818	215.704323263575	155.410611257973	133.244387601904	139.936983804603	220.087641353175	180.293206373665	173.178741503891	119.314726728764	138.941633965894	256.218467226154	179.112286225771	129.622695092606	151.384654892913	117.570865234525	266.157962578384	170.278779841754	152.647983936414
ENSSSAG00000000172	765.198690114581	637.280761813248	759.716128977663	807.154393830758	758.524686204057	811.682279309349	671.451023961166	762.237587796599	702.789921166513	783.981195211777	730.915531072655	601.660224429216	737.737958478655	649.394398560604	791.169011498553	609.810249338171	706.493500000239	633.802248090996	673.812101655521	766.202557743578	820.198777568729	827.493564715395	789.404380860381	683.60571441185	719.565166428059	775.291076308629
ENSSSAG00000000173	0	1.64956193739408	1.31666573479664	1.06766454210418	2.10994349430892	1.16957100765036	1.34290204792233	3.0489503511864	1.92809306218522	2.18989160673681	3.12208817259321	5.494613921728	1.22751740179477	2.71713137473056	0	1.84232703727544	0.93948603723436	0	1.41557164213345	4.26457824347075	0	1.13823048791664	0	2.80166276398299	0	0
ENSSSAG00000000174	139.505611531094	101.722986139302	123.766579070884	125.984415968293	121.321750922763	127.483239833889	114.146674073398	149.398567208133	148.463165788262	109.49458033684	137.371879594101	145.607268925792	1981.21308649675	1567.78480321953	830.409297591645	2214.47709880508	1729.59379454846	1485.53349740247	3744.18699344297	3314.99882125793	2124.6202666903	2966.22865151076	2338.22057491928	3196.69721370459	4103.1693077997	1624.89761848104
ENSSSAG00000000175	995.278840475563	878.116804672784	929.56600876643	924.597493462218	868.241747908121	966.065652319197	722.481301782215	783.580240254904	770.273178342995	783.981195211777	752.423249594964	758.256721198464	719.325197451734	744.493996676174	776.321335679546	700.084274164667	736.557053191739	728.967750807362	726.188252414459	730.664405714655	777.736170555634	729.605742754564	868.584759487714	706.019016523714	799.211692483073	778.303865465268
ENSSSAG00000000176	63.5062858462441	70.9311633079457	69.7832839442221	62.9922079841465	91.7825420024381	80.7003995278748	77.8883187794953	67.8391453138973	73.2675363630384	71.1714772189462	77.7053056289866	78.298248384624	76.1060789112756	81.5139412419168	110.297020369772	112.381949273802	98.6460339096078	121.811843476948	135.894877644811	110.879034330239	102.059248434983	106.993665864164	106.773540876252	112.06651055932	100.244765552001	93.3964638558322
ENSSSAG00000000177	631.93959850279	572.397992275747	610.932900945642	523.155625631047	543.310449784547	384.788861516968	401.527712328777	548.811063213551	551.434615784973	540.903226863991	535.264672256814	513.746401681568	343.704872502535	321.980067905571	405.129440204353	340.830501895956	364.520582446932	358.773945240699	435.996065777102	380.968989750053	470.068509215139	404.071823210406	417.496541853211	364.216159317789	407.845142040331	402.709483937513
ENSSSAG00000000178	11.4519531853883	7.69795570783906	6.58332867398321	11.744309963146	5.2748587357723	11.6957100765036	6.71451023961166	10.6713262291524	20.2449771529448	9.85451223031563	12.4883526903728	10.989227843456	13.5026914197424	12.2270911862875	18.0293206373665	18.4232703727544	19.7292067819216	12.3715153531275	21.2335746320017	32.6950998666091	23.0936985509815	25.041070734166	32.3919730748181	11.206651055932	32.9571831951783	26.1108393575445
ENSSSAG00000000179	1.04108665321712	1.09970795826272	0	1.06766454210418	2.10994349430892	0	2.68580409584466	0	1.92809306218522	0	0.34689868584369	1.373653480432	0	0	0	0	0.93948603723436	5.70993016298194	1.41557164213345	2.84305216231383	1.48991603554719	1.13823048791664	3.59910811942423	2.80166276398299	0	4.017052208853
ENSSSAG00000000181	139.505611531094	151.759698240256	163.266551114784	160.149681315627	137.14632713008	174.266080139904	136.976008888078	197.419535239319	167.744096410114	147.817683454734	185.243898240531	135.991694562768	169.397401447678	221.446207040541	197.261978738245	156.597798168412	176.62337500006	173.201214943786	226.491462741352	167.740077576516	250.305893971928	215.125562216244	184.754216797111	210.124707298724	201.862747070467	228.971975904621
ENSSSAG00000000183	8.32869322573693	4.94868581218226	6.58332867398321	8.54131633683342	7.38480223008123	4.67828403060144	10.7432163833787	6.09790070237279	15.4247444974818	13.1393496404208	9.36626451777964	9.615574363024	19.6402784287163	17.6613539357486	26.5137068196566	22.1079244473053	14.0922905585154	17.1297904889458	28.311432842669	18.4798390550399	35.7579848531326	38.6998365891656	25.1937568359696	16.8099765838979	26.0911033628495	23.0980502009047
ENSSSAG00000000184	6.2465199193027	4.39883183305089	2.63333146959329	1.06766454210418	3.16491524146338	1.16957100765036	4.028706143767	7.62237587796599	5.78427918655566	3.28483741010521	8.67246714609226	8.241920882592	4.91006960717907	2.71713137473056	3.18164481835879	7.36930814910176	10.334346409578	2.85496508149097	9.90900149493414	11.3722086492553	26.0735306220759	18.2116878066662	11.9970270647474	16.8099765838979	30.2107512622468	10.0426305221325
ENSSSAG00000000185	13.5341264918225	15.9457653948095	14.4833230827631	20.2856262999794	17.9345197016258	22.2218491453568	22.8293348146796	22.1048900461014	5.78427918655566	24.0888076741049	27.7518948674952	16.483841765184	34.3704872502535	12.2270911862875	9.54493445507638	14.7386162982035	11.2738324468123	14.2748254074549	5.66228656853379	25.5874694608245	11.1743702666039	23.9028402462494	17.9955405971212	8.40498829194897	17.8518075640549	32.136417670824
ENSSSAG00000000186	361.257068666339	329.912387478817	402.899714847773	332.043672594399	458.91271001219	381.280148494017	394.813202089166	439.811088158638	414.540008369822	384.32597698231	401.36177952115	447.811034620832	1076.53276137401	1009.4143057124	1087.06197960592	974.591002718708	1158.38628390997	938.331856783366	1602.42709889506	1811.02422739391	1567.39166939565	1689.13404406829	1565.61203194954	1616.55941481819	1760.46286900911	1684.14913856162
ENSSSAG00000000187	6.2465199193027	3.29912387478817	3.94999720438993	4.27065816841671	3.16491524146338	2.33914201530072	0	2.2867127633898	7.71237224874088	5.47472901684202	3.4689868584369	1.373653480432	12.2751740179477	6.7928284368264	9.54493445507638	11.0539622236526	19.7292067819216	6.6615851901456	15.5712880634679	19.9013651361968	18.6239504443399	17.0734573187496	32.3919730748181	14.008313819915	26.0911033628495	19.0809979920517
ENSSSAG00000000188	777.691729953186	812.684181156152	874.266047904971	825.304691046529	867.186776160967	845.59983853121	790.969306226254	816.356456530158	715.322526070717	850.772889217249	745.832174563934	743.146532913712	747.558097693013	749.928259425635	699.961860038935	740.615468984727	728.101678856629	686.143274584997	696.461247929657	733.507457876969	715.904655080425	807.005415932896	641.840947963988	711.62234205168	779.986668952553	758.218604421003
ENSSSAG00000000190	23.9449930239937	24.7434290609113	22.3833174915429	20.2856262999794	10.5497174715446	9.35656806120287	60.430592156505	34.300691450847	72.3034898319458	54.7472901684202	54.4630936774594	63.188060099872	316.69948966305	248.617520787846	306.498450835231	250.55647706946	292.180157579886	178.911145106768	414.7624911451	571.45348462508	625.76473492982	519.033102489986	395.901893136665	521.109274100836	542.420306753976	530.250891568596
ENSSSAG00000000191	23.9449930239937	12.09678754089	15.7999888175597	8.54131633683342	17.9345197016258	10.5261390688532	6.71451023961166	15.244751755932	21.2090236840374	13.1393496404208	11.4476566328418	9.615574363024	19.6402784287163	12.2270911862875	22.2715137285116	9.2116351863772	7.51588829787488	9.51655027163657	5.66228656853379	18.4798390550399	7.44958017773596	11.3823048791664	4.79881082589897	2.80166276398299	8.23929579879457	7.02984136549275
ENSSSAG00000000192	106.190838628146	91.8256145149374	119.816581866495	100.360466957793	106.552146462601	92.3961096043784	76.5454167315729	86.1328474210157	99.2967927025388	78.836097842525	81.1742924874235	63.188060099872	73.651044107686	63.8525873061682	90.1466031868325	86.5893707519457	65.7640226064052	93.2621926620384	73.6097253909393	63.9686736520612	84.1802560084163	73.9849817145814	86.3785948661815	84.0498829194897	85.1393899208772	61.2600461850082
ENSSSAG00000000193	249.860796772108	223.240715527333	190.916531545513	184.705965784023	203.609547200811	184.792219208757	268.580409584466	290.412520950504	307.530843418543	249.647643167996	256.705027524331	271.983389125536	331.429698484587	296.167319845631	335.13325420046	233.975533733981	369.218012633104	318.804434099825	229.322606025619	218.915016498165	260.735306220759	209.434409776661	220.745297991353	162.496440311014	200.489531104001	242.027395583393
ENSSSAG00000000194	4.16434661286847	0.549853979131362	3.94999720438993	1.06766454210418	0	3.50871302295108	5.37160819168933	1.5244751755932	0.96404653109261	1.0949458033684	4.16278423012428	0	8.59262181256337	2.71713137473056	3.18164481835879	0	6.57640226064052	9.51655027163657	8.49342985280069	11.3722086492553	4.46974810664157	5.69115243958318	5.99851353237372	2.80166276398299	1.37321596646576	6.0255783132795
ENSSSAG00000000195	266.518183223582	240.836042859536	227.783172119819	211.397579336627	228.928869132518	235.083772537722	162.491147798602	154.73423032271	183.168840907596	171.906491128839	171.714849492627	185.44321985832	101.883944348966	82.8725069292821	90.1466031868325	127.120565572005	114.617296542592	125.618463585603	63.7007238960052	88.1346170317288	68.5361376351708	68.2938292749982	91.1774056920805	89.6532084474557	60.4215025244935	87.3708855425527
ENSSSAG00000000196	500.762680197433	491.019603364306	505.599642161911	413.186177794317	395.614405182923	316.953743073247	429.728655335146	471.825066846095	477.203032890842	475.206478661887	524.163914309816	506.878134279408	455.408956065859	423.872494457967	432.703695296796	372.150061529639	500.746057845914	470.117583418847	266.127468721088	317.000316097992	260.735306220759	286.834082954992	176.356297851787	235.339672174571	249.925305896769	307.304493977254
ENSSSAG00000000197	0	0	0	0	0	1.16957100765036	0	1.5244751755932	0	0	0	0	0	0	1.06054827278626	0	0.93948603723436	0	1.41557164213345	0	1.48991603554719	0	2.39940541294949	0	0	0
ENSSSAG00000000198	80.163672297718	71.481017287077	68.4666182094254	75.8041824893966	66.463220070731	51.4611243366158	61.7734942044273	47.2587304433891	59.7708849277418	52.5573985616834	68.339041111207	46.704218334688	33.1429698484587	51.6254961198807	54.0879619120995	42.3735218573351	44.1558437500149	48.5344063853465	35.3892910533362	44.0673085158644	35.7579848531326	45.5292195166655	31.1922703683433	36.4216159317789	38.4500470610413	52.221678715089
ENSSSAG00000000199	83.2869322573693	65.432623516632	46.0833007178825	49.1125689367922	39.0339546447151	63.1568344131194	57.7447880606603	60.2167694359313	59.7708849277418	38.3231031178941	50.3003094473351	61.81440661944	33.1429698484587	27.1713137473056	39.2402860930918	29.477232596407	39.4584135638431	38.0662010865463	31.1425761269359	42.6457824347075	39.4827749420006	44.3909890287488	49.1878109654645	33.6199531677959	34.330399161644	31.1321546186107
ENSSSAG00000000200	2.08217330643423	1.09970795826272	0	2.13532908420835	3.16491524146338	0	1.34290204792233	1.5244751755932	0.96404653109261	0	0.34689868584369	2.747306960864	1.22751740179477	1.35856568736528	1.06054827278626	1.84232703727544	0.93948603723436	0	9.90900149493414	0	1.48991603554719	0	2.39940541294949	0	2.74643193293152	1.00426305221325
ENSSSAG00000000201	41.6434661286847	51.686274038348	63.1999552702389	57.6538852736256	49.5836721162597	51.4611243366158	94.0031433545632	71.6503332528803	81.9439551428719	48.1776153482097	72.5018253413313	52.198832256416	67.5134570987122	78.7968098671863	77.4200239133973	77.3777355655685	48.8532739361867	73.2774370916016	94.843300022941	72.4978301390027	60.3415994396613	56.9115243958318	71.9821623884846	64.4382435716088	59.0482865580277	73.3112028115672
ENSSSAG00000000202	229.039063707766	160.557361906358	154.049890971207	198.585604831377	159.300733820324	150.874659986896	149.062127319379	154.73423032271	160.995770692466	152.197466668208	159.226496802254	159.343803730112	143.619536009988	161.669316796468	164.384982281871	187.917357802095	179.441833111763	142.748254074549	172.699740340281	156.367868927261	151.22647760804	155.937576844579	130.767595005747	173.703091366945	174.398427741152	164.699140562973
ENSSSAG00000000203	0	1.09970795826272	0	0	1.05497174715446	0	4.028706143767	4.5734255267796	0.96404653109261	4.37978321347361	1.73449342921845	1.373653480432	6.13758700897384	2.71713137473056	3.18164481835879	11.0539622236526	7.51588829787488	0.951655027163657	1.41557164213345	8.5291564869415	5.21470612441517	6.82938292749982	2.39940541294949	14.008313819915	8.23929579879457	10.0426305221325
ENSSSAG00000000204	523.66658656821	469.575298178183	559.582937288573	592.553820867819	554.915139003246	549.698373595669	408.242222568389	407.797109471181	375.014100595025	404.035001442941	404.830766379587	355.776251431888	381.757911958173	273.071703160421	296.953516380154	272.664401516765	280.906325133074	238.865411818078	268.958612005355	366.753728938484	254.77564207857	309.598692713325	347.913784877676	353.009508261857	310.346808421262	318.3513875516
ENSSSAG00000000205	164.491691208304	227.639547360384	186.966534341123	221.006560215565	188.839942740648	225.727204476519	222.921739955107	217.999950109827	171.600282534485	256.217317988206	164.429977089909	166.212071132272	278.646450207412	271.713137473056	220.594040739543	307.668615224998	207.626414228794	265.51175257866	382.204343376031	291.412846637168	366.519344744609	359.680834181657	304.724487444585	465.076018821177	380.380822711016	335.423859439225
ENSSSAG00000000207	2.08217330643423	0.549853979131362	0	3.20299362631253	2.10994349430892	3.50871302295108	2.68580409584466	7.62237587796599	4.82023265546305	2.18989160673681	4.16278423012428	2.747306960864	0	5.43426274946112	5.30274136393132	0	1.87897207446872	1.90331005432731	0	2.84305216231383	2.23487405332079	3.41469146374991	10.7973243582727	2.80166276398299	2.74643193293152	2.0085261044265
ENSSSAG00000000208	1.04108665321712	0.549853979131362	0	0	1.05497174715446	1.16957100765036	1.34290204792233	3.0489503511864	1.92809306218522	0	1.38759474337476	1.373653480432	6.13758700897384	12.2270911862875	1.06054827278626	1.84232703727544	3.75794414893744	4.75827513581829	14.1557164213345	19.9013651361968	17.1340344087927	9.10584390333309	14.3964324776969	11.206651055932	20.5982394969864	12.051156626559
ENSSSAG00000000210	452.872694149446	558.101788818332	502.966310692318	529.561612883672	514.826212611377	511.102530343207	453.900892197748	502.314570357959	526.369405976565	468.636803841677	491.902336526353	473.91045074904	369.482737940225	319.262936530841	411.492729841071	313.195596336825	294.059129654355	352.112360050553	328.41262097496	312.735737854522	280.849172700646	346.022068326658	233.942027762575	238.141334938554	278.76284119255	303.287441768401
ENSSSAG00000000211	10.4108665321712	16.4956193739408	19.7499860219496	14.9473035894585	32.7041241617883	22.2218491453568	10.7432163833787	7.62237587796599	22.17307021513	14.2342954437892	10.7538592611544	8.241920882592	15.957726223332	14.9442225610181	16.9687723645802	7.36930814910176	14.0922905585154	20.9364105976005	15.5712880634679	19.9013651361968	20.8588244976607	22.7646097583327	37.1907839007171	28.0166276398299	12.3589436981919	25.1065763053312
ENSSSAG00000000212	44.766726088336	37.939924560064	25.0166489611362	40.5712525999587	26.3742936788615	36.2567012371611	47.0015716772816	48.7832056189824	43.3820938991675	52.5573985616834	44.749930473836	43.956911373824	55.2382830807645	42.1155363083237	48.7852205481682	33.1618866709579	52.6112180851242	33.307925950728	41.05157762187	54.0179910839628	49.9121871908309	55.7732939079152	57.5857299107877	58.8349180436428	37.0768310945756	35.1492068274637
ENSSSAG00000000213	8.32869322573693	10.9970795826272	9.2166601435765	12.8119745052501	16.8795479544714	11.6957100765036	29.5438450542913	32.7762162752538	30.8494889949635	38.3231031178941	27.4049961816515	24.725762647776	114.159118366913	88.3067696787432	90.1466031868325	112.381949273802	77.0378550532176	99.923777852184	188.271028403749	184.798390550399	189.964294532267	204.881487824995	182.354811384161	137.281475435167	148.307324378302	191.814242972731
ENSSSAG00000000214	1.04108665321712	0	0	0	4.21988698861784	0	2.68580409584466	0	1.92809306218522	1.0949458033684	0.34689868584369	0	1.22751740179477	4.07569706209584	5.30274136393132	0	4.6974301861718	0.951655027163657	0	5.68610432462766	0	0	0	2.80166276398299	8.23929579879457	6.0255783132795
ENSSSAG00000000215	1781.29926365449	1674.305366455	1618.18218806507	1686.9099765246	1722.76886310323	1637.3994107105	2030.46789645857	1975.71982756879	1773.8456172104	1911.77537268123	1975.24111719397	1994.54485358726	2238.99174087366	2420.96405488493	1976.8619804736	2105.77980360583	2274.49569614439	2290.63365038292	2437.6143677538	2240.3251039033	2517.95810007475	2399.38986852827	1991.50649274807	2709.20789277155	2510.23878669941	2189.29345382488
ENSSSAG00000000216	1.04108665321712	1.64956193739408	0	0	0	7.01742604590216	1.34290204792233	2.2867127633898	3.85618612437044	1.0949458033684	2.42829080090583	0	8.59262181256337	0	4.24219309114506	5.52698111182632	0.93948603723436	3.80662010865463	5.66228656853379	5.68610432462766	1.48991603554719	4.55292195166655	3.59910811942423	0	6.86607983232881	1.00426305221325
ENSSSAG00000000217	52.0543326608558	42.8886103722462	42.1333035134926	53.3832271052089	45.3637851276418	28.0697041836086	30.8867471022136	32.7762162752538	36.6337681815192	28.4685908875785	32.6084764693069	39.835950932528	30.6879350448692	19.0199196231139	36.058641274733	42.3735218573351	35.7004694149057	29.5013058420734	24.0647179162686	17.058312973883	17.1340344087927	22.7646097583327	29.9925676618686	8.40498829194897	24.7178873963837	29.1236285141842
ENSSSAG00000000218	19.7806464111252	13.746349478284	18.433320287153	28.8269426368128	24.2643501845526	21.0522781377065	14.7719225271457	30.489503511864	30.8494889949635	24.0888076741049	21.8546172081525	38.462297452096	44.1906264646116	20.3784853104792	22.2715137285116	29.477232596407	19.7292067819216	24.7430307062551	18.4024313477348	35.5381520289229	33.5231107998118	39.8380670770823	21.5946487165454	28.0166276398299	17.8518075640549	15.0639457831987
ENSSSAG00000000219	1.04108665321712	0.549853979131362	5.26666293918657	3.20299362631253	0	1.16957100765036	1.34290204792233	0	7.71237224874088	4.37978321347361	1.04069605753107	1.373653480432	44.1906264646116	32.6055764967667	38.1797378203055	46.058175931886	30.0635531914995	28.5496508149097	41.05157762187	42.6457824347075	54.3819352974725	37.561606101249	46.788405552515	30.8182904038129	27.4643193293152	36.153469879677
ENSSSAG00000000221	185.313424272647	349.157276748415	290.983127390058	181.50297215771	420.93372711463	377.771435471066	273.952017776156	369.685230081351	251.616144615171	290.160637892627	287.232111878576	298.082805253744	331.429698484587	347.792815965512	259.834326832635	348.199810045058	299.696045877761	345.450774860408	502.527932957374	479.054289349881	593.731540165556	451.877503702905	533.867704381261	526.712599628802	600.095377345538	454.931162652602
ENSSSAG00000000222	7.28760657251982	3.84897785391953	2.63333146959329	2.13532908420835	3.16491524146338	1.16957100765036	5.37160819168933	6.86013829016939	1.92809306218522	4.37978321347361	9.01936583193595	1.373653480432	4.91006960717907	5.43426274946112	10.6054827278626	1.84232703727544	12.2133184840467	8.56489524447292	1.41557164213345	7.10763040578458	7.44958017773596	1.13823048791664	2.39940541294949	2.80166276398299	2.74643193293152	5.02131526106625
ENSSSAG00000000223	318.572515884438	339.25990512405	296.249790329245	277.592780947086	338.645930836582	355.549586325709	449.872186053981	352.916003149825	255.472330739542	356.952331898099	279.600340790014	252.752240399488	475.049234494575	422.513928770602	406.189988477139	379.519369678741	308.15142021287	356.870635186371	508.190219525908	517.435493541117	397.062623473326	393.827748819156	307.123892857534	571.53920385253	486.11845212888	519.20399799425
ENSSSAG00000000224	114.519531853883	202.346264320341	155.366556706004	192.179617578752	141.366214118698	237.422914553023	308.867471022136	192.84610971254	184.132887438689	238.698185134312	137.718778279945	201.927061623504	169.397401447678	248.617520787846	163.324434009085	256.083458181286	137.164961436217	185.572730296913	315.672476195759	169.161603657673	180.27984030121	188.946260994162	160.760162667616	316.587892330078	199.116315137535	186.792927711664
ENSSSAG00000000225	458.078127415531	384.347931412822	376.56640015184	405.712525999587	389.284574699996	350.871302295108	308.867471022136	305.657272706436	315.243215667283	284.685908875785	321.921980462945	292.588191332016	238.138375948185	214.653378603714	291.650775016223	189.75968483937	253.661230053277	240.768721872405	210.920174677884	230.28722514742	260.735306220759	163.905190259996	242.339946707898	187.71140518686	210.102042869262	248.052973896673
ENSSSAG00000000226	2.08217330643423	0.549853979131362	0	1.06766454210418	0	1.16957100765036	0	0	0	3.28483741010521	0.693797371687381	0	0	0	0	0	0	0	1.41557164213345	0	1.48991603554719	1.13823048791664	0	0	0	0
ENSSSAG00000000227	68.7117191123297	62.1334996418439	77.6832783530019	72.6011888630841	66.463220070731	72.5134024743223	73.8596126357283	76.9859963674565	80.0158620806866	81.0259894492618	69.3797371687381	70.056327502032	100.656426947171	86.9482039913779	74.2383790950385	79.2200626028439	70.461452792577	60.9059217384741	92.0121567386741	129.358873385279	94.6096682572467	118.37597074333	97.1759192244542	148.488126491099	102.991197484932	114.48598795231
ENSSSAG00000000228	36.4380328625991	17.5953273322036	13.1666573479664	18.150297215771	23.2093784373981	19.8827071300561	12.086118431301	16.7692269315252	8.67641877983349	14.2342954437892	7.2848724027175	9.615574363024	13.5026914197424	8.15139412419168	14.8476758190077	3.68465407455088	13.152804521281	11.4198603259639	12.740144779201	14.2152608115692	7.44958017773596	6.82938292749982	9.59762165179795	11.206651055932	6.86607983232881	6.0255783132795
ENSSSAG00000000229	255.066230038194	201.246556362078	188.28320007592	228.480212010294	220.489095155282	198.827071300561	197.406601044583	177.601357956608	214.018329902559	217.894214870312	227.218639227617	215.663596427824	189.037679876394	167.103579545929	173.929916736947	160.282452242963	178.502347074528	182.717765215422	134.479306002678	162.053973251888	152.716393643587	134.311197574163	151.162541015818	134.479812671184	140.068028579508	159.677825301907
ENSSSAG00000000230	4.16434661286847	9.34751764523315	2.63333146959329	9.6089808789376	4.21988698861784	12.865281084154	9.40031433545633	14.4825141681354	6.74832571764827	7.66462062357882	5.89727765934273	10.989227843456	12.2751740179477	8.15139412419168	10.6054827278626	12.8962892609281	13.152804521281	9.51655027163657	18.4024313477348	7.10763040578458	5.95966414218877	10.2440743912497	8.39791894532321	14.008313819915	12.3589436981919	3.01278915663975
ENSSSAG00000000231	1092.09989922476	1290.50728902131	1248.19911658722	1226.7465588777	1176.29349807722	1159.04486858151	927.945315114332	1016.06270453287	924.520623317813	896.760612958722	951.889993955086	957.436475861104	797.886311166599	846.38642322857	769.958046042828	746.142450096553	815.473880319425	845.069664121328	818.200409153133	771.888662068205	827.648357746465	828.631795203312	882.981191965411	739.63896969151	782.733100885484	763.23991968207
ENSSSAG00000000232	14.5752131450396	8.79766366610179	2.63333146959329	8.54131633683342	5.2748587357723	3.50871302295108	5.37160819168933	12.9580389925422	2.89213959327783	8.75956642694723	7.97866977440488	6.86826740216	0	5.43426274946112	0	9.2116351863772	3.75794414893744	3.80662010865463	1.41557164213345	4.26457824347075	4.46974810664157	4.55292195166655	1.19970270647474	19.6116393478809	2.74643193293152	7.02984136549275
ENSSSAG00000000233	1.04108665321712	0.549853979131362	0	1.06766454210418	1.05497174715446	0	1.34290204792233	0	0.96404653109261	0	2.42829080090583	0	7.3651044107686	1.35856568736528	0	1.84232703727544	0.93948603723436	2.85496508149097	1.41557164213345	9.95068256809841	2.97983207109438	1.13823048791664	1.19970270647474	0	2.74643193293152	1.00426305221325
ENSSSAG00000000236	4.16434661286847	3.84897785391953	5.26666293918657	4.27065816841671	5.2748587357723	10.5261390688532	2.68580409584466	9.90908864135579	9.6404653109261	13.1393496404208	10.060061889467	6.86826740216	11.0476566161529	16.3027882483834	12.7265792734352	7.36930814910176	12.2133184840467	11.4198603259639	22.6491462741352	12.7937347304122	14.8991603554719	21.6263792704161	11.9970270647474	11.206651055932	24.7178873963837	12.051156626559
ENSSSAG00000000238	1271.1668035781	1019.97913128868	1265.31577113957	1064.46154847787	1184.73327205446	1196.47114082632	1030.00587075643	967.279498913884	1015.14099724052	1007.35013909893	1004.96549288917	1034.3610707653	919.410533944281	847.744988915935	906.768773232256	899.055594190415	935.728093085423	913.588826077111	812.538122584599	740.615088282753	828.393315764238	805.867185444979	875.782975726563	829.292178138965	840.408171477046	837.55538554585
ENSSSAG00000000239	57.2597659269414	41.2390484348521	56.6166265962556	66.195201610459	68.57316356504	44.4436982907137	47.0015716772816	52.5943935579653	59.7708849277418	62.411910791999	58.27897922174	48.07787181512	65.0584222951227	46.1912333704195	57.2696067304583	53.4274840809878	64.8245365691709	55.1959915754921	60.8695806117383	56.8610432462766	50.6571452086045	61.4644463474984	70.7824596820099	50.4299297516938	50.8089907592332	71.3026767071407
ENSSSAG00000000240	727.719570598764	736.804332036025	695.199507972628	740.959192220299	722.655646800806	680.690326452509	604.30592156505	746.992836040667	690.257316262309	678.86639808841	676.105538709352	690.947700657296	596.573457272257	740.418299614078	694.659118675003	679.818676754637	555.236248005507	641.415488308305	597.371232980315	527.386176109216	505.826494068271	572.529935422068	556.662055804281	680.804051647867	609.707889110798	593.51946385803
ENSSSAG00000000241	46.8488993947702	50.5865660800853	48.7166321874758	55.5185561894172	60.1333895878043	57.3089793748676	53.7160819168933	26.678315572881	42.4180473680748	47.0826695448413	32.2615777834632	41.20960441296	28.2329002412796	40.7569706209584	28.6348033652291	16.580943335479	42.2768716755462	41.8728211952009	33.9737194112028	32.6950998666091	35.013026835359	28.4557621979159	31.1922703683433	36.4216159317789	31.5839672287125	44.187574297383
ENSSSAG00000000242	764.157603461364	807.73549534397	845.299401739445	772.989128483425	763.79954493983	930.978522089686	1070.2929321941	1019.87389247185	912.952064944702	1110.27504461556	960.215562415335	917.600524928576	1310.98858511681	1183.31071369516	1147.51323115474	1309.89452350284	1043.76898736737	1212.4085046065	1455.20764811318	1293.58873385279	1219.49627509538	1266.85053305122	1220.09765248481	1330.78981289192	1363.6034547005	1355.75512048789
ENSSSAG00000000243	92.6567121363234	111.070503784535	92.166601435765	103.563460584105	92.8375137495926	118.126671772686	114.146674073398	124.244726810846	108.937258013465	125.918767387366	129.046311133853	130.49708064104	166.942366644088	177.972105044852	155.900596099581	180.548049652993	197.292067819216	191.282660459895	247.725037373353	271.511481500971	273.39959252291	250.41070734166	225.544108817252	198.918056242792	243.05922606444	229.976238956834
ENSSSAG00000000244	260.271663304279	113.819773680192	118.499916131698	103.563460584105	174.070338280486	58.478550382518	55.0589839648156	29.7272659240674	59.7708849277418	3.28483741010521	9.01936583193595	9.615574363024	0	2.71713137473056	0	1.84232703727544	0.93948603723436	0	0	0	1.48991603554719	0	1.19970270647474	0	0	1.00426305221325
ENSSSAG00000000245	483.064207092742	526.760112007844	542.466282736217	440.945455889025	546.475365026011	568.411509718075	659.364905529865	772.908914025752	448.281636958064	840.918376986934	661.882692589761	630.506947518288	961.146125605303	907.521879160007	796.471752862485	429.262199685177	800.442103723675	790.825327572999	697.87681957179	530.22922827153	868.621048724013	332.363302471658	584.2552180532	635.977447424139	630.306128607785	743.154658637805
ENSSSAG00000000246	0	2.19941591652545	1.31666573479664	0	0	0	0	0	0.96404653109261	0	0	0	0	0	0	0	0	0	0	0	0	0	0	0	0	0
ENSSSAG00000000247	20.8217330643423	17.5953273322036	14.4833230827631	22.4209553841877	11.6046892186991	19.8827071300561	12.086118431301	18.2937021071184	14.4606979663892	7.66462062357882	17.3449342921845	16.483841765184	25.7778654376901	25.8127480599403	21.2109654557253	31.3195596336825	21.6081788563903	21.8880656247641	32.5581477690693	22.7444172985107	38.737816924227	43.2527585408322	22.7943514230201	33.6199531677959	31.5839672287125	36.153469879677
ENSSSAG00000000248	73.9171523784153	81.3783889114415	75.0499468834087	117.44309963146	70.6831070593489	69.0046894513712	76.5454167315729	77.7482339552531	64.5911175832049	87.5956642694723	83.2556846024857	78.298248384624	56.4658004825593	43.474101995689	49.8457688209544	38.6888677827842	30.0635531914995	40.9211661680373	33.9737194112028	68.233251895532	51.4021032263781	48.9439109804154	53.9866217913635	58.8349180436428	52.1822067256989	49.2088895584492
ENSSSAG00000000249	291.504262900793	280.425529356994	298.883121798838	289.337090910232	318.601467640647	238.592485560673	239.036564530175	194.370584888133	239.083539710967	214.609377460207	222.015158939962	212.91628946696	149.757123018962	198.350590355331	212.109654557253	206.340628174849	232.053051196887	206.509140894514	208.089031393617	164.897025414202	196.668916692229	182.116878066662	190.752730329484	156.893114783048	173.025211774686	186.792927711664
ENSSSAG00000000250	22.9039063707766	31.3416768104876	19.7499860219496	14.9473035894585	20.0444631959348	36.2567012371611	110.117967929631	76.2237587796599	53.9866057411862	85.4057726627354	62.7886621377079	38.462297452096	139.936983804603	146.72509423545	98.6309893691226	156.597798168412	73.2799109042801	110.391983150984	217.998032888551	123.672769060652	148.246645536946	137.725889037913	92.3771083985553	190.513067950843	157.919836143563	105.447620482391
ENSSSAG00000000252	84.3280189105864	80.8285349323102	81.6332755573919	77.939511573605	80.177852783739	101.752677665581	347.811630411884	314.041886172199	303.674657294172	304.394933336416	275.784455245734	233.52109167344	353.525011716893	373.605564025452	323.467223199811	373.992388566914	288.422213430949	312.14284890968	365.21748367043	344.009311639974	320.331947642646	318.704536616658	307.123892857534	403.439438013551	303.480728588933	332.411070282586
ENSSSAG00000000253	89.533452176672	106.671671951484	130.349907744868	95.0221442472718	88.6176267609747	97.0743936349798	233.664956338486	152.44751755932	169.672189472299	169.716599522103	189.406682470655	195.058794221344	257.778654376901	240.466126663655	215.291299375612	233.975533733981	221.718704787309	236.010446736587	346.815052322695	245.924012040146	271.164718469589	267.48416466041	251.937568359696	414.646089069483	348.796855482303	326.385491969306
ENSSSAG00000000254	0	0	0	0	1.05497174715446	0	0	0	0	1.0949458033684	0	1.373653480432	4.91006960717907	0	0	0	0	0	0	1.42152608115692	2.23487405332079	0	4.79881082589897	0	1.37321596646576	1.00426305221325
ENSSSAG00000000255	60.3830258865928	53.3358359757421	68.4666182094254	70.4658597788757	71.7380788065033	83.0395415431755	76.5454167315729	89.9440353599987	70.3753967697605	78.836097842525	71.8080279696439	60.440753139008	71.1960093040965	86.9482039913779	103.933730733054	101.327987050149	93.948603723436	80.8906773089109	121.739161223477	164.897025414202	153.461351661361	142.27881098958	193.152135742434	128.876487143218	175.771643707617	129.549933735509
ENSSSAG00000000256	388.325321649984	353.556108581466	404.216380582569	396.10354512065	395.614405182923	451.454408953039	296.781352590835	343.769152096266	290.178005858876	340.528144847573	295.904579024668	276.104349566832	298.286728636128	298.884451220362	293.771871561795	278.191382628591	262.116604388387	260.753477442842	249.140609015487	241.659433796676	262.225222256306	300.492848809992	248.338460240272	288.571264690248	280.136057159015	271.151024097577
ENSSSAG00000000258	297.750782820095	238.636626943011	269.916475633312	278.66044548919	248.973332328453	259.64476369838	287.381038255379	256.874067087454	280.53754054795	293.445475302732	287.579010564419	263.741468242944	324.064594073819	279.864531597248	341.496543837177	337.145847821405	317.546280585214	333.07925950728	377.957628449631	359.6460985327	452.934474806346	348.298529302491	418.696244559686	361.414496553806	413.338005906194	330.402544178159
ENSSSAG00000000259	0	0.549853979131362	0	0	0	1.16957100765036	1.34290204792233	1.5244751755932	1.92809306218522	0	1.73449342921845	0	3.6825522053843	1.35856568736528	2.12109654557253	0	1.87897207446872	0.951655027163657	0	0	1.48991603554719	2.27646097583327	0	5.60332552796598	6.86607983232881	3.01278915663975
ENSSSAG00000000260	299.83295612653	229.289109297778	268.599809898515	277.592780947086	262.687965041461	261.983905713681	202.778209236272	192.84610971254	262.22065645719	201.470027819786	267.458886785485	233.52109167344	164.487331840499	190.199196231139	190.898689101528	140.016854832933	208.565900266028	185.572730296913	142.972735855478	159.210921089575	175.810092194569	179.840417090829	211.147676339555	159.694777547031	190.877019338741	180.767349398385
ENSSSAG00000000261	14.5752131450396	16.4956193739408	7.89999440877986	7.47365179472924	20.0444631959348	14.0348520918043	12.086118431301	32.0139786874572	17.352837559667	16.424187050526	17.3449342921845	21.978455686912	31.9154524466639	29.8884451220362	31.8164481835879	27.6349055591316	21.6081788563903	22.8397206519278	50.9605791168041	56.8610432462766	69.2810956529444	55.7732939079152	45.5887028460403	47.6282669877109	35.7036151281098	45.1918373495962
ENSSSAG00000000262	1369.02894898051	1286.10845718825	1344.31571522737	1243.82919155137	1328.20942966747	1202.31899586457	1077.00744243371	1206.62210148202	1271.57737451115	1099.32558658188	1299.13557848462	1196.45218145627	1065.48510475786	1133.04378326264	1135.84720015409	1048.28408420973	1169.66011635678	1043.01390977137	1034.78287039955	1084.62439992273	1144.25551530024	1118.88056962205	1178.1080577582	966.573653574132	1193.32467485875	1040.41652209293
ENSSSAG00000000263	0	4.94868581218226	1.31666573479664	0	1.05497174715446	0	2.68580409584466	3.0489503511864	2.89213959327783	4.37978321347361	2.08139211506214	1.373653480432	13.5026914197424	13.5856568736528	11.6660310006489	14.7386162982035	13.152804521281	12.3715153531275	7.07785821066724	5.68610432462766	11.9193282843775	10.2440743912497	11.9970270647474	5.60332552796598	15.1053756311234	12.051156626559
ENSSSAG00000000264	668.377631365389	679.069664227232	667.549527541898	724.944224088737	698.391296616253	582.446361809879	427.042851239302	616.650208527449	685.437083606846	589.080842212201	657.026110987949	649.738096244336	634.626496727895	607.27886225228	706.325149675652	604.283268226344	743.133455452379	692.804859775143	692.214533003256	764.781031662421	818.708861533182	800.176033005396	868.584759487714	627.57245913219	748.40270172384	743.154658637805
ENSSSAG00000000265	179.066904353344	157.808092010701	198.816525954293	178.299978531398	181.455140510567	184.792219208757	131.604400696389	116.62235093288	95.4406065781684	107.304688730104	135.290487479039	130.49708064104	179.217540662036	179.330670732217	181.353754646451	178.705722615718	191.65515159581	188.427695378404	281.698756784556	287.148268393697	191.454210567814	229.922558559161	299.925676618686	215.72803282669	243.05922606444	209.890977912569
ENSSSAG00000000267	110.355185241014	131.964954991527	96.1165986401549	125.984415968293	121.321750922763	119.296242780337	146.376323223534	151.685279971523	122.433909448761	173.001436932208	128.005615076322	114.013238875856	116.614153170503	139.932265798624	152.718951281222	105.0126411247	85.4932293883268	85.6489524447292	90.5965850965407	119.408190817181	90.8848781683787	137.725889037913	128.368189592798	114.868173323303	115.350141183124	133.566985944362
ENSSSAG00000000269	107.231925281363	101.722986139302	105.333258783731	107.834118752522	99.1673442325193	84.2091125508259	79.2312208274176	72.4125708406769	94.4765600470758	122.633929977261	97.8254294079207	78.298248384624	85.9262181256337	115.478083426049	62.5723480943896	81.0623896401193	94.8880897606704	78.0357122274199	83.5187268858734	71.0763040578458	71.5159697062652	77.3996731783313	63.5842434431614	47.6282669877109	86.512605887343	62.2643092372215
ENSSSAG00000000270	336.270988989129	337.610343186656	371.299737212653	304.284394499691	343.920789572354	362.567012371611	338.411316076428	318.615311698978	388.510752030322	408.414784656414	361.468430649125	348.907984029728	364.572668333046	381.756958149644	344.678188655536	410.838929312423	412.434370345884	366.387185458008	295.854473205891	348.273889883444	349.385310335816	332.363302471658	326.31913616113	319.389555094061	314.466456320659	357.517646587917
ENSSSAG00000000271	35.396946209382	52.2361280174794	34.2333091047127	52.3155625631047	22.1544066902437	31.5784172065597	28.200943006369	46.4964928555925	32.7775820571487	63.5068565953674	59.6665739651147	64.561713580304	35.5980046520483	47.5497990577848	42.4219309114506	53.4274840809878	48.8532739361867	59.0026116841468	60.8695806117383	62.5471475709043	43.2075650308686	54.6350634199986	56.386027204313	61.6365808076258	86.512605887343	68.289887550501
ENSSSAG00000000272	1131.66119204701	1061.21817972353	1063.86591371569	1081.54418115153	1177.34846982438	975.4222203804	753.368048884428	856.755048683377	1198.30983814811	918.65952902609	975.826003278301	1067.32875429566	747.558097693013	850.462120290665	839.954232046722	819.835531587571	1112.35146808548	917.395446185766	661.07195687632	797.47613152903	871.600880795107	820.664181787895	905.775543388432	588.349180436428	683.861551299949	854.627857433475
ENSSSAG00000000273	362.298155319557	310.667498209219	315.999776351194	343.787982557545	354.470507043899	334.497308188003	255.151389105243	294.985946477284	368.265774877377	305.489879139784	354.530456932251	332.424142264544	306.879350448692	296.167319845631	374.373540293551	278.191382628591	377.673386968213	301.674643610879	314.256904553626	365.332202857327	351.620184389137	344.883837838741	341.915271345302	322.191217858044	324.07896808592	346.470753013571
ENSSSAG00000000274	3.12325995965135	1.64956193739408	2.63333146959329	2.13532908420835	3.16491524146338	4.67828403060144	1.34290204792233	0.762237587796599	1.92809306218522	2.18989160673681	4.16278423012428	4.120960441296	8.59262181256337	6.7928284368264	2.12109654557253	18.4232703727544	3.75794414893744	7.61324021730926	2.8311432842669	11.3722086492553	14.8991603554719	3.41469146374991	4.79881082589897	8.40498829194897	10.9857277317261	9.03836746991925
ENSSSAG00000000276	1412.75458841563	1359.23903641273	1378.54902433209	1464.83575176693	1448.47620884307	1387.11121507333	1144.15254482983	1176.13259797015	1146.25132546911	1096.04074917177	1210.32951490864	1078.31798213912	1024.97703049863	964.581638029349	944.948511052562	959.852386420504	850.234863697096	1015.41591398362	835.187268858734	936.785687482408	940.881976448051	956.113609849975	884.180894671886	983.38363015803	944.772584928444	940.994479923815
ENSSSAG00000000277	618.405472010967	532.258651799158	583.282920514913	547.711910099443	608.718698108124	473.676258098396	390.784495945399	423.041861227113	474.310893297564	432.503592330519	482.882970694417	464.294876386016	380.530394556378	389.908352273835	415.734922932216	390.573331902393	496.048627659742	413.969936816191	368.048626954697	409.399511373192	403.767245633289	377.892521988323	410.298325614362	333.397868913976	383.127254643947	376.598644579969
ENSSSAG00000000278	2604.79880634923	2229.10803139854	2447.68160098696	2387.29791614494	2776.68563851054	2942.6406552483	1502.70739162509	1545.05559046371	1593.56891589608	1561.39271560334	1554.45301126558	1478.05114494483	1034.79716971299	1010.77287139977	1041.45840387611	980.117983830534	1244.81899933553	1043.96556479853	816.784837511	1000.75436113447	873.090796830654	851.396404961644	1000.55205719994	885.325433418625	940.652937029047	994.220421691117
ENSSSAG00000000279	404.982708101458	356.305378477122	394.999720438993	392.900551494337	277.457569501623	342.684305241555	543.875329408545	476.398492372875	294.034191983246	470.826695448413	365.284316193406	369.512786236208	370.71025534202	407.569706209584	345.738736928322	547.171130070806	318.485766622448	392.081871191427	341.152765754161	280.040637987912	345.660520246948	287.972313442909	265.134298130918	523.910936864819	381.754038677482	354.504857431277
ENSSSAG00000000280	1.04108665321712	0	2.63333146959329	0	0	1.16957100765036	0	0	0	0	0	0	0	0	1.06054827278626	0	0	0	0	1.42152608115692	2.97983207109438	0	0	2.80166276398299	0	0
ENSSSAG00000000281	3.12325995965135	4.39883183305089	3.94999720438993	3.20299362631253	5.2748587357723	8.18699705355252	1.34290204792233	2.2867127633898	1.92809306218522	3.28483741010521	1.38759474337476	4.120960441296	6.13758700897384	2.71713137473056	2.12109654557253	0	2.81845811170308	2.85496508149097	2.8311432842669	2.84305216231383	3.72479008886798	11.3823048791664	7.19821623884846	2.80166276398299	4.11964789939729	3.01278915663975
ENSSSAG00000000282	318.572515884438	252.932830400426	227.783172119819	269.051464610253	254.248191064225	199.996642308211	214.864327667573	204.279673529489	260.292563395005	202.564973623155	248.032560378239	226.65282427128	220.953132323058	183.406367794313	235.441716558551	182.390376690269	245.205855718168	203.654175813023	175.530883624548	164.897025414202	178.789924265663	175.287495139162	157.161054548191	162.496440311014	186.757371439344	183.780138555025
ENSSSAG00000000283	30.1915129432964	34.0909467061444	34.2333091047127	33.0976008052295	28.4842371731704	23.3914201530072	33.5725511980583	24.3916028094912	37.5978147126118	36.1332115111573	35.7305646419001	24.725762647776	20.867795830511	31.2470108094014	26.5137068196566	40.5311948200597	24.4266369680934	17.1297904889458	16.9868597056014	19.9013651361968	19.3689084621135	23.9028402462494	27.5931622489191	16.8099765838979	13.7321596646576	20.085261044265
ENSSSAG00000000284	3821.82910396003	3940.80346843447	3619.51410495597	3309.76008052295	3661.80693437313	3287.66410250516	2415.88078421228	2263.0833981681	2773.56186995344	2174.56236548965	2523.68793951285	2506.9176017884	1821.63582426343	1801.45810144636	2144.42860757383	1567.8203087214	2248.19008710182	1916.63322470761	1409.90935556491	1502.55306778286	1678.39041404391	1558.23753795788	1757.5644649855	1319.58316183599	1305.92838410894	1556.60773093054
ENSSSAG00000000285	276.929049755753	206.745096153392	254.116486815752	265.84847098394	271.127739018696	221.048920445918	108.775065881709	134.916053039998	150.391258850447	163.146924701892	176.571431094438	171.706685054	147.302088215372	131.780871674432	172.869368464161	171.336414466616	177.562861037294	153.216459373349	131.648162718411	144.995660278005	148.246645536946	137.725889037913	173.956892438838	92.4548712114387	131.828732780713	156.665036145267
ENSSSAG00000000287	6634.84524095268	5881.23816078904	5967.12911009839	5809.16277358883	5887.79732086905	4889.97638298615	4931.1363199708	5051.34849432806	5948.1670968414	5606.12251324622	6102.6416813622	5677.30983462546	5322.51545418211	4712.86436947016	5166.99118501468	5164.04268548306	6266.37186835318	5030.44847358709	4192.92320399927	4823.23799336542	4731.22837088011	4646.25685167571	4342.92379743857	4062.41100777534	3866.97616156758	4969.09358235116
ENSSSAG00000000288	573.638745922631	505.865660800853	580.64958904532	563.726878231006	581.289432682108	577.768077779278	621.76364818804	702.020818360668	560.111034564806	614.264595689674	584.524285646618	572.813501340144	488.551925914317	440.175282706351	527.092491574774	532.432513772602	558.05470611721	627.14066290085	489.787788178173	486.161919755665	496.886997854988	527.000715905403	425.894460798534	397.836112485585	433.936245403181	468.990845383587
ENSSSAG00000000289	81.2047589509351	75.3299951409965	82.9499412921885	87.5484924525426	79.1228810365846	88.8873965814273	34.9154532459806	40.3985921532198	50.1304196168157	41.6079405279993	45.7906265313671	34.3413370108	29.4604176430744	20.3784853104792	16.9687723645802	20.2655974100298	17.8502347074528	30.452960869237	84.9342985280069	52.5964650028059	51.4021032263781	40.9762975649989	65.9836488561109	53.2315925156768	63.167934457425	60.255783132795
ENSSSAG00000000290	238.40884358672	233.138087151697	196.1831944847	223.141889299773	227.873897385364	161.40079905575	192.034992852894	144.825141681354	186.060980500874	157.67219568505	128.005615076322	151.10188284752	111.704083563324	126.346608924971	121.96305137042	101.327987050149	109.91986635642	91.3588826077111	56.6228656853379	79.6054605447873	81.9453819550955	96.7495914729141	81.5797840402826	84.0498829194897	70.0340142897538	100.426305221325
ENSSSAG00000000291	3.12325995965135	1.64956193739408	5.26666293918657	2.13532908420835	1.05497174715446	1.16957100765036	4.028706143767	4.5734255267796	0	0	2.42829080090583	4.120960441296	3.6825522053843	2.71713137473056	1.06054827278626	0	0.93948603723436	0.951655027163657	1.41557164213345	1.42152608115692	0	4.55292195166655	4.79881082589897	2.80166276398299	0	1.00426305221325
ENSSSAG00000000292	4160.1822662556	3593.84560760258	3711.68070639174	3790.20912446983	3617.49812099265	3560.17414728769	3367.99833618921	3203.68458150911	3321.14029961404	3012.19590506648	3260.153849559	3423.14447323654	2668.62283150182	2479.38237944164	2740.45673687971	2673.21653108666	2965.95741954888	2820.70550051308	2127.60417812657	2402.37907715519	2317.56439329366	2372.07233681827	2110.27706068907	2182.49529314275	2346.82608668999	2316.83486145597
ENSSSAG00000000293	115.5606185071	40.1393404765894	40.8166377786959	100.360466957793	40.0889263918695	24.5609911606575	33.5725511980583	32.0139786874572	36.6337681815192	97.4501764997879	42.6685383587739	42.583257893392	49.1006960717907	20.3784853104792	38.1797378203055	55.2698111182632	30.0635531914995	21.8880656247641	14.1557164213345	42.6457824347075	21.6037825154343	35.2851451254157	23.9940541294949	25.2149648758469	16.4785915975891	15.0639457831987
ENSSSAG00000000294	1873.95597579081	2113.63869578095	1989.48192527773	1992.2620355664	1932.70824078697	2072.47982555644	1224.72666770517	1211.95776459659	1018.99718336489	1121.22450264924	1158.29471203208	1229.41986498664	893.632668506591	660.262924059526	633.1473188534	830.889493811223	713.06990226088	807.003463034781	687.967818076856	692.283201523418	610.120616556575	652.206069576233	657.43708314816	529.514262392785	616.573968943127	642.72835341648
ENSSSAG00000000295	272.764703142885	357.954940414516	448.983015565655	498.599341162651	398.779320424386	424.55427577708	85.9457310670293	192.84610971254	192.809306218522	88.6906100728407	151.247827027849	135.991694562768	33.1429698484587	20.3784853104792	25.4531585468704	27.6349055591316	26.3056090425621	32.3562709235644	38.2204343376031	76.7624083824735	34.2680688175854	59.1879853716651	68.3830542690604	50.4299297516938	48.0625588263017	45.1918373495962
ENSSSAG00000000296	6.2465199193027	12.6466415200213	7.89999440877986	9.6089808789376	10.5497174715446	10.5261390688532	5.37160819168933	3.0489503511864	6.74832571764827	9.85451223031563	4.16278423012428	1.373653480432	6.13758700897384	4.07569706209584	7.42383790950385	12.8962892609281	1.87897207446872	6.6615851901456	12.740144779201	17.058312973883	7.44958017773596	11.3823048791664	8.39791894532321	22.4133021118639	13.7321596646576	4.017052208853
ENSSSAG00000000297	1.04108665321712	0.549853979131362	0	0	0	2.33914201530072	1.34290204792233	0	0.96404653109261	1.0949458033684	0	0	7.3651044107686	12.2270911862875	2.12109654557253	11.0539622236526	0	1.90331005432731	33.9737194112028	15.6367868927261	14.8991603554719	7.96761341541646	10.7973243582727	44.8266042237279	16.4785915975891	17.0724718876252
ENSSSAG00000000298	19.7806464111252	14.2962034574154	15.7999888175597	14.9473035894585	17.9345197016258	21.0522781377065	52.373179868971	30.489503511864	27.9573494016857	40.5129947246309	28.0987935533389	28.846723089072	60.1483526879436	48.9083647451501	45.6035757298094	119.751257422904	48.8532739361867	63.760886819965	76.4408686752062	71.0763040578458	41.7176489953214	64.8791378112483	56.386027204313	81.2482201555068	108.484061350795	69.2941506027142
ENSSSAG00000000299	207.176243990206	192.998746675108	188.28320007592	203.923927541898	221.544066902437	219.879349438268	196.06369899666	227.909038751183	244.867818897523	226.653781297259	220.974462882431	199.17975466264	327.747146279203	255.410349224673	290.590226743437	300.299307075897	270.571978723496	258.850167388515	356.724053817629	309.892685692208	324.801695749288	316.428075640825	397.10159584314	235.339672174571	374.887958845153	282.197917671923
ENSSSAG00000000300	0	0	6.58332867398321	0	0	0	1.34290204792233	0	0	3.28483741010521	0	0	1.22751740179477	0	0	0	0.93948603723436	0	1.41557164213345	4.26457824347075	4.46974810664157	2.27646097583327	1.19970270647474	5.60332552796598	5.49286386586305	1.00426305221325
ENSSSAG00000000301	151.998651369699	131.415101012395	113.233253192511	99.2928024156885	121.321750922763	77.1916865049237	104.746359737942	77.7482339552531	147.499119257169	95.2602848930511	105.457200496482	97.529397110672	84.6987007238389	59.7768902440723	77.4200239133973	55.2698111182632	110.859352393655	75.1807471459289	56.6228656853379	68.233251895532	53.6369772796989	60.3262158595818	91.1774056920805	47.6282669877109	41.1964789939728	63.2685722894347
ENSSSAG00000000302	27.068252983645	43.9883183305089	48.7166321874758	35.2329298894379	44.3088133804874	33.9175592218604	139.661812983923	185.98597142237	61.698977989927	182.855949162523	173.102444236001	61.81440661944	142.392018608193	239.107560976289	226.957330376261	176.863395578442	266.814034574558	180.814455161095	159.95959556108	267.2469032575	226.467237403173	265.207703684576	148.763135602868	263.356299814401	223.834202533919	316.342861447174
ENSSSAG00000000303	129.094744998922	90.7259065566747	107.966590253325	125.984415968293	100.222315979674	72.5134024743223	175.920168277826	179.888070719997	225.586888275671	218.989160673681	257.745723581862	247.25762647776	325.292111475613	288.015925721439	305.437902562444	311.353269299549	451.892783909727	329.272639398625	342.568337396295	355.381520289229	416.43153193544	379.03075247624	387.503974191342	406.241100777534	369.39509497929	402.709483937513
ENSSSAG00000000304	18.7395597579081	10.4472256034959	6.58332867398321	19.2179617578752	5.2748587357723	9.35656806120287	4.028706143767	9.14685105355919	10.6045118420187	7.66462062357882	5.55037897349904	8.241920882592	2.45503480358953	10.8685254989222	7.42383790950385	9.2116351863772	9.3948603723436	11.4198603259639	5.66228656853379	11.3722086492553	2.23487405332079	5.69115243958318	5.99851353237372	5.60332552796598	4.11964789939729	7.02984136549275
ENSSSAG00000000305	1488.75391410048	1371.88567793275	1533.91558103809	1212.86691983035	1397.83756497966	1187.11457276511	1380.50330526416	1168.51022209219	1548.25872893473	1112.4649362223	1420.89701721576	1211.56236974102	1134.22607925836	1536.53779241013	1543.09773690402	1243.57075016092	1495.6617712771	1205.74691941635	1173.50889132863	1265.15821222966	1710.42360880818	1707.34573187496	1302.87713923157	1594.14611270632	1697.29493455168	1466.22405623134
ENSSSAG00000000307	353.96946209382	254.58239233782	284.399798716075	251.968831936586	265.852880282924	361.397441363961	190.692090804971	178.363595544404	177.38456172104	214.609377460207	192.875669329092	215.663596427824	191.492714679984	172.537842295391	229.078426921833	197.128992988472	217.960760638372	242.672031926733	263.296325436821	244.50248595899	202.628580834418	235.613710998744	207.548568220131	246.546323230503	236.193146232111	211.899504016996
ENSSSAG00000000308	30.1915129432964	26.3929909983054	19.7499860219496	38.4359235157504	14.7696044601625	24.5609911606575	10.7432163833787	9.90908864135579	11.5685583731113	8.75956642694723	16.3042382346534	8.241920882592	25.7778654376901	20.3784853104792	27.5742550924429	20.2655974100298	15.0317765957498	39.01785611371	26.8958612005355	41.2242563535506	43.9525230486421	40.9762975649989	34.7913784877676	42.0249414597449	46.6893428598359	28.119365461971
ENSSSAG00000000309	0	0.549853979131362	0	0	0	0	1.34290204792233	2.2867127633898	0	1.0949458033684	0	0	0	0	0	1.84232703727544	0.93948603723436	0	0	0	1.48991603554719	1.13823048791664	0	0	0	0
ENSSSAG00000000310	1365.90568902086	1129.94992711495	1169.19917249942	1133.85974371464	1062.35654938454	926.300238059085	925.259511018487	908.587204653546	1048.88262582876	953.697794733879	1056.65339707988	1039.85568468702	786.838654550446	787.968098671863	846.317521683439	889.843959004037	874.66150066519	823.181598496564	588.877803127514	666.695732062594	677.911796173972	712.532285435815	778.607056502109	523.910936864819	676.995471467621	663.817877512958
ENSSSAG00000000311	690.240451082948	574.597408192273	606.982903741252	574.403523652048	691.006494386172	563.733225687473	376.012573418253	423.804098814909	555.290801909343	418.26929688673	513.756953734505	542.59312477064	414.900881806631	402.135443460123	453.914660752521	300.299307075897	522.354236702304	402.550076490227	342.568337396295	389.498146236995	397.8075814911	440.495198823738	501.475731306443	364.216159317789	406.471926073865	441.87574297383
ENSSSAG00000000312	0	0.549853979131362	0	0	0	0	1.34290204792233	0	2.89213959327783	2.18989160673681	2.42829080090583	2.747306960864	0	2.71713137473056	0	3.68465407455088	6.57640226064052	3.80662010865463	11.3245731370676	9.95068256809841	10.4294122488303	19.3499182945828	5.99851353237372	2.80166276398299	17.8518075640549	19.0809979920517
ENSSSAG00000000313	510.132460076387	791.239875970029	597.766243597676	768.718470315008	703.666155352025	672.503329398957	774.854481651186	740.894935338294	425.144520211841	775.221628784829	558.853782894185	450.558341581696	726.690301862502	857.254948727492	719.051728949088	827.204839736672	469.74301861718	784.163742382854	1003.64029427261	774.731714230519	928.2176901459	908.307929357476	608.249272182695	890.928758946591	915.935049632663	829.521281128144
ENSSSAG00000000315	128.053658345705	101.722986139302	102.699927314138	98.2251378735843	93.892485496747	92.3961096043784	154.433735511068	149.398567208133	156.175538037003	122.633929977261	140.840866452538	168.959378093136	164.487331840499	118.195214800779	151.658403008436	123.435911497454	147.499307845795	158.926389536331	127.40144779201	143.574134196849	169.85042805238	168.458112211662	179.955405971212	176.504754130928	138.694812613042	124.528618474443
ENSSSAG00000000316	5.20543326608558	9.34751764523315	2.63333146959329	9.6089808789376	9.49474572439015	10.5261390688532	13.4290204792233	6.86013829016939	3.85618612437044	14.2342954437892	3.81588554428059	5.494613921728	14.7302088215372	8.15139412419168	21.2109654557253	18.4232703727544	4.6974301861718	6.6615851901456	14.1557164213345	21.3228912173537	19.3689084621135	18.2116878066662	9.59762165179795	25.2149648758469	19.2250235305207	23.0980502009047
ENSSSAG00000000317	64.5473724994612	83.577804827967	63.1999552702389	88.6161569946467	67.5181918178855	78.3612575125741	65.8022003481943	51.0699183823721	88.6922808605201	65.6967482021042	50.9941068190225	41.20960441296	67.5134570987122	70.6454157429946	83.7833135501149	38.6888677827842	59.1876203457647	55.1959915754921	138.726020929078	139.309555953378	156.441183732455	127.481814646663	122.369676060424	151.289789255082	155.173404210631	147.626668675348
ENSSSAG00000000318	980.703627330524	1393.879837098	1223.18246762608	1022.8226313358	1262.80118134389	1355.53279786677	1077.00744243371	1182.99273626032	838.720482050571	1002.97035588546	876.266080441162	892.8747622808	688.637262406864	759.438219237192	566.332777667865	685.345657866464	573.08648271296	687.094929612161	755.915256899261	668.117258143751	580.322295845631	623.750307378317	604.650164063271	753.647283511425	657.7704479371	559.37452008278
ENSSSAG00000000319	1.04108665321712	1.09970795826272	0	1.06766454210418	2.10994349430892	2.33914201530072	1.34290204792233	0.762237587796599	3.85618612437044	3.28483741010521	0.693797371687381	0	15.957726223332	16.3027882483834	7.42383790950385	3.68465407455088	4.6974301861718	11.4198603259639	9.90900149493414	18.4798390550399	17.1340344087927	7.96761341541646	11.9970270647474	16.8099765838979	21.9714554634522	16.068208835412
ENSSSAG00000000320	323.777949150523	368.952019997144	358.133079864687	452.689765852171	362.910281021135	362.567012371611	456.586696293593	503.076807945755	513.836801072361	421.554134296835	437.786141534737	453.30564854256	1009.0193042753	978.167294903002	1010.70250396531	937.744461973199	764.741634308769	861.24779958311	920.121567386741	1093.15355640967	1038.47147677639	931.072539115809	1037.74284110065	1014.20192056184	1043.64413451398	977.147949803492
ENSSSAG00000000321	108.27301193458	69.2816013705516	77.6832783530019	69.3981952367715	88.6176267609747	92.3961096043784	80.5741228753399	85.3706098332191	97.3686996403536	95.2602848930511	94.3564425494838	71.429980982464	109.249048759734	116.836649113414	120.902503097634	128.962892609281	108.980380319186	128.473428667094	134.479306002678	146.417186359162	139.307149323662	141.140580501663	141.56491936402	140.08313819915	178.518075640549	149.635194779774
ENSSSAG00000000322	375.832281811379	307.918228313563	385.783060295416	279.728110031295	338.645930836582	277.188328813135	143.69051912769	194.370584888133	223.658795213486	153.292412471576	187.325290355593	189.564180299616	108.02153135794	96.4581638029349	110.297020369772	121.593584460179	128.709587101107	111.343638178148	69.363010464539	110.879034330239	80.4554659195483	102.440743912497	71.9821623884846	56.0332552796598	71.4072302562196	86.3666224903395
ENSSSAG00000000323	1654.286691962	1686.95200797502	1769.59874756669	1651.67704663516	1584.567564226	1569.56429226678	1089.09356086501	1240.16055534507	1207.95030345904	1292.03604797472	1247.44767429391	1314.58638077342	939.050812372997	908.880444847372	916.313707687333	924.848172712271	1040.95052925567	1119.14631194446	744.590683762194	757.673401256636	987.814331567788	875.299245207894	855.388029716492	647.184098480071	689.354415165812	852.619331329049
ENSSSAG00000000324	22.9039063707766	28.0425529356994	25.0166489611362	25.6239490105003	32.7041241617883	36.2567012371611	38.9441593897476	36.5874042142368	32.7775820571487	42.7028863313677	30.1801856684011	32.967683530368	78.5611137148651	112.760952051318	89.0860549140462	82.9047166773948	103.34346409578	69.470816982947	90.5965850965407	92.3991952751995	82.6903399728691	88.7819780574977	85.1788921597068	84.0498829194897	141.441244545973	89.3794116469792
ENSSSAG00000000326	183.231250966213	207.294950132523	198.816525954293	233.818534720815	202.554575453656	160.231228048099	128.918596600544	137.965003391184	156.175538037003	147.817683454734	188.01908772728	130.49708064104	121.524222777682	145.366528548085	126.205244461565	140.016854832933	100.525005984077	102.778742933675	108.999016444276	137.888029872221	105.784038523851	110.408357327914	137.965811244596	109.264847795337	90.6322537867403	116.494514056737
ENSSSAG00000000328	2640.19575255861	2569.46764448085	2420.03162055623	2265.58415834506	2285.06880433656	2068.97111253349	1925.72153672062	1846.90167523116	1810.47938539192	1859.21797411955	1830.931263883	1662.12071132272	1442.33294710885	1601.74894540367	1414.77139589688	1339.37175609924	1453.38489960156	1510.27652810872	1206.0670390977	1185.55275168487	1436.27905826749	1208.80077816747	1078.53273312079	1241.13660444447	1105.43885300494	1279.43112851968
ENSSSAG00000000329	0	1.09970795826272	0	0	0	0	0	1.5244751755932	0.96404653109261	0	1.04069605753107	0	0	0	0	1.84232703727544	1.87897207446872	0	1.41557164213345	1.42152608115692	0	0	0	2.80166276398299	0	0
ENSSSAG00000000330	1.04108665321712	2.19941591652545	0	3.20299362631253	0	1.16957100765036	2.68580409584466	1.5244751755932	1.92809306218522	2.18989160673681	2.77518948674952	5.494613921728	1.22751740179477	0	1.06054827278626	3.68465407455088	0.93948603723436	1.90331005432731	7.07785821066724	4.26457824347075	3.72479008886798	11.3823048791664	0	5.60332552796598	1.37321596646576	7.02984136549275
ENSSSAG00000000331	4.16434661286847	6.04839377044498	7.89999440877986	4.27065816841671	2.10994349430892	1.16957100765036	4.028706143767	5.33566311457619	4.82023265546305	3.28483741010521	2.77518948674952	0	3.6825522053843	10.8685254989222	13.7871275462214	7.36930814910176	12.2133184840467	9.51655027163657	16.9868597056014	22.7444172985107	22.3487405332079	26.1793012220826	5.99851353237372	5.60332552796598	15.1053756311234	15.0639457831987
ENSSSAG00000000332	0	0	0	0	0	0	0	0	0	0	0.34689868584369	0	0	1.35856568736528	0	3.68465407455088	3.75794414893744	7.61324021730926	4.24671492640034	2.84305216231383	3.72479008886798	2.27646097583327	3.59910811942423	2.80166276398299	1.37321596646576	4.017052208853
ENSSSAG00000000333	0	0	0	0	0	0	0	1.5244751755932	0	0	0	2.747306960864	7.3651044107686	1.35856568736528	4.24219309114506	1.84232703727544	0.93948603723436	3.80662010865463	8.49342985280069	8.5291564869415	16.3890763910191	23.9028402462494	5.99851353237372	8.40498829194897	10.9857277317261	6.0255783132795
ENSSSAG00000000334	3.12325995965135	4.94868581218226	1.31666573479664	5.33832271052089	2.10994349430892	11.6957100765036	4.028706143767	5.33566311457619	3.85618612437044	12.0444038370524	4.16278423012428	0	3.6825522053843	1.35856568736528	6.36328963671759	3.68465407455088	2.81845811170308	6.6615851901456	4.24671492640034	1.42152608115692	1.48991603554719	4.55292195166655	2.39940541294949	0	2.74643193293152	6.0255783132795
ENSSSAG00000000335	40.6023794754675	49.4868581218226	35.5499748395094	43.7742462262713	51.6936156105686	46.7828403060144	55.0589839648156	50.3076807945755	53.0225592100936	44.8927779381045	34.3429698985253	49.451525295552	34.3704872502535	39.3984049335931	39.2402860930918	44.2158488946106	22.5476648936246	35.2112360050553	58.0384373274714	51.174938921649	40.2277329597742	44.3909890287488	40.7898920201413	56.0332552796598	54.9286386586305	46.1961004018095
ENSSSAG00000000336	288.381002941141	324.963701666635	280.449801511685	333.111337136503	375.569941986988	319.292885088548	202.778209236272	243.916028094912	162.923863754651	246.362805757891	237.625599802928	214.289942947392	130.116844590245	152.159356984911	132.568534098283	145.54383594476	116.496268617061	125.618463585603	120.323589581343	119.408190817181	88.6500041150579	102.440743912497	127.168486886323	78.4465573915238	78.2733100885484	110.468935743457
ENSSSAG00000000337	23.9449930239937	22.5440131443858	14.4833230827631	18.150297215771	12.6596609658535	24.5609911606575	24.172236862602	17.5314645193218	28.9213959327783	21.8989160673681	23.9360093232146	19.231148726048	13.5026914197424	25.8127480599403	15.908224091794	18.4232703727544	17.8502347074528	25.6946857334187	22.6491462741352	17.058312973883	16.3890763910191	18.2116878066662	10.7973243582727	50.4299297516938	10.9857277317261	18.0767349398385
ENSSSAG00000000338	51.0132460076387	70.9311633079457	57.9332923310523	53.3832271052089	60.1333895878043	85.3786835584762	202.778209236272	142.538428917964	86.7641877983349	145.627791847998	84.6432793458604	85.166515786784	198.857819090752	198.350590355331	141.052920280573	230.29087965943	134.346503324514	194.137625541386	270.374183647489	142.152608115692	175.810092194569	182.116878066662	148.763135602868	347.406182733891	186.757371439344	167.711929719613
ENSSSAG00000000339	421.640094552932	488.270333468649	545.09961420581	412.118513252213	493.726777668288	575.428935763977	557.304349887768	606.741119886093	469.490660642101	615.359541493043	499.534107614914	467.04218334688	583.070765852514	607.27886225228	449.672467661376	525.0632056235	425.587174867165	563.379776080885	614.358092685917	518.857019622274	618.315154752084	457.568656142488	440.290893276231	652.787424008037	668.756175668826	609.587672693442
ENSSSAG00000000340	22.9039063707766	15.9457653948095	7.89999440877986	10.6766454210418	22.1544066902437	12.865281084154	20.143530718835	12.1958014047456	30.8494889949635	18.6140786572629	16.6511369204971	15.110188284752	28.2329002412796	16.3027882483834	28.6348033652291	12.8962892609281	31.9425252659683	35.2112360050553	25.4802895584021	22.7444172985107	19.3689084621135	17.0734573187496	10.7973243582727	42.0249414597449	23.3446714299179	21.0895240964782
ENSSSAG00000000341	0	0	0	0	0	0	0	0.762237587796599	0.96404653109261	0	0	0	0	0	0	1.84232703727544	2.81845811170308	0.951655027163657	0	2.84305216231383	0	0	2.39940541294949	0	0	0
ENSSSAG00000000342	81.2047589509351	80.2786809531788	73.733281148612	109.96944783673	130.816496647153	111.109245726784	118.175380217165	86.8950850088123	87.7282343294275	106.209742926735	67.9921424253633	81.045555345488	111.704083563324	134.498003049163	118.781406552062	140.016854832933	69.5219667553427	75.1807471459289	131.648162718411	86.7130909505719	78.2205918662276	92.1966695212476	98.375621930929	154.091452019065	140.068028579508	85.3623594381262
ENSSSAG00000000343	22.9039063707766	13.1964954991527	13.1666573479664	22.4209553841877	14.7696044601625	15.2044230994547	26.8580409584466	30.489503511864	38.5618612437044	30.6584824943153	41.2809436153991	26.099416128208	38.0530394556378	51.6254961198807	37.1191895475193	49.7428300064369	37.5794414893744	61.8575767656377	58.0384373274714	68.233251895532	49.1672291730573	38.6998365891656	37.1907839007171	58.8349180436428	45.3161268933701	54.2302048195155
ENSSSAG00000000344	211.340590603075	160.007507927226	198.816525954293	180.435307615606	158.245762073169	159.061657040449	138.318910936	125.006964398642	127.254142104225	142.342954437892	119.680046616073	190.937833780048	85.9262181256337	59.7768902440723	85.9044100956874	82.9047166773948	85.4932293883268	87.5522624990565	67.9474388224055	48.3318867593351	55.1268933152461	71.7085207387481	59.9851353237372	75.6448946275408	50.8089907592332	70.2984136549275
ENSSSAG00000000345	0	0.549853979131362	1.31666573479664	0	0	2.33914201530072	4.028706143767	0.762237587796599	0.96404653109261	0	0.34689868584369	0	2.45503480358953	1.35856568736528	1.06054827278626	0	0	0	0	0	2.97983207109438	3.41469146374991	1.19970270647474	11.206651055932	1.37321596646576	2.0085261044265
ENSSSAG00000000346	567.392226003329	537.757191590472	491.116319079148	595.756814494131	571.794686957718	525.137382435011	362.58355293903	384.167744249486	413.57596183873	401.845109836204	385.40443997234	416.217004570896	283.556519814591	328.772896342398	301.195709471299	324.249558560477	356.065208111823	301.674643610879	254.802895584021	297.098950961795	248.071019918607	269.760625636243	285.529244140989	226.934683882622	282.882489091947	271.151024097577
ENSSSAG00000000347	27.068252983645	17.5953273322036	19.7499860219496	14.9473035894585	32.7041241617883	18.7131361224057	36.258355293903	26.678315572881	40.4899543058896	19.7090244606313	24.2829080090583	31.594030049936	38.0530394556378	51.6254961198807	30.7558999108017	29.477232596407	40.3978996010775	41.8728211952009	33.9737194112028	12.7937347304122	52.1470612441517	31.8704536616658	46.788405552515	36.4216159317789	41.1964789939728	51.2174156628757
ENSSSAG00000000348	1.04108665321712	3.29912387478817	1.31666573479664	1.06766454210418	0	8.18699705355252	6.71451023961166	2.2867127633898	1.92809306218522	7.66462062357882	2.77518948674952	1.373653480432	0	10.8685254989222	1.06054827278626	5.52698111182632	0	3.80662010865463	2.8311432842669	2.84305216231383	0.744958017773596	3.41469146374991	2.39940541294949	11.206651055932	0	2.0085261044265
ENSSSAG00000000349	8.32869322573693	9.89737162436451	6.58332867398321	7.47365179472924	14.7696044601625	11.6957100765036	14.7719225271457	6.86013829016939	13.4966514352965	4.37978321347361	7.97866977440488	5.494613921728	17.1852436251267	23.0956166852098	16.9687723645802	14.7386162982035	15.9712626329841	18.0814455161095	18.4024313477348	28.4305216231383	15.6441183732455	18.2116878066662	20.3949460100706	11.206651055932	16.4785915975891	12.051156626559
ENSSSAG00000000351	469.53008060092	437.683767388564	388.41639176501	401.441867831171	472.627342725199	366.075725394562	412.270928712156	403.223683944401	458.886148800082	408.414784656414	429.460573074489	442.316420699104	466.456612682012	510.820698449345	484.670560663323	545.32880303353	441.558437500149	414.921591843355	448.736210556303	379.547463668897	469.323551197365	454.153964678738	497.876623187019	479.084332641092	534.181010955181	461.961004018095
ENSSSAG00000000352	5545.86860168758	4651.76466345132	4825.5799180297	4556.79226570063	4388.68246816256	3934.43686973581	3780.26926490137	3773.07605959317	4371.95101850499	3737.05002689636	4213.77833694331	4016.56277678317	3070.02102188871	3014.65726026356	3282.39690427349	2654.79326071391	3661.1770871023	3120.47683406963	2219.61633486525	2511.83658540427	2474.75053504389	2491.58653804952	2292.63187207324	1955.56060926013	2155.94906735125	2592.0029377624
ENSSSAG00000000353	2.08217330643423	6.59824774957634	3.94999720438993	5.33832271052089	3.16491524146338	0	4.028706143767	5.33566311457619	1.92809306218522	8.75956642694723	8.67246714609226	6.86826740216	8.59262181256337	4.07569706209584	8.48438618229012	0	3.75794414893744	2.85496508149097	7.07785821066724	1.42152608115692	5.95966414218877	9.10584390333309	3.59910811942423	0	8.23929579879457	7.02984136549275
ENSSSAG00000000354	48.9310727012045	57.734667808793	56.6166265962556	71.5335243209799	50.6386438634141	69.0046894513712	134.290204792233	130.342627513218	133.03842129078	190.520569786102	134.943588793196	130.49708064104	251.641067367927	274.430268847787	248.168295831986	331.618866709579	221.718704787309	224.590586410623	369.46419859683	336.901681234189	296.493291073891	303.907540273742	337.116460519403	347.406182733891	340.557559683509	339.440911648078
ENSSSAG00000000355	114.519531853883	80.2786809531788	94.7999329053583	100.360466957793	94.9474572439015	114.617958749735	17.4577266229903	15.244751755932	18.3168840907596	18.6140786572629	12.8352513762165	23.352109167344	12.2751740179477	14.9442225610181	8.48438618229012	12.8962892609281	8.45537433510924	27.5979957877461	14.1557164213345	7.10763040578458	11.9193282843775	10.2440743912497	9.59762165179795	11.206651055932	10.9857277317261	13.0554196787722
ENSSSAG00000000356	199.888637417686	157.808092010701	138.249902153648	136.661061389335	169.850451291868	174.266080139904	81.9170249232623	85.3706098332191	97.3686996403536	95.2602848930511	89.8467596335158	105.771317993264	71.1960093040965	65.2111529935335	59.3907032760308	81.0623896401193	87.3722014627955	91.3588826077111	60.8695806117383	61.1256214897474	61.0865574574348	59.1879853716651	74.3815678014341	70.0415690995748	53.5554226921647	71.3026767071407
ENSSSAG00000000357	6.2465199193027	4.94868581218226	10.5333258783731	8.54131633683342	6.32983048292677	12.865281084154	9.40031433545633	9.90908864135579	8.67641877983349	9.85451223031563	8.32556846024857	1.373653480432	2.45503480358953	4.07569706209584	7.42383790950385	3.68465407455088	1.87897207446872	6.6615851901456	2.8311432842669	1.42152608115692	8.19453819550955	5.69115243958318	1.19970270647474	11.206651055932	5.49286386586305	3.01278915663975
ENSSSAG00000000358	901.581041686023	685.118057997677	815.016089839122	717.470572294007	721.600675053651	625.720489092942	902.430176203807	895.629165661004	1084.55234747919	1223.05446236251	1334.86614312652	1255.51928111485	1713.6142929055	1687.33858370768	1842.17234982974	1939.97037025104	2241.61368484118	1861.43723313211	1871.38571090042	2143.66133038463	2136.53959497467	1956.6182087287	1985.5079792157	1916.33733056437	1888.17195389042	2121.00356627438
ENSSSAG00000000359	22.9039063707766	18.1451813113349	13.1666573479664	26.6916135526044	17.9345197016258	11.6957100765036	32.229649150136	32.0139786874572	33.7416285882414	32.8483741010521	31.2208817259321	20.60480220648	34.3704872502535	39.3984049335931	33.9375447291605	58.9544651928141	51.6717320478898	49.4860614125102	49.5450074746707	52.5964650028059	59.5966414218877	44.3909890287488	53.9866217913635	53.2315925156768	30.2107512622468	42.1790481929565
ENSSSAG00000000360	1902.06531542767	1680.90361420457	2026.34856585203	2176.96800135042	2336.76241994713	2430.36855389745	1674.59885375915	1943.70584888133	2062.09553000709	1958.85804222607	2083.82040586305	2030.2598440785	2063.456752417	1940.03180155762	1978.98307701917	1836.80005616361	1755.89940359102	1586.40893028182	2335.69320952019	2426.54502053486	3423.82704968745	2990.131491757	2618.95100823437	2062.02379429148	2500.62627493415	2517.68747189862
ENSSSAG00000000361	16.6573864514739	9.34751764523315	11.8499916131698	6.40598725262507	13.714632713008	11.6957100765036	12.086118431301	9.14685105355919	9.6404653109261	6.56967482021042	6.93797371687381	6.86826740216	7.3651044107686	8.15139412419168	9.54493445507638	3.68465407455088	5.63691622340616	18.0814455161095	2.8311432842669	4.26457824347075	7.44958017773596	6.82938292749982	4.79881082589897	2.80166276398299	15.1053756311234	9.03836746991925
ENSSSAG00000000362	199.888637417686	175.403419342904	169.849879788767	165.488004026148	160.355705567478	189.470503239358	155.776637558991	143.300666505761	152.319351912632	121.538984173893	147.431941483568	167.585724612704	87.1537355274285	77.438244179821	84.8438618229012	97.6433329755983	79.8563131649206	80.8906773089109	83.5187268858734	76.7624083824735	54.3819352974725	70.5702902508315	64.7839461496362	70.0415690995748	46.6893428598359	62.2643092372215
ENSSSAG00000000363	373.750108504945	310.667498209219	294.933124594448	348.058640725962	318.601467640647	228.06634649182	243.065270673942	252.300641560674	298.854424638709	263.881938611785	257.745723581862	250.004933438624	239.36589334998	228.239035477367	266.197616469352	221.079244473053	188.836693484106	184.62107526975	242.06275080482	243.080959877833	233.171859563135	256.101859781243	241.140244001423	170.901428602962	232.073498332714	271.151024097577
ENSSSAG00000000364	2641.23683921182	2310.48642030998	2276.5150554634	2426.8015042028	2543.53688238941	2135.63665996956	1618.19696774641	1558.01362945625	1982.07966792641	1709.21039905808	2036.98908327415	1881.90526819184	1388.32218142988	1387.09556679995	1561.12705754138	1538.34307612499	1953.19147141024	1441.75736615294	1194.74246596063	1539.51274589294	1441.49376439191	1440.99979770246	1625.59716727328	1384.0214054076	1310.04803200834	1477.27094980569
ENSSSAG00000000365	21.8628197175594	30.2419688522249	28.9666461655261	32.0299362631253	34.8140676560972	31.5784172065597	17.4577266229903	21.3426524583048	22.17307021513	9.85451223031563	13.1821500620602	20.60480220648	27.0053828394849	39.3984049335931	31.8164481835879	29.477232596407	13.152804521281	30.452960869237	25.4802895584021	24.1659433796676	29.0533626931702	27.3175317099993	26.3934595424444	16.8099765838979	31.5839672287125	47.2003634540227
ENSSSAG00000000366	0	0	0	2.13532908420835	1.05497174715446	0	1.34290204792233	1.5244751755932	0.96404653109261	2.18989160673681	0.34689868584369	0	18.4127610269215	12.2270911862875	24.3926102740841	12.8962892609281	7.51588829787488	19.0331005432731	39.6360059797366	36.9596781100798	36.5029428709062	34.1469146374991	40.7898920201413	36.4216159317789	32.9571831951783	41.1747851407432
ENSSSAG00000000367	4.16434661286847	6.04839377044498	5.26666293918657	2.13532908420835	6.32983048292677	1.16957100765036	5.37160819168933	5.33566311457619	1.92809306218522	4.37978321347361	6.93797371687381	2.747306960864	6.13758700897384	10.8685254989222	5.30274136393132	1.84232703727544	10.334346409578	6.6615851901456	9.90900149493414	2.84305216231383	6.70462215996236	10.2440743912497	10.7973243582727	8.40498829194897	5.49286386586305	6.0255783132795
ENSSSAG00000000368	344.599682214866	287.023777106571	335.749762373144	326.705349883878	335.481015595119	320.462456096198	268.580409584466	336.1467762183	348.020797724432	257.312263791575	321.228183091257	274.7306960864	278.646450207412	293.450188470901	357.404767928971	344.515155970507	381.43133111715	320.707744154153	369.46419859683	334.058629071875	350.875226371364	369.924908572907	374.30724442012	350.207845497874	365.275447079893	396.683905624234
ENSSSAG00000000371	1044.20991317677	946.848552064205	1077.03257106365	1035.63460584105	988.50852708373	1092.37932114544	1157.58156530905	1028.25850593761	1107.68946422541	1063.19237507072	993.517836256329	1060.4604868935	914.500464337102	994.470083151385	941.766866234203	1059.33804643338	1073.83254055887	1011.60929387497	852.174128564336	939.628739644722	847.017266208578	826.355334227478	834.993083706422	941.358688698285	909.068969800334	871.700329321101
ENSSSAG00000000373	0	0	0	0	1.05497174715446	0	2.68580409584466	0	0	2.18989160673681	2.08139211506214	1.373653480432	61.3758700897384	38.0398392462278	45.6035757298094	29.477232596407	29.1240671542652	34.2595809778917	117.492446297076	109.457508249083	137.072275270342	88.7819780574977	74.3815678014341	117.669836087286	134.575164713645	110.468935743457
ENSSSAG00000000374	259.230576651062	230.938671235172	221.199843445836	278.66044548919	252.138247569916	225.727204476519	237.693662482253	239.342602568132	250.652098084079	262.786992808417	242.135282718896	174.453992014864	143.619536009988	179.330670732217	200.443623556604	175.021068541167	205.747442154325	188.427695378404	140.141592571211	164.897025414202	166.125637963512	175.287495139162	170.357784319414	154.091452019065	151.053756311234	166.707666667399
ENSSSAG00000000376	573.638745922631	465.176466345132	464.783004383215	486.855031199505	475.792257966662	382.449719501668	341.097120172272	334.622301042707	415.504054900915	363.52200671831	412.462537468148	405.22777672744	273.736380600233	340.999987528685	335.13325420046	326.091885597753	428.405632978868	409.211661680373	251.971752299754	322.68642042262	278.614298647325	286.834082954992	293.927163086312	277.364613634316	247.178873963837	291.236285141842
ENSSSAG00000000377	14.5752131450396	21.9941591652545	27.6499804307295	19.2179617578752	16.8795479544714	16.373994107105	26.8580409584466	12.9580389925422	17.352837559667	30.6584824943153	21.5077185223088	16.483841765184	30.6879350448692	47.5497990577848	26.5137068196566	25.7925785218562	21.6081788563903	26.6463407605824	38.2204343376031	31.2735737854522	18.6239504443399	20.4881487824995	16.7958378906464	36.4216159317789	27.4643193293152	25.1065763053312
ENSSSAG00000000378	191.559944191949	140.212764678497	121.133247601291	137.728725931439	156.13581857886	140.348520918043	128.918596600544	113.573400581693	160.995770692466	133.583388010945	146.391245426037	151.10188284752	174.307471054857	133.139437361797	173.929916736947	117.908930385628	172.865430851122	136.086668884403	148.635022424012	166.318551495359	148.246645536946	152.522885380829	140.365216657545	151.289789255082	166.159131942357	177.754560241745
ENSSSAG00000000379	134.300178265008	123.167291325425	121.133247601291	109.96944783673	107.607118209755	118.126671772686	94.0031433545632	73.1748084284735	88.6922808605201	97.4501764997879	86.0308740892352	75.55094142376	136.254431599219	135.856568736528	84.8438618229012	60.7967922300895	106.161922207483	98.0204677978567	135.894877644811	160.632447170732	143.776897430304	152.522885380829	122.369676060424	142.884800963133	166.159131942357	146.622405623134
ENSSSAG00000000380	244.655363506022	252.932830400426	255.433152550549	298.94607178917	286.952315226013	321.632027103849	329.011001740971	280.503432309148	239.083539710967	255.122372184838	283.416226334295	291.214537851584	320.382041868434	285.298794346709	235.441716558551	355.56911819416	234.87150930859	311.191193882516	332.65933590136	307.049633529894	350.875226371364	318.704536616658	268.733406250343	411.8444263055	340.557559683509	283.202180724136
ENSSSAG00000000381	205.094070683772	169.355025572459	119.816581866495	244.495180141857	160.355705567478	105.261390688532	155.776637558991	124.244726810846	178.348608252133	129.203604797472	138.759474337476	148.354575886656	144.847053411783	124.988043237606	233.320620012978	114.224276311077	235.810995345824	165.587974726476	131.648162718411	144.995660278005	129.622695092606	137.725889037913	110.372648995676	103.661522267371	90.6322537867403	145.618142570921
ENSSSAG00000000382	797.472376364311	818.732574926597	826.866081452292	893.635221741197	775.404234158529	846.76940953886	746.653538644817	724.125708406769	682.544944013568	769.746899767987	700.388446718411	684.079433255136	564.658004825593	558.37049750713	644.813349854049	661.395406381883	678.308918883208	614.769147547723	547.826225505645	621.206897465572	552.013891170234	558.871169567069	538.66651520716	479.084332641092	502.597043726469	577.451255022619
ENSSSAG00000000383	46.8488993947702	36.8402166018012	44.7666349830859	48.044904394688	32.7041241617883	36.2567012371611	179.948874421593	154.73423032271	172.564329065577	105.114797123367	161.307888917316	177.201298975728	198.857819090752	202.426287417427	201.50417182939	267.137420404939	190.715665558575	226.49389646495	182.608741835215	206.121281767753	202.628580834418	223.093175631661	233.942027762575	210.124707298724	221.087770600988	219.933608434702
ENSSSAG00000000384	106.190838628146	82.4780968697042	106.649924518528	91.8191506209593	90.7275702552836	64.3264054207698	112.803772025476	131.104865101015	109.901304544558	117.159200960419	121.761438731135	116.76054583672	131.34436199204	126.346608924971	124.084147915993	156.597798168412	120.254212765998	164.636319699313	144.388307497612	162.053973251888	189.964294532267	180.978647578745	182.354811384161	92.4548712114387	236.193146232111	155.660773093054
ENSSSAG00000000385	1452.31588123788	1325.69794368571	1252.14911379161	1228.88188796191	1244.86666164226	1044.42690983177	1266.35663119076	1304.18851271998	1313.99542187923	1265.75734869387	1376.14708674192	1307.71811337126	1461.97322553757	1506.6493472881	1463.55661644505	1368.84898869565	1424.26083244729	1447.46729631592	1333.46848688971	1400.20318993956	1581.54587173334	1494.49663063454	1260.88754450496	1336.39313841989	1330.64627150532	1395.92564257642
ENSSSAG00000000387	346.6818555213	310.117644230088	348.91641972111	273.322122778669	320.711411134956	307.597175012045	350.497434507729	432.950949868468	377.906240188303	387.610814392415	347.939381901221	423.085271973056	482.414338905344	417.079666021141	368.010250656834	561.909746369009	460.348158244837	447.277862766919	486.956644893906	426.457824347075	457.404222912988	422.283511017072	548.264136858958	526.712599628802	564.391762217428	445.892795182683
ENSSSAG00000000388	39.5612928222504	30.2419688522249	25.0166489611362	14.9473035894585	40.0889263918695	30.4088461989093	69.8309064919613	59.4545318481347	64.5911175832049	56.937181775157	56.8913844783652	65.935367060736	234.455823742801	230.956166852098	273.621454378856	250.55647706946	168.168000664951	196.040935595713	458.645212051237	420.771720022447	468.578593179592	365.37198662124	508.673947545291	529.514262392785	405.0987101074	329.398281125946
ENSSSAG00000000389	106.190838628146	90.1760525775433	97.4332643749516	98.2251378735843	106.552146462601	77.1916865049237	84.6028290191069	88.4195601844055	122.433909448761	88.6906100728407	94.0095438636401	103.0240110324	85.9262181256337	66.5697186808987	77.4200239133973	53.4274840809878	90.1906595744986	87.5522624990565	55.2072940432045	79.6054605447873	51.4021032263781	59.1879853716651	45.5887028460403	67.2399063355918	56.3018546250962	64.272835341648
ENSSSAG00000000390	3.12325995965135	4.39883183305089	1.31666573479664	1.06766454210418	3.16491524146338	3.50871302295108	1.34290204792233	2.2867127633898	3.85618612437044	1.0949458033684	2.77518948674952	1.373653480432	2.45503480358953	8.15139412419168	1.06054827278626	1.84232703727544	3.75794414893744	8.56489524447292	2.8311432842669	5.68610432462766	8.93949621328315	3.41469146374991	9.59762165179795	8.40498829194897	10.9857277317261	7.02984136549275
ENSSSAG00000000391	572.597659269414	546.554855256573	568.79959743215	596.824479036235	532.760732313003	577.768077779278	612.363333852584	561.006864618297	466.598521048823	513.529581779781	542.549544659532	552.208699133664	650.584222951227	588.258942629166	575.877712122942	709.295909351044	547.720359707632	579.557911542667	731.850538982993	727.821353552341	724.844151293709	681.800062262065	667.034704799957	829.292178138965	807.450988281868	754.20155221215
ENSSSAG00000000392	144.711044797179	151.209844261124	134.299904949258	128.119745052501	107.607118209755	92.3961096043784	139.661812983923	99.8531240013545	113.757490668928	151.10252086484	117.251755815167	107.144971473696	96.9738747417866	120.91234617551	128.326341007138	84.7470437146702	123.072670877701	90.4072275805474	72.1941537488059	65.3901997332181	53.6369772796989	83.0908256179145	74.3815678014341	42.0249414597449	78.2733100885484	87.3708855425527
ENSSSAG00000000393	13.5341264918225	6.59824774957634	15.7999888175597	7.47365179472924	11.6046892186991	11.6957100765036	4.028706143767	5.33566311457619	6.74832571764827	8.75956642694723	4.16278423012428	5.494613921728	14.7302088215372	9.50995981155696	10.6054827278626	11.0539622236526	13.152804521281	17.1297904889458	14.1557164213345	15.6367868927261	12.6642863021511	14.7969963429163	14.3964324776969	5.60332552796598	13.7321596646576	1.00426305221325
ENSSSAG00000000394	34.3558595561648	31.891530789619	27.6499804307295	22.4209553841877	34.8140676560972	30.4088461989093	32.229649150136	19.055939694915	26.0292563395005	17.5191328538945	21.5077185223088	20.60480220648	18.4127610269215	29.8884451220362	21.2109654557253	18.4232703727544	14.0922905585154	21.8880656247641	19.8180029898683	28.4305216231383	31.288236746491	25.041070734166	19.1952433035959	19.6116393478809	23.3446714299179	13.0554196787722
ENSSSAG00000000395	98.9032320556261	89.0763446192806	90.8499357009684	88.6161569946467	93.892485496747	98.2439646426302	76.5454167315729	84.6083722454225	79.051815549594	82.1209352526302	97.8254294079207	112.639585395424	58.9208352861488	77.438244179821	93.3282480051913	58.9544651928141	93.948603723436	100.875432879348	80.6875836016065	90.9776691940426	119.938240861549	68.2938292749982	77.9806759208583	89.6532084474557	89.2590378202745	64.272835341648
ENSSSAG00000000396	3.12325995965135	3.29912387478817	3.94999720438993	2.13532908420835	5.2748587357723	3.50871302295108	14.7719225271457	11.433563816949	15.4247444974818	12.0444038370524	7.97866977440488	15.110188284752	14.7302088215372	12.2270911862875	12.7265792734352	20.2655974100298	16.9107486702185	8.56489524447292	14.1557164213345	9.95068256809841	8.19453819550955	17.0734573187496	13.1967297712222	5.60332552796598	17.8518075640549	9.03836746991925
ENSSSAG00000000398	0	0.549853979131362	0	0	1.05497174715446	0	0	2.2867127633898	1.92809306218522	0	0.34689868584369	1.373653480432	1.22751740179477	0	0	0	2.81845811170308	1.90331005432731	2.8311432842669	4.26457824347075	0.744958017773596	4.55292195166655	2.39940541294949	2.80166276398299	2.74643193293152	0
ENSSSAG00000000399	790.184769791791	642.22944762543	720.216156933764	739.891527678195	696.281353121944	651.45105126125	472.701520868661	421.517386051519	432.856892460582	337.243307437468	456.86556925614	416.217004570896	452.953921262269	422.513928770602	397.705602294849	401.627294126046	381.43133111715	467.262618337356	465.723070261904	481.897341512195	484.222711552837	462.121578094155	443.890001395655	442.662716709313	506.716691625866	446.897058234896
ENSSSAG00000000402	6.2465199193027	8.24780968697042	5.26666293918657	8.54131633683342	2.10994349430892	8.18699705355252	8.05741228753399	4.5734255267796	8.67641877983349	2.18989160673681	4.16278423012428	2.747306960864	15.957726223332	14.9442225610181	8.48438618229012	22.1079244473053	2.81845811170308	9.51655027163657	24.0647179162686	19.9013651361968	18.6239504443399	20.4881487824995	11.9970270647474	16.8099765838979	24.7178873963837	22.0937871486915
ENSSSAG00000000403	721.473050679462	615.286602647994	695.199507972628	746.29751493082	708.941014087798	726.303595750873	588.191096989981	669.244602085414	539.866057411862	580.321275785254	626.845925319548	645.61713580304	721.780232255323	618.147387751202	608.754708579316	619.021884524548	525.172694814008	571.944671325358	743.17511212006	798.897657610187	840.312644048616	682.938292749982	784.605570034482	781.663911151255	848.647467275841	764.244182734283
ENSSSAG00000000404	0	0.549853979131362	1.31666573479664	0	0	0	0	0	1.92809306218522	0	0	0	0	0	0	0	0	1.90331005432731	0	1.42152608115692	0	0	0	0	0	0
ENSSSAG00000000405	8.32869322573693	7.1481017287077	9.2166601435765	5.33832271052089	7.38480223008123	9.35656806120287	2.68580409584466	6.09790070237279	6.74832571764827	8.75956642694723	6.93797371687381	5.494613921728	22.0953132323058	17.6613539357486	12.7265792734352	12.8962892609281	8.45537433510924	17.1297904889458	26.8958612005355	15.6367868927261	20.1138664798871	13.6587658549996	16.7958378906464	16.8099765838979	23.3446714299179	26.1108393575445
ENSSSAG00000000406	16.6573864514739	21.4443051861231	18.433320287153	10.6766454210418	18.9894914487803	10.5261390688532	80.5741228753399	32.0139786874572	36.6337681815192	72.2664230223146	44.4030317879924	30.220376569504	104.338979152555	97.8167294903002	104.99427900584	147.386162982035	77.9773410904519	105.633708015166	124.570304507743	98.0852995998272	100.569332399435	91.0584390333309	104.374135463303	100.859859503388	86.512605887343	78.3325180726335
ENSSSAG00000000407	0	0	0	0	0	0	0	0	0	0	0.34689868584369	0	2.45503480358953	0	0	0	0	0.951655027163657	0	2.84305216231383	1.48991603554719	1.13823048791664	0	0	1.37321596646576	0
ENSSSAG00000000408	893.252348460286	725.807252453397	887.432705252937	735.620869509778	871.406663149585	877.17825573777	915.859196683031	946.699084043376	1024.78146255144	951.507903127142	898.120697649314	1090.68086346301	1018.83944348966	938.768889969409	861.165197502447	954.325405308678	1077.59048470781	1047.77218490719	1012.13372412542	1019.23420018951	1200.87232465104	1059.69258425039	927.370192104977	1092.64847795337	1187.83181099288	967.105319281359
ENSSSAG00000000409	27.068252983645	40.1393404765894	39.4999720438993	44.8419107683755	42.1988698861784	71.3438314666719	22.8293348146796	22.1048900461014	18.3168840907596	20.8039702639997	24.629806694902	19.231148726048	52.783248277175	43.474101995689	60.4512515488171	64.4814463046404	38.5189275266088	68.5191619557833	106.167873160009	76.7624083824735	67.0462215996236	89.9202085454143	65.9836488561109	67.2399063355918	76.9000941220826	71.3026767071407
ENSSSAG00000000410	884.923655234549	757.148929263885	868.999384965784	778.327451193945	766.964460181293	676.012042421908	658.022003481943	733.272559460328	748.100108127865	642.733186577253	776.359258918179	799.466325611424	676.362088388917	643.960135811143	746.62598404153	589.544651928141	739.375511303442	708.031340209761	605.864662833116	663.85267990028	690.576082476123	676.108909822482	667.034704799957	605.159157020326	718.191950461593	749.180236951084
ENSSSAG00000000411	45.8078127415531	28.5924069148308	30.2833119003228	18.150297215771	42.1988698861784	50.2915533289655	21.4864327667573	30.489503511864	34.705675119334	30.6584824943153	31.5677804117758	12.362881323888	0	2.71713137473056	3.18164481835879	3.68465407455088	4.6974301861718	1.90331005432731	7.07785821066724	8.5291564869415	13.4092443199247	12.520535367083	11.9970270647474	8.40498829194897	6.86607983232881	5.02131526106625
ENSSSAG00000000412	1.04108665321712	0	0	0	0	0	0	0	0	1.0949458033684	0	0	6.13758700897384	4.07569706209584	2.12109654557253	3.68465407455088	3.75794414893744	2.85496508149097	7.07785821066724	12.7937347304122	4.46974810664157	2.27646097583327	8.39791894532321	8.40498829194897	2.74643193293152	11.0468935743457
ENSSSAG00000000413	184.27233761943	207.294950132523	204.08318889348	222.074224757669	229.983840879672	188.300932231708	225.607544050952	226.38456357559	178.348608252133	187.235732375997	207.445414134527	196.432447701776	212.360510510495	179.330670732217	203.625268374963	167.651760392065	184.139263297935	200.799210731532	227.907034383485	172.004655819987	178.789924265663	150.246424404996	127.168486886323	170.901428602962	167.532347908823	154.65651004084
ENSSSAG00000000414	974.457107411221	900.66081781717	986.182635362686	885.093905404363	934.704967978852	1053.78347789297	1036.72038099604	996.244527250155	983.327461714462	1011.7299223124	942.523729437307	884.632841398208	873.992390077874	736.342602551982	810.258880408706	781.146663804786	925.393746675845	916.443791158602	849.342985280069	850.072596531836	791.145414875559	950.422457410392	729.419245536644	988.986955685996	913.188617699731	947.020058237094
ENSSSAG00000000415	34.3558595561648	54.4355439340048	67.1499524746288	51.2478980210005	65.4082483235766	63.1568344131194	159.805343702758	156.258705498303	136.894607415151	137.963171224419	132.862196678133	160.717457210544	519.239860959187	523.047789635633	432.703695296796	504.79760821347	361.702124335229	530.071850130157	850.758556922202	648.215893007554	782.950876680049	750.093891537064	567.459380162554	829.292178138965	751.149133656772	615.613251006722
ENSSSAG00000000416	55.1775926205072	24.1935750817799	36.866640574306	20.2856262999794	58.0234460934954	33.9175592218604	65.8022003481943	80.7971843064395	91.584420453798	98.5451223031563	72.1549266554876	86.540169267216	299.514246037923	207.860550166888	351.041478292254	268.979747442214	264.93506250009	228.397206519278	409.100204576567	487.583445836822	473.048341286233	437.080507359989	488.279001535221	353.009508261857	400.979062208002	336.428122491439
ENSSSAG00000000417	21.8628197175594	26.3929909983054	23.6999832263396	35.2329298894379	32.7041241617883	28.0697041836086	112.803772025476	98.3286488257613	70.3753967697605	76.6462062357882	73.1956227130187	70.056327502032	222.180649724853	175.254973670121	181.353754646451	186.075030764819	167.228514627716	197.944245650041	250.55618065762	189.06296879387	221.997489296532	233.337250022911	223.144703404302	260.554637050418	237.566362198577	197.83982128601
ENSSSAG00000000418	323.777949150523	302.96954250138	335.749762373144	308.555052668107	338.645930836582	335.666879195653	338.411316076428	320.902024462368	316.207262198376	321.914066190311	317.065398861133	350.28163751016	273.736380600233	281.223097284613	229.078426921833	224.763898547604	280.906325133074	313.094503936843	212.335746320017	207.54280784891	214.547909118796	265.207703684576	231.542622349626	229.736346646605	243.05922606444	246.044447792246
ENSSSAG00000000419	46.8488993947702	19.2448892695977	39.4999720438993	27.7592780947086	23.2093784373981	22.2218491453568	45.6586696293593	48.0209680311858	11.5685583731113	62.411910791999	52.3817015623972	43.956911373824	65.0584222951227	51.6254961198807	34.9980930019467	44.2158488946106	17.8502347074528	33.307925950728	22.6491462741352	17.058312973883	42.462607013095	25.041070734166	53.9866217913635	56.0332552796598	46.6893428598359	34.1449437752505
ENSSSAG00000000420	0	0	0	1.06766454210418	0	1.16957100765036	1.34290204792233	0	2.89213959327783	0	0.693797371687381	0	4.91006960717907	2.71713137473056	2.12109654557253	7.36930814910176	0.93948603723436	5.70993016298194	2.8311432842669	7.10763040578458	11.9193282843775	3.41469146374991	7.19821623884846	16.8099765838979	9.61251176526033	2.0085261044265
ENSSSAG00000000421	0	0.549853979131362	0	0	0	0	0	0.762237587796599	1.92809306218522	1.0949458033684	0.693797371687381	1.373653480432	33.1429698484587	12.2270911862875	22.2715137285116	36.8465407455088	17.8502347074528	18.0814455161095	9.90900149493414	31.2735737854522	10.4294122488303	11.3823048791664	23.9940541294949	25.2149648758469	13.7321596646576	35.1492068274637
ENSSSAG00000000422	0	7.69795570783906	2.63333146959329	2.13532908420835	5.2748587357723	1.16957100765036	2.68580409584466	0.762237587796599	0	2.18989160673681	2.42829080090583	0	3.6825522053843	5.43426274946112	4.24219309114506	5.52698111182632	0.93948603723436	5.70993016298194	9.90900149493414	1.42152608115692	5.21470612441517	5.69115243958318	3.59910811942423	11.206651055932	9.61251176526033	0
ENSSSAG00000000423	1560.58889317246	1609.4225969175	1623.44885100426	1569.46687689314	1640.48106682519	1773.06964759794	2004.95275754804	1777.53805474167	1602.24533467592	1657.74794629976	1580.12351401801	1697.83570181395	1392.00473363527	1582.72902578055	1447.64839235325	1313.57917757739	1442.11106715474	1461.74212172338	1494.84365409292	1292.16720777164	1338.68955793915	1370.42950745163	1172.10954422582	1510.09622978683	1218.04256225513	1298.51212651173
ENSSSAG00000000424	74.9582390316324	76.4297030992593	68.4666182094254	81.1425051999175	71.7380788065033	80.7003995278748	73.8596126357283	64.0279573749143	69.4113502386679	65.6967482021042	63.1355608235516	82.41920882592	62.6033874915331	54.3426274946112	81.6622170045424	62.6391192673649	70.461452792577	52.3410264940012	93.4277283808076	88.1346170317288	65.5563055640764	67.1555987870816	83.9791894532321	103.661522267371	78.2733100885484	83.3538333336997
ENSSSAG00000000425	0	0	0	0	0	0	0	0	3.85618612437044	0	0	0	3.6825522053843	6.7928284368264	5.30274136393132	0	4.6974301861718	0	0	11.3722086492553	0	0	0	2.80166276398299	6.86607983232881	11.0468935743457
ENSSSAG00000000426	27.068252983645	25.843137019174	11.8499916131698	16.0149681315627	14.7696044601625	17.5435651147554	21.4864327667573	23.6293652216946	23.1371167462226	35.0382657077889	22.8953132656836	26.099416128208	170.624918849473	152.159356984911	141.052920280573	81.0623896401193	125.891128989404	159.878044563494	355.308482175495	265.825377176343	302.45295521608	306.184001249575	169.158081612939	232.538009410588	240.312794131508	248.052973896673
ENSSSAG00000000427	1076.4835994265	886.364614359755	1070.44924238967	1045.24358671999	985.343611842266	893.552249844875	722.481301782215	735.559272223718	838.720482050571	720.474338616409	867.246714609226	795.345365170128	651.811740353021	622.223084813298	583.301550032446	677.976349717362	745.951913564082	693.756514802306	533.67050908431	601.305532329376	540.094562885857	587.326931764985	607.04956947622	526.712599628802	531.43457902225	597.536516066883
ENSSSAG00000000428	29.1504262900793	25.2932830400426	35.5499748395094	30.9622717210211	32.7041241617883	32.7479882142101	33.5725511980583	41.1608297410164	42.4180473680748	43.7978321347361	46.8313225888982	61.81440661944	40.5080742592273	65.2111529935335	90.1466031868325	53.4274840809878	74.2193969415145	59.0026116841468	43.8827209061369	55.4395171651197	61.8315154752084	58.0497548837485	77.9806759208583	72.8432318635578	54.9286386586305	78.3325180726335
ENSSSAG00000000429	2.08217330643423	3.84897785391953	0	1.06766454210418	2.10994349430892	3.50871302295108	25.5151389105243	8.38461346576259	4.82023265546305	8.75956642694723	12.8352513762165	17.857495245616	29.4604176430744	42.1155363083237	21.2109654557253	42.3735218573351	23.487150930859	32.3562709235644	42.4671492640034	28.4305216231383	32.7781527820382	36.4233756133324	38.3904866071918	64.4382435716088	38.4500470610413	29.1236285141842
ENSSSAG00000000430	1575.1641063175	1939.33498439631	1985.53192807334	2050.98358538213	1597.22722519185	1570.73386327443	1016.57685027721	1161.65008380202	1126.97039484726	1155.16782255367	1195.41287141736	1151.12161660202	823.664176604289	808.346583982342	865.407390593592	888.001631966762	816.413366356659	925.008686403075	736.097253909393	716.449144903086	704.730284813822	811.558337884562	663.435596680533	767.65559733134	681.115119367018	675.869034139517
ENSSSAG00000000431	467.447907294485	566.899452484434	576.69959184093	572.268194567839	566.519828221946	594.142071886383	604.30592156505	599.118744008127	493.591823919416	569.37181775157	553.997201292373	545.340431731504	521.694895762776	567.880457318687	445.430274570231	534.274840809878	393.644649601197	498.667234233756	689.383389718989	679.489466793006	650.348349516349	685.214753725815	607.04956947622	742.440632455493	683.861551299949	708.005451810341
ENSSSAG00000000432	467.447907294485	499.267413051276	396.31638617379	448.419107683755	439.92321856341	398.823713608773	432.414459430991	409.321584646774	426.108566742934	407.319838853046	407.605955866336	379.128360599232	333.884733288177	440.175282706351	453.914660752521	357.411445231435	433.10306316504	390.1785611371	268.958612005355	298.520477042952	231.681943527588	260.65478173291	193.152135742434	361.414496553806	223.834202533919	336.428122491439
ENSSSAG00000000433	54.1365059672901	34.6408006852758	27.6499804307295	35.2329298894379	66.463220070731	81.8699705355252	44.315767581437	28.9650283362708	49.1663730857231	27.3736450842101	31.5677804117758	21.978455686912	25.7778654376901	55.7011931819765	50.9063170937407	46.058175931886	37.5794414893744	29.5013058420734	38.2204343376031	55.4395171651197	43.9525230486421	46.6674500045821	25.1937568359696	44.8266042237279	42.5696949604386	44.187574297383
ENSSSAG00000000434	391.448581609636	350.806838685809	421.333035134926	385.426899699608	381.899772469915	407.010710662325	346.468728363962	342.244676920673	365.373635284099	365.711898325047	439.867533649799	418.96431153176	428.403573226374	410.286837584315	417.856019477788	350.042137082334	392.705163563963	354.967325132044	355.308482175495	353.959994208072	353.110100424684	355.127912229991	338.316163225878	308.182904038129	373.514742878687	377.602907632182
ENSSSAG00000000435	35.396946209382	25.843137019174	18.433320287153	24.5562844683961	35.8690394032517	31.5784172065597	79.2312208274176	80.7971843064395	80.0158620806866	93.0703932863143	72.5018253413313	71.429980982464	111.704083563324	119.553780488145	110.297020369772	138.174527795658	103.34346409578	156.07142445484	125.985876149877	126.515821222966	131.112611128153	125.20535367083	130.767595005747	140.08313819915	137.321596646576	102.434831325751
ENSSSAG00000000436	0	0	0	3.20299362631253	0	0	0	0	0.96404653109261	0	1.04069605753107	0	2.45503480358953	0	4.24219309114506	0	0.93948603723436	0	1.41557164213345	0	0	0	0	0	0	0
ENSSSAG00000000437	284.216656328273	224.890277464727	211.98318330226	258.374819189211	205.71949069512	204.674926338813	141.004715031845	144.825141681354	167.744096410114	146.722737651366	172.755545550158	168.959378093136	121.524222777682	142.649397173354	155.900596099581	132.647546683832	161.59159840431	134.183358830076	125.985876149877	153.524816764947	140.052107341436	127.481814646663	152.362243722292	98.0581967394047	111.230493283727	131.558459839936
ENSSSAG00000000438	88.4923655234549	93.4751764523315	85.5832727617818	111.037112378834	90.7275702552836	92.3961096043784	170.548560086136	154.73423032271	180.276701314318	165.336816308629	159.226496802254	160.717457210544	163.259814438704	153.517922672277	147.416209917291	184.232703727544	186.018235372403	177.00783505244	144.388307497612	152.10329068379	140.79706535921	137.725889037913	169.158081612939	100.859859503388	134.575164713645	125.532881526656
ENSSSAG00000000439	1.04108665321712	7.1481017287077	3.94999720438993	5.33832271052089	7.38480223008123	11.6957100765036	57.7447880606603	34.300691450847	42.4180473680748	78.836097842525	44.0561331021487	59.067099658576	100.656426947171	103.250992239761	75.2989273678248	119.751257422904	65.7640226064052	100.875432879348	147.219450781879	88.1346170317288	108.763870594945	120.652431719164	75.5812705079089	120.471498851269	152.4269722777	117.49877710895
ENSSSAG00000000440	32.2736862497306	39.589486497458	50.0332979222724	55.5185561894172	22.1544066902437	33.9175592218604	20.143530718835	29.7272659240674	20.2449771529448	18.6140786572629	28.4456922391826	20.60480220648	3.6825522053843	4.07569706209584	7.42383790950385	5.52698111182632	4.6974301861718	11.4198603259639	5.66228656853379	2.84305216231383	12.6642863021511	10.2440743912497	4.79881082589897	5.60332552796598	1.37321596646576	5.02131526106625
ENSSSAG00000000441	0	0	0	0	0	0	1.34290204792233	3.811187938983	0.96404653109261	2.18989160673681	0.34689868584369	1.373653480432	4.91006960717907	5.43426274946112	2.12109654557253	0	1.87897207446872	3.80662010865463	4.24671492640034	4.26457824347075	0.744958017773596	0	3.59910811942423	0	2.74643193293152	4.017052208853
ENSSSAG00000000442	630.898511849573	618.03587254365	567.482931697353	539.17059376261	612.938585096742	528.646095457962	433.757361478913	423.804098814909	514.800847603454	510.244744369676	481.148477265198	508.25178775984	322.837076672024	298.884451220362	404.068891931567	287.403017814969	425.587174867165	344.499119833244	244.893894089087	251.610116364774	233.171859563135	275.451778075826	235.14173046905	282.967939162282	203.235963036933	268.138234940938
ENSSSAG00000000444	142.628871490745	167.705463635065	243.583160937379	288.269426368128	282.732428237396	242.101198583624	111.460869977554	193.608347300336	167.744096410114	192.710461392839	147.431941483568	159.343803730112	111.704083563324	129.063740299702	95.4493445507638	93.9586789010474	111.798838430889	93.2621926620384	22.6491462741352	29.8520477042952	40.2277329597742	35.2851451254157	43.1892974330908	25.2149648758469	30.2107512622468	50.2131526106625
ENSSSAG00000000445	21.8628197175594	27.4926989565681	25.0166489611362	33.0976008052295	11.6046892186991	23.3914201530072	49.6873757731263	62.5034821993211	59.7708849277418	70.0765314155778	54.4630936774594	35.714990491232	60.1483526879436	40.7569706209584	48.7852205481682	55.2698111182632	48.8532739361867	75.1807471459289	39.6360059797366	58.2825693274336	45.4424390841893	38.6998365891656	39.5901893136665	75.6448946275408	26.0911033628495	46.1961004018095
ENSSSAG00000000446	60.3830258865928	51.1364200592166	56.6166265962556	53.3832271052089	70.6831070593489	32.7479882142101	22.8293348146796	48.0209680311858	53.0225592100936	52.5573985616834	55.5037897349904	56.319792697712	42.9631090628169	40.7569706209584	27.5742550924429	25.7925785218562	28.1845811170308	39.9695111408736	26.8958612005355	61.1256214897474	47.6773131375101	33.0086841495825	50.3875136719392	14.008313819915	21.9714554634522	25.1065763053312
ENSSSAG00000000448	1986.39333433826	1905.7938916693	1988.16525954293	2079.81052801894	2005.50129134063	2208.15006244388	1775.31650735332	2046.60792323387	1889.53120094152	1818.70497939492	1667.19508416478	1943.71967481128	1652.23842281576	1516.15930709965	1624.75995390856	1794.42653430628	1649.73748138354	1916.63322470761	1725.58183176067	1476.96559832204	1740.22192951912	1625.39313674496	1801.95346512506	1344.79812671184	1516.0304269782	1461.20274097028
ENSSSAG00000000449	0	2.19941591652545	1.31666573479664	5.33832271052089	2.10994349430892	2.33914201530072	1.34290204792233	6.09790070237279	0.96404653109261	6.56967482021042	4.85658160181166	0	1.22751740179477	1.35856568736528	1.06054827278626	5.52698111182632	3.75794414893744	3.80662010865463	4.24671492640034	0	6.70462215996236	1.13823048791664	2.39940541294949	0	1.37321596646576	1.00426305221325
ENSSSAG00000000450	82.2458456041522	73.6804332036025	55.299960861459	57.6538852736256	65.4082483235766	80.7003995278748	59.0876901085826	54.1188687335585	54.9506522722788	60.2220191852622	69.0328384828944	68.6826740216	42.9631090628169	47.5497990577848	46.6641240025956	51.5851570437123	62.9455644947021	51.3893714668375	48.1294358325372	48.3318867593351	40.2277329597742	44.3909890287488	43.1892974330908	50.4299297516938	39.8232630275071	45.1918373495962
ENSSSAG00000000452	87.4512788702378	61.0337916835811	75.0499468834087	74.7365179472924	75.9579657951212	61.9872634054691	56.401886012738	44.9720176799994	67.4832571764827	81.0259894492618	51.3410055048662	39.835950932528	38.0530394556378	28.5298794346709	45.6035757298094	49.7428300064369	37.5794414893744	59.0026116841468	32.5581477690693	21.3228912173537	47.6773131375101	39.8380670770823	47.9881082589897	16.8099765838979	28.837535295781	24.102313253118
ENSSSAG00000000453	2.08217330643423	2.19941591652545	0	0	0	1.16957100765036	0	0.762237587796599	0.96404653109261	1.0949458033684	0.693797371687381	0	0	0	0	0	0	0.951655027163657	0	0	0	0	0	0	0	1.00426305221325
ENSSSAG00000000454	397.695101528939	366.752604080618	367.349740008263	399.306538746962	317.546495893493	428.062988800032	240.379466578097	228.67127633898	192.809306218522	211.324540050102	172.408646864314	177.201298975728	220.953132323058	145.366528548085	179.232658100879	171.336414466616	152.196738031966	175.104524998113	212.335746320017	206.121281767753	163.890763910191	178.702186602912	163.159568080565	207.323044534741	194.996667238138	229.976238956834
ENSSSAG00000000455	30.1915129432964	15.9457653948095	34.2333091047127	23.4886199262919	26.3742936788615	19.8827071300561	36.258355293903	31.2517410996606	24.1011632773153	17.5191328538945	29.8332869825574	20.60480220648	54.0107656789698	62.4940216188029	57.2696067304583	42.3735218573351	62.0060784574678	48.5344063853465	72.1941537488059	42.6457824347075	43.9525230486421	42.1145280529156	68.3830542690604	47.6282669877109	48.0625588263017	49.2088895584492
ENSSSAG00000000456	216.54602386916	118.218605513243	206.716520363073	201.78859845769	194.114801476421	168.418225101652	108.775065881709	169.216744490845	226.550934806763	186.140786572629	226.52484185593	166.212071132272	100.656426947171	122.270911862875	198.322527011031	116.066603348353	224.537162899012	113.246948232475	97.6744433072079	228.865699066263	182.514714354531	186.669800018328	163.159568080565	126.074824379235	119.469789082521	201.856873494863
ENSSSAG00000000457	3.12325995965135	0.549853979131362	0	1.06766454210418	0	3.50871302295108	2.68580409584466	3.0489503511864	5.78427918655566	1.0949458033684	3.4689868584369	1.373653480432	2.45503480358953	1.35856568736528	1.06054827278626	0	4.6974301861718	1.90331005432731	0	0	2.23487405332079	1.13823048791664	2.39940541294949	0	0	0
ENSSSAG00000000458	5.20543326608558	8.79766366610179	9.2166601435765	4.27065816841671	20.0444631959348	10.5261390688532	4.028706143767	3.811187938983	5.78427918655566	10.949458033684	3.12208817259321	1.373653480432	11.0476566161529	6.7928284368264	6.36328963671759	5.52698111182632	4.6974301861718	9.51655027163657	8.49342985280069	17.058312973883	13.4092443199247	4.55292195166655	0	14.008313819915	5.49286386586305	6.0255783132795
ENSSSAG00000000459	1076.4835994265	1140.94700669758	1105.99921722918	1129.58908554622	1079.23609733901	1052.61390688532	944.0601396894	952.796984745749	888.850901667387	943.843282503564	976.866699335832	910.732257526416	819.981624398905	847.744988915935	763.594756406111	773.777355655685	807.018505984316	861.24779958311	755.915256899261	693.704727604575	704.730284813822	693.182367141232	655.03767773521	767.65559733134	633.052560540716	721.060871489113
ENSSSAG00000000460	5.20543326608558	3.29912387478817	13.1666573479664	4.27065816841671	3.16491524146338	14.0348520918043	13.4290204792233	19.8181772827116	16.3887910285744	27.3736450842101	17.6918329780282	17.857495245616	30.6879350448692	33.964142184132	21.2109654557253	20.2655974100298	17.8502347074528	39.01785611371	28.311432842669	28.4305216231383	26.8184886398494	26.1793012220826	33.5916757812928	28.0166276398299	45.3161268933701	28.119365461971
ENSSSAG00000000461	212.381677256292	179.252397196824	208.03318609787	193.247282120856	205.71949069512	211.692352384715	185.320482613282	147.111854444744	145.571026194984	125.918767387366	142.228461195913	175.827645495296	136.254431599219	133.139437361797	162.263885736299	136.332200758383	109.91986635642	136.086668884403	87.7654418122738	117.986664736024	135.582359234794	96.7495914729141	111.572351702151	100.859859503388	122.216221015453	139.592564257642
ENSSSAG00000000463	301.915129432964	334.311219311868	327.849767964364	327.773014425983	288.007286973168	294.731893927891	318.267785357593	307.943985469826	323.919634447117	306.584824943153	321.921980462945	309.0720330972	358.435081324072	370.888432650722	323.467223199811	327.934212635028	328.820113032026	338.789189670262	331.243764259227	338.323207315346	384.398337171175	379.03075247624	307.123892857534	358.612833789823	319.959320186522	364.54748795341
ENSSSAG00000000465	14.5752131450396	20.3445972278604	18.433320287153	34.1652653473337	21.0994349430892	12.865281084154	17.4577266229903	22.867127633898	26.0292563395005	16.424187050526	20.4670224647777	27.47306960864	15.957726223332	14.9442225610181	19.0898689101528	20.2655974100298	20.6686928191559	19.9847555704368	7.07785821066724	15.6367868927261	8.93949621328315	9.10584390333309	16.7958378906464	14.008313819915	8.23929579879457	11.0468935743457
ENSSSAG00000000467	314.408169271569	272.177719670024	271.233141368108	353.396963436483	387.174631205687	390.63671655522	286.038136207457	222.573375636607	261.256609926097	225.558835493891	219.9337668249	190.937833780048	209.905475706905	153.517922672277	234.381168285765	186.075030764819	320.364738696917	203.654175813023	242.06275080482	253.031642445931	195.179000656682	261.793012220826	268.733406250343	142.884800963133	203.235963036933	308.308757029468
ENSSSAG00000000468	54.1365059672901	51.1364200592166	55.299960861459	42.7065816841671	36.9240111504061	38.5958432524619	83.2599269711846	69.3636204894905	88.6922808605201	73.361368825683	86.0308740892352	96.15574363024	77.3335963130703	92.3824667408391	103.933730733054	66.3237733419158	101.464492021311	65.6641968742924	114.661303012809	95.2422474375134	208.588244976607	149.108193917079	122.369676060424	162.496440311014	115.350141183124	143.609616466495
ENSSSAG00000000469	1.04108665321712	0	0	1.06766454210418	0	0	1.34290204792233	3.811187938983	3.85618612437044	1.0949458033684	2.42829080090583	4.120960441296	110.476566161529	74.7211128050904	123.023599643207	81.0623896401193	72.3404248670458	71.3741270372743	97.6744433072079	99.5068256809841	104.294122488303	93.3349000091642	61.1848380302119	81.2482201555068	59.0482865580277	104.443357430178
ENSSSAG00000000470	2.08217330643423	3.29912387478817	1.31666573479664	1.06766454210418	1.05497174715446	5.8478550382518	5.37160819168933	0	2.89213959327783	1.0949458033684	0.34689868584369	1.373653480432	2.45503480358953	6.7928284368264	3.18164481835879	1.84232703727544	0.93948603723436	0.951655027163657	4.24671492640034	0	0	0	1.19970270647474	14.008313819915	4.11964789939729	2.0085261044265
ENSSSAG00000000471	824.540629347956	758.798491201279	705.732833851001	758.041824893966	1019.10270775121	581.276790802229	460.61540243736	533.566311457619	744.243922003495	469.731749645045	589.727765934274	607.154838350944	408.763294797658	474.139424890483	478.307271026605	385.046350790567	568.389052526788	388.275251082772	291.60775827949	362.489150695014	359.069764566873	346.022068326658	386.304271484867	350.207845497874	381.754038677482	386.641275102101
ENSSSAG00000000472	13.5341264918225	30.2419688522249	11.8499916131698	12.8119745052501	16.8795479544714	9.35656806120287	26.8580409584466	22.867127633898	23.1371167462226	28.4685908875785	28.4456922391826	27.47306960864	40.5080742592273	46.1912333704195	18.0293206373665	55.2698111182632	21.6081788563903	33.307925950728	32.5581477690693	35.5381520289229	28.3084046753966	35.2851451254157	40.7898920201413	39.2232786957619	48.0625588263017	38.1619959841035
ENSSSAG00000000473	14.5752131450396	47.2874422052971	44.7666349830859	35.2329298894379	48.5287003691052	47.9524113136647	45.6586696293593	53.3566311457619	40.4899543058896	48.1776153482097	33.649172526838	49.451525295552	57.6933178843541	55.7011931819765	34.9980930019467	58.9544651928141	40.3978996010775	58.0509566569831	56.6228656853379	68.233251895532	86.4151300617371	66.0173682991649	44.3890001395655	72.8432318635578	71.4072302562196	60.255783132795
ENSSSAG00000000474	89.533452176672	130.315393054133	114.549918927308	147.337706810377	124.486666164226	116.957100765036	119.518282265088	104.426549528134	128.218188635317	102.92490551663	112.395174213356	86.540169267216	103.11146175076	95.0995981155696	79.5411204589699	88.4316977892211	105.222436170248	84.6972974175655	120.323589581343	122.251242979495	106.528996541624	133.172967086247	127.168486886323	117.669836087286	97.4983336190691	132.562722892149
ENSSSAG00000000475	113.478445200666	118.218605513243	101.383261579342	140.931719557751	129.761524899999	126.313668826239	115.489576121321	118.146826108473	101.224885764724	102.92490551663	144.656751996819	125.002466719312	92.0638051346075	97.8167294903002	119.841954824848	106.854968161976	106.161922207483	102.778742933675	116.076874654943	116.565138654867	86.4151300617371	89.9202085454143	116.37116252805	95.2565339754217	85.1393899208772	80.34104417706
ENSSSAG00000000476	21.8628197175594	8.24780968697042	14.4833230827631	52.3155625631047	21.0994349430892	31.5784172065597	24.172236862602	16.7692269315252	21.2090236840374	18.6140786572629	24.629806694902	17.857495245616	13.5026914197424	20.3784853104792	12.7265792734352	20.2655974100298	15.0317765957498	33.307925950728	31.1425761269359	15.6367868927261	10.4294122488303	21.6263792704161	16.7958378906464	44.8266042237279	19.2250235305207	13.0554196787722
ENSSSAG00000000477	3.12325995965135	2.19941591652545	2.63333146959329	2.13532908420835	2.10994349430892	1.16957100765036	2.68580409584466	1.5244751755932	0	1.0949458033684	0.693797371687381	1.373653480432	3.6825522053843	5.43426274946112	0	1.84232703727544	0.93948603723436	2.85496508149097	0	9.95068256809841	2.97983207109438	3.41469146374991	9.59762165179795	16.8099765838979	4.11964789939729	4.017052208853
ENSSSAG00000000478	1184.75661136108	1173.93824544546	1221.86580189128	1248.09984971978	1168.90869584714	1072.49661401538	1048.80649942734	1145.64309445829	1237.83574592291	1078.52161631788	1192.29078324476	1251.39832067355	1220.152297384	1237.65334118977	1293.86889279924	1134.87345496167	1268.30615026639	1271.41111629065	1183.41789282356	1361.82198574833	1344.64922208134	1371.56773793955	1509.22600474523	1151.48339599701	1109.55850090434	1305.54196787722
ENSSSAG00000000479	0	0.549853979131362	2.63333146959329	3.20299362631253	0	1.16957100765036	1.34290204792233	0.762237587796599	0.96404653109261	2.18989160673681	3.12208817259321	0	6.13758700897384	2.71713137473056	6.36328963671759	5.52698111182632	5.63691622340616	7.61324021730926	9.90900149493414	7.10763040578458	6.70462215996236	13.6587658549996	11.9970270647474	11.206651055932	5.49286386586305	14.0596827309855
ENSSSAG00000000480	0	1.09970795826272	1.31666573479664	0	0	0	0	0.762237587796599	1.92809306218522	0	0	0	0	0	0	0	0	0	0	0	0	0	0	0	0	0
ENSSSAG00000000481	13203.0609360995	11202.1751168432	11556.3751543101	12461.78053544	11367.3205755893	10178.7764795811	9497.00328290673	9632.39639698562	11248.4949247886	9764.72667443942	10910.3105684699	10045.5279023992	8083.20209081854	8497.82837446983	9346.61192806535	8080.44638549008	9517.9330432213	8373.61258401302	6241.25537016637	7445.95361309993	7073.37637876029	7388.25409706689	7549.72913184556	6382.18777635325	6978.683541579	7353.21406830541
ENSSSAG00000000482	10.4108665321712	10.4472256034959	5.26666293918657	11.744309963146	8.43977397723569	9.35656806120287	29.5438450542913	32.0139786874572	36.6337681815192	47.0826695448413	45.4437278455234	52.198832256416	101.883944348966	72.0039814303599	113.47866518813	81.0623896401193	139.98341954792	122.763498504112	208.089031393617	201.856703524282	192.944126603361	254.963629293327	237.541135881999	291.372927454231	186.757371439344	211.899504016996
ENSSSAG00000000483	1081.68903269258	881.415928547573	969.065980810329	926.732822546426	998.00327280812	891.213107829574	729.195812021826	710.40543182643	810.763132648885	674.486614874936	826.659568365514	914.853217967712	660.404362165585	709.171288804676	822.985459682141	619.021884524548	760.044204122598	840.311388985509	678.058816581922	757.673401256636	776.99121253786	703.426441532481	776.207651089159	711.62234205168	737.416973992114	767.256971890923
ENSSSAG00000000484	205.094070683772	167.705463635065	194.866528749903	223.141889299773	204.664518947965	169.587796109302	138.318910936	124.244726810846	140.750793539521	142.342954437892	148.125738855256	140.112655004064	116.614153170503	116.836649113414	93.3282480051913	84.7470437146702	93.948603723436	99.923777852184	103.336729875742	89.5561431128857	63.3214315107556	81.9525951299978	87.5782975726563	64.4382435716088	78.2733100885484	78.3325180726335
ENSSSAG00000000485	787.06150983214	794.538999844818	721.53282266856	816.763374709696	830.262765010561	450.284837945388	346.468728363962	489.356531365417	615.061686837085	509.149798566307	632.396304293047	679.95847281384	419.81095141381	459.195202329465	436.945888387941	429.262199685177	542.083443484226	412.066626761864	342.568337396295	363.910676776171	412.706741846572	424.559971992906	398.301298549615	372.621147609738	348.796855482303	426.811797190631
ENSSSAG00000000486	262.353836610713	262.830202024791	268.599809898515	244.495180141857	235.258699615445	261.983905713681	296.781352590835	265.258680553216	258.36447033282	232.128510314101	246.644965634864	265.115121723376	271.281345796644	220.087641353175	228.017878649047	350.042137082334	216.081788563903	279.786577986115	247.725037373353	216.071964335851	260.735306220759	277.728239051659	190.752730329484	257.752974286435	274.643193293152	224.954923695768
ENSSSAG00000000487	491.392900318479	455.279094720767	431.866361013299	467.63706944163	509.551353875605	488.88068119785	499.559561827108	441.335563334231	464.670427986638	417.174351083362	425.297788844364	414.843351090464	451.726403860474	429.306757207429	408.311085022712	469.793394505237	447.195353723556	467.262618337356	440.242780703502	437.83003299633	417.176489953214	499.683184195404	321.520325335231	437.059391181347	400.979062208002	404.71801004194
ENSSSAG00000000488	102.026492015277	114.369627659323	118.499916131698	113.172441463043	132.926440141462	145.026804948645	85.9457310670293	133.391577864405	117.613676793298	72.2664230223146	80.8273938015798	101.650357551968	94.5188399381971	95.0995981155696	98.6309893691226	68.1661003791913	89.2511735372642	112.295293205312	110.414588086409	110.879034330239	137.072275270342	112.684818303747	152.362243722292	151.289789255082	100.244765552001	104.443357430178
ENSSSAG00000000489	17.698473104691	12.6466415200213	15.7999888175597	18.150297215771	10.5497174715446	10.5261390688532	16.114824575068	12.9580389925422	11.5685583731113	20.8039702639997	14.569744805435	12.362881323888	31.9154524466639	25.8127480599403	13.7871275462214	14.7386162982035	15.0317765957498	26.6463407605824	33.9737194112028	18.4798390550399	14.8991603554719	17.0734573187496	19.1952433035959	19.6116393478809	30.2107512622468	21.0895240964782
ENSSSAG00000000490	0	0	0	0	3.16491524146338	0	1.34290204792233	0.762237587796599	6.74832571764827	2.18989160673681	0.693797371687381	2.747306960864	2.45503480358953	8.15139412419168	1.06054827278626	0	1.87897207446872	0	1.41557164213345	0	3.72479008886798	0	1.19970270647474	0	1.37321596646576	2.0085261044265
ENSSSAG00000000491	635.062858462441	686.767619935071	647.799541519948	676.899319694049	663.577228960156	516.950385381459	557.304349887768	706.594243887447	692.185409324494	623.024162116621	664.657882076511	583.8027291836	444.361299449706	517.613526886172	536.63742602985	442.158488946106	435.921521276743	397.791801354409	427.502635924301	336.901681234189	326.291611784835	357.404373205824	382.705163365443	392.232786957619	372.141526912221	410.743588355219
ENSSSAG00000000492	315.449255924786	316.166038000533	254.116486815752	257.307154647107	244.753445339835	291.22318090494	311.553275117981	269.832106079996	232.335213993319	228.843672903996	234.850410316178	293.961844812448	299.514246037923	328.772896342398	223.775685557902	259.768112255837	193.534123670278	228.397206519278	273.205326931756	260.139272851716	215.292867136569	233.337250022911	256.736379185595	252.149648758469	302.107512622468	232.989028113474
ENSSSAG00000000493	143.669958143962	161.107215885489	163.266551114784	152.676029520897	154.025875084551	168.418225101652	128.918596600544	125.006964398642	119.541769855484	140.153062831156	114.476566328418	146.980922406224	117.841670572298	80.1553755545515	107.115375551413	99.4856600128737	129.649073138342	122.763498504112	99.0900149493414	117.986664736024	119.193282843775	103.578974400414	100.775027343878	148.488126491099	107.110845384329	105.447620482391
ENSSSAG00000000494	2763.04397763823	2388.0158313675	2497.71489890923	2613.64279907103	2691.23292699103	2348.49858336192	2066.72625175247	2112.92259337217	2403.36800201388	2107.77067148418	2166.72919177969	2255.53901486934	1803.22306323651	1760.7011308254	1788.08438791764	1639.67106317514	1994.52885704855	1818.61275690975	1585.44023918946	1822.39643604317	1922.73664387365	1710.76042333871	1929.12195201139	1375.61641711565	1691.80207068582	1631.92745984653
ENSSSAG00000000495	134.300178265008	86.8769287027551	94.7999329053583	93.9544797051676	127.65158140569	88.8873965814273	87.2886331149516	87.6573225966089	100.260839233631	89.7855558762091	74.9301161422371	74.177287943328	68.740974500507	80.1553755545515	85.9044100956874	82.9047166773948	70.461452792577	74.2290921187653	52.3761507589376	95.2422474375134	108.018912577171	62.602676835415	56.386027204313	64.4382435716088	68.6607983232881	80.34104417706
ENSSSAG00000000496	389.366408303202	386.547347329347	276.499804307295	318.164033547045	353.415535296744	377.771435471066	514.331484354253	511.461421411518	524.44131291438	463.162074824835	485.658160181166	528.85658996632	505.737169539444	487.725081764136	545.12181221214	554.540438219907	537.386013298054	548.153295646267	519.514792662976	527.386176109216	546.054227028046	507.65079761082	632.24332631219	414.646089069483	567.13819415036	540.293522090728
ENSSSAG00000000497	1.04108665321712	0	1.31666573479664	0	0	2.33914201530072	1.34290204792233	0.762237587796599	0	0	0.34689868584369	1.373653480432	3.6825522053843	0	0	3.68465407455088	0	0	0	1.42152608115692	0	0	0	0	0	0
ENSSSAG00000000498	186.354510925864	172.654149447248	160.63321964519	179.367643073502	178.290225269104	146.196375956295	143.69051912769	166.167794139659	147.499119257169	171.906491128839	170.327254749252	141.486308484496	147.302088215372	139.932265798624	180.293206373665	134.489873721107	127.770101063873	159.878044563494	141.557164213345	147.838712440319	142.286981394757	111.54658781583	145.164027483444	187.71140518686	157.919836143563	125.532881526656
ENSSSAG00000000499	409.147054714327	509.714638654772	500.332979222724	478.313714862672	465.242540495117	563.733225687473	418.985438951768	348.342577623046	388.510752030322	398.560272426099	349.326976644596	299.456458734176	382.985429359967	355.944210089703	287.408581925078	346.357483007783	338.21497340437	364.483875403681	311.425761269359	299.942003124109	288.298752878382	308.460462225409	296.326568499262	322.191217858044	266.403897494358	307.304493977254
ENSSSAG00000000500	468.488993947702	368.952019997144	364.71640853867	433.471804094296	407.219094401622	347.362589272157	402.8706143767	445.908988861011	422.252380618563	409.509730459783	436.398546791362	370.88643971664	397.715638181505	377.681261087548	341.496543837177	466.108740430686	420.889744680993	399.695111408736	301.516759774424	315.578790016835	400.787413562195	319.842767104575	367.109028181272	308.182904038129	293.868216823673	297.261863455122
ENSSSAG00000000501	5.20543326608558	3.29912387478817	1.31666573479664	6.40598725262507	2.10994349430892	7.01742604590216	2.68580409584466	7.62237587796599	3.85618612437044	2.18989160673681	2.42829080090583	1.373653480432	1.22751740179477	1.35856568736528	2.12109654557253	1.84232703727544	2.81845811170308	4.75827513581829	2.8311432842669	4.26457824347075	0	6.82938292749982	5.99851353237372	2.80166276398299	4.11964789939729	7.02984136549275
ENSSSAG00000000502	48.9310727012045	43.4384643513776	35.5499748395094	66.195201610459	35.8690394032517	39.7654142601122	40.28706143767	42.6853049166096	55.9146988033714	37.2281573145257	50.9941068190225	50.825178775984	40.5080742592273	39.3984049335931	58.3301550032446	20.2655974100298	40.3978996010775	29.5013058420734	24.0647179162686	46.9103606781782	37.9928589064534	33.0086841495825	40.7898920201413	22.4133021118639	46.6893428598359	52.221678715089
ENSSSAG00000000504	34.3558595561648	39.589486497458	34.2333091047127	46.9772398525838	50.6386438634141	46.7828403060144	68.4880044440389	41.1608297410164	41.4540008369822	38.3231031178941	41.9747409870865	26.099416128208	57.6933178843541	38.0398392462278	53.0274136393132	36.8465407455088	44.1558437500149	53.2926815211648	31.1425761269359	36.9596781100798	67.0462215996236	61.4644463474984	37.1907839007171	28.0166276398299	43.9429109269044	52.221678715089
ENSSSAG00000000506	1247.22181055411	1768.88025086559	1511.53226354655	1413.58785374593	1474.85050252194	1895.87460340123	1838.43290360567	1599.17445919727	1369.9101206826	1826.3696000185	1324.80608123705	1420.35769876669	1169.82408391041	1586.80472284265	1284.32395834417	1549.39703834864	1145.23347938869	1364.67330895268	1466.53222125025	1228.19853411958	1162.13450772681	1275.95637695455	994.553543667563	1490.48459043895	1077.97453367562	1121.7618293222
ENSSSAG00000000508	331.065555723043	349.707130727546	347.599753986314	412.118513252213	366.075196262598	367.245296402213	283.352332111612	317.853074111182	278.609447485764	274.831396645469	322.615777834632	339.292409666704	335.112250689971	308.394411031919	328.769964563742	272.664401516765	326.001654920323	277.883267931788	329.828192617093	400.87035488625	422.391196077629	407.486514674156	397.10159584314	308.182904038129	417.457653805592	414.760640564072
ENSSSAG00000000509	2227.92543788463	1956.38045774938	2179.08179108844	2170.56201409779	2354.69693964876	1911.07902650069	1757.85878073033	1811.83874619252	1959.90659771128	1693.88115781092	2082.08591243383	2283.01208447798	1701.33911888755	1744.39834257702	1930.197856471	1599.13986835508	1799.1157613038	1706.31746370444	1524.57065857772	1903.42342266911	1775.97991437225	1524.09062332038	2052.69133077829	1423.24468410336	1837.36296313119	1697.20455824039
ENSSSAG00000000510	286.298829634707	258.981224170871	265.966478428922	254.104161020794	297.502032697558	272.510044782534	200.092405140428	170.741219666438	204.377864591633	187.235732375997	198.079149616747	196.432447701776	195.175266885368	183.406367794313	173.929916736947	169.49408742934	215.142302526669	174.152869970949	192.517743330149	272.933007582128	263.715138291853	207.157948800828	178.755703264737	184.909742422877	200.489531104001	207.882451808143
ENSSSAG00000000511	1754.23101067084	1623.16894639578	1603.69886498231	1381.55791748281	1556.08332705283	1153.19701354325	1653.11242099239	1640.33528893828	1921.34473646757	1590.95625229429	1732.41203710339	1748.66088058994	1471.79336475193	1449.58958841875	1585.51966781547	1378.06062388203	1806.63164960168	1524.55135351618	911.628137533941	1113.05492154587	1253.76434391296	1096.11595986372	1044.9410573395	865.713794070744	1009.31373535233	1142.85135341868
ENSSSAG00000000512	7.28760657251982	12.09678754089	13.1666573479664	11.744309963146	24.2643501845526	19.8827071300561	17.4577266229903	16.7692269315252	24.1011632773153	10.949458033684	13.5290487479039	31.594030049936	55.2382830807645	35.3227078714973	39.2402860930918	71.8507544537422	26.3056090425621	37.1145460593826	45.2982925482703	58.2825693274336	54.3819352974725	34.1469146374991	35.9910811942423	44.8266042237279	31.5839672287125	65.2770983938612
ENSSSAG00000000513	1.04108665321712	3.29912387478817	1.31666573479664	1.06766454210418	1.05497174715446	0	4.028706143767	0.762237587796599	0.96404653109261	1.0949458033684	2.77518948674952	0	9.82013921435814	6.7928284368264	5.30274136393132	7.36930814910176	1.87897207446872	5.70993016298194	7.07785821066724	8.5291564869415	14.1542023376983	12.520535367083	10.7973243582727	8.40498829194897	8.23929579879457	15.0639457831987
ENSSSAG00000000514	3287.75165085965	2723.97661261677	3003.31454107114	2396.90689702388	2591.01061101136	1709.91281318483	2371.56501663084	2211.25124219793	2802.48326588622	2250.11362592207	2792.18752235586	2710.21831689234	1890.37679876394	2124.7967350393	2311.99523467406	1831.27307505179	2498.09337300616	2013.7020374783	1220.22275551903	1415.83997683229	1513.00973409817	1369.29127696371	1136.11846303158	1120.6651055932	1238.64080175212	1453.16863655257
ENSSSAG00000000515	1099.38750579728	898.461401900645	995.399295506262	886.161569946467	1058.13666239592	916.943669997882	804.398326705477	782.818002667107	1042.13430011111	825.589135739776	908.180759538781	953.315515419808	881.357494488643	737.701168239347	947.069607598134	851.155091221253	1094.50123337803	862.199454610274	920.121567386741	921.148900589682	954.291220767976	948.145996434558	950.164543527997	762.052271803374	808.824204248334	1000.2460000044
ENSSSAG00000000516	59.3419392333756	92.9253224732001	93.4832671705616	92.8868151630634	120.266779175609	107.600532703833	55.0589839648156	86.1328474210157	64.5911175832049	58.0321275785254	53.0754989340846	78.298248384624	36.825522053843	35.3227078714973	26.5137068196566	29.477232596407	25.3661230053277	42.8244762223646	45.2982925482703	27.0089955419814	70.7710116884916	68.2938292749982	49.1878109654645	47.6282669877109	67.2875823568223	57.2429939761552
ENSSSAG00000000517	7.28760657251982	7.1481017287077	10.5333258783731	5.33832271052089	12.6596609658535	15.2044230994547	9.40031433545633	7.62237587796599	6.74832571764827	4.37978321347361	5.55037897349904	4.120960441296	3.6825522053843	8.15139412419168	6.36328963671759	3.68465407455088	8.45537433510924	9.51655027163657	9.90900149493414	11.3722086492553	13.4092443199247	10.2440743912497	9.59762165179795	11.206651055932	17.8518075640549	7.02984136549275
ENSSSAG00000000518	2245.62391098932	1946.48308612502	1998.6985854213	1927.13449849804	1925.32343855689	1608.16013551924	1655.79822508824	1705.88772148879	2062.09553000709	1772.71725565344	1831.97195994053	1697.83570181395	1249.61271502707	1321.88441380642	1590.8224091794	1278.57496386916	1651.61645345801	1396.07792484909	990.900149493414	1117.31949978934	1185.22820627779	1094.9777293758	1042.54165192655	1002.99526950591	983.222631989485	1134.81724900097
ENSSSAG00000000519	3.12325995965135	7.1481017287077	6.58332867398321	2.13532908420835	12.6596609658535	3.50871302295108	12.086118431301	4.5734255267796	9.6404653109261	10.949458033684	9.71316320362333	2.747306960864	44.1906264646116	58.418324556707	79.5411204589699	51.5851570437123	31.0030392287339	38.0662010865463	94.843300022941	72.4978301390027	46.1873971019629	53.4968329320819	106.773540876252	56.0332552796598	74.1536621891511	82.3495702814865
ENSSSAG00000000520	108.27301193458	104.472256034959	109.283255988121	114.240106005147	98.1123724853649	101.752677665581	77.8883187794953	96.0419360623715	110.86535107565	97.4501764997879	91.2343543768906	79.671901865056	76.1060789112756	59.7768902440723	96.5098928235501	71.8507544537422	85.4932293883268	96.1171577435294	50.9605791168041	81.0269866259442	86.4151300617371	88.7819780574977	82.7794867467573	30.8182904038129	79.6465260550142	94.4007269080455
ENSSSAG00000000521	759.993256848495	826.430530634437	850.566064678631	764.447812146591	838.702538987796	679.520755444859	535.817917121011	522.894985228467	565.895313751362	477.396370268624	575.851818500526	445.063727659968	456.636473467653	419.796797395872	481.488915844964	379.519369678741	445.316381649087	353.064015077717	346.815052322695	413.664089616663	309.902535393816	442.771659799572	445.08970410213	322.191217858044	454.534484900167	376.598644579969
ENSSSAG00000000522	103.067578668495	67.6320394331575	67.1499524746288	71.5335243209799	58.0234460934954	59.6481213901683	193.377894900816	182.937021071184	146.535072726077	176.286274342313	141.187765138382	114.013238875856	239.36589334998	207.860550166888	207.867461466108	243.187168920358	170.986458776654	197.944245650041	407.684632934433	366.753728938484	298.728165127212	348.298529302491	335.916757812928	442.662716709313	399.605846241537	414.760640564072
ENSSSAG00000000523	1.04108665321712	0	1.31666573479664	1.06766454210418	3.16491524146338	1.16957100765036	0	0	0	2.18989160673681	1.38759474337476	1.373653480432	0	2.71713137473056	1.06054827278626	0	0.93948603723436	1.90331005432731	1.41557164213345	1.42152608115692	0.744958017773596	1.13823048791664	4.79881082589897	2.80166276398299	2.74643193293152	0
ENSSSAG00000000524	942.183421161491	782.442212303928	908.499357009684	926.732822546426	840.812482482105	785.951717141042	855.428604526526	750.80402397965	711.466339946346	725.949067633251	702.122940147629	770.619602522352	489.779443316112	504.027870012519	600.270322397026	593.229306002692	628.516158909787	632.850593063832	485.541073251773	487.583445836822	423.881112113176	506.512567122903	458.286433873352	526.712599628802	460.02734876603	430.828849399484
ENSSSAG00000000525	706.897837534422	714.260318891639	641.216212845965	812.492716541279	754.30479921544	637.416199169446	619.077844092195	628.083772344398	696.041595448865	620.834270509885	650.781934642763	567.318887418416	599.028492075846	596.410336753358	691.477473856645	587.702324890865	645.426907580006	595.736047004449	540.748367294977	575.718062868551	598.201288272197	653.344300064149	592.653136998523	549.125901740666	582.243569781483	652.770983938612
ENSSSAG00000000526	923.443861403582	751.650389472571	685.982847829051	617.110105336215	485.287003691052	387.128003532269	886.315351628739	799.587229598633	899.455413509405	725.949067633251	1025.43251535395	939.578980615488	1264.34292384861	1043.37844789654	1082.81978651478	1158.82370644625	1290.85381516001	1394.17461479476	586.046659843248	719.292197065399	1010.163072101	843.428791546228	686.229948103553	871.31711959871	819.80993198006	873.708855425527
ENSSSAG00000000528	4.16434661286847	1.09970795826272	6.58332867398321	4.27065816841671	0	1.16957100765036	4.028706143767	3.811187938983	7.71237224874088	2.18989160673681	4.16278423012428	0	3.6825522053843	4.07569706209584	1.06054827278626	0	0.93948603723436	2.85496508149097	1.41557164213345	2.84305216231383	3.72479008886798	1.13823048791664	7.19821623884846	2.80166276398299	1.37321596646576	2.0085261044265
ENSSSAG00000000530	0	1.09970795826272	2.63333146959329	1.06766454210418	0	0	1.34290204792233	0.762237587796599	0.96404653109261	3.28483741010521	3.4689868584369	0	14.7302088215372	5.43426274946112	4.24219309114506	16.580943335479	7.51588829787488	5.70993016298194	19.8180029898683	11.3722086492553	7.44958017773596	4.55292195166655	7.19821623884846	8.40498829194897	15.1053756311234	8.034104417706
ENSSSAG00000000531	187.395597579081	156.158530073307	159.316553910394	167.623333110356	154.025875084551	141.518091925693	230.979152242641	171.503457254235	211.126190309282	223.368943887154	214.036489165557	248.631279958192	289.694106823565	275.788834535152	288.469130197864	386.888677827842	232.053051196887	271.221682741642	325.581477690693	351.116942045758	301.707997198306	280.004700027493	259.135784598545	288.571264690248	373.514742878687	266.129708836511
ENSSSAG00000000532	581.967439148368	431.635373618119	472.682998791995	484.719702115297	463.132597000808	429.232559807682	334.382609932661	361.300616615588	455.994009206805	325.198903600416	420.441207242553	365.391825794912	295.831693832539	308.394411031919	370.131347202406	287.403017814969	451.892783909727	342.595809778917	253.387323941887	331.215576909561	268.184886398494	331.225071983741	308.323595564009	226.934683882622	266.403897494358	316.342861447174
ENSSSAG00000000533	16.6573864514739	17.5953273322036	13.1666573479664	6.40598725262507	3.16491524146338	11.6957100765036	40.28706143767	15.244751755932	26.0292563395005	29.5635366909469	19.079427721403	10.989227843456	112.931600965119	97.8167294903002	109.236472096985	127.120565572005	85.4932293883268	89.4555725533838	137.310449286944	106.614456086769	100.569332399435	128.62004513458	111.572351702151	176.504754130928	120.843005048987	116.494514056737
ENSSSAG00000000534	4340.29025726216	4151.39754244178	3786.73065327515	3956.76479303808	3794.7333745146	3797.59706184072	4089.1367359235	3674.7474107674	4120.33487388982	3696.53703217173	3864.45136029871	3656.66556490998	2975.50218195052	3693.9401039462	3308.91061109315	3017.73168705717	3508.0408630331	3228.96550716629	2679.67711855862	2773.39738433714	2550.73625285679	2754.51778075826	2562.56498103005	2726.01786935545	2480.02803543717	2790.84702210062
ENSSSAG00000000536	80.163672297718	68.1818934122888	71.0999496790187	96.089808789376	89.6725985081292	90.0569675890777	161.14824575068	165.405556551862	134.002467821873	182.855949162523	155.06371257213	115.386892356288	216.043062715879	220.087641353175	220.594040739543	274.506728554041	198.23155385645	241.720376899569	295.854473205891	307.049633529894	264.460096309626	316.428075640825	253.137271066171	319.389555094061	276.016409259618	275.16807630643
ENSSSAG00000000537	90.5745388298891	70.3813093288143	85.5832727617818	68.3305306946674	90.7275702552836	66.6655474360705	98.0318494983302	110.524450230507	113.757490668928	71.1714772189462	95.0502399211711	93.408436669376	132.571879393835	91.0239010534738	117.720858279275	92.116351863772	123.072670877701	87.5522624990565	124.570304507743	117.986664736024	90.1399201506051	152.522885380829	131.967297712222	128.876487143218	116.72335714959	120.51156626559
ENSSSAG00000000539	47.8899860479874	24.7434290609113	35.5499748395094	27.7592780947086	21.0994349430892	23.3914201530072	28.200943006369	22.867127633898	35.6697216504266	38.3231031178941	31.9146790976195	37.088643971664	42.9631090628169	35.3227078714973	29.6953516380154	23.9502514845807	16.9107486702185	30.452960869237	50.9605791168041	48.3318867593351	29.0533626931702	23.9028402462494	22.7943514230201	30.8182904038129	23.3446714299179	30.1278915663975
ENSSSAG00000000540	3.12325995965135	2.74926989565681	0	4.27065816841671	4.21988698861784	0	12.086118431301	18.2937021071184	16.3887910285744	12.0444038370524	18.0387316638719	10.989227843456	77.3335963130703	39.3984049335931	51.966865366527	77.3777355655685	44.1558437500149	62.8092317928014	168.45302541388	167.740077576516	148.991603554719	161.628729284162	141.56491936402	179.306416894911	146.934108411836	155.660773093054
ENSSSAG00000000541	1.04108665321712	0.549853979131362	17.1166545523564	0	1.05497174715446	9.35656806120287	12.086118431301	6.86013829016939	0	0	11.7945553186855	8.241920882592	7.3651044107686	0	2.12109654557253	11.0539622236526	1.87897207446872	2.85496508149097	7.07785821066724	0	0	1.13823048791664	0	8.40498829194897	1.37321596646576	0
ENSSSAG00000000543	20.8217330643423	20.3445972278604	21.0666517567463	30.9622717210211	21.0994349430892	19.8827071300561	18.8006286709127	16.7692269315252	39.525907774797	15.3292412471576	27.7518948674952	23.352109167344	18.4127610269215	19.0199196231139	9.54493445507638	35.0042137082334	15.9712626329841	18.0814455161095	18.4024313477348	19.9013651361968	13.4092443199247	14.7969963429163	20.3949460100706	11.206651055932	12.3589436981919	12.051156626559
ENSSSAG00000000544	343.558595561648	505.865660800853	452.933012770045	416.389171420629	571.794686957718	672.503329398957	343.782924268117	312.517410996606	264.148749519375	404.035001442941	290.007301365325	228.026477751712	261.461206582285	237.748995288924	181.353754646451	259.768112255837	125.891128989404	175.104524998113	307.179046342958	268.668429338657	243.601271811966	234.475480510827	196.751243861858	280.166276398299	292.495000857207	255.082815262165
ENSSSAG00000000545	140.546698184311	119.318313471505	113.233253192511	111.037112378834	92.8375137495926	90.0569675890777	151.747931415224	137.202765803388	166.780049879022	153.292412471576	164.776875775753	144.23361544536	153.439675224346	190.199196231139	202.564720102177	163.967106317514	162.531084441544	157.974734509167	133.063734360544	146.417186359162	189.219336514493	206.019718312911	158.360757254666	145.686463727116	184.010939506412	168.716192771826
ENSSSAG00000000546	99.9443187088432	128.115977137607	122.449913336088	84.34549882623	114.991920439836	102.922248673232	111.460869977554	105.951024703727	92.5484669848906	129.203604797472	99.9068215229828	72.803634462896	103.11146175076	133.139437361797	93.3282480051913	128.962892609281	102.403978058545	95.1655027163657	174.115311982414	88.1346170317288	108.763870594945	108.13189635208	115.171459821575	159.694777547031	113.976925216658	108.460409639031
ENSSSAG00000000547	68.7117191123297	69.8314553496829	53.9832951266624	71.5335243209799	94.9474572439015	74.852544489623	41.6299634855923	35.0629290386436	42.4180473680748	42.7028863313677	49.6065120756477	52.198832256416	106.794013956145	67.928284368264	131.507985825497	136.332200758383	115.556782579826	109.440328123821	167.037453771747	176.269234063458	144.521855448078	147.969963429163	171.557487025888	154.091452019065	149.680540344768	168.716192771826
ENSSSAG00000000548	15.6162997982567	24.1935750817799	21.0666517567463	23.4886199262919	31.6491524146338	33.9175592218604	20.143530718835	12.1958014047456	26.0292563395005	15.3292412471576	13.1821500620602	16.483841765184	13.5026914197424	19.0199196231139	12.7265792734352	11.0539622236526	6.57640226064052	21.8880656247641	11.3245731370676	18.4798390550399	20.8588244976607	14.7969963429163	22.7943514230201	19.6116393478809	20.5982394969864	20.085261044265
ENSSSAG00000000549	2.08217330643423	1.09970795826272	0	0	2.10994349430892	1.16957100765036	5.37160819168933	3.0489503511864	2.89213959327783	2.18989160673681	0.693797371687381	1.373653480432	6.13758700897384	8.15139412419168	3.18164481835879	9.2116351863772	3.75794414893744	2.85496508149097	2.8311432842669	12.7937347304122	5.95966414218877	9.10584390333309	7.19821623884846	16.8099765838979	8.23929579879457	10.0426305221325
ENSSSAG00000000550	271.723616489667	260.080932129134	271.233141368108	289.337090910232	248.973332328453	215.201065407666	276.637821872	257.636304675251	282.465633610135	282.496017269048	257.398824896018	244.510319516896	270.053828394849	224.163338415271	250.289392377558	232.133206696705	278.087867021371	246.478652035387	285.945471710957	250.188590283617	272.654634505136	275.451778075826	244.739352120848	243.74466046652	263.657465561426	292.240548194056
ENSSSAG00000000551	23.9449930239937	26.9428449774367	30.2833119003228	21.3532908420836	32.7041241617883	35.0871302295108	36.258355293903	19.8181772827116	19.2809306218522	21.8989160673681	30.5270843542447	32.967683530368	20.867795830511	17.6613539357486	23.3320620012978	38.6888677827842	25.3661230053277	43.7761312495282	35.3892910533362	21.3228912173537	23.8386565687551	35.2851451254157	25.1937568359696	33.6199531677959	20.5982394969864	28.119365461971
ENSSSAG00000000552	2.08217330643423	2.19941591652545	7.89999440877986	3.20299362631253	1.05497174715446	3.50871302295108	2.68580409584466	3.0489503511864	0.96404653109261	6.56967482021042	3.12208817259321	4.120960441296	3.6825522053843	6.7928284368264	1.06054827278626	1.84232703727544	1.87897207446872	1.90331005432731	14.1557164213345	1.42152608115692	7.44958017773596	5.69115243958318	5.99851353237372	8.40498829194897	12.3589436981919	6.0255783132795
ENSSSAG00000000553	240.491016893154	250.733414483901	259.383149754939	277.592780947086	200.444631959348	319.292885088548	261.865899344855	239.342602568132	225.586888275671	229.938618707365	252.88914198005	291.214537851584	295.831693832539	224.163338415271	287.408581925078	204.498301137574	199.171039893684	283.59319809477	266.127468721088	257.296220689402	261.480264238532	267.48416466041	269.933108956817	285.769601926265	252.6717378297	265.125445784298
ENSSSAG00000000555	364.380328625991	316.166038000533	285.716464450872	359.802950689108	333.37107210081	292.39275191259	276.637821872	332.335588279317	438.641171647138	303.299987533048	368.753303051843	391.49124192312	401.398190386889	381.756958149644	405.129440204353	383.204023753291	527.991152925711	360.677255295026	410.5157762187	487.583445836822	385.143295188949	409.762975649989	448.688812221554	381.026135901687	394.112982375674	406.726536146366
ENSSSAG00000000556	36047.6253676427	28673.7853037422	32199.0605444519	30756.212464395	32064.8112830127	29587.8073515388	25723.2887279523	25566.2109322857	25309.1135807743	22702.6062870405	25153.2768118401	29530.8025223271	19582.5851108319	18742.7722228914	17954.0217099987	17535.2687407876	19118.5408577192	19464.2002705783	14665.3222125025	15294.1991071673	17054.3239008909	14964.31622464	17748.4018395874	13702.9325786408	15051.8202084312	15477.7021607106
ENSSSAG00000000557	20.8217330643423	20.8944512069917	40.8166377786959	23.4886199262919	36.9240111504061	32.7479882142101	41.6299634855923	31.2517410996606	18.3168840907596	25.1837534774733	32.9553751551506	32.967683530368	25.7778654376901	25.8127480599403	23.3320620012978	23.9502514845807	13.152804521281	30.452960869237	26.8958612005355	25.5874694608245	27.563446657623	29.5939926858326	28.7928649553938	44.8266042237279	32.9571831951783	19.0809979920517
ENSSSAG00000000558	1491.87717406013	1274.01166964736	1306.13240891827	1399.70821469858	1405.22236720974	1257.28883322414	512.988582306331	556.433439091517	632.414524396752	579.226329981885	639.681176695765	531.603896927184	354.752529118688	331.490027717128	326.64886801817	316.880250411376	430.284605053337	321.659399181316	254.802895584021	366.753728938484	317.352115571552	273.175317099993	296.326568499262	271.76128810635	270.523545393755	268.138234940938
ENSSSAG00000000559	389.366408303202	359.604502351911	437.133023952485	367.276602483837	388.229602952842	432.741272830633	443.15767581437	433.713187456265	402.007403465618	366.806844128415	389.914122888308	424.458925453488	351.069976913303	297.525885532996	274.682002651643	372.150061529639	388.007733377791	374.952080702481	366.633055312563	382.39051583121	397.062623473326	420.007050041239	347.913784877676	439.86105394533	406.471926073865	370.573066266689
ENSSSAG00000000560	149.916478063265	138.563202741103	143.516565092834	133.458067763022	142.421185865852	145.026804948645	126.232792504699	137.202765803388	129.18223516641	119.349092567156	122.802134788666	129.123427160608	110.476566161529	100.533860865031	110.297020369772	140.016854832933	135.285989361748	138.941633965894	127.40144779201	133.62345162875	122.918072932643	130.896506110413	151.162541015818	86.8515456834727	126.33586891485	117.49877710895
ENSSSAG00000000561	150.957564716482	194.098454633371	176.43320846275	180.435307615606	163.520620808941	184.792219208757	196.06369899666	180.650308307794	129.18223516641	202.564973623155	153.676117828755	153.849189808384	158.349744831525	182.047802106948	148.476758190077	198.971320025747	126.830615026639	131.328393748585	232.153749309886	187.641442712713	204.863454887739	180.978647578745	129.567892299272	207.323044534741	185.384155472878	178.758823293958
ENSSSAG00000000562	235.285583627068	222.14100756907	239.633163732989	216.735902047148	238.423614856908	236.253343545373	392.127397993321	380.356556310503	336.452239351321	285.780854679153	287.232111878576	346.160677068864	234.455823742801	259.486046286769	182.414302919238	206.340628174849	211.384358377731	268.366717660151	182.608741835215	167.740077576516	193.689084621135	160.490498796246	227.943514230201	179.306416894911	182.637723539946	173.737508032892
ENSSSAG00000000563	83.2869322573693	48.9370041426912	69.7832839442221	56.5862207315214	53.8035591048775	59.6481213901683	162.491147798602	144.825141681354	146.535072726077	142.342954437892	138.412575651632	157.97015024968	187.810162474599	190.199196231139	167.56662710023	191.602011876646	159.712626329841	243.623686953896	220.829176172818	223.179594741636	268.184886398494	246.99601587791	243.539649414373	204.521381770758	234.819930265645	194.82703212937
ENSSSAG00000000564	366.462501932425	318.365453917058	359.449745599484	376.885583362775	376.624913734143	370.754009425164	240.379466578097	292.699233713894	349.948890786617	261.692047005048	293.823186909606	280.225310008128	263.916241385875	248.617520787846	267.258164742139	213.709936323951	290.301185505417	242.672031926733	236.400464236286	275.776059744442	289.043710896155	241.304863438327	347.913784877676	226.934683882622	245.805657997371	260.104130523232
ENSSSAG00000000565	0	0.549853979131362	0	0	0	0	0	0	0	0	0.693797371687381	0	2.45503480358953	0	0	1.84232703727544	0.93948603723436	3.80662010865463	4.24671492640034	2.84305216231383	0.744958017773596	3.41469146374991	0	0	1.37321596646576	3.01278915663975
ENSSSAG00000000566	46.8488993947702	39.0396325183267	42.1333035134926	59.7892143578339	56.9684743463409	42.1045562754129	41.6299634855923	45.734255267796	41.4540008369822	42.7028863313677	49.259613389804	39.835950932528	50.3282134735855	38.0398392462278	32.8769964563742	42.3735218573351	42.2768716755462	41.8728211952009	48.1294358325372	24.1659433796676	48.4222711552837	34.1469146374991	65.9836488561109	42.0249414597449	53.5554226921647	29.1236285141842
ENSSSAG00000000567	1.04108665321712	2.74926989565681	0	0	2.10994349430892	3.50871302295108	1.34290204792233	1.5244751755932	3.85618612437044	1.0949458033684	2.77518948674952	2.747306960864	8.59262181256337	5.43426274946112	7.42383790950385	1.84232703727544	2.81845811170308	5.70993016298194	4.24671492640034	12.7937347304122	5.21470612441517	6.82938292749982	8.39791894532321	8.40498829194897	12.3589436981919	11.0468935743457
ENSSSAG00000000569	679.829584550777	511.364200592166	657.016201663525	516.749638378422	640.367850522758	498.237249259053	389.441593897476	424.566336402706	639.1628501144	485.060990892203	569.954540841183	475.284104229472	429.631090628169	456.478070954734	545.12181221214	396.10031301422	555.236248005507	426.341452169318	435.996065777102	439.251559077487	534.879856761442	541.797712248319	466.684352818675	389.431124193636	502.597043726469	499.118736949985
ENSSSAG00000000570	745.418043703456	826.980384613568	792.632772347579	768.718470315008	660.412313718693	740.338447842678	668.765219865321	654.762087917279	544.686290067325	646.018023987358	609.847889713208	578.308115261872	443.133782047911	551.577669070304	487.852205481682	440.31616190883	475.379934840586	506.280474451066	420.424777713634	409.399511373192	345.660520246948	377.892521988323	379.106055246019	400.637775249568	355.662935314632	387.645538154314
ENSSSAG00000000571	244.655363506022	236.987065005617	239.633163732989	216.735902047148	261.632993294306	261.983905713681	436.443165574758	428.377524341689	298.854424638709	444.547996167572	341.695205556035	335.171449225408	610.076148691999	474.139424890483	451.793564206949	456.897105244309	411.49488430865	476.779168608992	533.67050908431	530.22922827153	439.525230486421	468.950961021654	465.484650112201	560.332552796598	557.525682385099	549.331889560647
ENSSSAG00000000574	15.6162997982567	20.8944512069917	22.3833174915429	25.6239490105003	20.0444631959348	28.0697041836086	16.114824575068	31.2517410996606	19.2809306218522	15.3292412471576	21.8546172081525	23.352109167344	17.1852436251267	13.5856568736528	11.6660310006489	18.4232703727544	19.7292067819216	14.2748254074549	22.6491462741352	32.6950998666091	30.5432787287174	14.7969963429163	13.1967297712222	5.60332552796598	10.9857277317261	21.0895240964782
ENSSSAG00000000575	0	4.94868581218226	1.31666573479664	1.06766454210418	5.2748587357723	3.50871302295108	0	0.762237587796599	0	0	1.04069605753107	2.747306960864	0	0	0	0	0	0.951655027163657	2.8311432842669	0	1.48991603554719	1.13823048791664	1.19970270647474	0	2.74643193293152	0
ENSSSAG00000000576	321.695775844089	267.229033857842	276.499804307295	291.47241999444	266.907852030079	201.166213315862	188.006286709126	196.657297651523	241.975679304245	205.84981103326	224.096551055024	219.78455686912	130.116844590245	175.254973670121	164.384982281871	121.593584460179	177.562861037294	165.587974726476	56.6228656853379	66.8117258143751	54.3819352974725	71.7085207387481	80.3800813338078	70.0415690995748	72.7804462226854	115.490251004524
ENSSSAG00000000577	261.312749957496	218.292029715151	217.249846241446	248.765838310273	231.038812626827	195.31835827761	188.006286709126	162.356606200676	150.391258850447	200.375082016418	168.939660005877	192.31148726048	123.979257581271	154.876488359642	143.174016826146	169.49408742934	131.52804521281	157.974734509167	128.817019434144	86.7130909505719	112.488660683813	91.0584390333309	89.9777029856058	92.4548712114387	79.6465260550142	114.48598795231
ENSSSAG00000000578	0	0.549853979131362	0	0	1.05497174715446	0	0	0.762237587796599	0	1.0949458033684	0.34689868584369	0	3.6825522053843	2.71713137473056	3.18164481835879	5.52698111182632	1.87897207446872	9.51655027163657	5.66228656853379	9.95068256809841	6.70462215996236	11.3823048791664	7.19821623884846	16.8099765838979	6.86607983232881	14.0596827309855
ENSSSAG00000000579	0	1.09970795826272	2.63333146959329	2.13532908420835	2.10994349430892	0	8.05741228753399	0.762237587796599	2.89213959327783	2.18989160673681	1.38759474337476	1.373653480432	2.45503480358953	1.35856568736528	4.24219309114506	0	0	0	0	2.84305216231383	0	0	2.39940541294949	0	1.37321596646576	2.0085261044265
ENSSSAG00000000580	11.4519531853883	7.69795570783906	9.2166601435765	8.54131633683342	3.16491524146338	7.01742604590216	120.86118431301	175.314645193218	147.499119257169	65.6967482021042	147.085042797725	129.123427160608	202.540371296137	182.047802106948	236.502264831337	176.863395578442	255.540202127746	246.478652035387	225.075891099218	265.825377176343	184.004630390078	159.352268308329	175.156595145313	170.901428602962	189.503803372275	182.775875502811
ENSSSAG00000000581	130.13583165214	141.31247263676	139.566567888444	139.864055015647	165.63056430325	176.605222155204	185.320482613282	179.125833132201	137.858653946243	171.906491128839	172.755545550158	167.585724612704	289.694106823565	247.258955100481	213.170202830039	241.344841883083	226.416134973481	231.252171600769	358.139625459762	358.224572451543	399.297497526647	384.721904915823	301.125379325161	420.249414597449	427.070165570852	351.492068274637
ENSSSAG00000000582	647.555898301046	570.748430338353	547.732945675403	601.095137204652	546.475365026011	514.611243366158	470.015716772816	416.181722936943	544.686290067325	480.681207678729	509.247270818537	506.878134279408	434.541160235348	480.932253327309	461.338498662025	444.000815983381	495.109141622508	489.15068396212	402.022346365899	362.489150695014	376.948756993439	350.574990278324	385.104568778393	339.001194441942	398.232630275071	373.585855423329
ENSSSAG00000000583	178.025817700127	100.073424201908	59.2499580658489	89.6838215367509	162.465649061787	93.5656806120288	136.976008888078	52.5943935579653	129.18223516641	70.0765314155778	68.339041111207	75.55094142376	133.79939679563	126.346608924971	145.295113371718	55.2698111182632	119.314726728764	54.2443365483285	65.1162955381386	153.524816764947	67.7911796173972	80.8143646420812	77.9806759208583	156.893114783048	124.962652948384	140.596827309855
ENSSSAG00000000584	9.36977987895405	12.09678754089	10.5333258783731	21.3532908420836	5.2748587357723	15.2044230994547	9.40031433545633	6.09790070237279	3.85618612437044	3.28483741010521	8.67246714609226	17.857495245616	3.6825522053843	6.7928284368264	4.24219309114506	1.84232703727544	1.87897207446872	2.85496508149097	5.66228656853379	1.42152608115692	2.97983207109438	0	1.19970270647474	2.80166276398299	1.37321596646576	4.017052208853
ENSSSAG00000000585	19.7806464111252	14.2962034574154	19.7499860219496	39.5035880578546	24.2643501845526	30.4088461989093	17.4577266229903	20.5804148705082	24.1011632773153	20.8039702639997	19.4263264072467	21.978455686912	11.0476566161529	6.7928284368264	11.6660310006489	18.4232703727544	9.3948603723436	9.51655027163657	8.49342985280069	22.7444172985107	12.6642863021511	9.10584390333309	27.5931622489191	22.4133021118639	15.1053756311234	9.03836746991925
ENSSSAG00000000588	19.7806464111252	17.0454733530722	21.0666517567463	11.744309963146	11.6046892186991	11.6957100765036	25.5151389105243	26.678315572881	35.6697216504266	35.0382657077889	31.2208817259321	38.462297452096	112.931600965119	103.250992239761	107.115375551413	71.8507544537422	77.0378550532176	61.8575767656377	116.076874654943	136.466503791064	102.804206452756	142.27881098958	98.375621930929	128.876487143218	119.469789082521	151.643720884201
ENSSSAG00000000589	128.053658345705	119.868167450637	151.416559501614	115.307770547251	119.211807428454	135.670236887442	111.460869977554	73.9370460162701	84.8360947361497	65.6967482021042	72.848724027175	67.309020541168	24.5503480358953	46.1912333704195	44.5430274570231	44.2158488946106	48.8532739361867	53.2926815211648	31.1425761269359	39.8027302723937	20.1138664798871	28.4557621979159	34.7913784877676	36.4216159317789	19.2250235305207	43.1833112451697
ENSSSAG00000000590	232.162323667417	180.352105155087	194.866528749903	248.765838310273	216.269208166664	157.892086032799	163.834049846525	170.741219666438	155.21149150591	135.773279617682	189.753581156499	152.475536327952	165.714849242294	114.119517738684	141.052920280573	147.386162982035	173.804916888357	140.844944020221	114.661303012809	89.5561431128857	87.1600880795107	110.408357327914	109.172946289202	112.06651055932	98.8715495855348	102.434831325751
ENSSSAG00000000591	36.4380328625991	26.3929909983054	36.866640574306	20.2856262999794	41.143898139024	32.7479882142101	20.143530718835	21.3426524583048	31.8135355260561	25.1837534774733	21.5077185223088	27.47306960864	24.5503480358953	17.6613539357486	18.0293206373665	14.7386162982035	27.2450950797965	18.0814455161095	14.1557164213345	18.4798390550399	17.8789924265663	19.3499182945828	15.5961351841717	16.8099765838979	9.61251176526033	19.0809979920517
ENSSSAG00000000592	0	0	0	1.06766454210418	0	0	1.34290204792233	4.5734255267796	0	1.0949458033684	0	0	6.13758700897384	13.5856568736528	15.908224091794	25.7925785218562	11.2738324468123	10.4682052988002	15.5712880634679	24.1659433796676	25.3285726043023	15.9352268308329	17.9955405971212	25.2149648758469	8.23929579879457	23.0980502009047
ENSSSAG00000000593	36.4380328625991	36.2903626226699	43.4499692482892	19.2179617578752	36.9240111504061	31.5784172065597	22.8293348146796	22.867127633898	21.2090236840374	25.1837534774733	21.8546172081525	23.352109167344	14.7302088215372	19.0199196231139	11.6660310006489	1.84232703727544	11.2738324468123	15.2264804346185	9.90900149493414	8.5291564869415	14.8991603554719	14.7969963429163	17.9955405971212	8.40498829194897	13.7321596646576	11.0468935743457
ENSSSAG00000000594	84.3280189105864	78.0792650366534	57.9332923310523	70.4658597788757	71.7380788065033	60.8176923978187	59.0876901085826	85.3706098332191	51.0944661479083	54.7472901684202	64.8700542527701	85.166515786784	42.9631090628169	51.6254961198807	31.8164481835879	44.2158488946106	46.974301861718	37.1145460593826	59.4540089696048	78.1839344636304	61.8315154752084	44.3909890287488	41.989594726616	67.2399063355918	68.6607983232881	52.221678715089
ENSSSAG00000000595	3.12325995965135	7.69795570783906	10.5333258783731	11.744309963146	3.16491524146338	10.5261390688532	9.40031433545633	14.4825141681354	10.6045118420187	15.3292412471576	10.7538592611544	24.725762647776	257.778654376901	453.760939580004	432.703695296796	353.726791156884	248.024313829871	571.944671325358	243.478322446953	278.619111906756	219.762615243211	294.801696370409	421.095649972635	313.786229566095	278.76284119255	357.517646587917
ENSSSAG00000000598	1599.10909934149	1061.21817972353	1781.44873917986	1692.24829923512	1876.79473818779	1755.52608248319	1250.24180661569	1788.20938097082	1876.99859603731	1877.83205277681	1940.20434992376	1365.41155954941	2127.28765731033	1946.82462999445	2900.59952607043	1882.8582320955	3772.03643949596	2549.48381777144	2508.39294986047	4020.07575751176	3903.58001313364	4930.81447365487	2850.49363058399	3051.01074997748	3152.90385900539	4260.0838674886
ENSSSAG00000000599	70.7938924187639	48.9370041426912	47.3999664526791	85.4131633683342	78.0679092894301	44.4436982907137	49.6873757731263	53.3566311457619	63.6270710521123	28.4685908875785	47.1782212747419	45.330564854256	33.1429698484587	39.3984049335931	61.5117998216034	73.6930814910176	71.4009388298114	60.9059217384741	42.4671492640034	45.4888345970213	40.9726909775478	42.1145280529156	44.3890001395655	30.8182904038129	41.1964789939728	48.204626506236
ENSSSAG00000000600	0	0.549853979131362	0	0	1.05497174715446	1.16957100765036	8.05741228753399	3.0489503511864	4.82023265546305	7.66462062357882	2.08139211506214	2.747306960864	14.7302088215372	14.9442225610181	15.908224091794	44.2158488946106	9.3948603723436	7.61324021730926	29.7270044848024	34.116625947766	30.5432787287174	26.1793012220826	39.5901893136665	47.6282669877109	42.5696949604386	24.102313253118
ENSSSAG00000000601	9.36977987895405	10.9970795826272	7.89999440877986	12.8119745052501	10.5497174715446	5.8478550382518	56.401886012738	48.0209680311858	41.4540008369822	48.1776153482097	37.4650580711185	46.704218334688	65.0584222951227	50.2669304325154	60.4512515488171	62.6391192673649	45.0953297872493	70.4224720101106	36.8048626954697	46.9103606781782	67.7911796173972	59.1879853716651	52.7869190848887	42.0249414597449	43.9429109269044	51.2174156628757
ENSSSAG00000000602	64.5473724994612	75.3299951409965	75.0499468834087	50.1802334788963	83.3427680252024	57.3089793748676	84.6028290191069	70.8880956650837	89.6563273916127	70.0765314155778	75.6239135139245	76.924594904192	125.206774983066	139.932265798624	123.023599643207	136.332200758383	132.467531250045	151.313149319022	155.712880634679	200.435177443125	190.709252550041	170.734573187496	158.360757254666	148.488126491099	163.412700009426	148.630931727561
ENSSSAG00000000603	51.0132460076387	64.3329155583693	46.0833007178825	33.0976008052295	64.3532765764221	74.852544489623	126.232792504699	46.4964928555925	94.4765600470758	36.1332115111573	58.6258779075837	63.188060099872	240.593410751774	244.54182372575	196.201430465459	140.016854832933	119.314726728764	56.1476466026558	158.544023918946	291.412846637168	124.40798896819	102.440743912497	82.7794867467573	316.587892330078	293.868216823673	243.031658635606
ENSSSAG00000000604	5.20543326608558	5.49853979131362	7.89999440877986	4.27065816841671	4.21988698861784	7.01742604590216	20.143530718835	19.055939694915	14.4606979663892	16.424187050526	9.36626451777964	26.099416128208	40.5080742592273	62.4940216188029	83.7833135501149	44.2158488946106	63.8850505319365	74.2290921187653	84.9342985280069	85.291564869415	78.9655498840011	117.237740255414	129.567892299272	114.868173323303	98.8715495855348	106.451883534604
ENSSSAG00000000605	20.8217330643423	53.8856899548734	31.5999776351194	23.4886199262919	21.0994349430892	30.4088461989093	167.862755990292	170.741219666438	154.247444974818	74.4563146290514	116.211059757636	173.080338534432	273.736380600233	274.430268847787	330.891061109315	324.249558560477	450.953297872493	193.185970514222	1606.67381382146	1398.78166385841	1065.28996541624	1206.52431719163	613.048083008594	1854.70074975674	2011.76139087234	782.320917674121
ENSSSAG00000000606	85.3691055638036	53.8856899548734	59.2499580658489	53.3832271052089	63.2983048292677	61.9872634054691	49.6873757731263	83.8461346576259	62.6630245210197	67.886639808841	77.3584069431429	71.429980982464	56.4658004825593	44.8326676830542	51.966865366527	47.9005029691614	84.5537433510924	54.2443365483285	55.2072940432045	62.5471475709043	61.8315154752084	83.0908256179145	61.1848380302119	64.4382435716088	68.6607983232881	64.272835341648
ENSSSAG00000000609	6.2465199193027	3.29912387478817	1.31666573479664	5.33832271052089	2.10994349430892	1.16957100765036	1.34290204792233	0.762237587796599	1.92809306218522	1.0949458033684	1.38759474337476	0	0	1.35856568736528	0	1.84232703727544	0	0	0	0	0	2.27646097583327	0	0	0	1.00426305221325
ENSSSAG00000000610	2511.10100755969	2196.11679265066	2151.43181065771	2016.81832003479	2025.54575453657	1707.57367116952	1565.82378787744	1557.25139186845	1881.81882869278	1737.67898994566	1774.03987940463	1679.97820656834	1123.17842264221	1236.2947755024	1214.32777234027	1074.07666273158	1420.50288829835	1162.92244319399	755.915256899261	878.503118154974	781.460960644502	876.43747569581	766.610029437361	725.630655871595	630.306128607785	828.517018075931
ENSSSAG00000000611	0	0	0	0	0	1.16957100765036	0	0.762237587796599	0	2.18989160673681	0.693797371687381	0	2.45503480358953	1.35856568736528	0	0	0	0	0	0	0	0	0	0	4.11964789939729	0
ENSSSAG00000000612	90.5745388298891	61.5836456627125	81.6332755573919	71.5335243209799	62.2433330821132	78.3612575125741	53.7160819168933	63.2657197871177	78.0877690185014	85.4057726627354	78.399103000674	96.15574363024	89.608770331018	88.3067696787432	83.7833135501149	117.908930385628	100.525005984077	79.9390222817472	92.0121567386741	99.5068256809841	140.052107341436	129.758275622497	98.375621930929	78.4465573915238	112.603709250192	120.51156626559
ENSSSAG00000000613	1203.49617111899	1239.37086896209	1181.04916411259	1110.37112378834	1174.18355458291	1095.88803416839	1005.83363389383	1116.67806612202	1053.70285848422	1186.92125085135	1091.69016435009	1111.28566566949	915.727981738896	974.091597840906	952.372348962066	854.839745295804	959.215244016282	953.558337217985	789.888976310464	815.95597058407	858.936594492956	819.525951299978	742.615975307866	818.085527083034	751.149133656772	821.487176710438
ENSSSAG00000000614	335.229902335912	347.507714811021	302.833119003228	349.126305268066	379.789828975606	368.414867409863	269.923311632389	240.867077743725	202.449771529448	246.362805757891	228.953132656836	265.115121723376	243.048445555364	195.6334589806	230.138975194619	270.82207447949	175.683888962825	179.862800133931	251.971752299754	184.798390550399	213.057993083248	190.084491482078	171.557487025888	260.554637050418	207.35561093633	245.040184740033
ENSSSAG00000000616	3.12325995965135	10.4472256034959	11.8499916131698	6.40598725262507	12.6596609658535	11.6957100765036	12.086118431301	16.7692269315252	2.89213959327783	8.75956642694723	15.9573395488098	10.989227843456	7.3651044107686	5.43426274946112	6.36328963671759	5.52698111182632	8.45537433510924	11.4198603259639	16.9868597056014	1.42152608115692	4.46974810664157	6.82938292749982	2.39940541294949	5.60332552796598	1.37321596646576	4.017052208853
ENSSSAG00000000617	8.32869322573693	10.9970795826272	6.58332867398321	3.20299362631253	4.21988698861784	11.6957100765036	2.68580409584466	0.762237587796599	2.89213959327783	3.28483741010521	1.73449342921845	4.120960441296	0	1.35856568736528	1.06054827278626	3.68465407455088	0	0	0	0	0	1.13823048791664	2.39940541294949	0	0	4.017052208853
ENSSSAG00000000618	1.04108665321712	0	0	2.13532908420835	0	0	2.68580409584466	0	0	2.18989160673681	0.693797371687381	1.373653480432	1.22751740179477	0	0	1.84232703727544	0.93948603723436	0	0	0	1.48991603554719	0	1.19970270647474	2.80166276398299	0	0
ENSSSAG00000000619	87.4512788702378	48.3871501635598	59.2499580658489	72.6011888630841	56.9684743463409	46.7828403060144	49.6873757731263	42.6853049166096	38.5618612437044	49.2725611515781	47.1782212747419	53.572485736848	31.9154524466639	33.964142184132	50.9063170937407	57.1121381555386	53.5507041223585	56.1476466026558	42.4671492640034	52.5964650028059	40.9726909775478	43.2527585408322	44.3890001395655	44.8266042237279	42.5696949604386	47.2003634540227
ENSSSAG00000000620	433.092047738321	426.686687805937	426.599698074112	386.494564241712	466.297512242272	463.150119029542	369.298063178641	389.503407364062	325.847727509302	413.889513673256	337.532421325911	383.249321040528	351.069976913303	307.035845344553	295.892968107368	342.672828933232	344.79137566501	325.466019289971	331.243764259227	305.628107448737	292.768500985023	291.387004906659	259.135784598545	296.976252982197	289.748568924276	312.325809238321
ENSSSAG00000000621	82.2458456041522	80.2786809531788	100.066595844545	132.390403220918	104.442202968292	94.7352516196791	3071.21698359837	2534.43997942369	3166.89285463922	3672.44822449762	4132.25714577004	4362.72345385203	64078.8634084904	48727.6755087305	71858.5087709061	70846.686218427	92747.0010818133	62158.2997542214	109106.599889078	130312.717385736	131394.205258871	146235.300165578	109721.210426061	126483.867142776	135279.624504442	136942.314062851
ENSSSAG00000000623	1057.74403966859	958.945339605095	996.715961241059	1106.10046561993	910.4406177943	795.308285202244	868.857625005749	843.797009690835	1012.24885764724	765.367116554514	1043.47124701782	995.8987733132	839.621902827621	853.179251665396	976.76495923615	817.993204550295	1034.37412699503	829.843183686709	730.434967340859	858.601753018777	774.011380466766	862.778709840811	837.392489119371	711.62234205168	747.029485757374	893.794116469792
ENSSSAG00000000624	31.2325995965135	30.7918228313563	27.6499804307295	40.5712525999587	37.9789828975606	24.5609911606575	22.8293348146796	23.6293652216946	19.2809306218522	24.0888076741049	25.3236040665894	21.978455686912	24.5503480358953	14.9442225610181	8.48438618229012	11.0539622236526	12.2133184840467	20.9364105976005	12.740144779201	14.2152608115692	19.3689084621135	9.10584390333309	17.9955405971212	19.6116393478809	15.1053756311234	20.085261044265
ENSSSAG00000000625	0	2.19941591652545	5.26666293918657	1.06766454210418	3.16491524146338	1.16957100765036	1.34290204792233	3.811187938983	4.82023265546305	2.18989160673681	1.04069605753107	0	0	0	1.06054827278626	0	0	1.90331005432731	0	0	0	2.27646097583327	2.39940541294949	0	0	0
ENSSSAG00000000626	1203.49617111899	1422.47224401283	2021.08190291285	2687.31165247621	2181.68157311543	2619.8390571368	410.928026664234	625.034821993211	807.870993055607	490.535719909045	700.041548032567	729.409998109392	246.730997760748	301.601582595092	238.62336137691	200.813647063023	200.110525930919	199.847555704368	203.842316467217	233.130277309734	234.661775598683	259.516551244993	494.277515067594	168.099765838979	189.503803372275	230.980502009047
ENSSSAG00000000627	2.08217330643423	0	1.31666573479664	4.27065816841671	2.10994349430892	2.33914201530072	5.37160819168933	3.0489503511864	1.92809306218522	5.47472901684202	9.71316320362333	6.86826740216	17.1852436251267	5.43426274946112	6.36328963671759	20.2655974100298	15.0317765957498	17.1297904889458	28.311432842669	32.6950998666091	35.013026835359	19.3499182945828	23.9940541294949	22.4133021118639	38.4500470610413	34.1449437752505
ENSSSAG00000000629	10.4108665321712	9.34751764523315	9.2166601435765	4.27065816841671	10.5497174715446	8.18699705355252	12.086118431301	6.86013829016939	12.5326049042039	9.85451223031563	7.63177108856119	8.241920882592	2.45503480358953	6.7928284368264	9.54493445507638	11.0539622236526	3.75794414893744	5.70993016298194	7.07785821066724	8.5291564869415	2.97983207109438	5.69115243958318	4.79881082589897	5.60332552796598	1.37321596646576	4.017052208853
ENSSSAG00000000630	28.1093396368621	46.1877342470344	44.7666349830859	26.6916135526044	44.3088133804874	25.7305621683079	103.40345769002	128.818152337625	148.463165788262	140.153062831156	109.273086040762	118.134199317152	121.524222777682	129.063740299702	163.324434009085	105.0126411247	128.709587101107	121.811843476948	116.076874654943	110.879034330239	147.501687519172	102.440743912497	94.7765138115048	84.0498829194897	92.005469753206	116.494514056737
ENSSSAG00000000631	420.599007899715	401.943258745025	420.016369400129	406.780190541692	464.187568747963	442.097840891836	412.270928712156	440.573325746434	451.173776551342	442.358104560835	465.191137716389	447.811034620832	430.858608029963	383.115523837009	443.309178024659	370.307734492363	480.077365026758	453.939447957065	455.81406876697	463.417502457155	418.666405988761	458.706886630405	620.246299247442	462.274356057194	520.448851290524	430.828849399484
ENSSSAG00000000632	66.6295458058955	41.7889024139835	89.5332699661717	54.4508916473131	68.57316356504	37.4262722448115	42.9728655335146	85.3706098332191	83.8720482050571	66.7916940054726	55.8506884208341	46.704218334688	90.8362877328128	73.3625471177251	75.2989273678248	90.2740248264965	78.9168271276863	74.2290921187653	84.9342985280069	79.6054605447873	61.8315154752084	47.8056804924987	44.3890001395655	42.0249414597449	45.3161268933701	45.1918373495962
ENSSSAG00000000634	17.698473104691	14.8460574365468	14.4833230827631	10.6766454210418	10.5497174715446	25.7305621683079	22.8293348146796	32.7762162752538	49.1663730857231	39.4180489212625	32.2615777834632	16.483841765184	82.2436659202494	82.8725069292821	75.2989273678248	66.3237733419158	47.9137878989524	78.0357122274199	209.50460303575	189.06296879387	198.158832727776	208.296179288745	121.169973353949	106.463185031354	166.159131942357	124.528618474443
ENSSSAG00000000635	86.4101922170207	53.8856899548734	77.6832783530019	67.2628661525632	78.0679092894301	102.922248673232	65.8022003481943	83.0838970698293	105.081071889095	85.4057726627354	67.9921424253633	75.55094142376	71.1960093040965	88.3067696787432	82.7227652773286	66.3237733419158	98.6460339096078	99.923777852184	67.9474388224055	90.9776691940426	107.273954559398	100.164282936664	81.5797840402826	86.8515456834727	81.0197420214799	90.3836746991925
ENSSSAG00000000636	1061.90838628146	879.216512631047	928.249343031633	945.950784304301	904.110787311373	771.916865049237	774.854481651186	729.461371521345	977.543182527907	779.601411998303	843.310705286011	741.77287943328	611.303666093794	675.207146620544	844.196425137867	620.864211561823	840.840003324753	653.787003661433	452.982925482703	520.278545703431	506.571452086045	506.512567122903	553.062947684857	397.836112485585	450.41483700077	500.123000002198
ENSSSAG00000000637	14.5752131450396	24.1935750817799	28.9666461655261	21.3532908420836	25.3193219317071	22.2218491453568	14.7719225271457	17.5314645193218	23.1371167462226	19.7090244606313	15.6104408629661	13.73653480432	28.2329002412796	19.0199196231139	26.5137068196566	25.7925785218562	25.3661230053277	20.9364105976005	22.6491462741352	25.5874694608245	26.8184886398494	22.7646097583327	19.1952433035959	42.0249414597449	13.7321596646576	28.119365461971
ENSSSAG00000000638	73.9171523784153	29.1422608939622	26.3333146959329	38.4359235157504	44.3088133804874	36.2567012371611	53.7160819168933	58.6922942603381	31.8135355260561	22.9938618707365	52.3817015623972	68.6826740216	29.4604176430744	31.2470108094014	27.5742550924429	38.6888677827842	38.5189275266088	39.01785611371	15.5712880634679	18.4798390550399	15.6441183732455	7.96761341541646	22.7943514230201	14.008313819915	20.5982394969864	25.1065763053312
ENSSSAG00000000640	56.2186792737243	61.5836456627125	53.9832951266624	43.7742462262713	41.143898139024	42.1045562754129	60.430592156505	65.5524325505075	53.9866057411862	85.4057726627354	48.9127147039603	74.177287943328	74.8785615094808	89.6653353661085	73.1778308222523	51.5851570437123	58.2481343085303	78.0357122274199	58.0384373274714	76.7624083824735	58.1067253863405	77.3996731783313	53.9866217913635	61.6365808076258	64.5411504238908	56.238730923942
ENSSSAG00000000641	2.08217330643423	1.09970795826272	0	2.13532908420835	1.05497174715446	0	5.37160819168933	0	1.92809306218522	4.37978321347361	1.38759474337476	5.494613921728	7.3651044107686	0	3.18164481835879	3.68465407455088	0	1.90331005432731	4.24671492640034	2.84305216231383	5.21470612441517	2.27646097583327	0	8.40498829194897	4.11964789939729	2.0085261044265
ENSSSAG00000000642	285.25774298149	306.268666376168	256.749818285345	524.223290173151	319.656439387802	562.563654679823	114.146674073398	397.888020829825	209.198097247096	289.065692089258	240.747687975521	182.695912897456	123.979257581271	290.73305709617	225.896782103474	222.921571510328	128.709587101107	154.168114400512	62.2851522538717	169.161603657673	157.186141750229	85.3672865937478	230.342919643151	151.289789255082	111.230493283727	89.3794116469792
ENSSSAG00000000643	7.28760657251982	4.94868581218226	7.89999440877986	6.40598725262507	1.05497174715446	7.01742604590216	8.05741228753399	3.811187938983	5.78427918655566	3.28483741010521	5.55037897349904	5.494613921728	17.1852436251267	5.43426274946112	21.2109654557253	20.2655974100298	17.8502347074528	23.7913756790914	33.9737194112028	18.4798390550399	9.68445423105674	34.1469146374991	31.1922703683433	36.4216159317789	34.330399161644	20.085261044265
ENSSSAG00000000644	602.78917221271	621.334996418439	693.882842237831	499.667005704755	701.556211857717	541.511376542116	427.042851239302	478.685205136264	563.003174158084	492.725611515781	528.32669853994	622.265026635696	579.38821364713	546.143406320843	604.512515488171	609.810249338171	826.747712766237	686.143274584997	690.798961361123	653.901997332181	779.971044608955	693.182367141232	662.235893974059	655.58908677202	751.149133656772	665.826403617384
ENSSSAG00000000645	109.314098587797	91.8256145149374	125.083244805681	101.428131499897	96.002428991056	99.4135356502806	87.2886331149516	80.7971843064395	96.404653109261	93.0703932863143	101.294416266358	140.112655004064	78.5611137148651	104.609557927127	99.6915376419089	86.5893707519457	122.133184840467	91.3588826077111	94.843300022941	66.8117258143751	88.6500041150579	91.0584390333309	115.171459821575	123.273161615252	100.244765552001	85.3623594381262
ENSSSAG00000000646	0	0	2.63333146959329	1.06766454210418	0	0	0	0	0	0	0.34689868584369	0	2.45503480358953	0	0	0	0	2.85496508149097	1.41557164213345	8.5291564869415	5.95966414218877	3.41469146374991	2.39940541294949	5.60332552796598	0	6.0255783132795
ENSSSAG00000000648	0	0	0	2.13532908420835	1.05497174715446	0	0	0.762237587796599	0	1.0949458033684	0.34689868584369	0	0	0	1.06054827278626	1.84232703727544	0	0	0	0	4.46974810664157	0	1.19970270647474	0	0	0
ENSSSAG00000000650	34.3558595561648	42.3387563931148	51.3499636570691	26.6916135526044	24.2643501845526	25.7305621683079	30.8867471022136	28.2027907484742	16.3887910285744	38.3231031178941	30.5270843542447	17.857495245616	31.9154524466639	27.1713137473056	24.3926102740841	42.3735218573351	29.1240671542652	16.1781354617822	32.5581477690693	22.7444172985107	20.8588244976607	21.6263792704161	21.5946487165454	28.0166276398299	45.3161268933701	27.1151024097577
ENSSSAG00000000651	131.176918305357	123.167291325425	111.916587457715	272.254458236565	208.884405936583	31.5784172065597	10.7432163833787	9.14685105355919	48.2023265546305	87.5956642694723	47.8720186464293	8.241920882592	39.2805568574326	57.0597588693418	68.9356377311072	66.3237733419158	102.403978058545	75.1807471459289	93.4277283808076	199.013651361968	37.9928589064534	44.3909890287488	175.156595145313	145.686463727116	54.9286386586305	141.601090362068
ENSSSAG00000000654	13.5341264918225	14.8460574365468	11.8499916131698	23.4886199262919	18.9894914487803	10.5261390688532	83.2599269711846	53.3566311457619	41.4540008369822	44.8927779381045	38.5057541286496	54.94613921728	93.2913225364023	110.043820676588	69.9961860038935	106.854968161976	54.4901901595929	87.5522624990565	111.830159728542	95.2422474375134	89.3949621328315	85.3672865937478	97.1759192244542	126.074824379235	123.589436981919	88.375148594766
ENSSSAG00000000655	657.966764833218	607.038792961023	550.366277144997	522.087961088943	557.025082497555	466.658832052493	522.388896641787	561.769102206094	601.565035401789	561.707197127991	655.638516244575	706.057888942048	696.002366817633	686.075672119467	741.323242677599	770.092701581134	873.722014627955	757.517401622271	653.994098665653	629.736053952514	727.823983364803	621.473846402484	554.262650391332	599.55583149236	608.334673144332	646.745405625333
ENSSSAG00000000656	12.4930398386054	10.9970795826272	11.8499916131698	6.40598725262507	8.43977397723569	16.373994107105	150.405029367301	159.307655849489	145.571026194984	144.532846044629	146.738144111881	182.695912897456	321.609559270229	342.358553216051	312.861740471948	359.253772268711	400.221051861838	409.211661680373	155.712880634679	190.484494875027	200.393706781097	215.125562216244	233.942027762575	170.901428602962	192.250235305207	230.980502009047
ENSSSAG00000000657	1120.20923886162	1004.03336589387	1046.74925916333	987.589701446364	880.901408873975	838.582412485308	768.139971411574	821.692119644734	883.066622480831	782.886249408408	831.516149967326	825.565741739632	757.378236907371	721.398379990964	759.352563314966	712.980563425595	676.429946808739	685.191619557833	771.486544962729	700.81235801036	791.890372893332	720.499898851231	722.221029297796	669.597400591935	738.79018995858	757.21434136879
ENSSSAG00000000658	170.738211127607	102.822694097565	113.233253192511	90.7514860788551	146.64107285447	122.804955803288	220.235935859262	176.839120368811	187.989073563059	170.811545325471	173.449342921845	155.222843288816	227.090719332032	298.884451220362	249.228844104772	252.398804106735	294.059129654355	249.333617116878	263.296325436821	335.480155153032	337.465982051439	351.713220766241	250.737865653221	316.587892330078	324.07896808592	364.54748795341
ENSSSAG00000000659	130.13583165214	119.868167450637	109.283255988121	163.352674941939	123.431694417072	113.448387742085	120.86118431301	125.769201986439	157.139584568095	114.969309353682	120.026945301917	133.244387601904	105.56649655435	123.629477550241	129.386889279924	143.701508907484	143.741363696857	111.343638178148	127.40144779201	154.946342846104	134.837401217021	122.928892694997	140.365216657545	134.479812671184	120.843005048987	154.65651004084
ENSSSAG00000000660	1363.82351571442	1873.90236087968	1695.86546641808	1692.24829923512	1692.17468243576	1804.6480648045	1712.20011110097	1822.51007242167	1653.33980082383	1874.54721536671	1677.25514605424	1436.84154053187	1689.0639448696	1718.58559451708	1602.48844018005	1899.43917543098	1501.29868750051	1637.79830174865	1974.72244077616	1847.98390550399	1575.58620759116	1866.69800018328	1521.22303180998	2011.59386453979	1857.96120262818	1973.37689759904
ENSSSAG00000000661	28.1093396368621	22.5440131443858	46.0833007178825	24.5562844683961	31.6491524146338	25.7305621683079	26.8580409584466	36.5874042142368	27.9573494016857	27.3736450842101	23.5891106373709	37.088643971664	55.2382830807645	44.8326676830542	42.4219309114506	42.3735218573351	55.4296761968273	42.8244762223646	60.8695806117383	61.1256214897474	54.3819352974725	62.602676835415	65.9836488561109	61.6365808076258	74.1536621891511	75.3197289159937
ENSSSAG00000000662	963.005154225833	845.675419904034	883.482708048547	1076.20585844101	951.584515933324	968.404794334498	752.025146836506	754.615211918633	697.005641979957	725.949067633251	749.648060108215	697.815968059456	696.002366817633	691.509934868928	754.049821951034	674.291695642811	712.130416223645	670.916794150378	604.449091190982	729.242879633498	637.684063214198	564.562322006652	662.235893974059	613.564145312275	616.573968943127	581.468307231471
ENSSSAG00000000663	36.4380328625991	42.8886103722462	47.3999664526791	35.2329298894379	39.0339546447151	50.2915533289655	41.6299634855923	35.0629290386436	53.9866057411862	64.6018023987358	37.1181593852749	57.693446178144	41.7355916610221	59.7768902440723	46.6641240025956	49.7428300064369	44.1558437500149	59.9542667113104	42.4671492640034	49.7534128404921	73.750843759586	68.2938292749982	40.7898920201413	58.8349180436428	46.6893428598359	52.221678715089
ENSSSAG00000000665	24.9860796772108	31.3416768104876	34.2333091047127	40.5712525999587	54.858530852032	61.9872634054691	38.9441593897476	41.1608297410164	32.7775820571487	32.8483741010521	45.7906265313671	50.825178775984	60.1483526879436	50.2669304325154	44.5430274570231	42.3735218573351	44.1558437500149	39.01785611371	65.1162955381386	45.4888345970213	46.1873971019629	71.7085207387481	38.3904866071918	56.0332552796598	41.1964789939728	69.2941506027142
ENSSSAG00000000666	139.505611531094	107.771379909747	85.5832727617818	109.96944783673	332.316100353655	67.8351184437208	115.489576121321	86.1328474210157	149.427212319355	231.033564510733	78.7460016865177	83.792862306352	160.804779635115	172.537842295391	153.779499554008	292.929998926795	156.894168218138	255.04354727986	125.985876149877	95.2422474375134	250.305893971928	125.20535367083	110.372648995676	260.554637050418	168.905563875289	162.690614458546
ENSSSAG00000000667	1957.24290804818	1679.25405226718	1749.84876154474	1899.37522040333	1748.08818503494	1750.84779845259	2351.421485912	2035.93659700472	2015.82129651465	2407.78582160712	1961.36516976022	1979.43466530251	1940.70501223753	2154.68518016133	2269.57330376261	2203.42313658143	2155.18096941562	2302.05351070889	1884.12585567962	1779.75065360846	2065.76858328618	1960.03290019245	1765.96238393082	2314.17344304995	1878.55944212516	2012.54315663535
ENSSSAG00000000668	0	1.64956193739408	0	2.13532908420835	1.05497174715446	0	0	2.2867127633898	0.96404653109261	1.0949458033684	0.34689868584369	0	2.45503480358953	0	0	1.84232703727544	1.87897207446872	0	2.8311432842669	4.26457824347075	3.72479008886798	0	3.59910811942423	0	4.11964789939729	2.0085261044265
ENSSSAG00000000669	6.2465199193027	8.79766366610179	2.63333146959329	6.40598725262507	5.2748587357723	2.33914201530072	4.028706143767	10.6713262291524	10.6045118420187	8.75956642694723	6.93797371687381	5.494613921728	14.7302088215372	4.07569706209584	8.48438618229012	22.1079244473053	18.7897207446872	14.2748254074549	8.49342985280069	19.9013651361968	5.95966414218877	17.0734573187496	4.79881082589897	5.60332552796598	8.23929579879457	12.051156626559
ENSSSAG00000000670	135.341264918225	160.007507927226	161.949885379987	131.322738678814	125.541637911381	116.957100765036	132.947302744311	196.657297651523	144.606979663892	142.342954437892	139.10637302332	129.123427160608	190.265197278189	203.784853104792	166.506078827444	152.913144093861	146.55982180856	128.473428667094	157.128452276813	126.515821222966	168.360512016833	175.287495139162	152.362243722292	198.918056242792	163.412700009426	176.750297189532
ENSSSAG00000000671	83.2869322573693	50.0367121009539	73.733281148612	88.6161569946467	69.6281353121944	56.1394083672172	36.258355293903	41.923067328813	47.2382800235379	59.1270733818938	55.1568910491468	42.583257893392	41.7355916610221	54.3426274946112	65.7539929127484	36.8465407455088	50.7322460106555	37.1145460593826	45.2982925482703	19.9013651361968	40.2277329597742	34.1469146374991	41.989594726616	44.8266042237279	35.7036151281098	36.153469879677
ENSSSAG00000000672	43.7256394351189	68.1818934122888	43.4499692482892	55.5185561894172	52.748587357723	32.7479882142101	16.114824575068	29.7272659240674	23.1371167462226	27.3736450842101	15.6104408629661	19.231148726048	19.6402784287163	16.3027882483834	14.8476758190077	7.36930814910176	32.8820113032026	25.6946857334187	16.9868597056014	19.9013651361968	26.0735306220759	14.7969963429163	15.5961351841717	16.8099765838979	10.9857277317261	23.0980502009047
ENSSSAG00000000673	10331.7439465267	9578.45631646832	11037.6088548003	9253.44858641691	10261.7101845714	9706.26979249033	8156.78703908025	8193.29183122564	10223.7134622371	8247.13179097081	9294.10959112415	9839.47988033442	7147.83383065093	6992.5375928691	7944.56711144191	6260.22727266194	9188.17344415204	7727.4388205689	6173.30793134397	6730.925994278	7215.66336015505	6863.52984213732	7907.24053837504	6048.78990743928	6316.7934457425	7256.80481529294
ENSSSAG00000000674	208.217330643423	208.394658090786	217.249846241446	213.532908420836	254.248191064225	190.640074247009	722.481301782215	739.370460162701	736.531549754754	838.728485380197	672.983450536759	664.848284529088	2100.28227447085	1925.0875789966	1791.266032736	2780.07149924864	1632.82673271332	2253.51910432354	3104.34861119865	2412.32975972329	2631.93667679411	2526.87168317493	2241.04465569482	2961.35754153002	2959.28040773372	2344.95422691794
ENSSSAG00000000676	48.9310727012045	109.970795826272	122.449913336088	111.037112378834	77.0129375422757	125.144097818588	239.036564530175	327.762162752538	122.433909448761	333.958470027363	250.460851179144	230.773784712576	362.117633529456	288.015925721439	217.412395921184	473.478048579788	252.721744016043	428.244762223646	556.319655358445	305.628107448737	462.618929037403	431.389354920405	362.310217355373	285.769601926265	337.811127750577	279.185128515283
ENSSSAG00000000677	24.9860796772108	27.4926989565681	23.6999832263396	71.5335243209799	29.5392089203249	72.5134024743223	18.8006286709127	44.2097800922028	25.0652098084079	9.85451223031563	19.4263264072467	17.857495245616	17.1852436251267	35.3227078714973	42.4219309114506	25.7925785218562	11.2738324468123	12.3715153531275	16.9868597056014	28.4305216231383	32.0331947642646	10.2440743912497	29.9925676618686	25.2149648758469	23.3446714299179	13.0554196787722
ENSSSAG00000000678	3822.87019061325	3462.98036056932	3664.28073993906	3362.07564308606	3587.95891207232	3673.62253502978	3034.95862830447	3109.16712062233	2923.95312880389	3087.7471654989	3014.20268129582	2800.87944660085	2402.25155531236	2411.45409507337	2446.68486531791	2052.35231952484	2371.26275797953	2594.21160404813	2070.98131244123	2076.84960457025	1980.09841124222	2186.54076728786	1903.92819517542	1773.45252960123	2048.83822196692	2169.20819278062
ENSSSAG00000000679	1.04108665321712	21.9941591652545	1.31666573479664	4.27065816841671	3.16491524146338	2.33914201530072	16.114824575068	3.0489503511864	1.92809306218522	4.37978321347361	4.16278423012428	9.615574363024	3.6825522053843	4.07569706209584	2.12109654557253	1.84232703727544	2.81845811170308	5.70993016298194	4.24671492640034	5.68610432462766	5.21470612441517	2.27646097583327	10.7973243582727	8.40498829194897	4.11964789939729	5.02131526106625
ENSSSAG00000000680	39.5612928222504	187.500206883794	135.616570684054	164.420339484043	240.533558351217	187.131361224058	37.6012573418253	157.020943086099	317.171308729469	37.2281573145257	167.898963948346	152.475536327952	316.69948966305	118.195214800779	203.625268374963	27.6349055591316	259.298146276683	41.8728211952009	267.543040363222	325.529472584934	198.90379074555	319.842767104575	175.156595145313	33.6199531677959	149.680540344768	206.878188755929
ENSSSAG00000000681	1985.35224768504	2482.04086179897	2331.81501632485	2011.47999732427	1909.49886234957	2439.72512195865	2646.85993645492	2045.08344805828	2054.38315775835	2655.24357316838	1859.72385480802	1879.15796123098	2032.76881737213	2412.81266076074	1956.71156329066	2348.96697252619	1632.82673271332	2056.52651370066	2158.74675425351	1623.3827846812	1590.48536794663	1685.71935260454	1217.69824707186	2288.9584781741	1561.34655387157	1626.90614458546
ENSSSAG00000000682	162.40951790187	155.058822115044	180.38320566714	183.638301241919	162.465649061787	163.73994107105	400.184810280855	456.580315090163	494.555870450509	460.972183218098	478.720186464293	435.448153296944	475.049234494575	468.705162141022	453.914660752521	462.424086356135	497.927599734211	494.860614125102	458.645212051237	540.179910839628	587.771876023367	606.676850059567	543.465326033059	411.8444263055	424.32373363792	543.306311247368
ENSSSAG00000000683	118.683878466751	136.363786824578	109.283255988121	180.435307615606	147.696044601625	133.331094872141	103.40345769002	113.573400581693	126.290095573132	65.6967482021042	126.271121647103	137.3653480432	116.614153170503	105.968123614492	121.96305137042	90.2740248264965	108.040894281951	99.923777852184	123.15473286561	116.565138654867	125.152946985964	86.5055170816644	94.7765138115048	112.06651055932	100.244765552001	121.515829317803
ENSSSAG00000000685	540.323973019684	663.123898832422	637.266215641575	609.636453541485	640.367850522758	688.877323506062	800.36962056171	634.181673046771	631.45047786566	707.334988975988	679.921424253633	679.95847281384	800.341345970188	812.422281044438	709.506794494011	845.628110109427	652.94279587788	785.115397410017	839.433983785135	860.023279099934	730.803815435897	696.597058604982	603.450461356796	742.440632455493	795.092044583676	790.355022091827
ENSSSAG00000000686	29.1504262900793	24.1935750817799	22.3833174915429	42.7065816841671	29.5392089203249	21.0522781377065	127.575694552622	108.237737467117	89.6563273916127	99.6400681065247	116.55795844348	101.650357551968	155.894710027935	171.179276608025	197.261978738245	176.863395578442	181.320805186232	153.216459373349	250.55618065762	210.385860011224	157.186141750229	219.678484167911	154.761649135242	282.967939162282	181.264507573481	237.006080322327
ENSSSAG00000000687	231.1212370142	245.234874692587	277.816470042092	237.021528347127	263.742936788615	297.071035943191	362.58355293903	381.881031486096	354.769123442081	272.641505038732	381.935453113903	326.929528342816	471.366682289191	398.059746398027	431.64314702401	405.311948200597	477.258906915055	430.148072277973	468.554213546171	471.946658944096	506.571452086045	467.812730533738	447.489109515079	535.117587920751	502.597043726469	489.076106427852
ENSSSAG00000000688	21.8628197175594	31.891530789619	26.3333146959329	20.2856262999794	20.0444631959348	23.3914201530072	17.4577266229903	15.244751755932	30.8494889949635	20.8039702639997	24.9767053807457	19.231148726048	28.2329002412796	24.454182372575	25.4531585468704	18.4232703727544	21.6081788563903	33.307925950728	42.4671492640034	34.116625947766	42.462607013095	40.9762975649989	31.1922703683433	28.0166276398299	35.7036151281098	29.1236285141842
ENSSSAG00000000689	13830.8361879894	12161.1204564483	13793.3902377296	12612.3212358767	14053.2786438446	12199.7951808009	9812.58526416848	10563.8507292731	13479.2985977369	10424.9789938706	11348.0967100046	12026.3362211822	9230.93086149665	8552.17100196444	9421.91085543318	9204.2658782281	12167.2836682222	9623.1356346789	7862.08490040917	9409.08113117763	9729.15171212316	9282.26962896017	10255.0587349461	7855.86239020831	8485.10145679194	9367.76575104519
ENSSSAG00000000690	596.542652293408	558.651642797463	510.866305101097	549.847239183651	616.103500338205	518.119956389109	543.875329408545	540.426449747789	528.29749903875	521.19420240336	498.493411557383	505.504480798976	460.319025673038	512.179264136711	450.733015934162	416.365910424249	417.131800532056	472.972548500338	389.282201586698	420.771720022447	441.015146521969	455.292195166655	364.709622768322	490.290983697023	407.845142040331	410.743588355219
ENSSSAG00000000691	2274.7743372794	2098.79263834441	2165.91513374048	2390.50090977125	2265.02434114063	2099.3799587324	1874.69125889958	2234.88060741963	2220.19916110628	2226.02481824796	2372.78701117084	2215.70306393682	2035.22385217572	2050.07562223421	2355.47771385829	1987.8708732202	2151.42302526669	2294.44027049158	1782.20469744601	2034.20382213555	2108.97614831705	2218.41122094953	2231.44703404302	1739.83257643344	1864.8272824605	2153.13998394521
ENSSSAG00000000692	214.463850562726	218.292029715151	215.933180506649	215.668237505044	225.763953891055	238.592485560673	205.464013332117	224.860088399997	216.910469495837	229.938618707365	189.406682470655	192.31148726048	259.006171778696	273.071703160421	253.471037195917	274.506728554041	260.237632313918	260.753477442842	301.516759774424	302.785055286423	300.963039180533	342.607376862908	206.348865513656	232.538009410588	245.805657997371	272.155287149791
ENSSSAG00000000693	472.653340560571	390.946179162398	406.849712052163	428.133481383775	408.274066148776	446.776124922437	346.468728363962	314.041886172199	314.279169136191	304.394933336416	380.894757056372	335.171449225408	421.038468815605	427.948191520063	546.182360484926	381.361696716016	445.316381649087	452.987792929901	475.632071756839	474.78971110641	443.994978593063	472.365652485404	571.058488281978	358.612833789823	505.3434756594	533.263680725236
ENSSSAG00000000694	362.298155319557	299.120564647461	325.216436494771	261.577812815523	318.601467640647	292.39275191259	277.980723919923	256.874067087454	244.867818897523	289.065692089258	243.522877462271	274.7306960864	176.762505858447	163.027882483834	208.928009738894	175.021068541167	183.1997772607	199.847555704368	154.297308992546	156.367868927261	160.165973821323	134.311197574163	191.952433035959	154.091452019065	155.173404210631	172.733244980679
ENSSSAG00000000695	376.873368464596	342.559028998838	330.483099433957	358.735286147004	378.734857228451	376.601864463416	418.985438951768	343.769152096266	317.171308729469	366.806844128415	338.573117383442	401.106816286144	411.218329601247	396.701180710662	373.312992020765	359.253772268711	373.915442819275	405.405041571718	465.723070261904	399.448828805093	432.820608326459	405.210053698323	395.901893136665	504.299297516938	451.788052967236	460.956740965882
ENSSSAG00000000697	104.108665321712	126.466415200213	123.766579070884	124.916751426189	119.211807428454	126.313668826239	102.060555642097	106.713262291524	86.7641877983349	112.779417746946	94.7033412353274	85.166515786784	90.8362877328128	82.8725069292821	108.175923824199	105.0126411247	72.3404248670458	71.3741270372743	87.7654418122738	83.870038788258	77.475633848454	77.3996731783313	92.3771083985553	103.661522267371	93.3786857196718	80.34104417706
ENSSSAG00000000698	179.066904353344	164.956193739408	184.33320287153	156.946687689314	177.235253521949	164.909512078701	104.746359737942	102.139836764744	126.290095573132	110.589526140209	112.395174213356	131.870734121472	81.0161485184546	97.8167294903002	88.02550664126	75.535408528293	87.3722014627955	96.1171577435294	96.2588716650745	81.0269866259442	75.9857178129068	60.3262158595818	103.174432756828	75.6448946275408	54.9286386586305	77.3282550204202
ENSSSAG00000000699	6.2465199193027	7.69795570783906	9.2166601435765	13.8796390473543	21.0994349430892	19.8827071300561	2.68580409584466	5.33566311457619	10.6045118420187	3.28483741010521	3.81588554428059	4.120960441296	3.6825522053843	0	3.18164481835879	1.84232703727544	2.81845811170308	4.75827513581829	4.24671492640034	5.68610432462766	1.48991603554719	1.13823048791664	2.39940541294949	5.60332552796598	1.37321596646576	4.017052208853
ENSSSAG00000000700	1.04108665321712	0	0	0	0	3.50871302295108	0	3.811187938983	3.85618612437044	0	0	2.747306960864	1.22751740179477	0	0	1.84232703727544	0	0	1.41557164213345	0	0	0	0	5.60332552796598	0	0
ENSSSAG00000000701	114.519531853883	99.5235702227765	129.033242010071	103.563460584105	117.101863934145	128.65281084154	177.263070325748	163.881081376269	147.499119257169	154.387358274945	151.941624399536	123.62881323888	222.180649724853	173.896407982756	203.625268374963	243.187168920358	173.804916888357	157.974734509167	225.075891099218	213.228912173537	280.849172700646	248.134246365827	224.344406110777	288.571264690248	232.073498332714	230.980502009047
ENSSSAG00000000702	8.32869322573693	23.6437211026485	18.433320287153	18.150297215771	14.7696044601625	14.0348520918043	44.315767581437	40.3985921532198	53.9866057411862	45.9877237414729	50.3003094473351	45.330564854256	65.0584222951227	63.8525873061682	56.209058457672	106.854968161976	42.2768716755462	51.3893714668375	59.4540089696048	39.8027302723937	34.2680688175854	55.7732939079152	47.9881082589897	103.661522267371	53.5554226921647	58.2472570283685
ENSSSAG00000000703	187.395597579081	125.916561221082	148.783228032021	148.405371352481	98.1123724853649	86.5482545661266	145.033421175612	137.202765803388	166.780049879022	142.342954437892	176.571431094438	116.76054583672	109.249048759734	124.988043237606	108.175923824199	95.8010059383229	108.980380319186	120.860188449784	70.7785821066724	109.457508249083	91.6298361861523	125.20535367083	116.37116252805	98.0581967394047	120.843005048987	94.4007269080455
ENSSSAG00000000704	268.600356530016	184.750936988138	269.916475633312	185.773630326127	303.831863180485	211.692352384715	200.092405140428	181.412545895591	235.227353586597	156.577249881682	208.139211506214	179.948605936592	171.852436251267	203.784853104792	190.898689101528	158.440125205688	185.078749335169	149.409839264694	188.271028403749	160.632447170732	266.694970362947	162.766959772079	167.958378906464	137.281475435167	229.327066399782	148.630931727561
ENSSSAG00000000705	5769.70223212926	6756.05584158704	6322.62885849348	6138.00345255692	6125.1659639788	6804.56412250979	6096.77529756739	5625.3133979389	5036.1790784278	5783.50373339191	5455.67563226372	5295.43416706536	4625.28556996268	5408.45000140118	4575.20524879995	5140.09243399848	4790.439303858	5201.74637847655	5067.74647883774	4304.38097374314	4356.51448793999	4631.4598553328	3936.22457994363	5118.63786979693	4247.3569842786	4645.72087953849
ENSSSAG00000000706	1.04108665321712	0	1.31666573479664	0	2.10994349430892	0	1.34290204792233	0.762237587796599	0.96404653109261	1.0949458033684	0.693797371687381	1.373653480432	0	1.35856568736528	1.06054827278626	1.84232703727544	0	0	1.41557164213345	0	0	1.13823048791664	0	0	0	2.0085261044265
ENSSSAG00000000707	469.53008060092	561.950766672252	551.682942879793	544.508916473131	542.255478037393	499.406820266704	491.502149539574	573.202666023043	532.153685163121	582.511167391991	524.163914309816	446.4373811404	414.900881806631	528.482052385094	481.488915844964	466.108740430686	432.163577127806	430.148072277973	413.346919502967	440.673085158644	365.029428709062	423.421741504989	335.916757812928	389.431124193636	337.811127750577	368.564540162263
ENSSSAG00000000708	306.079476045832	395.89486497458	339.699759577534	335.246666220712	343.920789572354	342.684305241555	394.813202089166	398.650258417621	440.569264709323	422.649080100204	415.237726954897	380.502014079664	434.541160235348	475.497990577848	447.551371115804	486.374337840716	427.466146941634	489.15068396212	414.7624911451	443.516137320958	411.216825811025	437.080507359989	400.700703962564	420.249414597449	413.338005906194	424.803271086205
ENSSSAG00000000710	1355.49482248869	1317.99998797787	1350.89904390136	1364.47528480914	1303.94507948291	1166.06229462741	1144.15254482983	1166.2235093288	1227.23123408089	1188.01619665472	1154.4788264878	1060.4604868935	1006.56426947171	1107.2310352027	1137.96829669966	923.005845674995	1068.19562433547	1085.83838599373	846.511841995802	906.933639778112	907.35886564824	947.007765946642	876.982678433038	834.895503666931	884.35108240395	976.143686751279
ENSSSAG00000000711	900.539955032806	1150.29452434281	1233.71579350445	1055.92023214103	1124.59988246666	1295.8846764766	1424.81907284559	1308.76193824676	995.860066618666	1347.8782839465	1136.09319613809	1070.07606125653	1128.08849224939	1224.06768431612	948.130155870921	1077.76131680613	879.358930851361	938.331856783366	1374.52006451158	1161.3868083052	1118.92694269594	1015.30159522164	952.563948940946	1456.86463727116	1190.57824292582	1323.61870281706
ENSSSAG00000000712	33018.0632067809	26168.1007208406	27495.9305397583	27933.3074150716	24942.6970179729	20494.3927670572	21536.1201425304	20263.3240339848	27055.001848583	22092.7214745643	24817.8257826293	23790.3046276018	13950.7352713975	15760.7205391246	16884.9890510301	14725.7200089426	19312.0749813895	16101.0514045819	8618.00015730843	9727.50297335678	9731.38658617648	10174.6423314868	9829.16427414758	8276.11180480576	7974.26511726668	10452.3698474355
ENSSSAG00000000714	13.5341264918225	21.4443051861231	11.8499916131698	23.4886199262919	11.6046892186991	10.5261390688532	5.37160819168933	7.62237587796599	10.6045118420187	12.0444038370524	17.3449342921845	6.86826740216	3.6825522053843	5.43426274946112	5.30274136393132	11.0539622236526	5.63691622340616	9.51655027163657	24.0647179162686	12.7937347304122	9.68445423105674	19.3499182945828	17.9955405971212	14.008313819915	8.23929579879457	13.0554196787722
ENSSSAG00000000716	44.766726088336	28.0425529356994	25.0166489611362	20.2856262999794	29.5392089203249	31.5784172065597	44.315767581437	34.300691450847	48.2023265546305	45.9877237414729	38.8526528144933	39.835950932528	74.8785615094808	54.3426274946112	62.5723480943896	92.116351863772	68.5824807181083	47.5827513581829	70.7785821066724	63.9686736520612	60.3415994396613	86.5055170816644	80.3800813338078	78.4465573915238	81.0197420214799	102.434831325751
ENSSSAG00000000718	54.1365059672901	176.503127301167	317.316442085991	101.428131499897	166.685536050405	30.4088461989093	79.2312208274176	266.78315572881	92.5484669848906	89.7855558762091	141.881562510069	262.367814762512	23.3228306341006	8.15139412419168	19.0898689101528	22.1079244473053	11.2738324468123	1.90331005432731	346.815052322695	298.520477042952	819.453819550955	677.247140310399	46.788405552515	218.529695590673	668.756175668826	199.848347390437
ENSSSAG00000000719	211.340590603075	150.110136302862	156.683222440801	154.811358605106	174.070338280486	143.857233940994	267.237507536544	282.027907484742	449.245683489156	188.330678179365	310.474323830103	280.225310008128	175.534988456652	236.390429601559	216.351847648398	93.9586789010474	246.145341755402	164.636319699313	208.089031393617	334.058629071875	851.48701431522	443.909890287488	388.703676897817	339.001194441942	262.28424959496	279.185128515283
ENSSSAG00000000720	2554.8266469948	2489.18896352767	2323.91502191607	2045.6452626716	2505.55789949184	2274.81560987995	2427.96690264358	2415.53091572742	1854.82552582218	2330.04466956796	2105.6750230712	2364.05763982347	2296.68505875801	2437.26684313331	2067.00858366043	2321.33206696705	1970.10222008045	2514.27258176638	2134.68203633724	1855.09153590978	2070.23833139282	1733.52503309704	1815.15019489629	1935.94896991225	2300.13674383015	1803.656441775
ENSSSAG00000000721	1250.34507051376	1239.37086896209	1121.79920604674	1376.21959477228	1153.08411963983	991.796214487505	1263.67082709491	1307.99970065896	1303.39091003721	1261.3775654804	1328.62196678133	1325.57560861688	1298.71341109886	1210.48202744246	1187.81406552062	1158.82370644625	1226.02927859084	1235.24822525843	1106.97702414836	1223.9339558761	1568.13662741342	1451.24387209371	1050.93957087188	1199.11166298472	1158.9942756971	1207.12418876033
ENSSSAG00000000722	0	0.549853979131362	0	1.06766454210418	0	0	1.34290204792233	0	0	2.18989160673681	1.38759474337476	0	0	1.35856568736528	0	0	0	1.90331005432731	1.41557164213345	0	0	1.13823048791664	1.19970270647474	2.80166276398299	0	2.0085261044265
ENSSSAG00000000723	0	0	0	2.13532908420835	3.16491524146338	1.16957100765036	0	0.762237587796599	0	3.28483741010521	0.34689868584369	4.120960441296	1.22751740179477	0	0	3.68465407455088	1.87897207446872	1.90331005432731	0	0	4.46974810664157	1.13823048791664	2.39940541294949	0	6.86607983232881	3.01278915663975
ENSSSAG00000000724	4.16434661286847	5.49853979131362	9.2166601435765	6.40598725262507	8.43977397723569	10.5261390688532	13.4290204792233	9.90908864135579	17.352837559667	13.1393496404208	20.8139211506214	19.231148726048	12.2751740179477	10.8685254989222	12.7265792734352	12.8962892609281	25.3661230053277	10.4682052988002	29.7270044848024	21.3228912173537	5.21470612441517	10.2440743912497	14.3964324776969	5.60332552796598	19.2250235305207	13.0554196787722
ENSSSAG00000000725	9.36977987895405	7.1481017287077	3.94999720438993	14.9473035894585	9.49474572439015	10.5261390688532	24.172236862602	19.055939694915	27.9573494016857	22.9938618707365	24.629806694902	34.3413370108	30.6879350448692	17.6613539357486	29.6953516380154	22.1079244473053	31.0030392287339	33.307925950728	45.2982925482703	22.7444172985107	18.6239504443399	22.7646097583327	33.5916757812928	11.206651055932	32.9571831951783	18.0767349398385
ENSSSAG00000000726	46.8488993947702	50.0367121009539	67.1499524746288	38.4359235157504	41.143898139024	39.7654142601122	34.9154532459806	45.734255267796	51.0944661479083	30.6584824943153	36.0774633277438	63.188060099872	121.524222777682	103.250992239761	115.599761733703	123.435911497454	93.0091176862017	124.666808558439	141.557164213345	117.986664736024	118.448324826002	135.44942806208	124.769081473373	131.678149907201	118.096573116055	136.579775101002
ENSSSAG00000000728	8570.2253292833	7806.82679570707	7757.79450942182	7761.92122109737	7631.66561891537	6327.37915138844	6151.8342815322	6617.74673725007	7647.78113115768	6115.27231181253	7616.50754638406	7588.06182590637	7892.93689354035	7264.25073034215	9049.6584116852	7286.40343242436	10993.8656077165	7769.3116417641	8289.58753633347	9475.892856992	9869.2038194646	9519.02157044683	8565.87732422967	7872.67236679221	8421.93352233452	9153.85772092377
ENSSSAG00000000729	402.900534795024	417.889024139835	387.099726030213	409.983184168004	421.988698861784	329.819024157401	558.64725193569	526.70617316745	589.996477028677	570.466763554938	550.87511311978	629.133294037856	603.938561683026	559.729063194495	646.934446399621	565.59440044356	577.783912899132	599.542667113104	506.774647883774	528.807702190373	630.234483036462	557.732939079152	524.270082729463	462.274356057194	639.918640373045	609.587672693442
ENSSSAG00000000730	114.519531853883	77.529411057522	63.1999552702389	77.939511573605	79.1228810365846	85.3786835584762	68.4880044440389	85.3706098332191	87.7282343294275	72.2664230223146	65.2169529386138	70.056327502032	67.5134570987122	66.5697186808987	55.1485101848858	60.7967922300895	70.461452792577	56.1476466026558	55.2072940432045	56.8610432462766	52.8920192619253	66.0173682991649	80.3800813338078	70.0415690995748	41.1964789939728	52.221678715089
ENSSSAG00000000731	144.711044797179	166.055901697671	186.966534341123	213.532908420836	180.400168763413	199.996642308211	153.090833463146	147.111854444744	140.750793539521	128.108658994103	163.736179718222	140.112655004064	146.074570813577	120.91234617551	128.326341007138	178.705722615718	93.0091176862017	124.666808558439	148.635022424012	109.457508249083	136.327317252568	153.661115868746	140.365216657545	126.074824379235	152.4269722777	148.630931727561
ENSSSAG00000000732	17.698473104691	7.1481017287077	6.58332867398321	5.33832271052089	10.5497174715446	9.35656806120287	26.8580409584466	26.678315572881	18.3168840907596	29.5635366909469	30.8739830400884	20.60480220648	18.4127610269215	47.5497990577848	18.0293206373665	49.7428300064369	23.487150930859	44.7277862766919	24.0647179162686	29.8520477042952	54.3819352974725	31.8704536616658	49.1878109654645	64.4382435716088	32.9571831951783	28.119365461971
ENSSSAG00000000733	733.966090518067	679.619518206363	716.266159729374	600.027472662548	653.027511488611	639.755341184747	619.077844092195	596.069793656941	563.003174158084	573.751600965043	615.051370000863	575.560808301008	510.647239146623	501.310738637788	478.307271026605	541.644148958979	617.242326462975	552.911570782085	477.047643398972	439.251559077487	468.578593179592	462.121578094155	531.468298968312	434.257728417364	453.161268933701	459.952477913668
ENSSSAG00000000734	81.2047589509351	82.4780968697042	106.649924518528	150.540700436689	99.1673442325193	159.061657040449	225.607544050952	278.216719545759	308.494889949635	366.806844128415	292.435592166231	265.115121723376	243.048445555364	338.282856153955	276.803099197215	250.55647706946	243.326883643699	241.720376899569	294.438901563757	200.435177443125	703.985326796048	402.933592722489	290.328054966888	361.414496553806	280.136057159015	300.274652611762
ENSSSAG00000000735	0	0	0	0	0	0	0	0	0	0	0.693797371687381	0	2.45503480358953	1.35856568736528	3.18164481835879	0	0	2.85496508149097	9.90900149493414	11.3722086492553	8.19453819550955	6.82938292749982	4.79881082589897	5.60332552796598	15.1053756311234	5.02131526106625
ENSSSAG00000000736	10.4108665321712	8.24780968697042	2.63333146959329	5.33832271052089	4.21988698861784	4.67828403060144	32.229649150136	51.0699183823721	43.3820938991675	43.7978321347361	38.8526528144933	27.47306960864	7.3651044107686	14.9442225610181	24.3926102740841	22.1079244473053	12.2133184840467	15.2264804346185	28.311432842669	22.7444172985107	25.3285726043023	25.041070734166	19.1952433035959	22.4133021118639	19.2250235305207	25.1065763053312
ENSSSAG00000000738	9.36977987895405	6.59824774957634	5.26666293918657	3.20299362631253	10.5497174715446	9.35656806120287	29.5438450542913	35.8251666264402	23.1371167462226	26.2786992808417	39.8933488720244	31.594030049936	15.957726223332	14.9442225610181	19.0898689101528	22.1079244473053	18.7897207446872	7.61324021730926	25.4802895584021	28.4305216231383	26.0735306220759	18.2116878066662	22.7943514230201	8.40498829194897	10.9857277317261	21.0895240964782
ENSSSAG00000000739	717.308704066593	779.692942408271	805.799429695546	762.312483062383	720.545703306497	661.977190330103	553.275643744001	667.720126909821	739.423689348032	603.31513765599	704.551230948535	722.541730707232	486.096891110728	407.569706209584	496.336591663972	414.523583386974	492.290683510805	486.295718880629	457.229640409104	484.740393674508	528.920192619253	589.603392740818	501.475731306443	451.067705001262	495.73096389414	476.02068674908
ENSSSAG00000000740	5.20543326608558	3.84897785391953	2.63333146959329	5.33832271052089	3.16491524146338	2.33914201530072	10.7432163833787	6.09790070237279	12.5326049042039	9.85451223031563	8.67246714609226	6.86826740216	25.7778654376901	16.3027882483834	26.5137068196566	11.0539622236526	26.3056090425621	15.2264804346185	31.1425761269359	27.0089955419814	21.6037825154343	33.0086841495825	23.9940541294949	8.40498829194897	19.2250235305207	17.0724718876252
ENSSSAG00000000741	31.2325995965135	18.6950352904663	21.0666517567463	35.2329298894379	30.5941806674794	23.3914201530072	40.28706143767	15.244751755932	31.8135355260561	21.8989160673681	23.2422119515272	24.725762647776	41.7355916610221	35.3227078714973	36.058641274733	46.058175931886	30.0635531914995	34.2595809778917	25.4802895584021	32.6950998666091	35.013026835359	31.8704536616658	28.7928649553938	25.2149648758469	32.9571831951783	27.1151024097577
ENSSSAG00000000743	10.4108665321712	7.69795570783906	10.5333258783731	14.9473035894585	10.5497174715446	24.5609911606575	45.6586696293593	33.5384538630504	28.9213959327783	58.0321275785254	26.3643001241205	26.099416128208	62.6033874915331	67.928284368264	59.3907032760308	99.4856600128737	59.1876203457647	64.7125418471287	76.4408686752062	65.3901997332181	70.7710116884916	54.6350634199986	71.9821623884846	78.4465573915238	72.7804462226854	64.272835341648
ENSSSAG00000000744	14.5752131450396	67.6320394331575	36.866640574306	34.1652653473337	41.143898139024	54.9698373595669	32.229649150136	61.7412446115245	51.0944661479083	33.9433199044205	32.6084764693069	41.20960441296	39.2805568574326	57.0597588693418	12.7265792734352	44.2158488946106	15.9712626329841	13.3231703802912	39.6360059797366	29.8520477042952	35.013026835359	29.5939926858326	26.3934595424444	14.008313819915	21.9714554634522	7.02984136549275
ENSSSAG00000000745	6.2465199193027	0.549853979131362	2.63333146959329	6.40598725262507	7.38480223008123	8.18699705355252	2.68580409584466	8.38461346576259	7.71237224874088	2.18989160673681	5.20348028765535	4.120960441296	8.59262181256337	1.35856568736528	12.7265792734352	7.36930814910176	5.63691622340616	3.80662010865463	15.5712880634679	4.26457824347075	17.1340344087927	9.10584390333309	8.39791894532321	11.206651055932	20.5982394969864	9.03836746991925
ENSSSAG00000000746	22.9039063707766	28.0425529356994	22.3833174915429	19.2179617578752	20.0444631959348	29.239275191259	17.4577266229903	14.4825141681354	20.2449771529448	18.6140786572629	15.9573395488098	24.725762647776	46.6456612682012	40.7569706209584	48.7852205481682	66.3237733419158	37.5794414893744	50.4377164396738	49.5450074746707	31.2735737854522	47.6773131375101	80.8143646420812	57.5857299107877	70.0415690995748	38.4500470610413	66.2813614460745
ENSSSAG00000000748	4.16434661286847	8.79766366610179	9.2166601435765	9.6089808789376	9.49474572439015	8.18699705355252	1.34290204792233	12.9580389925422	7.71237224874088	10.949458033684	9.36626451777964	10.989227843456	12.2751740179477	8.15139412419168	9.54493445507638	18.4232703727544	9.3948603723436	9.51655027163657	8.49342985280069	7.10763040578458	10.4294122488303	7.96761341541646	5.99851353237372	25.2149648758469	4.11964789939729	8.034104417706
ENSSSAG00000000749	113.478445200666	151.759698240256	142.199899358037	213.532908420836	108.662089956909	218.709778430617	189.349188757049	151.685279971523	99.2967927025388	216.799269066944	123.14903347451	82.41920882592	79.7886311166599	182.047802106948	110.297020369772	175.021068541167	61.0665924202334	92.3105376348748	175.530883624548	95.2422474375134	101.314290417209	92.1966695212476	95.9762165179795	196.116393478809	89.2590378202745	89.3794116469792
ENSSSAG00000000750	0	0	1.31666573479664	0	0	0	0	0.762237587796599	1.92809306218522	0	1.04069605753107	0	3.6825522053843	1.35856568736528	0	1.84232703727544	2.81845811170308	0	1.41557164213345	1.42152608115692	1.48991603554719	1.13823048791664	1.19970270647474	0	0	3.01278915663975
ENSSSAG00000000751	0	2.19941591652545	3.94999720438993	4.27065816841671	3.16491524146338	7.01742604590216	6.71451023961166	6.09790070237279	7.71237224874088	3.28483741010521	8.32556846024857	10.989227843456	13.5026914197424	17.6613539357486	20.150417182939	31.3195596336825	28.1845811170308	18.0814455161095	31.1425761269359	36.9596781100798	40.2277329597742	46.6674500045821	20.3949460100706	50.4299297516938	23.3446714299179	34.1449437752505
ENSSSAG00000000752	2.08217330643423	0	0	10.6766454210418	3.16491524146338	1.16957100765036	8.05741228753399	15.244751755932	8.67641877983349	8.75956642694723	12.8352513762165	8.241920882592	15.957726223332	8.15139412419168	19.0898689101528	22.1079244473053	11.2738324468123	17.1297904889458	15.5712880634679	15.6367868927261	3.72479008886798	14.7969963429163	25.1937568359696	5.60332552796598	8.23929579879457	21.0895240964782
ENSSSAG00000000753	313.367082618352	263.929909983054	289.666461655261	293.607749078649	247.918360581298	230.405488507121	189.349188757049	189.034921773557	218.838562558022	188.330678179365	239.70699191799	204.674368584368	155.894710027935	221.446207040541	230.138975194619	169.49408742934	223.597676861778	178.911145106768	137.310449286944	190.484494875027	175.810092194569	201.466796361245	193.152135742434	179.306416894911	164.785915975891	186.792927711664
ENSSSAG00000000754	432.050961085103	348.057568790152	393.683054704196	330.976008052295	342.8658178252	308.766746019695	376.012573418253	384.929981837283	348.984844255525	434.693483937256	380.547858370528	395.612202364416	305.651833046897	346.434250278146	268.318713014925	337.145847821405	329.759599069261	331.175949452953	186.855456761615	201.856703524282	247.326061900834	243.58132441416	286.728946847464	263.356299814401	215.594906735125	224.954923695768
ENSSSAG00000000756	1624.0951790187	1246.5189706908	1332.4657236142	1280.12978598291	1327.15445792031	1140.3317324591	1196.5257246988	1080.85289949558	1178.06486099517	1101.51547818861	1205.47293330682	1276.12408332133	886.267564095822	796.119492796054	927.979738687982	969.064021606881	1058.80076396312	925.008686403075	663.903100160587	841.543440044894	869.366006741786	835.461178130811	966.960381418643	722.828993107612	922.801129464992	855.632120485689
ENSSSAG00000000757	89.533452176672	75.3299951409965	65.8332867398321	96.089808789376	83.3427680252024	101.752677665581	77.8883187794953	63.2657197871177	66.5192106453901	62.411910791999	65.9107503103012	64.561713580304	49.1006960717907	54.3426274946112	66.8145411855347	92.116351863772	45.0953297872493	67.5675069286197	100.505586591475	71.0763040578458	83.4352979906427	79.6761341541646	76.7809732143836	56.0332552796598	83.7661739544115	64.272835341648
ENSSSAG00000000759	3.12325995965135	3.84897785391953	10.5333258783731	10.6766454210418	1.05497174715446	3.50871302295108	8.05741228753399	9.14685105355919	5.78427918655566	6.56967482021042	9.36626451777964	12.362881323888	73.651044107686	33.964142184132	57.2696067304583	44.2158488946106	36.6399554521401	51.3893714668375	157.128452276813	108.035982167926	144.521855448078	224.231406119577	170.357784319414	123.273161615252	153.800188244165	182.775875502811
ENSSSAG00000000760	3.12325995965135	4.94868581218226	9.2166601435765	10.6766454210418	7.38480223008123	3.50871302295108	2.68580409584466	3.811187938983	1.92809306218522	3.28483741010521	3.12208817259321	5.494613921728	4.91006960717907	1.35856568736528	3.18164481835879	3.68465407455088	0	4.75827513581829	1.41557164213345	4.26457824347075	1.48991603554719	14.7969963429163	10.7973243582727	5.60332552796598	6.86607983232881	2.0085261044265
ENSSSAG00000000761	435.174221044755	504.76595284259	560.89960302337	456.960424020588	411.43898139024	394.145429578171	261.865899344855	378.83208113491	288.24991279669	379.946193768836	369.793999109374	380.502014079664	362.117633529456	380.398392462278	419.977116023361	416.365910424249	295.938101728824	390.1785611371	410.5157762187	434.986980834016	374.713882940119	434.804046384155	430.693271624433	372.621147609738	366.648663046358	361.53469879677
ENSSSAG00000000762	12.4930398386054	12.6466415200213	5.26666293918657	16.0149681315627	10.5497174715446	21.0522781377065	8.05741228753399	5.33566311457619	1.92809306218522	12.0444038370524	7.97866977440488	13.73653480432	2.45503480358953	2.71713137473056	5.30274136393132	9.2116351863772	2.81845811170308	6.6615851901456	9.90900149493414	5.68610432462766	1.48991603554719	11.3823048791664	8.39791894532321	14.008313819915	8.23929579879457	7.02984136549275
ENSSSAG00000000763	12.4930398386054	8.24780968697042	9.2166601435765	10.6766454210418	6.32983048292677	12.865281084154	16.114824575068	17.5314645193218	22.17307021513	25.1837534774733	16.3042382346534	17.857495245616	39.2805568574326	31.2470108094014	47.7246722753819	68.1661003791913	54.4901901595929	69.470816982947	84.9342985280069	79.6054605447873	93.8647102394731	89.9202085454143	94.7765138115048	86.8515456834727	131.828732780713	95.4049899602587
ENSSSAG00000000766	1009.8540536206	1103.00708213751	1107.31588296398	1060.19089030945	1081.34604083332	1134.48387742085	1095.80807110462	1053.4123463349	1013.21290417833	1081.80645372798	943.564425494838	1038.48203120659	936.595777569407	1056.96410477019	931.16138350634	1016.96452457604	841.779489361987	1025.88411928242	939.93957037661	835.857335720267	823.178609639823	851.396404961644	722.221029297796	918.945386586421	759.388429455566	858.644909642328
ENSSSAG00000000767	3.12325995965135	4.94868581218226	3.94999720438993	4.27065816841671	6.32983048292677	5.8478550382518	14.7719225271457	18.2937021071184	11.5685583731113	7.66462062357882	11.4476566328418	10.989227843456	58.9208352861488	51.6254961198807	41.3613826386643	44.2158488946106	35.7004694149057	40.9211661680373	72.1941537488059	62.5471475709043	39.4827749420006	69.4320597629148	116.37116252805	95.2565339754217	71.4072302562196	63.2685722894347
ENSSSAG00000000768	5037.81831491763	4388.93446142653	4364.74691085087	5147.21075748424	4826.49574323166	4630.33161928777	4363.08875369966	4833.34854421824	5555.80015868671	5226.17631947739	6141.49433417669	5813.30152918822	5425.62691593287	5763.03564580352	6388.74279526446	5394.33356514249	7507.43292353977	6352.29730631741	4178.76748757794	5431.65115610058	4596.39096966309	4878.45587121071	5507.83512542555	4706.79344349143	4088.06393216857	5384.85848596744
ENSSSAG00000000769	1.04108665321712	0.549853979131362	1.31666573479664	2.13532908420835	0	0	1.34290204792233	0	0.96404653109261	1.0949458033684	1.73449342921845	0	2.45503480358953	2.71713137473056	5.30274136393132	5.52698111182632	2.81845811170308	2.85496508149097	1.41557164213345	9.95068256809841	9.68445423105674	6.82938292749982	5.99851353237372	0	1.37321596646576	3.01278915663975
ENSSSAG00000000770	1.04108665321712	1.09970795826272	0	1.06766454210418	1.05497174715446	3.50871302295108	1.34290204792233	0.762237587796599	0	1.0949458033684	1.38759474337476	0	1.22751740179477	4.07569706209584	1.06054827278626	1.84232703727544	0	0	2.8311432842669	0	1.48991603554719	0	1.19970270647474	5.60332552796598	2.74643193293152	2.0085261044265
ENSSSAG00000000771	10.4108665321712	11.5469335617586	7.89999440877986	8.54131633683342	8.43977397723569	14.0348520918043	12.086118431301	16.0069893437286	11.5685583731113	10.949458033684	12.1414540045292	8.241920882592	24.5503480358953	10.8685254989222	7.42383790950385	27.6349055591316	11.2738324468123	16.1781354617822	18.4024313477348	19.9013651361968	18.6239504443399	33.0086841495825	20.3949460100706	16.8099765838979	28.837535295781	14.0596827309855
ENSSSAG00000000772	1.04108665321712	0	0	1.06766454210418	0	0	1.34290204792233	3.0489503511864	2.89213959327783	7.66462062357882	2.77518948674952	2.747306960864	15.957726223332	8.15139412419168	7.42383790950385	33.1618866709579	13.152804521281	12.3715153531275	15.5712880634679	18.4798390550399	12.6642863021511	23.9028402462494	19.1952433035959	11.206651055932	12.3589436981919	16.068208835412
ENSSSAG00000000773	0	0.549853979131362	0	0	1.05497174715446	0	0	0	0	0	0	0	1.22751740179477	0	0	1.84232703727544	0	0	0	0	2.97983207109438	0	1.19970270647474	5.60332552796598	1.37321596646576	3.01278915663975
ENSSSAG00000000774	767.280863421015	765.396738950855	742.599474425307	879.755582693842	713.160901076416	778.934291095139	855.428604526526	790.440378545073	769.309131811903	769.746899767987	741.322491647966	747.267493355008	709.505058237375	744.493996676174	709.506794494011	867.736034556732	743.133455452379	700.418099992452	847.927413637936	702.233884091517	793.380288928879	819.525951299978	649.039164202836	798.473887735153	707.206222729867	761.231393577643
ENSSSAG00000000775	959.881894266181	942.999574210285	974.332643749516	1008.94299228845	917.825420024381	887.704394806623	792.312208274176	775.957864376938	900.419460040498	731.423796650093	996.639924428922	997.272426793632	684.95471020148	618.147387751202	986.309893691226	663.237733419158	896.26967952158	925.960341430239	859.251986775003	734.928983958126	713.669781027105	893.51093301456	1019.74730050353	809.680538791084	859.633195007567	939.990216871602
ENSSSAG00000000776	30.1915129432964	16.4956193739408	23.6999832263396	26.6916135526044	26.3742936788615	16.373994107105	25.5151389105243	18.2937021071184	38.5618612437044	45.9877237414729	37.1181593852749	41.20960441296	41.7355916610221	42.1155363083237	45.6035757298094	58.9544651928141	31.0030392287339	55.1959915754921	38.2204343376031	52.5964650028059	52.8920192619253	37.561606101249	46.788405552515	25.2149648758469	42.5696949604386	30.1278915663975
ENSSSAG00000000777	3.12325995965135	2.74926989565681	6.58332867398321	4.27065816841671	0	4.67828403060144	4.028706143767	3.811187938983	6.74832571764827	1.0949458033684	2.42829080090583	1.373653480432	2.45503480358953	0	3.18164481835879	3.68465407455088	8.45537433510924	4.75827513581829	4.24671492640034	0	17.1340344087927	1.13823048791664	8.39791894532321	0	4.11964789939729	11.0468935743457
ENSSSAG00000000778	135.341264918225	107.771379909747	118.499916131698	121.713757799876	132.926440141462	113.448387742085	85.9457310670293	88.4195601844055	78.0877690185014	98.5451223031563	96.0909359787022	115.386892356288	115.386635768708	99.1752951776655	103.933730733054	138.174527795658	112.738324468123	95.1655027163657	137.310449286944	106.614456086769	139.307149323662	145.69350245333	124.769081473373	106.463185031354	138.694812613042	154.65651004084
ENSSSAG00000000779	24.9860796772108	12.6466415200213	21.0666517567463	6.40598725262507	17.9345197016258	46.7828403060144	24.172236862602	19.8181772827116	41.4540008369822	21.8989160673681	28.0987935533389	24.725762647776	82.2436659202494	58.418324556707	95.4493445507638	105.0126411247	57.308648271296	74.2290921187653	138.726020929078	162.053973251888	195.923958674456	143.417041477496	231.542622349626	140.08313819915	170.278779841754	109.464672691244
ENSSSAG00000000780	0	0.549853979131362	0	0	0	0	0	0	0.96404653109261	0	0	0	0	0	0	0	0	0	0	2.84305216231383	2.97983207109438	0	0	2.80166276398299	0	1.00426305221325
ENSSSAG00000000781	208.217330643423	256.781808254346	260.699815489735	265.84847098394	270.072767271542	263.153476721331	222.921739955107	248.489453621691	164.851956816836	246.362805757891	178.6528232095	164.83841765184	168.169884045883	168.462145233295	153.779499554008	169.49408742934	117.435754654295	169.394594835131	165.621882129613	136.466503791064	159.421015803549	145.69350245333	169.158081612939	238.141334938554	181.264507573481	172.733244980679
ENSSSAG00000000782	1.04108665321712	3.84897785391953	0	3.20299362631253	1.05497174715446	3.50871302295108	20.143530718835	13.7202765803388	13.4966514352965	26.2786992808417	19.4263264072467	10.989227843456	33.1429698484587	47.5497990577848	30.7558999108017	75.535408528293	35.7004694149057	40.9211661680373	62.2851522538717	29.8520477042952	35.7579848531326	44.3909890287488	39.5901893136665	75.6448946275408	48.0625588263017	48.204626506236
ENSSSAG00000000784	0	0	0	0	0	0	0	0.762237587796599	0	0	0	1.373653480432	0	1.35856568736528	3.18164481835879	0	0	0.951655027163657	1.41557164213345	0	0	6.82938292749982	1.19970270647474	0	4.11964789939729	0
ENSSSAG00000000786	227.997977054549	264.479763962185	236.999832263396	288.269426368128	197.279716717884	194.14878726996	263.208801392777	278.978957133555	233.299260524412	330.673632617258	328.513055493975	248.631279958192	288.46658942177	210.577681541618	205.746364920535	285.560690777693	201.989498005387	281.689888040443	178.362026908814	193.327547037341	153.461351661361	204.881487824995	127.168486886323	168.099765838979	148.307324378302	155.660773093054
ENSSSAG00000000787	970.292760798353	1038.12431260001	911.132688479277	992.928024156885	1032.81734046422	982.439646426302	964.203670408235	800.349467186429	897.52732044722	954.792740537248	916.159429313186	912.105911006848	826.119211407878	862.689211476953	771.018594315614	893.528613078588	765.681120346004	864.102764664601	733.266110625126	743.458140445067	672.697090049557	754.64681348873	752.213596959664	792.870562207187	773.120589120224	714.03103012362
ENSSSAG00000000788	148.875391410048	130.865247033264	130.349907744868	170.826326736668	136.091355382925	101.752677665581	224.264642003029	208.853099056268	206.305957653819	266.071830218522	223.402753683337	225.279170790848	384.212946761762	301.601582595092	329.830512836528	373.992388566914	451.892783909727	414.921591843355	404.853489650166	427.879350428232	417.176489953214	415.454128089572	337.116460519403	442.662716709313	411.964789939729	466.982319279161
ENSSSAG00000000789	321.695775844089	365.652896122355	402.899714847773	348.058640725962	317.546495893493	327.479882142101	373.326769322408	435.999900219655	411.647868776544	356.952331898099	343.08280029941	420.337965012192	354.752529118688	430.665322894794	321.346126654238	338.988174858681	407.736940159712	334.030914534444	385.035486660298	385.233567993524	537.114730814763	413.177667113739	411.498028320837	431.456065653381	428.443381537318	412.752114459646
ENSSSAG00000000790	1.04108665321712	0.549853979131362	2.63333146959329	1.06766454210418	2.10994349430892	2.33914201530072	1.34290204792233	1.5244751755932	2.89213959327783	3.28483741010521	2.42829080090583	1.373653480432	4.91006960717907	4.07569706209584	2.12109654557253	1.84232703727544	0	0	1.41557164213345	8.5291564869415	2.23487405332079	1.13823048791664	2.39940541294949	0	2.74643193293152	0
ENSSSAG00000000791	295.668609513661	310.667498209219	312.049779146804	302.149065415482	281.677456490241	306.427604004394	388.098691849554	323.188737225758	309.458936480728	355.857386094731	329.206852865662	348.907984029728	390.350533770736	411.64540327168	333.012157654887	534.274840809878	346.670347739479	354.967325132044	373.71091352323	385.233567993524	378.438673028987	366.510217109157	331.117946987029	330.596206149993	421.577301704989	358.52190964013
ENSSSAG00000000792	243.614276852805	205.645388195129	215.933180506649	244.495180141857	282.732428237396	263.153476721331	237.693662482253	249.251691209488	257.400423801727	228.843672903996	254.276736723425	236.268398634304	287.239072019976	292.091622783535	256.652682014276	268.979747442214	270.571978723496	314.997813991171	317.088047837892	309.892685692208	323.311779713741	328.948611007908	335.916757812928	310.984566802112	288.37535295781	296.257600402909
ENSSSAG00000000793	2.08217330643423	2.19941591652545	1.31666573479664	3.20299362631253	3.16491524146338	1.16957100765036	2.68580409584466	0	5.78427918655566	1.0949458033684	4.16278423012428	1.373653480432	2.45503480358953	4.07569706209584	4.24219309114506	3.68465407455088	2.81845811170308	4.75827513581829	0	4.26457824347075	5.95966414218877	2.27646097583327	4.79881082589897	0	5.49286386586305	4.017052208853
ENSSSAG00000000794	3.12325995965135	8.79766366610179	5.26666293918657	2.13532908420835	7.38480223008123	4.67828403060144	2.68580409584466	3.811187938983	6.74832571764827	3.28483741010521	7.63177108856119	4.120960441296	0	0	2.12109654557253	3.68465407455088	1.87897207446872	3.80662010865463	4.24671492640034	1.42152608115692	0	3.41469146374991	3.59910811942423	2.80166276398299	0	2.0085261044265
ENSSSAG00000000795	379.996628424248	376.100121725851	402.899714847773	389.697557868025	421.988698861784	492.389394220801	308.867471022136	316.328598935589	362.481495690821	308.77471654989	311.861918573478	351.655290990592	286.011554618181	282.581662971978	237.562813104123	272.664401516765	340.093945478838	295.964713447897	324.16590604856	317.000316097992	266.694970362947	330.086841495825	359.910811942423	341.802857205925	363.902231113427	284.20644377635
ENSSSAG00000000796	62.465199193027	71.481017287077	71.0999496790187	66.195201610459	46.4187568747963	83.0395415431755	114.146674073398	104.426549528134	93.5125135159832	145.627791847998	124.536628217885	123.62881323888	171.852436251267	191.557761918505	189.838140828741	239.502514845807	196.352581781981	209.364105976005	184.024313477348	143.574134196849	199.648748763324	165.043420747912	161.95986537409	249.347985994486	182.637723539946	189.805716868304
ENSSSAG00000000797	0	0.549853979131362	0	0	0	1.16957100765036	1.34290204792233	0	1.92809306218522	0	0.34689868584369	4.120960441296	0	2.71713137473056	1.06054827278626	3.68465407455088	0	8.56489524447292	1.41557164213345	0	0.744958017773596	0	1.19970270647474	0	1.37321596646576	2.0085261044265
ENSSSAG00000000798	37.4791195158162	61.5836456627125	77.6832783530019	62.9922079841465	46.4187568747963	59.6481213901683	208.149817427961	215.713237346438	199.55763193617	174.096382735576	168.592761320033	138.739001523632	283.556519814591	294.808754158266	239.683909649696	313.195596336825	213.2633304522	308.336228801025	234.984892594152	227.444172985107	220.507573260984	260.65478173291	215.946487165454	240.942997702537	244.432442030906	251.065763053312
ENSSSAG00000000799	12.4930398386054	20.3445972278604	11.8499916131698	11.744309963146	15.8245762073169	19.8827071300561	44.315767581437	28.2027907484742	33.7416285882414	29.5635366909469	21.1608198364651	27.47306960864	39.2805568574326	44.8326676830542	23.3320620012978	29.477232596407	22.5476648936246	42.8244762223646	32.5581477690693	21.3228912173537	35.7579848531326	26.1793012220826	33.5916757812928	22.4133021118639	21.9714554634522	22.0937871486915
ENSSSAG00000000800	1741.73797083224	1322.39881981092	1449.6489740111	1547.04592150895	1277.57078580405	1216.35384795637	1608.79665341095	1671.58703003794	1660.08812654147	1784.7616594905	1614.81338260238	1296.72888552781	1558.94710027935	1748.47403963912	1854.89892910318	1643.35571724969	1894.00385106447	1637.79830174865	1307.98819733131	1548.04190237988	1436.27905826749	1629.94605869662	1187.70567941	1257.94658102836	1290.82300847782	1548.57362651283
ENSSSAG00000000802	103.067578668495	106.671671951484	147.466562297224	117.44309963146	102.332259473983	161.40079905575	61.7734942044273	87.6573225966089	45.3101869613527	109.49458033684	101.988213638045	101.650357551968	63.8309048933279	47.5497990577848	71.0567342766797	84.7470437146702	39.4584135638431	78.9873672545836	76.4408686752062	22.7444172985107	61.0865574574348	62.602676835415	88.778000279131	22.4133021118639	42.5696949604386	36.153469879677
ENSSSAG00000000803	0	1.09970795826272	1.31666573479664	0	0	1.16957100765036	0	3.811187938983	1.92809306218522	1.0949458033684	0.693797371687381	0	0	0	0	1.84232703727544	0	1.90331005432731	1.41557164213345	1.42152608115692	0.744958017773596	0	1.19970270647474	5.60332552796598	1.37321596646576	1.00426305221325
ENSSSAG00000000804	374.791195158162	322.214431770978	288.349795920465	327.773014425983	256.358134558534	230.405488507121	397.49900618501	381.1187938983	579.391965186659	455.497454201256	532.142584084221	557.703313055392	921.86556874787	898.01191934845	1038.27675905775	1072.23433569431	1384.80241888345	928.81530651173	1310.81934061557	1459.90728534815	1483.956371405	1409.1293440408	1318.47327441574	1459.66630003514	1345.75164713645	1371.8233293233
ENSSSAG00000000805	161.368431248653	151.759698240256	159.316553910394	128.119745052501	114.991920439836	123.974526810938	186.663384661204	125.006964398642	127.254142104225	113.874363550314	137.718778279945	144.23361544536	115.386635768708	152.159356984911	118.781406552062	128.962892609281	124.95164295217	119.908533422621	114.661303012809	78.1839344636304	110.253786630492	103.578974400414	93.57681110503	98.0581967394047	119.469789082521	123.52435542223
ENSSSAG00000000806	15.6162997982567	18.1451813113349	14.4833230827631	20.2856262999794	17.9345197016258	19.8827071300561	16.114824575068	22.1048900461014	7.71237224874088	19.7090244606313	15.2635421771224	17.857495245616	13.5026914197424	21.7370509978445	18.0293206373665	9.2116351863772	15.0317765957498	14.2748254074549	21.2335746320017	15.6367868927261	9.68445423105674	23.9028402462494	14.3964324776969	19.6116393478809	10.9857277317261	29.1236285141842
ENSSSAG00000000807	130.13583165214	161.107215885489	115.866584662105	105.698789668314	104.442202968292	106.430961696183	131.604400696389	157.783180673896	106.045118420187	91.9754474829459	81.8680898591109	64.561713580304	69.9684919023017	85.5896383040127	75.2989273678248	64.4814463046404	108.980380319186	63.760886819965	99.0900149493414	112.300560411396	123.663030950417	101.302513424581	70.7824596820099	123.273161615252	113.976925216658	101.430568273538
ENSSSAG00000000808	5.20543326608558	8.24780968697042	5.26666293918657	6.40598725262507	3.16491524146338	3.50871302295108	1.34290204792233	1.5244751755932	0.96404653109261	9.85451223031563	2.42829080090583	4.120960441296	4.91006960717907	10.8685254989222	2.12109654557253	5.52698111182632	0.93948603723436	3.80662010865463	4.24671492640034	1.42152608115692	5.21470612441517	1.13823048791664	3.59910811942423	11.206651055932	6.86607983232881	4.017052208853
ENSSSAG00000000809	35.396946209382	21.4443051861231	36.866640574306	20.2856262999794	17.9345197016258	23.3914201530072	24.172236862602	35.0629290386436	26.0292563395005	24.0888076741049	28.0987935533389	28.846723089072	15.957726223332	19.0199196231139	23.3320620012978	22.1079244473053	17.8502347074528	18.0814455161095	19.8180029898683	28.4305216231383	31.288236746491	12.520535367083	17.9955405971212	33.6199531677959	28.837535295781	9.03836746991925
ENSSSAG00000000810	66.6295458058955	55.5352518922675	57.9332923310523	43.7742462262713	33.7590959089427	38.5958432524619	69.8309064919613	54.1188687335585	76.1596759563162	105.114797123367	87.0715701467663	61.81440661944	74.8785615094808	92.3824667408391	62.5723480943896	55.2698111182632	90.1906595744986	57.0993016298194	96.2588716650745	85.291564869415	60.3415994396613	80.8143646420812	87.5782975726563	98.0581967394047	64.5411504238908	120.51156626559
ENSSSAG00000000811	73.9171523784153	105.02211001409	102.699927314138	98.2251378735843	102.332259473983	84.2091125508259	71.1738085398836	92.2307481233885	53.9866057411862	76.6462062357882	84.9901780317041	164.83841765184	152.212157822551	84.2310726166474	69.9961860038935	171.336414466616	123.072670877701	85.6489524447292	152.881737350412	109.457508249083	141.542023376983	94.4731304970809	53.9866217913635	120.471498851269	142.814460512439	101.430568273538
ENSSSAG00000000812	23.9449930239937	19.2448892695977	19.7499860219496	22.4209553841877	24.2643501845526	23.3914201530072	13.4290204792233	17.5314645193218	25.0652098084079	24.0888076741049	17.3449342921845	24.725762647776	30.6879350448692	10.8685254989222	22.2715137285116	18.4232703727544	17.8502347074528	26.6463407605824	12.740144779201	17.058312973883	18.6239504443399	14.7969963429163	20.3949460100706	56.0332552796598	30.2107512622468	18.0767349398385
ENSSSAG00000000813	131.176918305357	192.998746675108	150.099893766817	153.743694063002	135.036383635771	217.540207422967	423.014145095535	335.384538630504	272.825168299209	405.129947246309	313.94331068854	285.719923929856	473.82171709278	533.916315134555	411.492729841071	606.12559526362	326.001654920323	436.809657468119	770.070973320596	473.368185025253	476.028173357328	505.374336634987	356.311703822999	826.490515374982	554.779250452168	518.199734942037
ENSSSAG00000000814	23.9449930239937	20.8944512069917	18.433320287153	28.8269426368128	33.7590959089427	25.7305621683079	16.114824575068	19.055939694915	19.2809306218522	9.85451223031563	22.2015158939962	15.110188284752	23.3228306341006	20.3784853104792	25.4531585468704	31.3195596336825	19.7292067819216	25.6946857334187	24.0647179162686	25.5874694608245	25.3285726043023	25.041070734166	17.9955405971212	14.008313819915	20.5982394969864	21.0895240964782
ENSSSAG00000000815	36.4380328625991	16.4956193739408	14.4833230827631	14.9473035894585	17.9345197016258	24.5609911606575	89.9744372107963	67.8391453138973	63.6270710521123	51.462452758315	66.2576489961448	68.6826740216	131.34436199204	163.027882483834	132.568534098283	198.971320025747	146.55982180856	197.944245650041	234.984892594152	162.053973251888	166.870595981285	203.743257337078	224.344406110777	168.099765838979	181.264507573481	216.920819278062
ENSSSAG00000000816	2150.88502554656	2462.79597252937	2385.79831145152	2280.53146193452	2455.97422737559	1692.36924807007	1453.02001585196	1958.18836304946	2594.24921517021	1498.98080481134	2042.53946224765	2042.62272540238	1453.380603725	1615.33460227732	1730.81478118718	1440.69974314939	1929.70432047938	1495.05004767411	1374.52006451158	1956.01988767192	2356.30221021788	1665.23120382204	2477.38608887035	1437.25299792327	1435.01068495672	1585.73135944472
ENSSSAG00000000817	59.3419392333756	48.9370041426912	72.4166154138154	55.5185561894172	59.0784178406498	77.1916865049237	26.8580409584466	70.1258580772871	61.698977989927	61.3169649886306	66.9514463678322	59.067099658576	45.4181438664064	21.7370509978445	45.6035757298094	73.6930814910176	58.2481343085303	38.0662010865463	41.05157762187	45.4888345970213	59.5966414218877	61.4644463474984	76.7809732143836	42.0249414597449	42.5696949604386	52.221678715089
ENSSSAG00000000818	251.942970078542	261.180640087397	279.133135776888	303.216729957586	267.962823777233	273.679615790184	417.642536903845	311.755173408809	303.674657294172	307.679770746521	321.228183091257	296.709151773312	381.757911958173	340.999987528685	392.402860930918	375.83471560419	327.880626994792	369.242150539499	380.788771733898	332.637102990718	321.07690566042	342.607376862908	272.332514369767	431.456065653381	361.155799180495	428.820323295058
ENSSSAG00000000819	2111.32373272431	1810.66915327957	1828.84870563254	1795.81175981923	1675.29513448128	1451.4376204941	1575.2241022129	1445.96470405015	1850.00529316672	1471.60715972713	1825.72778359534	1750.03453407037	1274.16306306297	1272.97604906127	1452.95113371718	1175.40464978173	1639.40313497396	1353.25344862672	1041.86072861022	1182.70969952255	1034.00172866975	1126.84818303747	1128.92024679273	986.185292922013	998.328007620609	1207.12418876033
ENSSSAG00000000820	255.066230038194	224.340423485596	252.799821080955	229.547876552398	248.973332328453	197.657500292911	482.101835204117	456.580315090163	430.928799398397	370.09168153852	502.309297101664	546.714085211936	785.611137148651	794.760927108689	779.502980497905	840.101128997601	1190.32880917593	869.812694827583	724.772680772326	794.633079366716	904.379033577145	727.329281778731	610.648677595645	694.812365467782	666.009743735894	728.090712854606
ENSSSAG00000000821	0	1.09970795826272	0	0	0	0	0	0	2.89213959327783	0	1.04069605753107	0	0	0	2.12109654557253	0	0	1.90331005432731	0	0	0	1.13823048791664	0	2.80166276398299	1.37321596646576	3.01278915663975
ENSSSAG00000000822	334.188815682694	301.869834543118	354.183082660297	300.013736331274	315.436552399184	280.697041836086	267.237507536544	250.013928797285	236.191400117689	268.261721825259	249.420155121613	211.542635986528	160.804779635115	195.6334589806	190.898689101528	167.651760392065	172.865430851122	190.331005432731	137.310449286944	125.094295141809	105.784038523851	161.628729284162	147.563432896393	168.099765838979	134.575164713645	141.601090362068
ENSSSAG00000000823	364.380328625991	463.526904407738	470.049667322402	395.035880578546	407.219094401622	492.389394220801	499.559561827108	421.517386051519	358.625309566451	457.687345807993	367.712606994312	383.249321040528	332.657215886382	351.868513027608	344.678188655536	379.519369678741	307.211934175636	322.61105420848	369.46419859683	363.910676776171	310.647493411589	307.322231737492	245.939054827322	389.431124193636	303.480728588933	303.287441768401
ENSSSAG00000000824	307.120562699049	359.054648372779	339.699759577534	332.043672594399	304.886834927639	297.071035943191	314.239079213826	317.853074111182	345.128658131154	360.237169308205	317.75919623282	304.951072655904	422.2659862174	391.266917961201	409.371633295498	420.0505644988	396.4631077129	416.824901897682	485.541073251773	415.085615697819	433.565566344233	393.827748819156	311.922703683433	400.637775249568	385.873686576879	429.824586347271
ENSSSAG00000000825	119.724965119968	112.170211742798	109.283255988121	136.661061389335	104.442202968292	95.9048226273295	100.717653594175	95.2796984745749	68.4473037075753	68.9815856122094	68.339041111207	105.771317993264	40.5080742592273	66.5697186808987	54.0879619120995	86.5893707519457	60.1271063829991	75.1807471459289	67.9474388224055	49.7534128404921	63.3214315107556	56.9115243958318	53.9866217913635	58.8349180436428	54.9286386586305	68.289887550501
ENSSSAG00000000826	0	0	0	0	0	1.16957100765036	1.34290204792233	3.811187938983	1.92809306218522	3.28483741010521	3.12208817259321	0	4.91006960717907	4.07569706209584	6.36328963671759	1.84232703727544	0.93948603723436	9.51655027163657	2.8311432842669	1.42152608115692	5.95966414218877	6.82938292749982	10.7973243582727	5.60332552796598	1.37321596646576	4.017052208853
ENSSSAG00000000827	994.237753822346	883.065490484967	896.649365396514	957.695094267447	971.628979129258	859.634690623014	808.427032849244	897.153640836597	1199.27388467921	995.305735261879	1169.39546997908	1059.08683341307	748.785615094808	845.027857541204	888.73945259489	814.308550475744	1047.52693151631	753.710781513617	632.760524033651	719.292197065399	703.240368778274	828.631795203312	854.188327010017	655.58908677202	683.861551299949	730.099238959032
ENSSSAG00000000828	0	1.64956193739408	0	1.06766454210418	0	0	2.68580409584466	3.0489503511864	0	3.28483741010521	0.693797371687381	2.747306960864	1.22751740179477	2.71713137473056	4.24219309114506	5.52698111182632	0.93948603723436	0	1.41557164213345	8.5291564869415	2.23487405332079	7.96761341541646	3.59910811942423	5.60332552796598	1.37321596646576	4.017052208853
ENSSSAG00000000829	108.27301193458	109.420941847141	105.333258783731	132.390403220918	99.1673442325193	149.705088979246	288.723940303301	275.167769194572	291.142052389968	261.692047005048	285.844517135201	321.434914421088	344.93238990433	298.884451220362	330.891061109315	351.884464119609	301.57501795223	420.631522006337	373.71091352323	334.058629071875	278.614298647325	333.501532959575	377.906352539544	353.009508261857	318.586104220057	338.436648595865
ENSSSAG00000000830	62.465199193027	73.1305792244711	80.3166098225952	68.3305306946674	81.2328245308935	70.1742604590216	53.7160819168933	62.5034821993211	44.3461404302601	50.3675069549465	64.8700542527701	63.188060099872	30.6879350448692	32.6055764967667	38.1797378203055	23.9502514845807	31.9425252659683	44.7277862766919	32.5581477690693	32.6950998666091	30.5432787287174	30.7322231737492	23.9940541294949	28.0166276398299	31.5839672287125	38.1619959841035
ENSSSAG00000000831	0	0	0	0	0	0	0	0	1.92809306218522	0	0	0	0	0	1.06054827278626	0	0	0.951655027163657	0	1.42152608115692	0	1.13823048791664	1.19970270647474	2.80166276398299	0	1.00426305221325
ENSSSAG00000000835	0	0	0	0	0	0	0	1.5244751755932	7.71237224874088	0	0.693797371687381	0	0	2.71713137473056	3.18164481835879	1.84232703727544	0	1.90331005432731	2.8311432842669	2.84305216231383	2.97983207109438	10.2440743912497	4.79881082589897	8.40498829194897	8.23929579879457	3.01278915663975
ENSSSAG00000000836	0	2.19941591652545	0	0	1.05497174715446	0	0	0.762237587796599	0	0	0	0	0	0	0	1.84232703727544	0	0	2.8311432842669	2.84305216231383	0	1.13823048791664	2.39940541294949	2.80166276398299	1.37321596646576	1.00426305221325
ENSSSAG00000000837	191.559944191949	188.599914842057	192.23319728031	179.367643073502	194.114801476421	155.552944017498	96.6889474504079	141.776191330167	139.786747008428	153.292412471576	140.147069080851	164.83841765184	179.217540662036	133.139437361797	180.293206373665	154.755471131137	150.317765957498	121.811843476948	189.686600045882	208.964333930067	266.694970362947	209.434409776661	203.949460100706	187.71140518686	215.594906735125	190.809979920517
ENSSSAG00000000838	215.504937215943	213.8931978821	197.499860219496	333.111337136503	236.313671362599	333.327737180352	244.408172721864	250.776166385081	232.335213993319	199.280136213049	243.175978776427	232.147438193008	219.725614921263	251.334652162577	222.715137285116	219.236917435777	272.450950797965	320.707744154153	324.16590604856	302.785055286423	328.526485838156	365.37198662124	296.326568499262	282.967939162282	362.529015146961	323.372702812666
ENSSSAG00000000839	5.20543326608558	3.84897785391953	5.26666293918657	2.13532908420835	2.10994349430892	2.33914201530072	6.71451023961166	6.09790070237279	10.6045118420187	6.56967482021042	8.32556846024857	6.86826740216	24.5503480358953	8.15139412419168	9.54493445507638	16.580943335479	13.152804521281	20.9364105976005	12.740144779201	15.6367868927261	14.8991603554719	14.7969963429163	16.7958378906464	25.2149648758469	15.1053756311234	16.068208835412
ENSSSAG00000000840	55.1775926205072	52.2361280174794	56.6166265962556	42.7065816841671	43.2538416333329	57.3089793748676	123.546988408855	125.006964398642	104.117025358002	164.24187050526	92.968847806109	68.6826740216	228.318236733827	273.071703160421	207.867461466108	329.776539672304	206.686928191559	275.028302850297	479.878786683239	321.264894341463	273.39959252291	365.37198662124	263.934595424444	395.034449721602	372.141526912221	367.560277110049
ENSSSAG00000000841	11.4519531853883	7.69795570783906	10.5333258783731	10.6766454210418	9.49474572439015	3.50871302295108	20.143530718835	24.3916028094912	37.5978147126118	33.9433199044205	23.5891106373709	17.857495245616	36.825522053843	40.7569706209584	49.8457688209544	36.8465407455088	47.9137878989524	64.7125418471287	36.8048626954697	54.0179910839628	47.6773131375101	46.6674500045821	39.5901893136665	70.0415690995748	39.8232630275071	32.136417670824
ENSSSAG00000000842	15.6162997982567	7.69795570783906	13.1666573479664	9.6089808789376	12.6596609658535	29.239275191259	25.5151389105243	19.8181772827116	35.6697216504266	26.2786992808417	25.6705027524331	39.835950932528	57.6933178843541	36.6812735588626	26.5137068196566	53.4274840809878	29.1240671542652	53.2926815211648	49.5450074746707	42.6457824347075	53.6369772796989	51.2203719562487	67.1833515625856	64.4382435716088	42.5696949604386	46.1961004018095
ENSSSAG00000000843	151.998651369699	150.659990281993	171.166545523564	147.337706810377	174.070338280486	183.622648201106	217.550131763418	188.27268418576	175.456468658855	209.134648443365	147.431941483568	151.10188284752	279.873967609207	264.92030903623	252.410488923131	322.407231523202	237.689967420293	241.720376899569	315.672476195759	301.363529205266	236.15169163423	290.248774418742	199.150649274807	347.406182733891	287.002136991344	270.146761045364
ENSSSAG00000000844	0	1.09970795826272	6.58332867398321	2.13532908420835	4.21988698861784	1.16957100765036	6.71451023961166	0.762237587796599	1.92809306218522	0	0	0	2.45503480358953	2.71713137473056	1.06054827278626	3.68465407455088	5.63691622340616	3.80662010865463	2.8311432842669	4.26457824347075	1.48991603554719	2.27646097583327	1.19970270647474	5.60332552796598	5.49286386586305	5.02131526106625
ENSSSAG00000000845	2.08217330643423	2.74926989565681	0	0	1.05497174715446	1.16957100765036	0	1.5244751755932	1.92809306218522	2.18989160673681	0.693797371687381	4.120960441296	1.22751740179477	4.07569706209584	0	1.84232703727544	2.81845811170308	0.951655027163657	4.24671492640034	2.84305216231383	0	0	2.39940541294949	2.80166276398299	1.37321596646576	4.017052208853
ENSSSAG00000000847	3899.91060295132	3266.13263604029	3123.13112293764	3460.30078095964	3349.53529721541	3401.11249024725	3933.36009836451	3892.74736087723	4034.53473262257	3750.18937653678	3876.59281430324	4159.4227387481	3063.88343487974	3189.91223393368	3113.76972890047	3609.11866602259	3608.56586901718	3498.2838798536	2999.59630968078	3162.89553057414	3100.51526997371	3146.06906860158	3251.19433454656	2655.97630025588	2885.12674554456	3240.75686949216
ENSSSAG00000000849	1010.89514027382	863.270747236238	736.016145751323	914.98851258328	797.558640848772	824.547560393503	710.395183350914	765.286538147786	861.857598796793	780.696357801672	842.27000922848	854.412464828704	635.85401412969	667.055752496353	672.387604946492	689.030311941014	832.384628989643	646.173763444123	625.682665822984	716.449144903086	707.710116884916	684.076523237899	771.40884026326	683.60571441185	694.847279031675	619.630303215575
ENSSSAG00000000850	5.20543326608558	17.0454733530722	6.58332867398321	5.33832271052089	10.5497174715446	18.7131361224057	20.143530718835	17.5314645193218	12.5326049042039	28.4685908875785	18.0387316638719	20.60480220648	46.6456612682012	36.6812735588626	21.2109654557253	31.3195596336825	20.6686928191559	42.8244762223646	42.4671492640034	32.6950998666091	37.9928589064534	25.041070734166	32.3919730748181	50.4299297516938	39.8232630275071	35.1492068274637
ENSSSAG00000000852	169.69712447439	161.107215885489	172.48321125836	182.570636699814	212.049321178047	194.14878726996	131.604400696389	147.87409203254	195.7014458118	144.532846044629	157.838902058879	185.44321985832	159.57726223332	144.00796286072	159.08224091794	154.755471131137	212.323844414965	210.315761003168	131.648162718411	160.632447170732	175.065134176795	180.978647578745	221.945000697828	156.893114783048	167.532347908823	176.750297189532
ENSSSAG00000000853	4.16434661286847	6.04839377044498	1.31666573479664	3.20299362631253	3.16491524146338	3.50871302295108	2.68580409584466	9.14685105355919	3.85618612437044	3.28483741010521	5.20348028765535	4.120960441296	6.13758700897384	4.07569706209584	0	3.68465407455088	3.75794414893744	1.90331005432731	2.8311432842669	5.68610432462766	2.23487405332079	3.41469146374991	4.79881082589897	0	2.74643193293152	2.0085261044265
ENSSSAG00000000854	16.6573864514739	21.4443051861231	21.0666517567463	14.9473035894585	13.714632713008	9.35656806120287	40.28706143767	25.9160779850844	29.8854424638709	41.6079405279993	40.9340449295555	43.956911373824	46.6456612682012	47.5497990577848	39.2402860930918	58.9544651928141	42.2768716755462	39.9695111408736	52.3761507589376	88.1346170317288	52.1470612441517	56.9115243958318	47.9881082589897	47.6282669877109	45.3161268933701	56.238730923942
ENSSSAG00000000855	244.655363506022	239.186480922142	250.166489611362	206.059256626106	225.763953891055	202.335784323512	416.299634855923	323.950974813555	295.962285045431	317.534282976837	301.454957998167	321.434914421088	563.430487423798	555.6533661324	506.942074391835	604.283268226344	428.405632978868	586.219496732813	560.566370284846	544.444489083099	472.30338326846	549.765325663736	581.855812640251	501.497634752955	487.491668095345	565.400098396059
ENSSSAG00000000856	1014.01840023347	1281.15977137607	1169.19917249942	1403.97887286699	1090.84078655771	1342.66751678261	1761.8874868741	1552.67796634167	1652.37575429273	1378.53676644082	1448.64891208325	1254.14562763442	1306.07851550963	1483.55373060289	1340.53301680184	1425.96112685119	1317.15942420257	1423.67592063683	1305.15705404704	1208.29716898338	1168.094171869	1280.50929890622	1122.92173326036	1434.45133515929	1252.37296141677	1190.0517168727
ENSSSAG00000000857	7.28760657251982	10.4472256034959	7.89999440877986	8.54131633683342	6.32983048292677	8.18699705355252	45.6586696293593	25.1538403972878	26.0292563395005	35.0382657077889	24.9767053807457	31.594030049936	60.1483526879436	54.3426274946112	42.4219309114506	62.6391192673649	37.5794414893744	73.2774370916016	87.7654418122738	42.6457824347075	61.0865574574348	64.8791378112483	55.1863244978382	75.6448946275408	64.5411504238908	45.1918373495962
ENSSSAG00000000859	383.119888383899	345.308298894495	356.81641412989	398.238874204858	391.394518194305	361.397441363961	333.039707884738	349.867052798639	334.524146289136	339.433199044205	309.780526458415	366.765479275344	299.514246037923	357.302775777069	342.557092109963	292.929998926795	329.759599069261	349.257394969062	302.932331416558	366.753728938484	346.405478264722	366.510217109157	317.921217215807	280.166276398299	341.930775649975	344.462226909145
ENSSSAG00000000860	3914.48581609636	3520.16517439898	3755.13067564003	3691.98398659625	3698.73094552354	3397.60377722429	2944.98419109367	3277.62162752538	3864.86254315027	3276.07784367826	3655.27145273496	3369.5719874997	2776.64436285976	2919.55766214799	2906.96281570715	2641.89697145298	3129.42799002765	2948.22727415301	2543.78224091381	2645.46003703302	2704.94256253593	2705.57386977785	2803.70522503148	2549.51311522452	2363.30467828758	2661.29708836511
ENSSSAG00000000861	2223.76109127176	2093.84395253223	2230.43175474551	2231.41889299773	2280.84891734794	2454.9295450581	2237.27481183861	2218.8736180759	2250.08460357015	2100.1060508606	2088.33008877902	2405.26724423643	2629.34227464439	2393.79274113762	2514.55995477623	2739.54030442858	2448.30061303274	2550.4354727986	2576.34038868288	2732.17312798359	2457.61650063509	2394.8369465766	2808.50403585738	2748.43117146731	2798.61413965722	2597.02425302346
ENSSSAG00000000862	23.9449930239937	21.4443051861231	17.1166545523564	26.6916135526044	30.5941806674794	19.8827071300561	26.8580409584466	49.5454432067789	44.3461404302601	37.2281573145257	39.5464501861807	46.704218334688	94.5188399381971	74.7211128050904	108.175923824199	106.854968161976	96.7670618351391	114.198603259639	118.90801793921	152.10329068379	103.54916447053	151.384654892913	115.171459821575	98.0581967394047	142.814460512439	163.69487751076
ENSSSAG00000000863	694.404797695817	767.046300888249	854.516061883021	771.92146394132	812.328245308935	647.942338238299	629.821060475574	567.10476532067	579.391965186659	629.593836936832	518.613535336317	638.74886840088	526.604965369955	626.298781875394	653.297736036339	663.237733419158	489.472225399102	566.234741162376	734.68168226726	643.951314764083	595.966414218877	611.229772011234	638.241839844564	479.084332641092	655.024016004168	594.523726910244
ENSSSAG00000000864	0	2.19941591652545	1.31666573479664	5.33832271052089	5.2748587357723	3.50871302295108	8.05741228753399	12.1958014047456	26.9933028705931	28.4685908875785	9.71316320362333	17.857495245616	66.2859396969174	65.2111529935335	71.0567342766797	47.9005029691614	121.193698803232	55.1959915754921	50.9605791168041	46.9103606781782	46.1873971019629	56.9115243958318	32.3919730748181	50.4299297516938	65.9143663903566	69.2941506027142
ENSSSAG00000000865	1.04108665321712	0	0	0	1.05497174715446	0	0	2.2867127633898	1.92809306218522	0	1.38759474337476	1.373653480432	8.59262181256337	5.43426274946112	6.36328963671759	0	1.87897207446872	0.951655027163657	2.8311432842669	5.68610432462766	3.72479008886798	10.2440743912497	5.99851353237372	2.80166276398299	13.7321596646576	4.017052208853
ENSSSAG00000000866	1104.59293906336	879.766366610179	945.36599758399	948.08611338851	991.673442325193	1078.34446905363	1047.46359737942	1002.34242795253	1018.0331368338	946.0331741103	924.484997773435	1111.28566566949	873.992390077874	986.318689027193	940.706317961417	878.789996780385	1094.50123337803	973.543092788421	812.538122584599	875.66006599266	929.707606181447	902.616776917893	864.98565136829	846.102154722863	895.336810135677	1042.42504819735
ENSSSAG00000000867	1.04108665321712	3.29912387478817	5.26666293918657	4.27065816841671	4.21988698861784	2.33914201530072	6.71451023961166	6.09790070237279	5.78427918655566	7.66462062357882	4.85658160181166	6.86826740216	27.0053828394849	23.0956166852098	13.7871275462214	22.1079244473053	13.152804521281	12.3715153531275	21.2335746320017	17.058312973883	24.5836145865287	23.9028402462494	23.9940541294949	44.8266042237279	30.2107512622468	36.153469879677
ENSSSAG00000000869	6.2465199193027	3.29912387478817	2.63333146959329	0	2.10994349430892	2.33914201530072	13.4290204792233	9.14685105355919	6.74832571764827	12.0444038370524	12.8352513762165	16.483841765184	22.0953132323058	24.454182372575	28.6348033652291	33.1618866709579	27.2450950797965	39.9695111408736	24.0647179162686	39.8027302723937	23.8386565687551	38.6998365891656	38.3904866071918	16.8099765838979	19.2250235305207	25.1065763053312
ENSSSAG00000000870	598.624825599842	702.71338532988	633.316218437185	756.974160351862	627.708189556904	636.246628161796	488.816345443729	463.440453380332	517.692987196732	552.947630701044	549.140619690562	453.30564854256	344.93238990433	365.45416990126	383.918474748628	357.411445231435	366.399554521401	431.099727305137	273.205326931756	339.744733396503	270.419760451815	338.054454911241	239.940541294949	277.364613634316	234.819930265645	302.283178716188
ENSSSAG00000000871	16.6573864514739	21.4443051861231	21.0666517567463	30.9622717210211	18.9894914487803	23.3914201530072	21.4864327667573	16.7692269315252	15.4247444974818	26.2786992808417	18.7325290355593	16.483841765184	23.3228306341006	19.0199196231139	28.6348033652291	20.2655974100298	18.7897207446872	17.1297904889458	19.8180029898683	19.9013651361968	21.6037825154343	23.9028402462494	25.1937568359696	19.6116393478809	24.7178873963837	21.0895240964782
ENSSSAG00000000873	167.614951167956	159.457653948095	156.683222440801	148.405371352481	178.290225269104	180.113935178155	193.377894900816	204.279673529489	158.103631099188	212.41948585347	150.207130970318	159.343803730112	152.212157822551	184.764933481678	146.355661644505	180.548049652993	175.683888962825	214.122381111823	196.764458256549	170.58312973883	184.749588407852	179.840417090829	160.760162667616	210.124707298724	155.173404210631	196.835558233797
ENSSSAG00000000874	22.9039063707766	12.6466415200213	11.8499916131698	20.2856262999794	26.3742936788615	23.3914201530072	40.28706143767	27.4405531606776	26.0292563395005	33.9433199044205	32.2615777834632	24.725762647776	61.3758700897384	58.418324556707	41.3613826386643	62.6391192673649	47.9137878989524	47.5827513581829	69.363010464539	42.6457824347075	64.0663895285292	81.9525951299978	58.7854326172624	64.4382435716088	49.4357747927674	62.2643092372215
ENSSSAG00000000875	9.36977987895405	4.39883183305089	3.94999720438993	7.47365179472924	5.2748587357723	4.67828403060144	10.7432163833787	11.433563816949	4.82023265546305	7.66462062357882	6.93797371687381	10.989227843456	14.7302088215372	14.9442225610181	7.42383790950385	20.2655974100298	14.0922905585154	5.70993016298194	24.0647179162686	28.4305216231383	13.4092443199247	3.41469146374991	13.1967297712222	22.4133021118639	5.49286386586305	21.0895240964782
ENSSSAG00000000876	18.7395597579081	58.8343757670557	69.7832839442221	39.5035880578546	34.8140676560972	38.5958432524619	65.8022003481943	59.4545318481347	50.1304196168157	75.5512604324198	63.829358195239	53.572485736848	110.476566161529	58.418324556707	62.5723480943896	73.6930814910176	57.308648271296	69.470816982947	128.817019434144	66.8117258143751	79.7105079017747	85.3672865937478	59.9851353237372	112.06651055932	101.617981518466	89.3794116469792
ENSSSAG00000000877	1530.39738022916	1222.32539560902	1303.49907744868	1394.36989198806	1259.63626610243	1123.957738352	1102.52258134423	1101.43331436609	1151.07155812458	1012.82486811577	1138.86838562484	1190.95756753454	1044.61730892735	1048.812710646	1119.9389760623	994.856600128737	1213.81596010679	1113.43638178148	862.08313005927	939.628739644722	902.889117541598	984.569372047891	884.180894671886	854.507143014812	957.131528626636	1040.41652209293
ENSSSAG00000000879	14.5752131450396	12.6466415200213	15.7999888175597	13.8796390473543	8.43977397723569	12.865281084154	12.086118431301	17.5314645193218	9.6404653109261	17.5191328538945	13.8759474337476	17.857495245616	31.9154524466639	20.3784853104792	32.8769964563742	23.9502514845807	27.2450950797965	18.0814455161095	31.1425761269359	29.8520477042952	16.3890763910191	19.3499182945828	29.9925676618686	14.008313819915	31.5839672287125	32.136417670824
ENSSSAG00000000880	677.747411244343	702.71338532988	807.116095430342	752.703502183445	699.446268363408	719.286169704971	778.883187794953	797.300516835243	667.120199516086	719.379392813041	694.491169059068	696.442314579024	726.690301862502	680.641409370005	715.870084130729	584.017670816314	605.029007978928	611.914182466232	641.253953886452	564.345854219296	613.100448627669	549.765325663736	470.283460938099	557.530890032615	650.904368104771	624.651618476641
ENSSSAG00000000881	2462.16993485848	2937.86981049887	3119.18112573325	2627.52243811838	3214.49891357964	2761.3571490625	2254.7325384616	2980.3489682847	2845.86535978538	2517.28040194396	2727.31746810309	2516.53317615142	1801.99554583472	2086.75689579307	2011.86007347554	1718.89112577799	2385.35504853804	1866.19550826793	2171.48689903271	2250.2757864714	2327.24884752471	2207.02891607036	2297.43068289913	1865.90740081267	2149.08298751892	2268.63023494973
ENSSSAG00000000882	2.08217330643423	3.29912387478817	0	1.06766454210418	1.05497174715446	3.50871302295108	1.34290204792233	0	0	4.37978321347361	0.34689868584369	0	2.45503480358953	2.71713137473056	0	0	0	0.951655027163657	0	0	0	0	0	2.80166276398299	0	1.00426305221325
ENSSSAG00000000883	883.882568581332	804.436371469182	793.949438082376	922.462164378009	868.241747908121	780.10386210279	721.138399734292	732.510321872532	780.877690185014	734.708634060199	797.866977440488	706.057888942048	532.742552378929	570.597588693418	699.961860038935	654.026098232781	702.735555851302	649.980383552778	574.72208670618	561.502802056982	562.443303419065	624.888537866234	567.459380162554	529.514262392785	534.181010955181	612.600461850082
ENSSSAG00000000884	1279.49549680384	1106.3062060123	1083.61589973764	1158.41602818303	1078.18112559186	1024.54420270171	1083.72195267332	948.223559218969	1144.32323240693	1012.82486811577	1125.33933687693	1009.63530811752	930.458190560434	892.577656598989	1032.97401769382	821.677858624846	1177.17600465465	940.235166837693	707.785821066724	806.005288015971	909.59373970156	936.763691555392	862.586245955341	792.870562207187	711.325870629265	882.747222895446
ENSSSAG00000000885	255.066230038194	247.434290609113	177.749874197547	228.480212010294	256.358134558534	286.544896874338	319.610687405515	299.559372004064	271.861121768116	352.572548684626	291.3948961087	265.115121723376	817.526589595315	804.270886920246	852.680811320157	841.943456034876	964.852160239688	872.667659909074	1044.69187189448	1059.0369304619	1221.7311491487	841.152330570395	1084.53124665317	1168.29337258091	1163.1139235965	1191.05597992491
ENSSSAG00000000887	15.6162997982567	10.9970795826272	5.26666293918657	17.0826326736668	7.38480223008123	19.8827071300561	32.229649150136	38.8741169776266	28.9213959327783	22.9938618707365	29.8332869825574	19.231148726048	58.9208352861488	32.6055764967667	41.3613826386643	47.9005029691614	18.7897207446872	43.7761312495282	83.5187268858734	58.2825693274336	48.4222711552837	42.1145280529156	26.3934595424444	72.8432318635578	39.8232630275071	24.102313253118
ENSSSAG00000000888	44.766726088336	28.5924069148308	32.9166433699161	29.894607178917	14.7696044601625	40.9349852677626	88.6315351628739	78.5104715430497	101.224885764724	70.0765314155778	77.0115082572992	94.782090149808	34.3704872502535	62.4940216188029	71.0567342766797	29.477232596407	77.9773410904519	104.682052988002	92.0121567386741	59.7040954085905	40.2277329597742	95.6113609849975	51.587216378414	58.8349180436428	50.8089907592332	46.1961004018095
ENSSSAG00000000889	92.6567121363234	99.5235702227765	82.9499412921885	120.646093257772	123.431694417072	105.261390688532	98.0318494983302	100.615361589151	113.757490668928	82.1209352526302	111.701376841668	108.518624954128	138.709466402809	168.462145233295	163.324434009085	121.593584460179	191.65515159581	150.361494291858	120.323589581343	139.309555953378	151.22647760804	158.214037820412	129.567892299272	134.479812671184	163.412700009426	154.65651004084
ENSSSAG00000000890	4259.08549831122	4237.17476318627	4262.04698353673	3747.50254278566	4196.67761018045	3656.07896991502	3467.37308773546	3305.82441827385	3404.04830128801	3463.31357605426	3301.08789448856	3119.56705406107	2194.80111440904	2257.9361724011	2369.26484140452	2081.82955212125	2491.51697074552	2363.91108747452	1782.20469744601	1744.21250157954	1775.23495635448	1794.98947944454	1587.20668066609	1596.94777547031	1513.28399504527	1828.76301808033
ENSSSAG00000000891	2475.7040613503	2241.20481893943	2168.54846521007	2236.75721570825	2039.26038724957	1956.69229579905	1759.20168277826	1878.91565391862	2007.14487773481	1956.66815061934	2042.88636093349	2009.65504187202	1907.56204238907	1616.69316796468	1842.17234982974	1868.1196157973	1985.1339966762	2018.46031261412	1671.7901093596	1759.84928847226	1577.82108164448	1777.91602212579	1632.79538351213	1636.17105416607	1580.57157740209	1776.54133936524
ENSSSAG00000000892	4698.42406596885	5950.5197621596	5747.24593238735	4955.03113990549	5672.58308444954	5413.94419441351	3953.50362908335	4212.12491016401	3684.58584183596	4277.95325376035	4019.168174185	3752.82130854022	3786.89118453686	3905.87635117518	3866.75900257872	3544.63721971795	3585.07871808632	3969.35311829961	3858.84829645578	3570.87351586617	3915.49934141802	3750.46945768532	3094.03327999836	3751.42644097323	3732.40099685394	3697.69655824918
ENSSSAG00000000893	0	1.09970795826272	0	3.20299362631253	0	1.16957100765036	8.05741228753399	12.9580389925422	7.71237224874088	10.949458033684	9.36626451777964	2.747306960864	8.59262181256337	20.3784853104792	14.8476758190077	12.8962892609281	19.7292067819216	9.51655027163657	14.1557164213345	15.6367868927261	17.1340344087927	29.5939926858326	16.7958378906464	16.8099765838979	26.0911033628495	13.0554196787722
ENSSSAG00000000894	4.16434661286847	12.09678754089	5.26666293918657	6.40598725262507	11.6046892186991	16.373994107105	9.40031433545633	18.2937021071184	11.5685583731113	18.6140786572629	11.1007579469981	12.362881323888	24.5503480358953	32.6055764967667	19.0898689101528	36.8465407455088	7.51588829787488	13.3231703802912	36.8048626954697	28.4305216231383	26.8184886398494	36.4233756133324	32.3919730748181	53.2315925156768	28.837535295781	25.1065763053312
ENSSSAG00000000895	14.5752131450396	15.9457653948095	25.0166489611362	26.6916135526044	25.3193219317071	28.0697041836086	10.7432163833787	12.9580389925422	13.4966514352965	13.1393496404208	13.8759474337476	10.989227843456	8.59262181256337	9.50995981155696	7.42383790950385	1.84232703727544	7.51588829787488	12.3715153531275	12.740144779201	11.3722086492553	5.95966414218877	6.82938292749982	10.7973243582727	2.80166276398299	16.4785915975891	15.0639457831987
ENSSSAG00000000896	1.04108665321712	0.549853979131362	0	0	0	0	1.34290204792233	9.90908864135579	1.92809306218522	1.0949458033684	2.08139211506214	1.373653480432	8.59262181256337	8.15139412419168	9.54493445507638	1.84232703727544	10.334346409578	3.80662010865463	19.8180029898683	22.7444172985107	30.5432787287174	17.0734573187496	17.9955405971212	16.8099765838979	24.7178873963837	15.0639457831987
ENSSSAG00000000897	289.422089594358	252.932830400426	285.716464450872	274.389787320774	285.897343478859	328.649453149751	456.586696293593	358.251666264402	360.553402628636	389.800705999152	360.774633277438	420.337965012192	537.652621986108	460.55376801683	343.61764038275	700.084274164667	345.730861702245	444.422897685428	461.476355335504	439.251559077487	421.646238059855	408.624745162073	445.08970410213	535.117587920751	524.568499189921	421.790481929565
ENSSSAG00000000898	233.203410320634	312.866914125745	347.599753986314	337.38199530492	316.491524146338	355.549586325709	550.589839648156	487.069818602027	405.863589589989	447.832833577677	437.439242848893	473.91045074904	638.309048933279	552.936234757669	576.938260395728	810.623896401194	483.835309175696	572.896326352522	751.668541972861	626.8930017902	661.522719782953	635.132612257483	497.876623187019	871.31711959871	781.359884919018	641.724090364266
ENSSSAG00000000899	622.569818623836	516.86274038348	516.132968040284	537.035264678401	454.692823023573	366.075725394562	538.503721216855	512.223658999315	635.30666399003	621.929216313253	592.156056735179	521.98832256416	506.964686941239	493.159344513597	589.664839669163	488.216664877992	546.780873670398	511.990404614048	363.801912028296	389.498146236995	426.115986166497	380.168982964157	386.304271484867	339.001194441942	391.366550442742	395.67964257202
ENSSSAG00000000900	156.162997982567	143.511888553285	160.63321964519	171.893991278773	161.410677314633	122.804955803288	192.034992852894	262.20973020203	212.090236840374	193.805407196207	261.561609126142	232.147438193008	327.747146279203	326.055764967667	348.920381746681	263.452766330388	277.148380984136	297.868023502225	345.399480680561	392.341198399309	403.767245633289	389.27482686749	381.505460658969	411.8444263055	446.295189101373	374.590118475542
ENSSSAG00000000901	64.5473724994612	42.8886103722462	21.0666517567463	54.4508916473131	60.1333895878043	64.3264054207698	30.8867471022136	36.5874042142368	26.0292563395005	22.9938618707365	21.5077185223088	35.714990491232	18.4127610269215	14.9442225610181	20.150417182939	14.7386162982035	31.9425252659683	30.452960869237	16.9868597056014	25.5874694608245	23.8386565687551	17.0734573187496	28.7928649553938	19.6116393478809	16.4785915975891	22.0937871486915
ENSSSAG00000000902	166.573864514739	214.992905840362	227.783172119819	218.871231131356	180.400168763413	201.166213315862	233.664956338486	219.524425285421	189.917166625244	213.514431656839	211.608198364651	192.31148726048	327.747146279203	236.390429601559	220.594040739543	324.249558560477	206.686928191559	251.236927171206	394.944488155232	375.282885425426	332.996233944797	355.127912229991	329.918244280555	529.514262392785	542.420306753976	384.632748997675
ENSSSAG00000000903	358.133808706688	393.695449058055	363.399742803873	306.419723583899	382.954744217069	347.362589272157	316.92488330967	368.922992493554	358.625309566451	348.192765471152	322.615777834632	385.996628001392	346.159907306124	362.73703852653	347.859833473895	423.735218573351	372.975956782041	376.855390756808	396.360059797366	307.049633529894	399.297497526647	390.413057355406	362.310217355373	375.422810373721	377.634390778084	380.615696788822
ENSSSAG00000000905	11.4519531853883	14.8460574365468	9.2166601435765	14.9473035894585	20.0444631959348	28.0697041836086	150.405029367301	134.916053039998	122.433909448761	154.387358274945	138.412575651632	153.849189808384	423.493503619195	460.55376801683	419.977116023361	591.386978965416	327.880626994792	516.748679749866	387.866629944565	359.6460985327	319.586989624873	328.948611007908	295.126865792787	445.464379473296	344.677207582906	357.517646587917
ENSSSAG00000000906	21.8628197175594	20.3445972278604	14.4833230827631	17.0826326736668	11.6046892186991	15.2044230994547	18.8006286709127	21.3426524583048	17.352837559667	12.0444038370524	20.4670224647777	15.110188284752	14.7302088215372	16.3027882483834	15.908224091794	22.1079244473053	11.2738324468123	14.2748254074549	25.4802895584021	29.8520477042952	14.1542023376983	20.4881487824995	9.59762165179795	14.008313819915	10.9857277317261	19.0809979920517
ENSSSAG00000000907	1.04108665321712	0	0	1.06766454210418	1.05497174715446	0	1.34290204792233	0.762237587796599	0	0	0.693797371687381	2.747306960864	1.22751740179477	1.35856568736528	0	0	2.81845811170308	0	0	0	1.48991603554719	1.13823048791664	2.39940541294949	0	2.74643193293152	2.0085261044265
ENSSSAG00000000908	0	1.64956193739408	1.31666573479664	1.06766454210418	1.05497174715446	1.16957100765036	5.37160819168933	0.762237587796599	0.96404653109261	4.37978321347361	1.38759474337476	0	1.22751740179477	1.35856568736528	1.06054827278626	9.2116351863772	4.6974301861718	5.70993016298194	11.3245731370676	1.42152608115692	0.744958017773596	5.69115243958318	1.19970270647474	5.60332552796598	2.74643193293152	1.00426305221325
ENSSSAG00000000909	1674.06733837312	1412.57487238847	1265.31577113957	1150.9423763883	1457.97095456747	1189.45371478042	1583.28151450043	1433.7689026454	1662.98026613475	1642.4187050526	1659.21641439037	1582.44880945766	1924.7472860142	1546.04775222169	1797.62932237272	1759.42232059804	1833.87674468147	2081.26954440692	2238.01876621298	2214.73763444248	2365.24170643117	2181.98784533619	2019.09965499699	2039.61049217962	2033.73284633579	2211.38724097358
ENSSSAG00000000910	1491.87717406013	1520.34625229821	1504.94893487256	1556.65490238789	1635.20620808941	1877.16146727883	1463.76323223534	1340.01367934642	1439.32147092127	1342.40355492966	1314.74601934759	1435.46788705144	1484.06853876987	1510.72504435019	1423.25578207917	1437.01508907484	1510.69354787285	1549.29438422243	1562.79109291533	1394.51708561493	1463.84250492512	1414.82049648038	1542.81768052652	1669.79100733386	1509.16434714587	1557.61199398275
ENSSSAG00000000911	17295.572569896	15197.9639831908	13794.7069034644	12029.3763958878	10754.3819904926	8558.92063398533	14837.7247274938	13955.8079949679	16395.539354292	14679.9383857602	15810.254506012	14994.8013923957	13619.3055729129	15444.1747339685	16243.3573459944	14018.2664266288	15974.0810910958	15056.1341847562	8762.38846480604	9818.48064255082	11220.5576637059	10675.4637461701	7820.86194350885	9021.35410002523	8897.06624673167	9959.27668879879
ENSSSAG00000000912	6.2465199193027	4.39883183305089	2.63333146959329	1.06766454210418	2.10994349430892	7.01742604590216	2.68580409584466	6.09790070237279	4.82023265546305	9.85451223031563	2.42829080090583	4.120960441296	2.45503480358953	8.15139412419168	4.24219309114506	3.68465407455088	10.334346409578	4.75827513581829	7.07785821066724	1.42152608115692	4.46974810664157	1.13823048791664	7.19821623884846	0	4.11964789939729	4.017052208853
ENSSSAG00000000913	185.313424272647	184.750936988138	198.816525954293	162.285010399835	133.981411888617	146.196375956295	149.062127319379	141.776191330167	150.391258850447	129.203604797472	129.74010850554	159.343803730112	125.206774983066	108.685254989222	112.418116915344	130.805219646556	130.588559175576	145.60321915604	154.297308992546	164.897025414202	120.683198879323	119.514201231247	112.772054408626	100.859859503388	104.364413451398	97.4135160646852
ENSSSAG00000000914	436.215307697972	552.603249027018	604.349572271659	550.914903725756	486.341975438206	573.089793748676	860.800212718215	696.685155246092	645.911175832049	750.037875307356	680.268322939477	725.289037668096	1377.27452481373	1294.71310005911	1084.94088306035	1582.5589250196	869.024584441783	1082.98342091224	1663.2966795068	1368.92961615411	1445.21855448078	1415.9587269683	1330.47030148049	1801.46915724106	1588.81087320089	1366.80201406223
ENSSSAG00000000916	778.732816606403	776.943672512614	863.732722026598	884.026240862259	937.869883220316	1044.42690983177	758.739657076118	802.636179949819	703.753967697605	858.437509840828	753.117046966652	761.004028159328	784.383619746856	737.701168239347	750.868177132675	666.922387493709	605.029007978928	715.64458042707	731.850538982993	753.408823013165	616.080280698764	663.588374455399	679.031731864705	722.828993107612	756.641997522635	758.218604421003
ENSSSAG00000000917	585.09069910802	436.584059430301	398.949717643383	434.5394686364	462.077625253654	519.28952739676	491.502149539574	497.741144831179	579.391965186659	621.929216313253	692.409776944006	861.280732230864	899.770255515564	703.737026055215	996.915376419089	810.623896401194	1410.16854188878	1043.01390977137	1058.84758831582	1232.46311236305	1325.28031361923	1110.91295620664	1000.55205719994	1249.54159273641	1201.56397065754	1196.07729518598
ENSSSAG00000000918	0	0	0	0	0	0	1.34290204792233	0	0	0	0.34689868584369	0	1.22751740179477	1.35856568736528	0	0	0	0	1.41557164213345	0	0	3.41469146374991	1.19970270647474	0	1.37321596646576	1.00426305221325
ENSSSAG00000000919	46.8488993947702	37.3900705809326	40.8166377786959	68.3305306946674	50.6386438634141	53.8002663519165	47.0015716772816	33.5384538630504	43.3820938991675	48.1776153482097	44.0561331021487	42.583257893392	35.5980046520483	20.3784853104792	39.2402860930918	57.1121381555386	42.2768716755462	34.2595809778917	25.4802895584021	28.4305216231383	53.6369772796989	29.5939926858326	29.9925676618686	28.0166276398299	41.1964789939728	40.17052208853
ENSSSAG00000000920	145.752131450396	116.019189596717	122.449913336088	116.375435089355	149.805988095933	125.144097818588	103.40345769002	98.3286488257613	100.260839233631	88.6906100728407	88.459164890141	100.276704071536	71.1960093040965	80.1553755545515	72.117282549466	71.8507544537422	80.795799202155	85.6489524447292	59.4540089696048	56.8610432462766	59.5966414218877	67.1555987870816	61.1848380302119	42.0249414597449	60.4215025244935	65.2770983938612
ENSSSAG00000000922	324.81903580374	266.129325899579	275.183138572498	372.614925194358	340.755874330891	294.731893927891	244.408172721864	251.538403972878	289.213959327783	281.40107146568	287.579010564419	247.25762647776	202.540371296137	218.72907566581	248.168295831986	217.394590398502	256.47968816498	219.832311274805	162.790738845347	176.269234063458	152.716393643587	182.116878066662	184.754216797111	154.091452019065	151.053756311234	185.788664659451
ENSSSAG00000000924	296.709696166878	292.522316897884	435.816358217689	446.283778599546	375.569941986988	359.05829934866	482.101835204117	549.573300801348	526.369405976565	574.846546768412	551.915809177311	501.38352035768	639.536566335074	705.09559174258	693.598570402217	727.719179723799	576.844426861897	591.929426895795	588.877803127514	611.256214897474	712.924823009331	693.182367141232	646.639758789887	680.804051647867	681.115119367018	678.881823296157
ENSSSAG00000000925	110.355185241014	70.9311633079457	75.0499468834087	89.6838215367509	85.4527115195113	90.0569675890777	118.175380217165	106.713262291524	95.4406065781684	133.583388010945	103.37580838142	98.903050591104	135.026914197424	139.932265798624	145.295113371718	176.863395578442	137.164961436217	167.491284780804	118.90801793921	125.094295141809	134.092443199247	145.69350245333	164.35927078704	221.331358354656	159.293052110028	181.771612450598
ENSSSAG00000000926	41.6434661286847	28.0425529356994	27.6499804307295	43.7742462262713	29.5392089203249	36.2567012371611	13.4290204792233	25.9160779850844	20.2449771529448	10.949458033684	23.9360093232146	35.714990491232	15.957726223332	19.0199196231139	8.48438618229012	25.7925785218562	30.0635531914995	4.75827513581829	12.740144779201	14.2152608115692	5.95966414218877	9.10584390333309	15.5961351841717	8.40498829194897	9.61251176526033	15.0639457831987
ENSSSAG00000000928	1998.88637417686	2297.28992481083	2132.99849037056	2030.69795908215	1992.84163037478	2225.69362755863	2066.72625175247	1924.64990918641	1753.60064005746	1895.35118563071	1783.75304260826	1887.39988211357	1598.22765713679	1650.65731014882	1505.9785473565	1645.19804428697	1582.09448670266	1739.62538965517	1660.46553622253	1366.0865639918	1495.13074167161	1483.11432575538	1263.28694991791	1669.79100733386	1538.00188244165	1525.47557631193
ENSSSAG00000000929	279.011223062187	301.869834543118	363.399742803873	319.231698089149	317.546495893493	374.262722448115	323.639393549282	277.454481957962	263.184702988283	285.780854679153	276.131353931577	263.741468242944	223.408167126648	264.92030903623	239.683909649696	274.506728554041	196.352581781981	249.333617116878	339.737194112028	280.040637987912	345.660520246948	313.013384177075	268.733406250343	322.191217858044	319.959320186522	265.125445784298
ENSSSAG00000000930	86.4101922170207	85.2273667653611	98.7499301097482	81.1425051999175	85.4527115195113	87.717825573777	102.060555642097	89.9440353599987	85.8001412672423	96.3552306964195	96.0909359787022	93.408436669376	87.1537355274285	82.8725069292821	97.5704410963364	108.697295199251	78.9168271276863	68.5191619557833	56.6228656853379	66.8117258143751	62.576473492982	51.2203719562487	70.7824596820099	64.4382435716088	70.0340142897538	76.323991968207
ENSSSAG00000000931	2.08217330643423	1.64956193739408	1.31666573479664	1.06766454210418	0	1.16957100765036	0	0	0	0	1.04069605753107	0	0	0	0	0	0	0.951655027163657	0	1.42152608115692	0	2.27646097583327	0	0	0	0
ENSSSAG00000000933	1.04108665321712	7.1481017287077	6.58332867398321	5.33832271052089	4.21988698861784	7.01742604590216	1.34290204792233	6.09790070237279	6.74832571764827	12.0444038370524	7.63177108856119	10.989227843456	6.13758700897384	19.0199196231139	9.54493445507638	18.4232703727544	8.45537433510924	9.51655027163657	1.41557164213345	4.26457824347075	7.44958017773596	2.27646097583327	5.99851353237372	16.8099765838979	8.23929579879457	7.02984136549275
ENSSSAG00000000934	0	0	3.94999720438993	5.33832271052089	3.16491524146338	0	0	3.811187938983	3.85618612437044	4.37978321347361	6.93797371687381	5.494613921728	8.59262181256337	2.71713137473056	4.24219309114506	5.52698111182632	0	1.90331005432731	1.41557164213345	0	0.744958017773596	0	4.79881082589897	0	0	3.01278915663975
ENSSSAG00000000935	1195.16747789325	1066.16686553571	1260.04910820039	1117.84477558307	1219.54733971056	1230.38870004818	737.25322430936	698.971868009481	746.17201506568	687.625964515357	691.369080886475	637.375214920448	549.927796004056	508.103567074615	575.877712122942	497.428300064369	559.933678191679	551.008260727758	508.190219525908	528.807702190373	555.738681259102	491.715570779987	461.885541992776	487.489320933041	479.252372296551	479.03347590572
ENSSSAG00000000936	0	0	0	0	0	0	1.34290204792233	0	1.92809306218522	0	1.04069605753107	0	3.6825522053843	1.35856568736528	2.12109654557253	3.68465407455088	1.87897207446872	3.80662010865463	19.8180029898683	15.6367868927261	11.9193282843775	21.6263792704161	13.1967297712222	0	6.86607983232881	10.0426305221325
ENSSSAG00000000937	3.12325995965135	6.04839377044498	2.63333146959329	6.40598725262507	6.32983048292677	15.2044230994547	26.8580409584466	5.33566311457619	6.74832571764827	41.6079405279993	10.7538592611544	2.747306960864	7.3651044107686	31.2470108094014	25.4531585468704	20.2655974100298	16.9107486702185	12.3715153531275	15.5712880634679	11.3722086492553	8.93949621328315	13.6587658549996	13.1967297712222	22.4133021118639	13.7321596646576	14.0596827309855
ENSSSAG00000000939	24.9860796772108	15.9457653948095	15.7999888175597	21.3532908420836	16.8795479544714	21.0522781377065	20.143530718835	18.2937021071184	26.9933028705931	9.85451223031563	26.3643001241205	19.231148726048	35.5980046520483	40.7569706209584	33.9375447291605	23.9502514845807	30.0635531914995	28.5496508149097	19.8180029898683	22.7444172985107	20.1138664798871	22.7646097583327	23.9940541294949	16.8099765838979	17.8518075640549	21.0895240964782
ENSSSAG00000000940	397.695101528939	447.031285033797	398.949717643383	375.817918820671	431.483444586175	395.315000585822	334.382609932661	367.398517317961	376.942193657211	374.471464751994	382.976149171434	361.270865353616	306.879350448692	304.318713969823	342.557092109963	302.141634113172	334.457029255432	314.997813991171	273.205326931756	268.668429338657	277.124382611778	287.972313442909	287.928649553938	268.959625342367	259.537817662029	291.236285141842
ENSSSAG00000000941	269.641443183233	290.87275496049	189.599865810717	243.427515599752	278.512541248778	350.871302295108	205.464013332117	214.950999758641	176.420515189948	166.431762111997	183.856303497156	212.91628946696	182.90009286742	191.557761918505	200.443623556604	257.925785218562	168.168000664951	291.206438312079	130.232591076277	137.888029872221	146.011771483625	143.417041477496	175.156595145313	142.884800963133	130.455516814247	125.532881526656
ENSSSAG00000000942	965.087327532267	964.99373337554	1062.54924798089	1103.96513653572	998.00327280812	1142.6708744744	985.690103174992	1035.88088181558	858.965459203516	952.602848930511	1081.63010246063	1145.62700268029	1242.2476106163	1116.74099501426	1087.06197960592	1107.23854940254	827.687198803471	985.914608141549	1176.3400346129	1108.79034330239	1973.39378908226	1220.18308304663	1148.11549009633	1232.73161615252	1305.92838410894	1133.81298594876
ENSSSAG00000000944	60.3830258865928	52.2361280174794	38.1833063091026	40.5712525999587	37.9789828975606	39.7654142601122	26.8580409584466	32.0139786874572	36.6337681815192	37.2281573145257	32.2615777834632	35.714990491232	14.7302088215372	10.8685254989222	11.6660310006489	16.580943335479	13.152804521281	20.9364105976005	0	4.26457824347075	9.68445423105674	4.55292195166655	10.7973243582727	2.80166276398299	15.1053756311234	11.0468935743457
ENSSSAG00000000946	82.2458456041522	62.6833536209752	60.5666238006456	89.6838215367509	79.1228810365846	53.8002663519165	52.373179868971	65.5524325505075	59.7708849277418	40.5129947246309	68.339041111207	48.07787181512	52.783248277175	46.1912333704195	45.6035757298094	57.1121381555386	46.0348158244837	59.0026116841468	38.2204343376031	27.0089955419814	54.3819352974725	39.8380670770823	61.1848380302119	39.2232786957619	27.4643193293152	45.1918373495962
ENSSSAG00000000947	565.310052696894	740.653309889944	751.816134568883	907.514860788551	870.35169140243	826.886702408804	968.232376552001	1162.41232138981	1313.03137534814	1260.28261967703	1352.2110774187	1405.24751048194	1487.75109097526	1340.90433342953	1509.16019217485	1330.16012091287	1461.84027393666	1119.14631194446	1514.66165708279	1488.33780697129	1666.47108575953	1880.35676603828	1632.79538351213	1187.90501192879	1568.2126337039	1613.85072490669
ENSSSAG00000000949	82.2458456041522	74.7801411618652	80.3166098225952	56.5862207315214	56.9684743463409	79.5308285202244	272.609115728233	201.230723178302	221.7307021513	267.16677602189	193.916365386623	181.322259417024	382.985429359967	354.585644402338	371.191895475193	440.31616190883	363.581096409697	405.405041571718	488.37221653604	393.762724480466	392.592875366685	459.845117118321	376.706649833069	635.977447424139	490.238100028277	474.012160644654
ENSSSAG00000000950	1.04108665321712	0.549853979131362	2.63333146959329	1.06766454210418	0	1.16957100765036	28.200943006369	20.5804148705082	22.17307021513	28.4685908875785	26.3643001241205	16.483841765184	127.661809786656	126.346608924971	108.175923824199	130.805219646556	93.0091176862017	137.98997893873	338.321622469894	285.72674231254	238.386565687551	289.110543930826	206.348865513656	302.579578510163	259.537817662029	241.02313253118
ENSSSAG00000000951	5.20543326608558	3.29912387478817	3.94999720438993	2.13532908420835	2.10994349430892	8.18699705355252	9.40031433545633	2.2867127633898	1.92809306218522	5.47472901684202	3.4689868584369	5.494613921728	2.45503480358953	5.43426274946112	2.12109654557253	3.68465407455088	5.63691622340616	5.70993016298194	4.24671492640034	5.68610432462766	3.72479008886798	2.27646097583327	2.39940541294949	0	5.49286386586305	0
ENSSSAG00000000952	7.28760657251982	17.0454733530722	5.26666293918657	8.54131633683342	1.05497174715446	7.01742604590216	9.40031433545633	7.62237587796599	10.6045118420187	2.18989160673681	11.1007579469981	16.483841765184	30.6879350448692	24.454182372575	19.0898689101528	33.1618866709579	18.7897207446872	25.6946857334187	38.2204343376031	12.7937347304122	23.8386565687551	39.8380670770823	34.7913784877676	33.6199531677959	23.3446714299179	40.17052208853
ENSSSAG00000000953	148.875391410048	129.21568509587	125.083244805681	132.390403220918	136.091355382925	108.770103711483	75.2025146836506	118.909063696269	107.00916495128	94.1653390896827	88.1122662042973	93.408436669376	79.7886311166599	93.7410324282043	95.4493445507638	93.9586789010474	81.7352852393894	74.2290921187653	104.752301517875	106.614456086769	125.152946985964	89.9202085454143	105.573838169777	98.0581967394047	98.8715495855348	97.4135160646852
ENSSSAG00000000954	32.2736862497306	23.6437211026485	36.866640574306	18.150297215771	31.6491524146338	23.3914201530072	17.4577266229903	20.5804148705082	22.17307021513	21.8989160673681	22.5484145798399	23.352109167344	33.1429698484587	19.0199196231139	20.150417182939	33.1618866709579	27.2450950797965	18.0814455161095	31.1425761269359	38.3812041912367	19.3689084621135	33.0086841495825	23.9940541294949	16.8099765838979	28.837535295781	19.0809979920517
ENSSSAG00000000955	31259.6678494971	27152.8891974649	29485.412465036	26440.71238521	28348.1458177875	24221.8155684389	19357.9330208004	19360.0724924458	21931.0945358258	20761.2673776683	21904.570618914	23993.6053427057	15941.7684971086	16425.0591602462	16055.6403017113	15464.49315089	18103.8959375061	16532.1511318871	12212.1365566853	13558.5157620747	13917.3056880463	13119.2446037272	14595.5831269717	11710.9503534489	13261.1465881599	13393.8563273681
ENSSSAG00000000956	718.34979071981	582.845217879243	584.599586249709	590.41849178361	493.726777668288	603.498639947586	428.385753287224	554.908963915924	481.059219015212	581.416221588622	553.997201292373	589.297343105328	479.959304101754	478.215121952579	513.305364028552	490.058991915267	443.437409574618	452.036137902737	389.282201586698	464.839028538312	343.425646193628	398.380670770823	434.292379743857	414.646089069483	455.907700866633	417.773429720712
ENSSSAG00000000957	1390.89176869807	1439.5177173659	1572.09888734719	1692.24829923512	1550.80846831706	1656.11254683291	1542.99445306276	1810.31427101692	1570.43179914986	1779.28693047366	1726.51475944405	1596.18534426198	1388.32218142988	1258.03182650025	1464.61716471783	1059.33804643338	1306.825077793	1087.74169604806	1148.02860177023	1289.32415560932	1778.95974644335	1547.99346356663	1296.8786256992	1154.28505876099	1126.03709250192	1347.72101607018
ENSSSAG00000000959	263.39492326393	239.186480922142	280.449801511685	281.863439115503	331.261128606501	396.484571593472	495.530855683341	528.230648343043	564.93126722027	614.264595689674	601.869219938803	634.627907959584	962.373643007098	828.725069292821	837.833135501149	786.673644916613	1148.05193750039	859.344489528783	670.980958371254	723.55677530887	763.581968217936	654.482530552066	785.805272740957	832.093840902949	667.38295970236	793.367811248467
ENSSSAG00000000960	35.396946209382	23.6437211026485	27.6499804307295	32.0299362631253	20.0444631959348	31.5784172065597	32.229649150136	16.7692269315252	18.3168840907596	33.9433199044205	26.3643001241205	19.231148726048	18.4127610269215	17.6613539357486	20.150417182939	18.4232703727544	22.5476648936246	29.5013058420734	29.7270044848024	17.058312973883	15.6441183732455	20.4881487824995	15.5961351841717	42.0249414597449	15.1053756311234	20.085261044265
ENSSSAG00000000961	94.7388854427576	108.321233888878	97.4332643749516	121.713757799876	119.211807428454	111.109245726784	115.489576121321	103.664311940337	127.254142104225	99.6400681065247	117.598654501011	131.870734121472	135.026914197424	149.442225610181	117.720858279275	154.755471131137	113.677810505358	142.748254074549	193.933314972282	126.515821222966	119.938240861549	149.108193917079	141.56491936402	190.513067950843	155.173404210631	159.677825301907
ENSSSAG00000000963	1.04108665321712	8.24780968697042	6.58332867398321	9.6089808789376	5.2748587357723	4.67828403060144	8.05741228753399	9.14685105355919	9.6404653109261	5.47472901684202	6.24417634518642	5.494613921728	9.82013921435814	12.2270911862875	3.18164481835879	3.68465407455088	3.75794414893744	10.4682052988002	14.1557164213345	4.26457824347075	5.95966414218877	3.41469146374991	3.59910811942423	14.008313819915	8.23929579879457	3.01278915663975
ENSSSAG00000000964	1.04108665321712	0	0	0	0	0	1.34290204792233	0	5.78427918655566	0	0.34689868584369	0	1.22751740179477	2.71713137473056	2.12109654557253	1.84232703727544	6.57640226064052	3.80662010865463	22.6491462741352	31.2735737854522	17.8789924265663	26.1793012220826	11.9970270647474	14.008313819915	15.1053756311234	23.0980502009047
ENSSSAG00000000965	239.449930239937	241.385896838668	306.783116207618	232.750870178711	199.389660212193	259.64476369838	237.693662482253	235.531414629149	218.838562558022	248.552697364628	237.278701117084	229.400131232144	298.286728636128	226.880469790002	216.351847648398	241.344841883083	234.87150930859	203.654175813023	250.55618065762	217.493490417008	177.300008230116	213.987331728328	184.754216797111	196.116393478809	232.073498332714	211.899504016996
ENSSSAG00000000966	166.573864514739	168.805171593328	129.033242010071	152.676029520897	161.410677314633	160.231228048099	316.92488330967	326.999925164741	332.596053226951	308.77471654989	311.861918573478	326.929528342816	384.212946761762	391.266917961201	372.252443747979	397.942640051495	445.316381649087	411.1149717347	377.957628449631	453.466819889056	464.853803090724	490.57734029207	479.881082589897	414.646089069483	458.654132799564	431.833112451697
ENSSSAG00000000967	11.4519531853883	8.79766366610179	9.2166601435765	5.33832271052089	2.10994349430892	12.865281084154	21.4864327667573	10.6713262291524	19.2809306218522	7.66462062357882	11.4476566328418	10.989227843456	19.6402784287163	25.8127480599403	12.7265792734352	42.3735218573351	20.6686928191559	19.0331005432731	25.4802895584021	38.3812041912367	18.6239504443399	28.4557621979159	28.7928649553938	36.4216159317789	34.330399161644	19.0809979920517
ENSSSAG00000000968	669.418718018606	640.030031708905	736.016145751323	713.199914125591	695.22638137479	676.012042421908	371.983867274486	466.489403731519	494.555870450509	457.687345807993	510.287966876068	598.912917468352	443.133782047911	427.948191520063	409.371633295498	403.469621163321	334.457029255432	385.420286001281	455.81406876697	466.260554619468	443.994978593063	371.063139060824	493.07781236112	395.034449721602	490.238100028277	384.632748997675
ENSSSAG00000000970	2.08217330643423	1.09970795826272	0	0	1.05497174715446	1.16957100765036	1.34290204792233	1.5244751755932	0.96404653109261	0	0.693797371687381	0	0	0	2.12109654557253	0	0.93948603723436	0.951655027163657	2.8311432842669	1.42152608115692	1.48991603554719	1.13823048791664	2.39940541294949	0	2.74643193293152	5.02131526106625
ENSSSAG00000000971	168.656037821173	212.793489923837	246.216492406972	272.254458236565	231.038812626827	249.118624629527	310.210373070059	302.60832235525	304.638703825265	319.724174583574	245.257370891489	185.44321985832	298.286728636128	308.394411031919	305.437902562444	361.096099305986	243.326883643699	301.674643610879	416.178062787234	315.578790016835	413.451699864346	400.657131746656	238.740838588474	339.001194441942	380.380822711016	328.394018073733
ENSSSAG00000000973	103.067578668495	128.115977137607	117.183250396901	130.25507413671	128.706553152844	92.3961096043784	167.862755990292	185.223733834574	135.930560884058	154.387358274945	149.513333598631	107.144971473696	250.413549966133	225.521904102637	195.140882192673	235.817860771256	154.075710106435	143.699909101712	201.01117318295	153.524816764947	178.044966247889	140.002350013746	166.758676199989	201.719719006775	179.891291607015	199.848347390437
ENSSSAG00000000974	6.2465199193027	5.49853979131362	7.89999440877986	4.27065816841671	4.21988698861784	3.50871302295108	8.05741228753399	3.811187938983	6.74832571764827	8.75956642694723	6.93797371687381	4.120960441296	7.3651044107686	9.50995981155696	8.48438618229012	18.4232703727544	8.45537433510924	8.56489524447292	15.5712880634679	9.95068256809841	12.6642863021511	5.69115243958318	11.9970270647474	2.80166276398299	19.2250235305207	11.0468935743457
ENSSSAG00000000976	1700.09450470355	1887.64871035796	1928.91530147708	1747.76685542454	1798.72682889836	1708.74324217718	1771.28780120956	1788.20938097082	1687.08142941207	1835.12916644544	1760.51083065673	1822.83816853326	1911.24459459445	1944.10749861972	1985.34636665589	1930.75873506466	1870.51670013361	2048.91327348335	1898.28157210095	1836.61169685474	2030.75555645082	2063.61187459286	1719.17397837831	1837.89077317284	1955.45953624724	1988.44084338223
ENSSSAG00000000977	0	0	0	1.06766454210418	1.05497174715446	0	0	0.762237587796599	0	2.18989160673681	3.4689868584369	0	9.82013921435814	2.71713137473056	4.24219309114506	7.36930814910176	0	9.51655027163657	8.49342985280069	9.95068256809841	7.44958017773596	6.82938292749982	4.79881082589897	2.80166276398299	9.61251176526033	7.02984136549275
ENSSSAG00000000978	38.5202061690333	28.0425529356994	35.5499748395094	37.3682589736462	35.8690394032517	22.2218491453568	36.258355293903	30.489503511864	28.9213959327783	29.5635366909469	29.4863882967137	20.60480220648	39.2805568574326	31.2470108094014	29.6953516380154	31.3195596336825	27.2450950797965	24.7430307062551	19.8180029898683	32.6950998666091	21.6037825154343	22.7646097583327	37.1907839007171	39.2232786957619	28.837535295781	24.102313253118
ENSSSAG00000000979	2612.08641292175	2216.46138987852	2612.26481783654	2324.30570816079	2342.0372786829	2059.61454447228	1873.34835685165	1840.80377452879	2357.09376852143	1820.89487100165	2112.26609810223	2112.67905290442	2116.24000069418	2143.81665466241	2429.71609295333	2302.9087965943	3179.22075000108	2305.86013081754	2313.04406324605	2780.50501474293	2806.25685295313	2885.41428686867	2910.47876590773	2521.49648758469	2664.03897494358	2684.39513856602
ENSSSAG00000000980	32.2736862497306	23.6437211026485	21.0666517567463	14.9473035894585	31.6491524146338	25.7305621683079	55.0589839648156	44.2097800922028	39.525907774797	58.0321275785254	38.8526528144933	38.462297452096	54.0107656789698	35.3227078714973	51.966865366527	46.058175931886	52.6112180851242	50.4377164396738	66.5318671802721	52.5964650028059	58.8516834041141	53.4968329320819	51.587216378414	39.2232786957619	42.5696949604386	39.1662590363167
ENSSSAG00000000981	0	0	0	0	1.05497174715446	0	1.34290204792233	0.762237587796599	0.96404653109261	0	0	0	0	2.71713137473056	3.18164481835879	1.84232703727544	0	0	0	0	0	0	0	2.80166276398299	0	0
ENSSSAG00000000982	13.5341264918225	7.69795570783906	5.26666293918657	14.9473035894585	9.49474572439015	10.5261390688532	8.05741228753399	8.38461346576259	7.71237224874088	8.75956642694723	15.9573395488098	16.483841765184	8.59262181256337	17.6613539357486	12.7265792734352	5.52698111182632	9.3948603723436	19.9847555704368	14.1557164213345	8.5291564869415	15.6441183732455	9.10584390333309	10.7973243582727	5.60332552796598	16.4785915975891	4.017052208853
ENSSSAG00000000983	0	0.549853979131362	1.31666573479664	2.13532908420835	1.05497174715446	1.16957100765036	5.37160819168933	0	3.85618612437044	2.18989160673681	4.50968291596797	1.373653480432	14.7302088215372	9.50995981155696	9.54493445507638	11.0539622236526	8.45537433510924	5.70993016298194	7.07785821066724	7.10763040578458	7.44958017773596	13.6587658549996	3.59910811942423	11.206651055932	23.3446714299179	12.051156626559
ENSSSAG00000000984	128.053658345705	48.9370041426912	53.9832951266624	97.1574733314802	102.332259473983	65.4959764284201	345.125826316039	627.321534756601	536.009871287491	435.788429740625	526.245306424878	435.448153296944	2317.55285458852	2146.53378603714	2318.35852431077	2004.45181655568	1644.10056516013	2067.94637402663	2952.88244549037	3052.0164962439	3023.78459414303	3637.78463938157	3500.7324974933	3221.91217858044	3135.05205144133	3175.47977109829
ENSSSAG00000000985	123.889311732837	116.569043575849	122.449913336088	87.5484924525426	112.881976945527	93.5656806120288	98.0318494983302	90.7062729477953	107.00916495128	94.1653390896827	80.4804951157361	71.429980982464	78.5611137148651	80.1553755545515	63.6328963671759	57.1121381555386	67.642994680874	82.7939873632382	62.2851522538717	88.1346170317288	79.7105079017747	85.3672865937478	79.1803786273331	67.2399063355918	63.167934457425	68.289887550501
ENSSSAG00000000986	273.805789796102	277.126405482206	294.933124594448	338.449659847024	245.808417086989	323.97116911915	298.124254638758	251.538403972878	308.494889949635	304.394933336416	303.189451427385	309.0720330972	263.916241385875	244.54182372575	258.773778559849	257.925785218562	248.024313829871	311.191193882516	202.426744825083	220.336542579322	223.487405332079	249.272476853743	340.715568638827	224.133021118639	254.044953796166	249.057236948886
ENSSSAG00000000987	379.996628424248	495.418435197357	489.799653344351	413.186177794317	587.619263165035	532.154808480914	243.065270673942	299.559372004064	261.256609926097	298.920204319574	277.172049989109	271.983389125536	213.58802791229	182.047802106948	162.263885736299	160.282452242963	154.075710106435	171.297904889458	154.297308992546	146.417186359162	207.09832894106	157.075807332496	182.354811384161	162.496440311014	140.068028579508	136.579775101002
ENSSSAG00000000988	970.292760798353	868.769287027551	713.63282825978	893.635221741197	689.951522639017	570.750651733375	879.600841389128	852.943860744395	1062.37927726406	837.633539576828	984.498470424393	890.127455319936	806.478932979162	929.258930157852	1126.30226569901	869.578361594008	1124.56478656953	919.298756240093	642.669525528585	811.691392340599	689.83112445835	800.176033005396	580.656109933776	633.175784660156	644.038288272442	798.389126509533
ENSSSAG00000000989	106.190838628146	30.7918228313563	71.0999496790187	76.8718470315008	27.429265426016	35.0871302295108	55.0589839648156	43.4475425044062	23.1371167462226	72.2664230223146	40.2402475578681	61.81440661944	19.6402784287163	35.3227078714973	42.4219309114506	47.9005029691614	37.5794414893744	49.4860614125102	9.90900149493414	11.3722086492553	62.576473492982	14.7969963429163	43.1892974330908	56.0332552796598	57.675070591562	59.2515200805817
ENSSSAG00000000990	128.053658345705	90.1760525775433	78.9999440877986	96.089808789376	89.6725985081292	58.478550382518	83.2599269711846	81.5594218942361	116.649630262206	85.4057726627354	111.354478155825	92.034783188944	30.6879350448692	92.3824667408391	102.873182460268	57.1121381555386	75.1588829787488	65.6641968742924	31.1425761269359	46.9103606781782	42.462607013095	38.6998365891656	44.3890001395655	58.8349180436428	39.8232630275071	44.187574297383
ENSSSAG00000000991	309.202736005484	311.217352188351	267.283144163719	283.998768199711	256.358134558534	280.697041836086	500.90246387503	354.440478325419	438.641171647138	342.71803645431	371.528492538592	509.625441240272	321.609559270229	354.585644402338	330.891061109315	396.10031301422	339.154459441604	431.099727305137	478.463215041106	392.341198399309	439.525230486421	410.901206137906	400.700703962564	451.067705001262	490.238100028277	334.419596387012
ENSSSAG00000000992	806.842156243265	665.873168728079	637.266215641575	660.884351562486	621.378359073977	561.394083672173	521.045994593865	525.943935579653	576.499825593381	489.440774105676	631.70250692136	619.517719674832	380.530394556378	516.254961198807	481.488915844964	431.104526722453	486.653767287399	443.471242658264	302.932331416558	351.116942045758	286.063878825061	336.916224423324	314.322109096383	347.406182733891	332.318263884714	342.453700804718
ENSSSAG00000000993	91.6156254831063	68.7317473914202	75.0499468834087	86.4808279104384	48.5287003691052	42.1045562754129	56.401886012738	53.3566311457619	69.4113502386679	49.2725611515781	90.8874556910469	49.451525295552	36.825522053843	54.3426274946112	77.4200239133973	66.3237733419158	63.8850505319365	68.5191619557833	28.311432842669	22.7444172985107	35.013026835359	25.041070734166	23.9940541294949	22.4133021118639	41.1964789939728	37.1577329318902
ENSSSAG00000000994	0	1.64956193739408	3.94999720438993	1.06766454210418	2.10994349430892	2.33914201530072	0	6.09790070237279	0	3.28483741010521	2.08139211506214	0	2.45503480358953	2.71713137473056	4.24219309114506	0	2.81845811170308	2.85496508149097	4.24671492640034	4.26457824347075	1.48991603554719	3.41469146374991	4.79881082589897	2.80166276398299	0	4.017052208853
ENSSSAG00000000995	161.368431248653	98.9737162436451	111.916587457715	104.631125126209	101.277287726828	69.0046894513712	108.775065881709	65.5524325505075	113.757490668928	91.9754474829459	118.986249244386	87.913822747648	63.8309048933279	96.4581638029349	76.3594756406111	86.5893707519457	100.525005984077	68.5191619557833	46.7138641904038	48.3318867593351	37.2479008886798	42.1145280529156	57.5857299107877	25.2149648758469	27.4643193293152	51.2174156628757
ENSSSAG00000000997	957.799720959747	1144.79598455149	1123.11587178154	1238.49086884085	1172.07361108861	1068.98790099243	506.274072066719	586.160705015585	669.048292578271	689.815856122094	842.616907914324	662.100977568224	400.170672985094	472.780859203118	485.731108936109	300.299307075897	421.829230718228	394.936836272918	240.647179162686	297.098950961795	295.003375038344	265.207703684576	344.314676758251	232.538009410588	274.643193293152	263.116919679871
ENSSSAG00000000998	507.009200116736	411.290776390258	406.849712052163	448.419107683755	436.758303321947	350.871302295108	324.982295597204	413.132772585757	417.4321479631	381.041139572204	408.299753238023	358.523558392752	294.604176430744	351.868513027608	363.768057565689	324.249558560477	342.912403590542	338.789189670262	310.010189627225	322.68642042262	348.640352318043	292.525235394576	323.919730748181	316.587892330078	296.614648756605	323.372702812666
ENSSSAG00000000999	7.28760657251982	11.5469335617586	10.5333258783731	8.54131633683342	7.38480223008123	11.6957100765036	8.05741228753399	4.5734255267796	3.85618612437044	8.75956642694723	8.67246714609226	0	13.5026914197424	10.8685254989222	6.36328963671759	1.84232703727544	9.3948603723436	2.85496508149097	4.24671492640034	14.2152608115692	5.95966414218877	3.41469146374991	4.79881082589897	2.80166276398299	12.3589436981919	2.0085261044265
ENSSSAG00000001000	321.695775844089	274.926989565681	318.633107820788	283.998768199711	277.457569501623	290.053609897289	373.326769322408	384.929981837283	349.948890786617	462.067129021466	465.884935088076	453.30564854256	482.414338905344	495.876475888327	364.828605838475	442.158488946106	551.47830385657	527.216885048666	428.918207566435	425.036298265918	788.165582804464	639.68553420915	431.892974330908	479.084332641092	481.998804229482	453.926899600389
ENSSSAG00000001001	3104.52039989344	3443.73547129972	3260.06435935649	2969.17509159172	3126.93625856582	3093.5153152352	3056.44506107123	3208.25800703589	3063.73987581231	2875.32767964543	2699.91247192144	2792.63752571826	2525.00329549184	2536.44213831098	2630.15971650994	2702.69376368307	2546.94664694235	3039.58615676072	2576.34038868288	2372.52702945089	2460.59633270619	2674.8416466041	2195.45595284878	2451.45491848512	2287.77780013196	2682.38661246159
ENSSSAG00000001002	191.559944191949	213.8931978821	201.449857423886	136.661061389335	242.643501845526	313.445030050296	233.664956338486	296.510421652877	151.35530538154	292.350529499364	179.346620581188	233.52109167344	227.090719332032	217.370509978445	224.836233830688	243.187168920358	176.62337500006	235.058791709423	291.60775827949	213.228912173537	259.245390185211	245.857785389994	218.345892578403	268.959625342367	259.537817662029	233.993291165687
ENSSSAG00000001003	551.775926205072	537.20733761134	629.366221232795	554.117897352068	549.640280267474	656.129335291852	605.648823612972	601.405456771517	610.241454181622	503.675069549465	622.683141089424	563.19792697712	626.033874915331	662.980055434257	703.143504857294	659.553079344607	729.041164893864	744.19423124198	709.201392708858	672.381836387221	768.051716324577	687.491214701649	559.061461217231	649.985761244054	644.038288272442	680.890349400583
ENSSSAG00000001004	59.3419392333756	69.2816013705516	65.8332867398321	60.8568788999381	61.1883613349587	64.3264054207698	49.6873757731263	43.4475425044062	36.6337681815192	32.8483741010521	51.3410055048662	41.20960441296	30.6879350448692	21.7370509978445	16.9687723645802	42.3735218573351	16.9107486702185	28.5496508149097	16.9868597056014	19.9013651361968	35.7579848531326	26.1793012220826	32.3919730748181	36.4216159317789	28.837535295781	40.17052208853
ENSSSAG00000001005	68.7117191123297	40.6891944557208	57.9332923310523	55.5185561894172	56.9684743463409	58.478550382518	75.2025146836506	90.7062729477953	100.260839233631	74.4563146290514	89.8467596335158	114.013238875856	93.2913225364023	81.5139412419168	72.117282549466	77.3777355655685	104.282950133014	100.875432879348	113.245731370676	113.722086492553	110.998744648266	116.099509767497	105.573838169777	109.264847795337	140.068028579508	109.464672691244
ENSSSAG00000001006	2931.7000154594	2643.69793166359	2660.98145002402	2641.40207716574	2715.49727717558	2332.12458925482	1994.20954116466	2346.92953282573	2206.70250967098	2267.63275877596	2525.42243294207	2508.29125526883	2094.14468746187	1959.05172118073	1945.04553229001	1906.80848358008	2006.74217553259	1985.15238666339	1710.01054369721	1903.42342266911	1740.22192951912	1686.85758309246	1851.14127609053	1588.54278717836	1798.91291607015	1705.2386626581
ENSSSAG00000001007	1099.38750579728	972.141835104247	1024.36594167179	996.131017783198	1134.09462819105	1137.9925904438	944.0601396894	794.251566484056	919.70039066235	891.28588394188	844.004502657698	851.66515786784	790.52120675583	734.984036864617	731.778308222523	841.943456034876	783.531355053457	840.311388985509	778.564403173396	820.220548827541	698.770620671633	808.143646420812	771.40884026326	804.077213263119	782.733100885484	867.683277112248
ENSSSAG00000001008	222.792543788463	178.702543217693	208.03318609787	202.856262999794	177.235253521949	181.283506185806	279.323625967845	274.405531606776	291.142052389968	237.603239330943	242.48218140474	267.86242868424	267.598793591259	260.844611974134	248.168295831986	283.718363740418	273.390436835199	351.16070502339	254.802895584021	251.610116364774	287.553794860608	297.078157346242	302.325082031635	263.356299814401	306.227160521865	289.227759037416
ENSSSAG00000001009	1836.47685627499	1778.22776851082	1774.86541050587	1947.42012479802	1774.4624787138	1763.71307953674	1600.73924112342	1633.47515064811	1681.29715022551	1575.62701104713	1657.13502227531	1614.0428395076	1369.90942040296	1460.45811391768	1410.52920280573	1466.49232167125	1387.62087699515	1481.72687729381	1225.88504208757	1272.26584263544	1230.67064536198	1312.37975256788	1242.89200390783	1260.74824379235	1238.64080175212	1270.39276104976
ENSSSAG00000001010	36.4380328625991	40.6891944557208	42.1333035134926	55.5185561894172	44.3088133804874	45.613269298364	53.7160819168933	34.300691450847	18.3168840907596	20.8039702639997	34.689868584369	26.099416128208	42.9631090628169	36.6812735588626	44.5430274570231	44.2158488946106	31.0030392287339	38.0662010865463	46.7138641904038	45.4888345970213	55.8718513330197	48.9439109804154	40.7898920201413	39.2232786957619	38.4500470610413	31.1321546186107
ENSSSAG00000001011	758.952170195278	806.085933406576	829.499412921885	760.177153978174	813.383217056089	707.590459628467	821.856053328467	811.783031003378	801.122667337959	800.405382262303	851.289375060416	800.839979091856	720.552714853528	703.737026055215	747.686532314317	578.490689704488	767.560092420472	624.285697819359	454.398497124837	471.946658944096	422.391196077629	408.624745162073	353.912298410049	425.852740125415	374.887958845153	462.965267070308
ENSSSAG00000001012	2703.70203840485	3497.62116125459	3703.78071198296	3066.3325649232	3223.99365930403	3789.41006478716	4351.00263526836	3609.95721580469	3179.42545954343	4193.64242690098	3063.46229468563	2968.46517121355	2958.31693832539	3498.3066449656	2666.21835778467	3321.71564820762	2787.45507247435	3386.94024167546	3499.29309935388	2221.84526484826	2479.22028315053	2545.0833709816	1861.9386004488	3552.50838473043	2496.50662703475	2567.90062450928
ENSSSAG00000001014	2.08217330643423	0.549853979131362	0	2.13532908420835	1.05497174715446	2.33914201530072	1.34290204792233	2.2867127633898	8.67641877983349	4.37978321347361	6.24417634518642	5.494613921728	14.7302088215372	13.5856568736528	8.48438618229012	12.8962892609281	14.0922905585154	9.51655027163657	14.1557164213345	18.4798390550399	14.1542023376983	11.3823048791664	16.7958378906464	8.40498829194897	10.9857277317261	11.0468935743457
ENSSSAG00000001015	41.6434661286847	40.6891944557208	47.3999664526791	37.3682589736462	41.143898139024	63.1568344131194	37.6012573418253	40.3985921532198	47.2382800235379	53.6523443650518	41.2809436153991	42.583257893392	30.6879350448692	27.1713137473056	25.4531585468704	36.8465407455088	28.1845811170308	40.9211661680373	25.4802895584021	22.7444172985107	25.3285726043023	22.7646097583327	38.3904866071918	14.008313819915	16.4785915975891	20.085261044265
ENSSSAG00000001016	754.787823582409	696.664991559435	664.916196072305	630.989744383569	709.995985834952	589.463787855781	674.136828057011	607.50335747389	674.832571764827	636.163511757042	703.16363620516	662.100977568224	618.668770504563	681.999975057371	657.539929127484	696.399620090116	728.101678856629	629.995627982341	523.761507589376	588.511797598963	642.15381132084	619.19738542665	508.673947545291	619.167470840241	574.004273982688	569.417150604912
ENSSSAG00000001017	2641.23683921182	2582.11428600087	3099.4311397113	2691.58231064463	2620.54981993168	2390.60313963733	2066.72625175247	2436.87356818573	2579.78851720382	2607.06595782017	2610.06571228793	2633.29372198814	3147.35461820178	2900.53774252487	2899.53897779765	2452.13728661361	2545.06767486788	2670.34400622122	3250.1524903384	3623.46998086898	3416.37746950971	3454.52953082699	4256.54520257239	3815.86468454483	3725.53491702161	3931.68984941487
ENSSSAG00000001018	1938.50334829027	1722.69251661856	1914.43197839432	1601.49681315627	1849.36547276177	1561.37729521323	1266.35663119076	1352.20948075117	1403.65174927084	1469.4172681204	1482.64498329593	1542.61285852514	1048.29986113273	1099.07964107851	1016.00524532924	921.16351863772	1019.34235039928	1119.14631194446	873.407703196338	884.189222479602	899.16432745273	953.837148874142	873.383570313613	795.67222497117	779.986668952553	917.89642972291
ENSSSAG00000001020	16.6573864514739	17.5953273322036	13.1666573479664	18.150297215771	18.9894914487803	11.6957100765036	10.7432163833787	12.1958014047456	13.4966514352965	16.424187050526	10.060061889467	19.231148726048	20.867795830511	12.2270911862875	11.6660310006489	5.52698111182632	11.2738324468123	10.4682052988002	12.740144779201	17.058312973883	11.9193282843775	15.9352268308329	14.3964324776969	2.80166276398299	9.61251176526033	13.0554196787722
ENSSSAG00000001021	108.27301193458	96.7743003271196	92.166601435765	86.4808279104384	117.101863934145	64.3264054207698	268.580409584466	270.594343667793	245.831865428616	300.015150122942	286.538314506888	248.631279958192	337.567285493561	353.227078714973	303.316806016872	298.456980038621	274.329922872433	306.432918746698	297.270044848024	265.825377176343	209.33320299438	260.65478173291	313.122406389908	235.339672174571	256.791385729097	292.240548194056
ENSSSAG00000001022	47.8899860479874	34.6408006852758	26.3333146959329	29.894607178917	56.9684743463409	53.8002663519165	17.4577266229903	13.7202765803388	22.17307021513	10.949458033684	15.6104408629661	16.483841765184	19.6402784287163	6.7928284368264	9.54493445507638	11.0539622236526	14.0922905585154	9.51655027163657	15.5712880634679	17.058312973883	17.1340344087927	10.2440743912497	7.19821623884846	16.8099765838979	13.7321596646576	23.0980502009047
ENSSSAG00000001023	5.20543326608558	3.29912387478817	6.58332867398321	4.27065816841671	7.38480223008123	7.01742604590216	5.37160819168933	5.33566311457619	4.82023265546305	2.18989160673681	3.12208817259321	6.86826740216	71.1960093040965	48.9083647451501	78.4805721861836	82.9047166773948	64.8245365691709	83.7456423904018	174.115311982414	186.219916631556	189.964294532267	154.799346356663	173.956892438838	145.686463727116	168.905563875289	135.575512048789
ENSSSAG00000001024	184.27233761943	193.548600654239	246.216492406972	202.856262999794	218.379151660973	199.996642308211	154.433735511068	173.790170017625	200.521678467263	183.950894965892	200.160541731809	177.201298975728	133.79939679563	183.406367794313	160.142789190726	156.597798168412	161.59159840431	201.750865758695	191.102171688016	166.318551495359	186.984462461173	192.360952457912	226.743811523727	190.513067950843	196.369883204604	180.767349398385
ENSSSAG00000001025	3.12325995965135	1.64956193739408	1.31666573479664	3.20299362631253	1.05497174715446	7.01742604590216	1.34290204792233	2.2867127633898	3.85618612437044	7.66462062357882	2.77518948674952	6.86826740216	3.6825522053843	2.71713137473056	0	0	0.93948603723436	1.90331005432731	1.41557164213345	0	2.23487405332079	1.13823048791664	2.39940541294949	5.60332552796598	1.37321596646576	0
ENSSSAG00000001026	109.314098587797	131.964954991527	140.883233623241	128.119745052501	121.321750922763	94.7352516196791	91.3173392587186	111.286687818303	79.051815549594	109.49458033684	94.0095438636401	92.034783188944	92.0638051346075	93.7410324282043	90.1466031868325	82.9047166773948	84.5537433510924	103.730397960839	134.479306002678	125.094295141809	88.6500041150579	92.1966695212476	79.1803786273331	100.859859503388	133.201948747179	85.3623594381262
ENSSSAG00000001027	480.982033786308	423.93741791028	426.599698074112	455.892759478484	467.352483989426	464.319690037193	381.384181609942	407.034871883384	453.101869613527	384.32597698231	367.365708308468	375.007400157936	381.757911958173	336.92429046659	337.254350746032	342.672828933232	361.702124335229	342.595809778917	319.919191122159	292.834372718325	344.915562229175	330.086841495825	323.919730748181	336.199531677959	325.452184052386	304.291704820615
ENSSSAG00000001028	91.6156254831063	92.3754684940688	100.066595844545	118.510764173564	116.046892186991	111.109245726784	154.433735511068	136.440528215591	130.146281697502	123.72887578063	146.044346740194	145.607268925792	328.974663680998	254.051783537307	366.949702384048	385.046350790567	325.062168883089	336.885879615935	655.409670307787	693.704727604575	678.656754191746	623.750307378317	681.431137277654	619.167470840241	771.747373153758	523.221050203103
ENSSSAG00000001029	1.04108665321712	0	0	1.06766454210418	0	1.16957100765036	4.028706143767	0.762237587796599	0.96404653109261	3.28483741010521	3.4689868584369	5.494613921728	174.307471054857	120.91234617551	146.355661644505	140.016854832933	102.403978058545	163.684664672149	321.334762764293	271.511481500971	322.566821695967	273.175317099993	263.934595424444	308.182904038129	340.557559683509	330.402544178159
ENSSSAG00000001030	520.543326608558	459.677926553818	477.949661731181	497.531676620547	453.637851276418	444.436982907137	390.784495945399	363.587329378978	418.396194494193	400.750164032836	462.415948229639	460.17391594472	390.350533770736	326.055764967667	337.254350746032	320.564904485926	348.549319813948	300.722988583716	297.270044848024	309.892685692208	315.117241518231	298.216387834159	249.538162946747	260.554637050418	299.361080689536	312.325809238321
ENSSSAG00000001032	554.899186164723	533.908213736552	567.482931697353	539.17059376261	613.993556843896	502.915533289655	385.412887753709	364.349566966774	497.448010043787	427.028863313677	487.392653610385	504.130827318544	493.461995521496	516.254961198807	543.000715666568	449.527797095207	631.33461702149	485.344063853465	443.073923987769	611.256214897474	498.376913890536	458.706886630405	643.040650670463	523.910936864819	543.793522720442	453.926899600389
ENSSSAG00000001033	382.078801730682	297.471002710067	292.299793124855	264.780806441836	284.842371731704	301.749319973793	249.779780913554	257.636304675251	252.580191146264	235.413347724207	271.968569701453	225.279170790848	289.694106823565	232.314732539463	252.410488923131	237.660187808532	252.721744016043	225.542241437787	223.660319457085	257.296220689402	230.192027492041	264.06947319666	226.743811523727	252.149648758469	205.982394969864	283.202180724136
ENSSSAG00000001034	2438.22494183449	2052.05505011824	2092.18185259187	2086.21651527156	2177.46168612681	2233.88062461219	2123.12813776521	2063.37715016539	1770.95347761712	1945.71869258565	1968.3031434771	2030.2598440785	1884.23921175497	1821.83658675684	1690.51394682131	1980.5015650711	1581.15500066543	1942.32791044102	1610.92052874786	1522.45443291906	1562.17696327123	1433.03218428705	1582.40786984019	1602.55110099827	1779.68789253963	1473.25389759684
ENSSSAG00000001035	2.08217330643423	0.549853979131362	0	0	0	0	16.114824575068	3.0489503511864	5.78427918655566	12.0444038370524	4.16278423012428	6.86826740216	39.2805568574326	21.7370509978445	16.9687723645802	49.7428300064369	55.4296761968273	13.3231703802912	58.0384373274714	48.3318867593351	100.569332399435	70.5702902508315	47.9881082589897	64.4382435716088	72.7804462226854	43.1833112451697
ENSSSAG00000001038	8.32869322573693	7.1481017287077	11.8499916131698	4.27065816841671	0	9.35656806120287	29.5438450542913	16.0069893437286	24.1011632773153	9.85451223031563	20.120123778934	20.60480220648	28.2329002412796	25.8127480599403	14.8476758190077	16.580943335479	29.1240671542652	16.1781354617822	50.9605791168041	31.2735737854522	40.9726909775478	44.3909890287488	28.7928649553938	36.4216159317789	46.6893428598359	36.153469879677
ENSSSAG00000001039	6.2465199193027	9.89737162436451	10.5333258783731	11.744309963146	10.5497174715446	9.35656806120287	13.4290204792233	9.90908864135579	10.6045118420187	15.3292412471576	10.7538592611544	9.615574363024	7.3651044107686	1.35856568736528	2.12109654557253	14.7386162982035	11.2738324468123	12.3715153531275	14.1557164213345	22.7444172985107	12.6642863021511	14.7969963429163	16.7958378906464	25.2149648758469	23.3446714299179	15.0639457831987
ENSSSAG00000001040	1988.47550764469	1922.28951104324	1957.88194764261	1847.05965784023	2006.55626308778	1610.49927753454	1427.50487694144	1481.02763308879	1695.7578481919	1574.53206524376	1681.76482897021	1689.59378093136	1333.08389834912	1347.69716186636	1447.64839235325	1296.99823424191	1595.24729122394	1501.71163286425	1145.19745848596	1209.71869506454	1327.51518767255	1234.98007938955	1246.49111202726	1098.25180348133	1158.9942756971	1312.57180924272
ENSSSAG00000001042	35.396946209382	34.0909467061444	30.2833119003228	34.1652653473337	39.0339546447151	31.5784172065597	18.8006286709127	23.6293652216946	34.705675119334	32.8483741010521	36.7712606994312	28.846723089072	7.3651044107686	6.7928284368264	6.36328963671759	16.580943335479	0.93948603723436	11.4198603259639	9.90900149493414	5.68610432462766	5.95966414218877	12.520535367083	5.99851353237372	36.4216159317789	8.23929579879457	8.034104417706
ENSSSAG00000001043	875.553875355595	785.191482199584	805.799429695546	758.041824893966	853.472143447959	777.764720087489	644.59298300272	633.419435458974	674.832571764827	651.4927530042	670.20826105001	664.848284529088	514.329791352008	565.163325943957	508.002622664621	532.432513772602	677.369432845974	531.023505157321	461.476355335504	540.179910839628	537.859688832536	476.918574437071	590.253731585574	409.042763541517	481.998804229482	454.931162652602
ENSSSAG00000001044	4.16434661286847	3.84897785391953	1.31666573479664	3.20299362631253	5.2748587357723	4.67828403060144	2.68580409584466	2.2867127633898	2.89213959327783	10.949458033684	4.16278423012428	2.747306960864	2.45503480358953	8.15139412419168	4.24219309114506	14.7386162982035	3.75794414893744	3.80662010865463	4.24671492640034	2.84305216231383	5.95966414218877	6.82938292749982	3.59910811942423	16.8099765838979	6.86607983232881	14.0596827309855
ENSSSAG00000001047	445.585087576926	472.32456807384	492.432984813944	369.411931568045	483.177060196743	623.381347077642	625.792354331807	532.804073869823	520.585126790009	669.011885858094	534.570874885127	576.93446178144	492.234478119702	487.725081764136	504.820977846262	510.324589325297	558.05470611721	494.860614125102	549.241797147778	533.072280433844	553.503807205782	531.553637857069	596.252245117948	535.117587920751	523.195283223455	531.255154620809
ENSSSAG00000001049	4.16434661286847	6.59824774957634	1.31666573479664	8.54131633683342	2.10994349430892	9.35656806120287	22.8293348146796	15.244751755932	5.78427918655566	24.0888076741049	11.4476566328418	19.231148726048	25.7778654376901	25.8127480599403	8.48438618229012	25.7925785218562	27.2450950797965	32.3562709235644	25.4802895584021	24.1659433796676	33.5231107998118	28.4557621979159	37.1907839007171	22.4133021118639	38.4500470610413	20.085261044265
ENSSSAG00000001051	272.764703142885	553.702956985281	459.516341444028	377.953247904879	402.999207413004	521.62866941206	608.334627708816	461.915978204739	362.481495690821	629.593836936832	298.679768511417	328.303181823248	380.530394556378	487.725081764136	340.435995564391	444.000815983381	242.387397606465	369.242150539499	403.437918008033	254.453168527088	295.748333056117	364.233756133324	262.734892717969	453.869367765245	302.107512622468	307.304493977254
ENSSSAG00000001053	78.0814989912837	59.3842297461871	61.8832895354422	97.1574733314802	72.7930505536578	57.3089793748676	48.344473725204	57.1678190847449	74.231582894131	50.3675069549465	53.769296305772	75.55094142376	50.3282134735855	42.1155363083237	62.5723480943896	33.1618866709579	59.1876203457647	67.5675069286197	28.311432842669	41.2242563535506	46.9323551197365	38.6998365891656	37.1907839007171	36.4216159317789	24.7178873963837	31.1321546186107
ENSSSAG00000001054	47.8899860479874	48.3871501635598	53.9832951266624	46.9772398525838	48.5287003691052	42.1045562754129	30.8867471022136	28.9650283362708	33.7416285882414	28.4685908875785	39.5464501861807	45.330564854256	20.867795830511	36.6812735588626	29.6953516380154	33.1618866709579	25.3661230053277	40.9211661680373	24.0647179162686	31.2735737854522	32.0331947642646	25.041070734166	31.1922703683433	16.8099765838979	23.3446714299179	32.136417670824
ENSSSAG00000001055	0	0	0	0	0	0	0	0.762237587796599	0.96404653109261	2.18989160673681	0	0	1.22751740179477	0	1.06054827278626	1.84232703727544	0	0	0	1.42152608115692	0	1.13823048791664	1.19970270647474	5.60332552796598	2.74643193293152	1.00426305221325
ENSSSAG00000001056	38.5202061690333	41.7889024139835	44.7666349830859	66.195201610459	47.4737286219507	35.0871302295108	25.5151389105243	37.3496418020334	34.705675119334	47.0826695448413	42.3216396729302	46.704218334688	34.3704872502535	39.3984049335931	30.7558999108017	27.6349055591316	30.0635531914995	37.1145460593826	31.1425761269359	32.6950998666091	32.7781527820382	30.7322231737492	37.1907839007171	25.2149648758469	28.837535295781	26.1108393575445
ENSSSAG00000001057	9.36977987895405	10.9970795826272	5.26666293918657	8.54131633683342	14.7696044601625	5.8478550382518	20.143530718835	12.9580389925422	6.74832571764827	4.37978321347361	9.71316320362333	8.241920882592	14.7302088215372	13.5856568736528	9.54493445507638	9.2116351863772	8.45537433510924	6.6615851901456	16.9868597056014	17.058312973883	22.3487405332079	6.82938292749982	5.99851353237372	14.008313819915	15.1053756311234	9.03836746991925
[truncated: 41,943 more rows]
