# Supplementary material for: Photoreception and transcriptomic response to light during early development of a teleost with a life cycle tightly controlled by seasonal changes in photoperiod
Source: PLoS Genet. 2022 Dec 12;18(12):e1010529. doi: 10.1371/journal.pgen.1010529 (PMC9744326; doi:10.1371/journal.pgen.1010529)
Supplement: S2 Table — The table contains the normalized counts for the LDM circadian series and day and night samplings under DD, LL, LDH, LDL, LDB, LDG and LDR conditions. (XLSX) [file pgen.1010529.s008.xlsx]

## Sheet: Sheet1
ID	LL_690_1800_JVH_029	LL_690_1800_JVH_030	LL_690_1800_JVH_031	LL_690_1800_JVH_032	LL_690_0200_JVH_033	LL_690_0200_JVH_034	LL_690_0200_JVH_035	LL_690_0200_JVH_036	DD_690_1800_JVH_041	DD_690_1800_JVH_042	DD_690_1800_JVH_043	DD_690_1800_JVH_044	DD_690_0200_JVH_045	DD_690_0200_JVH_046	DD_690_0200_JVH_047	DD_690_0200_JVH_048	LDM_690_1000_JVH_001	LDM_690_1000_JVH_002	LDM_690_1000_JVH_003	LDM_690_1000_JVH_004	LDM_690_1400_JVH_005	LDM_690_1400_JVH_006	LDM_690_1400_JVH_007	LDM_690_1400_JVH_008	LDM_690_1800_JVH_009	LDM_690_1800_JVH_010	LDM_690_1800_JVH_011	LDM_690_1800_JVH_012	LDM_690_2200_JVH_013	LDM_690_2200_JVH_014	LDM_690_2200_JVH_015	LDM_690_2200_JVH_016	LDM_690_0200_JVH_017	LDM_690_0200_JVH_018	LDM_690_0200_JVH_019	LDM_690_0200_JVH_020	LDM_690_0600_JVH_021	LDM_690_0600_JVH_022	LDM_690_0600_JVH_023	LDM_690_0600_JVH_024	LDM_690_1000_JVH_025	LDM_690_1000_JVH_026	LDM_690_1000_JVH_027	LDM_690_1000_JVH_028	LDH_690_1800_JVH_037	LDH_690_1800_JVH_038	LDH_690_1800_JVH_039	LDH_690_1800_JVH_040	LDH_690_0200_JVH_099
ENSSSAG00000000002	2.34033283653298	1.07215580294473	0	1.94178779135513	0	2.82457498313861	0	3.93730107018537	1.48465610316916	2.07601638394164	0	1.43571762419687	1.11590786565349	4.73854704050506	3.92607515867711	0.871160194035957	2.41966482167367	3.58367114757069	1.24989721445167	0.954986078738888	0	2.5955747474304	8.38077168324714	0.665610806716389	2.01094629961006	4.85451165512816	2.09396106767669	4.998972394573	0	0	6.18214160705224	4.24048758330919	0	1.38823546893736	2.73543822564795	4.38947089564327	3.73208390703845	1.05311147845917	1.31938823765123	2.66302375908483	1.02447895343895	4.79694996649309	1.17000949321512	2.53642102069364	3.08687205820217	0	3.23071822602879	0	1.09437762743136
ENSSSAG00000000003	50435.3427937041	6730.99413088701	4812.205601558	51050.571928622	5568.27323795363	50857.8848589022	10727.0123574204	6984.77209850884	72933.7310681852	8216.18084217968	7070.99518605792	6726.33706936232	14032.5414105927	48268.4196702647	5591.38537181598	4337.50660610503	38031.0818346558	3624.28608724316	5142.07714025416	4270.69774412031	9433.69759311231	5860.80777969784	42213.9469685158	5860.70315313781	6536.58094688251	44601.6349167658	5435.92293168868	7621.76657759231	4180.8847506789	34531.6037015106	5121.28610728208	41767.3891997344	7291.72426859048	12047.1073994384	67595.4139939866	45817.2972087245	4152.87636755704	6268.11951978896	5308.55857418973	48556.6875485664	4184.99652479811	55438.3507627607	6710.00444358869	3904.39742452107	34730.3975268327	4044.93055518083	6090.9807621396	38751.259308016	4761.63705695385
ENSSSAG00000000005	78674.9689657293	9262.35398163952	6852.31291872522	72061.6867249802	8542.62464992257	81066.7143035697	19068.9654194674	10402.3494274297	113454.450091981	13105.1994263622	12615.801703108	8993.33519796917	27355.3654186297	83210.465546949	7328.01928367082	4976.06702833339	58490.5577343175	5251.27278824025	7381.26799994433	6688.72249548717	17592.7764452795	9428.85786583215	65011.7411398689	8487.20339644068	9579.14269819253	66375.7378605673	9312.89184849206	13117.3035633596	7132.99066283142	53666.9725189156	7899.54054549136	63776.9332529701	11843.8986569518	22478.3087130338	112150.23181334	64253.0749704262	7300.88914314397	9109.41428867179	9209.98959292442	69101.9158499059	5583.41029624227	84855.6464322796	10024.6413378671	5598.72666634442	53174.4580745907	6180.71534974925	8744.47733178458	56949.1717160577	7674.87030117613
ENSSSAG00000000007	15097.4871284743	12648.222007339	14849.9492435794	13767.2754407079	16263.5950850801	12422.4807758436	15864.0631474555	18862.296993568	13415.3525482366	17316.7446639185	19077.8296994321	14830.9630579536	16156.1140789313	8658.90495868291	17955.9047382097	18098.353031097	13508.9886994041	14431.4437112672	21161.384789274	17910.7639067478	14382.8130619261	12930.2882001158	9583.4124197931	18355.5492168179	14177.1714122509	9249.46287357086	15427.258166108	18114.609633801	18172.4785687096	12626.1302333845	17460.8407549584	16197.24907238	14987.7316263022	16585.9432651291	14153.1573795025	13067.45485633	16124.4685203596	11477.8620037265	16212.6426642583	14303.988284631	14256.6491160564	7833.41929528322	14702.3392917412	15969.3067462871	11195.0559977466	14454.0004240329	16669.4291402332	11242.8377832521	15142.9032307677
ENSSSAG00000000008	1.17016641826649	2.14431160588946	4.61823954084261	0.970893895677565	4.60568506034212	5.64914996627722	2.70798671061418	1.31243369006179	4.45396830950749	3.46002730656939	4.71336834159307	4.3071528725906	7.81135505957445	1.57951568016835	7.19780445757469	2.61348058210787	1.20983241083683	1.19455704919023	3.749691643355	6.68490255117221	2.53151686384337	3.4607663299072	6.28557876243535	3.99366484029833	8.04378519844025	4.85451165512816	2.09396106767669	3.33264826304867	4.3381424131558	5.07345174124745	1.23642832141045	4.24048758330919	1.32987858263551	1.38823546893736	2.73543822564795	6.58420634346491	4.66510488379807	9.4780033061325	4.61785883177931	9.76442044997771	1.02447895343895	2.39847498324655	7.0200569592907	1.69094734712909	1.02895735273406	5.76200933786443	2.15381215068586	0	2.18875525486272
ENSSSAG00000000009	4.68066567306597	7.5050906206131	5.77279942605326	14.5634084351635	1.84227402413685	4.23686247470791	7.446963454189	14.4367705906797	8.90793661901499	6.92005461313879	7.54138934654891	11.4857409935749	2.23181573130699	9.47709408101012	5.88911273801566	3.48464077614383	15.7278213408788	2.38911409838046	3.749691643355	7.6398886299111	7.5945505915301	5.19114949486079	10.4759646040589	5.9904972604475	3.01641944941509	14.5635349653845	4.18792213535337	4.998972394573	6.50721361973369	3.38230116083164	0	5.65398344441225	9.30915007844855	4.85882414128077	5.47087645129591	10.9736772391082	3.73208390703845	2.10622295691833	5.93724706943054	8.8767458636161	7.17135267407264	7.19542494973964	7.0200569592907	6.76378938851637	12.3474882328087	12.4843535653729	8.61524860274343	4.36191572580099	13.1325315291763
ENSSSAG00000000010	0	1.07215580294473	0	0	2.76341103620527	0	0	0	1.48465610316916	0	1.88534733663723	1.43571762419687	1.11590786565349	1.57951568016835	0	0	0	0	0	0.954986078738888	1.26575843192168	0	0	0.665610806716389	0	0	0	1.66632413152433	1.08453560328895	1.69115058041582	1.23642832141045	0	0	0.694117734468681	2.73543822564795	0	0	2.10622295691833	0.659694118825615	0	1.02447895343895	2.39847498324655	0	0	1.02895735273406	2.88100466893222	0	0	0
ENSSSAG00000000011	18343.5287727455	15374.7142142274	18396.7572109465	15991.5933557052	18829.8828007027	14837.4923864271	19146.1430407199	21131.4948436849	15354.3134189755	19933.2173131463	23395.2751003314	16952.9537065166	18202.6891045398	11149.8011863084	20116.5547672017	22623.1590789198	14995.8727323225	16452.634238497	22046.3120171057	19287.8538322893	17680.1137770821	14796.5064435182	12449.6363354636	20192.6350433551	17466.0740852632	11794.8451514097	18705.3542175558	20207.5127429956	21593.103861483	14253.0170917445	19452.7267807506	18275.0879882015	16595.5548327085	19917.0142728443	15288.3642431464	15870.1320231983	18217.2345712314	14391.821464623	18108.6035617631	15987.906974959	15302.6421275176	9519.54720850554	17735.0038981547	18114.2734561204	13978.3856368922	18004.3585110471	19428.4625052618	13731.3107048215	17281.3171147686
ENSSSAG00000000012	69.039818677723	81.4838410237994	65.8099134570072	66.0207849060744	77.3755090137476	70.6143745784652	85.3015813843468	69.5589855732748	60.8709002299357	74.044584360585	83.8979564803567	66.0430107130559	65.8385640735561	47.3854704050506	82.4475783322192	99.3122621200991	67.7506150068626	87.2026645908868	94.3672396911009	82.1288027715443	69.6167137556926	66.6197518507135	79.6173309908478	82.5357400328322	60.3283889883019	80.9085275854693	73.288637368684	98.3131237599357	80.2556346433822	76.1017761187118	55.6392744634702	76.3287764995653	82.4524721234014	83.9882458707104	73.8568320924947	87.7894179128655	79.3067830245671	55.8149083583358	71.2469648331665	83.4414111179913	90.1541479026275	67.1572995309033	62.0105031404012	74.4016832736801	76.1428441023203	97.9541587436953	62.4605523698899	74.1525673386168	93.0220983316657
ENSSSAG00000000013	9.36133134613194	3.21646740883419	2.3091197704213	1.94178779135513	2.76341103620527	8.47372494941583	4.73897674357482	5.24973476024715	7.42328051584582	4.15203276788327	8.48406301486753	1.43571762419687	3.34772359696048	4.73854704050506	7.85215031735421	3.48464077614383	7.258994465021	2.38911409838046	11.249074930065	1.90997215747778	5.06303372768674	5.19114949486079	0	2.66244322686556	8.04378519844025	6.47268220683755	5.23490266919171	4.998972394573	7.59174922302264	3.38230116083164	0	5.65398344441225	2.65975716527101	1.38823546893736	16.4126293538877	6.58420634346491	5.59812586055768	5.26555739229583	3.29847059412808	4.43837293180805	7.17135267407264	11.9923749162327	12.8701044253663	1.69094734712909	6.17374411640435	3.84133955857629	5.38453037671464	15.2667050403035	1.09437762743136
ENSSSAG00000000014	0	1.07215580294473	2.3091197704213	0	0	0	2.70798671061418	1.31243369006179	0	0	0	0	0	1.57951568016835	1.30869171955904	0.871160194035957	0	0	0	0.954986078738888	0	2.5955747474304	2.09519292081178	1.33122161343278	1.00547314980503	0	1.04698053383834	0	0	1.69115058041582	0	0	0	0	0	0	0	1.05311147845917	0	0.88767458636161	0	0	0	1.69094734712909	0	0	1.07690607534293	0	1.09437762743136
ENSSSAG00000000015	0	0	0	0.970893895677565	0	0	0.676996677653546	0	0	0	0	0	0	1.57951568016835	0	0	0	0	0	0	0	0	0	0	0	0	0	0	0	0	0	0	0	0	0	0	0.933020976759613	0	0	0.88767458636161	0	0	1.17000949321512	0.845473673564546	2.05791470546812	0	0	2.1809578629005	0
ENSSSAG00000000016	14.0419970191979	2.14431160588946	6.92735931126391	8.73804506109808	9.21137012068424	8.47372494941583	1.35399335530709	2.62486738012358	11.8772488253533	13.1481037649637	4.71336834159307	11.4857409935749	7.81135505957445	7.89757840084176	6.54345859779518	8.71160194035957	18.1474861625525	5.97278524595115	10.6241263228392	5.72991647243333	2.53151686384337	6.05634107733759	2.09519292081178	1.99683242014917	4.02189259922012	16.1817055170939	7.3288637368684	3.33264826304867	4.3381424131558	5.07345174124745	9.89142657128359	9.89447102772143	5.31951433054203	9.71764828256154	19.1480675795357	4.38947089564327	7.46416781407691	3.1593344353775	6.59694118825615	10.6520950363393	6.14687372063369	23.9847498324655	4.68003797286046	5.91831571495182	8.23165882187247	7.68267911715257	3.23071822602879	6.54287358870149	6.56626576458816
ENSSSAG00000000017	309504.336965814	370681.786531096	331229.376348314	317857.068930295	335036.875166539	333974.921431326	340750.029776649	368203.271746835	304612.83131163	319564.662007443	315560.953143324	330391.646833056	337465.04537587	288942.382888877	334031.128846108	348715.842910459	315921.117777	361330.81079611	354958.934880736	329187.52128561	363928.332829259	341432.284575984	282239.247976714	354220.099842681	364529.263096065	300520.162181261	343503.843347022	327942.587028778	348259.565714528	353083.491630956	338568.69439518	282236.959074032	354151.986070166	332998.818404943	286113.161211648	290585.168027033	305254.606924489	346960.213916114	350265.252084579	289380.139804712	365186.792221801	271740.020176884	343439.906600392	356499.047300532	312139.35773864	367591.22704862	375998.525487757	305268.672070182	346532.486970886
ENSSSAG00000000018	63.1889865863906	35.3811414971761	35.7913564415302	38.8357558271026	28.5552473741212	56.4914996627722	48.7437607910553	150.929874357106	22.2698415475375	63.6645024408769	28.2802100495584	87.5787750760089	22.3181573130699	72.6577212877442	128.251788516785	31.3617669852945	26.6163130384103	84.8135504925063	121.864978409038	68.7589976691999	36.7069945257288	45.8551538712703	62.8557876243535	35.942983562685	35.1915602431761	58.2541398615379	45.0201629550487	71.6519376555464	34.7051393052464	69.3371737970485	48.2207045350075	79.1557682217715	49.2055075575138	59.6941251643066	65.6505174155509	52.6736507477193	16.794377581673	76.8771379275192	51.456141268398	35.5069834544644	23.5630159290958	35.9771247486982	56.1604556743256	63.410525517341	77.1718014550544	102.755833191916	29.0764640342591	78.5144830644178	25.1706854309213
ENSSSAG00000000019	12.8718306009314	7.5050906206131	9.23647908168522	4.85446947838782	8.29023310861582	1.4122874915693	14.2169302307245	1.31243369006179	2.96931220633833	12.4560983036498	11.3120840198234	10.0500233693781	2.23181573130699	6.31806272067341	1.96303757933855	6.0981213582517	13.3081565192052	9.55645639352184	2.49979442890334	5.72991647243333	7.5945505915301	7.78672424229119	12.5711575248707	11.3153837141786	19.1039898462956	14.5635349653845	11.5167858722218	0	13.0144272394674	10.1469034824949	8.65499824987314	5.65398344441225	6.64939291317754	13.1882369549049	13.6771911282398	15.3631481347515	6.53114683731729	5.26555739229583	5.27755295060492	9.76442044997771	7.17135267407264	4.79694996649309	7.0200569592907	7.60926306208091	8.23165882187247	6.7223442275085	10.7690607534293	6.54287358870149	4.37751050972544
ENSSSAG00000000020	141408.760815414	155147.37762092	165047.799270518	140259.215745164	170126.637032941	151967.783242823	149690.735395975	161127.484128886	131334.163542447	125095.211252633	151097.391600117	137106.725957928	162450.519358239	130237.385892601	135403.788764176	167085.04057532	128468.474209531	172163.145600444	136290.042161024	147204.419135048	177479.584290331	147781.643819697	134526.051866562	159207.448858493	162862.51891282	131799.99143673	163668.184971745	128210.311327745	174911.733027235	155968.053429429	136067.700342898	133361.920999213	146510.063691789	147001.642041246	126877.831220229	136622.281626897	153357.858887047	144176.226958452	156288.793385095	120846.242838097	181060.263357079	129282.598546955	154815.656142224	156005.111298783	129968.632181192	177767.591422014	162418.97428322	134986.0250085	164300.007583898
ENSSSAG00000000022	4443.12189015787	5495.87064589468	5158.57356712119	5249.62329392859	4351.45124501124	5904.77400225126	4463.43909576983	5086.99298267949	5037.43815805298	4720.86125708328	5208.27201746034	4558.40345682505	5271.5487573471	4470.02937487644	4262.40893060378	5513.57286805357	4849.00830263403	5748.20852070339	4622.11989904227	4961.15267904852	5365.54999291602	5378.89606825826	4988.65434445286	4927.51680212143	5796.552708626	4962.92908209269	4916.62058690486	3934.19127452895	5843.47783052086	5239.1844981282	4709.5554762524	4552.87016861296	5029.60079952749	5473.81245402002	4811.63583891475	5535.12279940617	4552.20934561015	5366.65609422791	5496.57139805503	4912.39116092515	4846.80992871967	4293.27022001132	4709.28821019084	5952.98013556797	5043.94894310235	6232.57343379003	5768.98584561207	4294.30603205108	4650.01053895585
ENSSSAG00000000023	61477.0331164667	73287.209910287	65142.5778433554	62949.8475140463	54549.7338546921	70824.8054147091	66133.0974532643	68398.7941912602	60998.5806548083	62560.7537300812	62030.7553963698	63253.4113692414	60967.6262399786	53807.7811606151	60711.5175620632	65829.2200623271	59454.7941657545	68020.4674949901	65567.1080757056	63858.9640991907	63248.6830846946	69607.2583850059	61204.7756027539	68562.5723674351	76198.7771848245	59645.766536008	62881.6508623309	59094.519000379	69935.1938424846	62460.9555370778	62796.9580161153	57602.783331672	68472.788462737	65038.137601981	55384.4177546941	68355.0355224049	55955.1340182275	69876.0528187226	60395.6562726039	61917.9654224814	57948.6275223207	52320.3332845402	62790.8994723756	65230.8303365254	64008.3500415276	70620.1467797561	76936.3238346495	57531.4874654522	57934.1628409614
ENSSSAG00000000024	129454.340686404	140709.727578466	138879.699472219	129188.112652752	136680.152124737	138214.927649922	140834.941855589	147470.299150103	123077.990952724	122856.573585282	131401.167974268	125875.106983836	137707.494253104	107375.475937845	131784.601813735	145549.089418558	116163.268758909	143228.584754958	130856.114021196	132915.917424957	146525.461837686	133262.863874154	117580.131523037	147937.326679171	147479.785193953	118636.173998574	132957.104972665	121956.596862135	152824.080930652	136108.872163606	129932.54301206	119882.824467734	135498.669027567	135320.334687873	116789.535044039	133349.931074195	129664.724203214	130659.541132429	132020.625835857	118388.271908462	140894.541508552	104623.877244198	133592.853944795	137163.730483397	114414.912837264	144556.329933453	150963.924359798	113531.942511148	139249.703691994
ENSSSAG00000000026	6483.89212361463	5882.91889075773	6473.61727637613	5908.86024909366	5882.38095906896	5544.64069190109	7148.40791934379	7417.87521622923	5628.3312871143	6868.15420354025	7104.9314381174	6180.76437216751	5937.74575314224	3689.74862887327	6992.33985760392	6398.67162519411	5947.53613167387	5473.46039938963	7371.89377083594	6262.79870436962	6119.94201834134	5721.51193491907	5022.17743118585	7842.22652473249	7251.47235639388	4781.69398030124	5671.4935518023	6753.61170506813	7297.84007453134	5827.70490011291	7055.06000196802	6834.2524884333	6560.29104814096	6908.55381116678	5511.90802468063	6518.36428003026	5892.96048921372	5861.61848910372	6183.97266987132	6691.29103199382	5613.120185892	3938.29592249083	6520.46290568784	6619.21339033683	5422.60524890849	6464.01414219425	7801.10760978417	5099.07948346136	5454.3780951179
ENSSSAG00000000028	2278.31401636486	2161.46609873657	2244.46441684951	2320.43641066938	2014.52664539364	2330.27436108935	2540.0915345561	2914.91522562723	2183.92912776184	2467.69147504529	2367.05358114804	2246.8980818681	2537.57448649604	1737.46724818519	2589.24656714755	2501.10091707723	2171.64917745212	2203.95775575597	2832.26708794748	2101.92435930429	2434.0534645854	2370.62493598643	2021.86116858337	2592.55409216034	2316.61013715079	1888.40503384485	2582.90097697919	2679.44920349113	2586.61741384414	2242.46566963137	2573.00733685514	2393.04849284748	2347.23569835167	2462.72972189488	2139.1126924567	2221.0722731955	2232.71919738575	2350.54481992086	2421.07741609001	2168.58901448141	2152.43028117523	1657.34621342336	2474.57007814997	2533.88459967294	2207.11352161455	2507.43439686067	2888.26209406973	1858.17609919122	2519.25729834699
ENSSSAG00000000029	31142.8090557444	31318.7431598185	31988.2361796463	29538.4758820942	30640.7015694441	29468.7907990851	36111.6797827178	38102.5748898738	27040.04160702	34985.7201076458	34548.0472702089	31126.3580925881	32834.4730389884	22328.0336548598	36281.5148871949	38523.5749404641	29057.7548434791	32831.2059399443	39055.5382599713	35382.2342172758	32807.1927969781	31537.9635644443	25678.6844374692	38597.43945987	36074.3656687049	24976.4624656344	35405.7407128112	38620.3943963395	37352.4907128747	29747.3387095142	36436.3062036445	31682.096230764	32640.5399322059	35419.4397544679	25940.1606938195	30421.2280422557	32370.229767698	32633.8184944927	33483.4346951129	30110.8096439722	34090.5616546345	20008.0783102427	34025.0460721888	34521.535565314	28262.3716075464	36941.2021999385	41051.6595920724	25733.1218243629	33021.7505301139
ENSSSAG00000000033	25844.2955138337	23005.2470637851	25007.7671136627	24673.326570854	23739.5430750274	23284.3838735031	25813.8833189297	28202.8875657378	23524.3759547154	27136.9941654238	29740.411561784	23745.333786592	27230.3837376765	18824.6678762464	27116.746775123	31466.3062085788	23959.5210642126	23897.1137690506	30599.9836042057	24342.5951470542	26111.3306921124	24400.9982005932	20294.0386309829	26879.3612076279	24764.8036796979	18557.1798870033	27090.6213130671	29275.648666751	29240.1644002734	23862.1346896672	28194.2750131225	24347.4662075002	24550.8885140341	28525.4624157249	21593.5493532649	22065.8701923987	25020.8235337625	23349.5877003966	24842.761126735	23047.5829602928	20886.0524237598	15964.249488489	24111.5556361771	26458.2531405289	21769.6507117945	24538.4771001853	27940.3281247723	21270.8820368685	24610.3640856764
ENSSSAG00000000034	1250.90790112688	487.830890339852	363.686363841355	1122.35334340327	350.032064586001	1321.90109210887	464.419720870332	477.725863182491	1302.04340247936	611.040822340155	368.585404312578	470.915380736572	436.319975470516	1132.51274268071	506.463695469347	301.421427136441	1257.01587485947	351.199772461928	446.838254166471	372.444570708166	440.483934308746	442.112898645644	999.407023227221	348.114451912671	376.046958027082	1199.06437881666	372.72507004645	508.228860114922	378.502925547843	1297.11249517893	369.692068101724	1081.32433374384	446.83920376553	384.541224895649	1474.40120362425	1158.82031644982	318.160153075028	476.006388263543	412.30882426601	1136.22347054286	351.396281029559	918.615918583427	472.683835258907	336.498522078689	1217.25654828439	404.300988540154	547.068286274208	1068.66935282124	330.502043484271
ENSSSAG00000000035	1.17016641826649	4.28862321177892	1.15455988521065	0	0	0	0	0	0	0	0	1.43571762419687	0	6.31806272067341	1.30869171955904	0	1.20983241083683	0	1.24989721445167	0	0	0	6.28557876243535	0.665610806716389	3.01641944941509	0	0	0	0	1.69115058041582	0	0	0	0	0	2.19473544782164	0	0	0.659694118825615	2.66302375908483	0	0	3.51002847964535	0.845473673564546	3.08687205820217	0	1.07690607534293	0	0
ENSSSAG00000000036	130488.767800151	113100.643496837	142336.45176854	125669.593174817	127003.607812958	120534.500542965	132625.003145685	135213.480918616	100428.077442775	109006.084277085	121109.056863566	115092.867626118	122450.801913889	95309.5556570386	125294.145230582	139847.345948592	109223.670050349	136300.153869654	120295.107507686	120895.507651871	151897.340622762	110284.240635153	103179.870578297	140871.867965877	139134.358050571	98140.4257906226	126763.168134477	117294.221942129	133444.514235482	142279.880631544	137649.092165982	111519.169457587	117311.249531443	130698.204694046	88907.2132100098	106350.295595093	124780.359389877	121374.257226854	117785.086445719	103547.240499082	140062.664598359	87659.4636876948	134510.141387476	124496.843906053	98119.3152420143	136149.558309509	141748.839073088	106716.449189584	124057.553467992
ENSSSAG00000000037	0	2.14431160588946	0	0	1.84227402413685	0	1.35399335530709	1.31243369006179	5.93862441267666	2.76802184525552	4.71336834159307	0	2.23181573130699	0	0.654345859779518	2.61348058210787	1.20983241083683	0	1.8748458216775	0	2.53151686384337	1.7303831649536	2.09519292081178	0.665610806716389	1.00547314980503	1.61817055170939	2.09396106767669	6.66529652609734	4.3381424131558	0	0	0	5.31951433054203	4.85882414128077	0	0	0	4.21244591383667	3.95816471295369	1.77534917272322	2.0489579068779	0	1.17000949321512	2.53642102069364	3.08687205820217	1.92066977928814	0	0	1.09437762743136
ENSSSAG00000000038	3.51049925479948	0	1.15455988521065	0	1.84227402413685	0	0	0	0	0	0	1.43571762419687	0	1.57951568016835	0	0	0	2.38911409838046	0	0	0	0	4.19038584162357	0	0	0	0	0	0	0	0	0	0	0	2.73543822564795	0	0	0	0	0	0	2.39847498324655	0	0	1.02895735273406	1.92066977928814	1.07690607534293	0	0
ENSSSAG00000000039	86.5923149517204	154.390435624041	117.765108291487	97.0893895677565	115.142126508553	134.167311699084	123.213395332945	125.993634245932	103.925927221842	128.021010343068	130.088966227969	124.907433305127	112.706694431003	110.566097611785	126.288750937447	114.993145612746	128.242235548704	123.039376066594	118.740235372908	103.1384965038	120.24705103256	146.217377438579	131.997154011142	130.459718116412	141.771714122509	110.035597516238	97.3691896469659	113.310040943655	119.298916361784	130.218594692018	106.332835641299	103.185197860524	103.73052944557	115.223543921801	131.301034831102	122.905185078012	98.900223536519	137.957603678151	112.80769431918	107.408624949755	108.594769064529	127.119174112067	128.701044253663	126.821051034682	134.793413208162	119.081526315865	136.767071568552	119.952682459527	99.5883640962538
ENSSSAG00000000040	663.484359157101	580.036289393099	606.143939735592	711.665225531655	587.685413699655	636.941658697756	724.386445089294	641.780074440215	809.137576227195	669.861286551835	640.075420788339	663.301542378952	633.835667691184	698.145930634412	640.604596724148	635.075781452213	783.971402222268	641.477135415154	598.075817115123	673.265185510916	555.667951613619	738.873611435186	674.652120501395	621.014882666391	631.43713807756	830.121493026916	760.107867566637	608.208308006382	706.032677741106	598.6673054672	604.613449169709	725.123376745871	682.227712892015	689.953028061869	607.267286093846	847.167882859152	705.363858430268	803.524058064344	655.735954112662	741.208279611944	613.66289310993	721.94096995721	620.105031404012	651.014728644701	732.617635146649	704.885808998749	695.681324671532	750.24950483777	710.251080202953
ENSSSAG00000000041	7.02099850959895	6.43293481766838	5.77279942605326	6.79625726974295	4.60568506034212	9.88601244098513	7.446963454189	10.4994695204943	5.93862441267666	7.61206007445267	10.3694103515048	7.17858812098433	10.0431707908814	9.47709408101012	10.4695337564723	7.84044174632361	10.8884916975315	9.55645639352184	12.4989721445167	12.4148190236055	5.06303372768674	0.865191582476799	8.38077168324714	9.31855129402945	6.03283889883019	21.036217172222	4.18792213535337	6.66529652609734	5.42267801644475	11.8380540629107	7.41856992846269	2.82699172220612	10.6390286610841	5.55294187574945	19.1480675795357	8.77894179128655	5.59812586055768	3.1593344353775	11.2148000200355	7.98907127725449	8.19583162751159	11.9923749162327	8.19006645250581	10.1456840827746	14.4054029382768	5.76200933786443	9.69215467808636	10.9047893145025	8.75502101945089
ENSSSAG00000000042	1.17016641826649	1.07215580294473	0	0.970893895677565	0.921137012068424	0	0	1.31243369006179	1.48465610316916	0	0.942673668318614	0	0	0	0	1.74232038807191	1.20983241083683	0	0	0.954986078738888	0	0.865191582476799	0	0.665610806716389	3.01641944941509	0	0	1.66632413152433	1.08453560328895	0	2.4728566428209	1.41349586110306	1.32987858263551	0	2.73543822564795	0	2.79906293027884	0	0.659694118825615	0	1.02447895343895	0	0	0	1.02895735273406	0.960334889644072	0	2.1809578629005	0
ENSSSAG00000000043	1.17016641826649	1.07215580294473	1.15455988521065	0	0	1.4122874915693	0	2.62486738012358	0	0	2.82802100495584	0	0	0	0	2.61348058210787	0	0	1.8748458216775	0	0	1.7303831649536	0	3.99366484029833	2.01094629961006	0	0	4.998972394573	0	0	0	1.41349586110306	1.32987858263551	0	0	0	1.86604195351923	0	1.97908235647685	1.77534917272322	0	0	0	0	0	0	1.07690607534293	0	0
ENSSSAG00000000044	8.19116492786545	7.5050906206131	1.15455988521065	5.82536337406539	3.6845480482737	5.64914996627722	4.06198006592127	5.24973476024715	1.48465610316916	7.61206007445267	3.77069467327446	2.87143524839373	8.92726292522795	0	5.88911273801566	4.35580097017979	2.41966482167367	3.58367114757069	2.49979442890334	0.954986078738888	5.06303372768674	2.5955747474304	4.19038584162357	3.32805403358195	1.00547314980503	3.23634110341877	2.09396106767669	0	0	5.07345174124745	3.70928496423135	7.06747930551531	5.31951433054203	4.85882414128077	5.47087645129591	0	1.86604195351923	3.1593344353775	2.63877647530246	5.32604751816966	4.09791581375579	9.59389993298618	9.36007594572093	4.22736836782273	2.05791470546812	6.7223442275085	3.23071822602879	8.72383145160198	1.09437762743136
ENSSSAG00000000046	93.6133134613194	71.8344387972969	62.3462338013752	66.991678801752	52.5048096879002	64.965224612188	111.704451812835	77.4335877136455	72.7481490552891	107.260846503651	83.8979564803567	91.8859279485995	61.3749326109421	71.0782056075759	72.6323904355264	70.5639757169125	65.330950185189	86.0081075416966	68.1193981876159	86.9037331652388	105.0579498495	77.8672424229119	106.854838961401	67.2266914783553	74.4050130855723	85.7630392405975	80.6175011055524	71.6519376555464	95.4391330894275	96.3955830837016	79.1314125702687	96.1177185550082	77.1329577928594	79.1294217294297	68.3859556411988	109.736772391082	74.6416781407691	103.204924888998	71.9066589519921	108.296299536116	56.3463424391422	98.3374743131084	59.6704841539709	90.4656830714064	84.3745029241928	85.4698051783224	58.1529280685181	80.6954409273183	90.8333430768029
ENSSSAG00000000047	134.569138100647	168.328461062322	192.811500830179	180.586264596027	216.46719783608	196.307961328133	163.156199314505	150.929874357106	148.465610316916	175.077381712411	197.961470346909	143.571762419687	187.472521429787	181.644303219361	181.253803158926	162.906956284724	191.15352091222	219.798497051002	183.734890524395	166.167577700566	193.661040084018	192.072531309849	217.900063764426	214.992290569394	209.138415159446	169.907907929486	154.953119008075	188.29462686225	183.286516955832	177.570810943661	218.847812889649	183.754461943398	182.193365821064	200.600025261449	142.242787733694	193.136719408304	199.666489026557	188.506954644191	193.290376815905	188.187012308661	183.381732665572	223.058173441929	167.311357529762	226.586944515298	163.604219084715	187.265303480594	172.304972054869	167.933755443338	169.628532251861
ENSSSAG00000000048	129.888472427581	110.432047703307	102.755829783748	109.711010211565	102.246208339595	156.763911564193	86.6555747396538	136.493103766426	129.165080975717	110.028868348907	99.9234088417731	147.878915292277	98.1998921775074	120.043191692795	87.0279993506758	151.581873762257	118.56357626201	133.790389509306	106.866211835618	124.148190236055	127.84160162409	98.6318404023551	131.997154011142	115.816280368652	103.563734429918	124.599132481623	145.53029420353	133.305930521947	98.6927398992944	143.747799335345	143.425685283612	118.733652332657	138.307372594093	108.976484311583	117.623843702862	142.657804108406	106.364391350596	109.523593759753	124.022494339216	163.332123890536	96.3010216232612	153.502398927779	135.721101212953	133.584840423198	148.169858793704	114.279851867645	143.228508020609	161.390881854637	126.947804782038
ENSSSAG00000000049	209.459788869702	213.359004786001	219.366378190024	266.99582131133	222.915156920559	203.36939878598	196.329036519528	217.863992550257	225.667727681713	222.133753081755	209.273554366732	195.257596890774	234.340651787234	240.08638338559	283.986103144311	216.918888314953	203.251845020588	199.491027214768	167.486226736524	198.637104377689	231.633793041668	222.354236696537	226.280835447673	227.638895897005	191.039898462956	215.216683377348	241.852503316657	238.28435080798	203.892693418322	248.599135321125	212.665671282597	190.821941248913	207.461058891139	224.200028233384	183.274361118413	179.968306721374	216.46086660823	221.153410476425	259.259788698467	198.839107345001	228.458806616886	251.839873240887	197.731604353355	225.741470841734	199.617726430407	206.472001273475	217.535027219272	314.057932257671	236.385567525174
ENSSSAG00000000050	40.9558246393272	49.3191669354575	73.8918326534817	46.6029069925231	54.347083712037	45.1931997302178	44.681780725134	85.3081898540162	62.3555563331049	50.5163986759132	52.7897254258424	66.0430107130559	42.4044988948328	44.2264390447139	55.619398081259	47.9138106719776	59.2817881310048	39.4203826232776	38.1218650407759	50.614262173161	31.6439607980421	56.2374528609919	64.9509805451653	56.5769185708931	41.2243991420063	40.4542637927347	61.7718514964622	53.3223722087787	55.3113157677364	72.7194749578802	29.6742797138508	35.3373965275765	59.8445362185978	37.4823576613088	68.3859556411988	74.6210052259356	44.7850068844614	31.593344353775	54.0949177437005	52.372800595335	44.0525949978748	47.9694996649309	44.4603607421744	54.110315108131	47.3320382257667	41.2944002546951	58.1529280685181	50.1620308467114	37.2088393326663
ENSSSAG00000000051	985.280124180386	1166.50551360387	1021.78549841143	981.573728530018	854.815147199498	1119.94398081446	928.839441740665	1181.19032105561	936.818001099743	1188.17337707593	1204.73694811119	931.780738103767	948.521685805469	1055.11647435246	985.444864827953	1018.38626682803	1041.66570573051	1038.07007574631	1178.65307322792	1018.01515993565	1146.77713932105	1078.02871176609	1016.16856659372	1090.93611220816	1067.81248509294	1097.11963405896	1020.80602049238	1018.12404436137	970.659364943609	1185.49655687149	1036.12693334196	921.599301439196	1050.60408028205	1103.6471978052	1033.99564929493	1035.91513137181	980.605046574354	978.340563488566	1030.44221360561	998.633909656811	947.643031931028	1081.71221744419	1112.67902804758	990.049671744084	1086.57896448717	999.708620119479	1065.06010851416	1138.46000443406	996.97801858997
ENSSSAG00000000052	1069.53210629557	1117.18634666841	1065.65877404943	991.282667486794	816.127392692624	1021.08385640461	1200.99210615739	1132.63027452332	907.12487903636	1057.38434488761	846.520954150115	1187.33847521081	910.580818373251	1137.25128972121	1205.30507371387	955.662732857445	907.374308127625	843.357276728302	929.923527552041	850.892596156349	751.86050856148	866.056774059276	890.456991345009	849.985000176829	1000.44578405601	975.75684268076	660.644716851994	1016.45772022984	752.667708682531	1072.18946798363	1068.27406969863	928.666780744712	1063.90286610841	847.51775378626	971.080570105024	965.68359704152	765.077200942883	1006.77457340696	792.95233082839	969.340648306878	693.572251478168	904.225068683948	1010.88820213786	864.919568056531	919.887873344248	780.75226528063	1072.59845104156	968.34529112782	860.18081516105
ENSSSAG00000000053	81.9116492786545	87.9167758414678	55.4188744901113	100.002071254789	66.3218648689266	83.324962002589	75.1466312195436	73.4962866434602	77.2021173647966	66.4325242861324	51.8470517575238	109.114539438962	66.9544719392096	90.0323937695961	73.286736295306	107.152703866423	76.2194418827205	50.1713960659897	73.7439356526484	85.9487470864999	62.0221631641625	67.4849434331903	69.1413663867889	64.5642482514897	78.4269056847924	67.9631631717942	80.6175011055524	76.6509100501194	74.8329566269375	82.8663784403751	65.5307010347538	120.14714819376	53.1951433054203	74.9647153226176	82.0631467694386	109.736772391082	87.7039718154036	78.9833608844375	71.2469648331665	93.205831567969	59.419779299459	95.9389993298618	59.6704841539709	87.9292620507128	79.2297161605225	71.0647818336613	66.7681766712616	56.7049044354129	56.9076366264308
ENSSSAG00000000054	3.51049925479948	6.43293481766838	6.92735931126391	13.5925145394859	0.921137012068424	2.82457498313861	0	3.93730107018537	1.48465610316916	1.38401092262776	6.5987156782303	7.17858812098433	5.57953932826747	1.57951568016835	0.654345859779518	0.871160194035957	2.41966482167367	1.19455704919023	2.49979442890334	3.81994431495555	2.53151686384337	1.7303831649536	2.09519292081178	2.66244322686556	2.01094629961006	1.61817055170939	1.04698053383834	4.998972394573	3.25360680986685	3.38230116083164	4.9457132856418	7.06747930551531	3.98963574790652	1.38823546893736	2.73543822564795	4.38947089564327	3.73208390703845	1.05311147845917	2.63877647530246	3.55069834544644	0	14.3908498994793	3.51002847964535	2.53642102069364	1.02895735273406	0.960334889644072	1.07690607534293	0	1.09437762743136
ENSSSAG00000000055	8.19116492786545	8.57724642355783	10.3910389668959	0.970893895677565	11.0536441448211	5.64914996627722	13.5399335530709	3.93730107018537	2.96931220633833	8.30406553576655	9.42673668318614	7.17858812098433	6.69544719392096	9.47709408101012	9.16084203691324	6.96928155228766	9.67865928669466	8.36189934433161	9.37422910838751	7.6398886299111	1.26575843192168	12.977873737152	2.09519292081178	4.65927564701472	9.04925834824528	6.47268220683755	9.42282480454509	3.33264826304867	9.76082042960054	5.07345174124745	3.70928496423135	4.24048758330919	10.6390286610841	4.16470640681209	2.73543822564795	4.38947089564327	6.53114683731729	11.5842262630508	3.95816471295369	6.21372210453127	1.02447895343895	4.79694996649309	7.0200569592907	12.6821051034682	4.11582941093623	8.64301400679665	16.1535911301439	0	1.09437762743136
ENSSSAG00000000056	50.3171559854592	62.1850365707943	49.646075064058	37.864861931425	42.3723025551475	45.1931997302178	48.0667641134017	53.8097812925333	60.8709002299357	62.2804915182491	51.8470517575238	51.6858344710872	36.8249595665653	61.6011115265658	64.7802401181722	65.3370145526968	50.812961255147	80.0353222957454	53.7455802214217	69.7139837479388	40.5042698214939	55.3722612785151	56.5702088619182	70.5547455119372	62.3393352879119	53.3996282064098	65.9597736318156	59.987668734876	54.2267801644475	35.5141621887322	75.4221276060374	69.26129719405	63.8341719665043	53.4470655540885	51.9733262873111	70.2315343302924	45.718027861221	93.7269215828659	68.608188357864	69.2386177362056	53.2729055788253	40.7740747151913	57.3304651675407	59.1831571495182	70.99805733865	55.6994235993562	63.5374584452328	45.8001151209104	47.0582379795485
ENSSSAG00000000057	402.537247883673	459.954839463289	498.769870411002	492.243205108525	415.432792442859	406.73879757196	384.534112907214	461.97665890175	412.734396681028	462.951653618985	427.973845416651	450.815333997816	390.567752978723	356.970543718048	405.040087203521	459.972582450985	480.303467102223	506.492188856658	483.710221992796	503.277663495394	387.322080168035	444.708473393075	433.704934608039	418.003586617892	463.523122060119	425.578855099569	483.705006633314	494.898267062727	432.729705712291	453.228355551439	394.420634529933	450.905179691877	404.283089121194	425.494171229302	497.849757067928	441.141825012149	404.931103913672	420.191479905208	425.502706642522	452.714039044421	477.40719230255	378.959047352954	413.013351104936	453.173889030597	438.335832264709	471.524430815239	446.916021267315	460.182109072005	447.600449619427
ENSSSAG00000000058	120.527141081449	110.432047703307	95.8284704724841	117.478161376985	80.1389200499529	135.579599190653	115.089435201103	85.3081898540162	132.134393182056	74.044584360585	91.4393458269056	100.500233693781	87.0408135209725	93.1914251299328	105.349683424502	68.8216553288406	101.625922510294	69.2843088530334	84.9930105827134	65.8940394329832	65.8194384599276	76.1368592579583	152.94908321926	73.8827995455192	86.4706908832327	124.599132481623	51.3020461580788	84.9825307077411	80.2556346433822	87.9398301816225	79.1314125702687	118.733652332657	74.4732006275884	93.0117764188033	136.771911282398	120.71044963019	98.900223536519	73.7178034921417	91.0377883979349	153.567703440559	63.5176951132148	79.149674447136	93.6007594572093	70.1743149058573	132.735498502694	68.1837771647291	75.383425274005	104.685977419224	77.7008115476266
ENSSSAG00000000059	345.199093388615	277.688352962685	185.884141518915	191.26609744848	309.502036054991	103.096986884559	316.157448464206	388.480372258289	161.827515245439	352.230779808764	355.387972956118	278.529219094192	140.60439107234	464.377609969496	253.231847734673	397.249048480396	428.280673436239	238.911409838046	307.47471475511	361.939723842038	313.908091116578	237.062493598643	297.517394755273	252.932106552228	355.937495030981	373.797397444868	475.329162362608	374.922929592975	198.470015401878	246.907984740709	417.912772636732	207.78389158215	404.283089121194	386.623578099055	172.332608215821	346.768200755819	298.566712563076	464.422162000493	263.217953411421	345.305414094666	239.728075104714	333.38802267127	271.442202425907	328.043785343044	407.467111682687	255.449080645323	325.225634753564	444.915404031701	270.311273975546
ENSSSAG00000000060	194.247625432238	161.895526244654	129.310707143593	152.430341621378	115.142126508553	199.132536311272	132.691348820095	175.86611446828	203.397886134176	165.389305254017	156.48382894089	133.521739050309	138.372575341033	205.337038421886	173.401652841572	190.784082493875	220.189498772304	175.599886230964	138.738590804135	149.932814362005	174.674663605192	165.251592253069	165.520240744131	162.409036838799	120.656777976604	173.144249032904	157.047080075751	176.630357941579	133.397879204541	208.011521391146	140.952828640791	171.03299919347	115.699436689289	146.458841972892	202.422428697949	217.278809334342	150.216377258298	129.532711850478	184.054659152347	237.896789144911	121.912995459235	165.494773844012	179.011452461913	135.275787770327	189.328152903067	133.486549660526	193.843093561727	211.552912701348	184.9498190359
ENSSSAG00000000061	12.8718306009314	10.7215580294473	12.7001587373172	12.6216206438083	11.0536441448211	16.9474498988317	16.2479202636851	3.93730107018537	20.7851854443683	9.6880764583943	7.54138934654891	14.3571762419687	13.3908943878419	14.2156411215152	9.16084203691324	12.1962427165034	7.258994465021	8.36189934433161	4.99958885780667	11.4598329448667	13.9233427511385	12.977873737152	12.5711575248707	5.9904972604475	11.0602046478553	8.09085275854694	12.5637664060601	4.998972394573	10.8453560328895	10.1469034824949	3.70928496423135	1.41349586110306	7.97927149581304	8.32941281362417	16.4126293538877	21.9473544782164	8.39718879083652	11.5842262630508	13.8535764953379	10.6520950363393	6.14687372063369	11.9923749162327	12.8701044253663	12.6821051034682	7.20270146913841	5.76200933786443	11.8459668287722	15.2667050403035	10.9437762743136
ENSSSAG00000000062	92.4431470430529	80.4116852208547	64.6553535717965	96.1184956720789	60.795042796516	107.333849359267	83.2705913513861	77.4335877136455	108.379895531349	94.1127427386875	91.4393458269056	76.0930340824339	63.6067483422491	85.293846729091	87.6823452104554	104.539223284315	117.353743851173	66.8951947546529	78.1185759032293	70.6689698266777	67.0851968918493	75.2716676754815	62.8557876243535	83.2013508395486	73.3995399357673	97.0902331025632	59.6778904287855	78.3172341816437	72.6638854203596	93.01328192287	68.0035576775747	107.425685443833	73.1433220449529	70.8000089158055	71.1213938668468	98.7630951519736	55.9812586055768	78.9833608844375	80.4826824967251	100.307228258862	72.7380056941654	103.134424279601	79.5606455386279	62.5650518437764	94.6640764515334	60.5010980475765	83.9986738767484	122.133640322428	80.9839444299207
ENSSSAG00000000063	223.5017858889	168.328461062322	180.111342092862	213.596657049064	158.435566075769	168.062211496747	187.528079710032	208.676956719824	172.220107967623	177.845403557667	152.713134267615	159.364656285852	168.502087713678	189.541881620202	154.425622907966	189.912922299839	165.747040284646	193.518241968817	189.984376596654	205.322006928861	189.863764788253	179.959849155174	211.61448500199	181.711750233574	184.001586414321	203.889489515383	185.315554489387	183.295654467677	198.470015401878	164.041606300334	196.592103104261	183.754461943398	171.55433715998	170.058844944827	205.157866923597	190.941983960482	193.13534218924	184.294508730354	162.284753231101	169.545845995068	166.990069410549	230.253598391668	183.691490434773	170.785682060038	193.443982314003	206.472001273475	146.459226246638	148.305134677234	175.100420389018
ENSSSAG00000000064	81.9116492786545	86.8446200385231	69.2735931126391	90.2931322980135	72.7698239534055	124.281299258099	72.4386445089294	89.2454909242016	90.564022293319	92.7287318160598	84.8406301486753	58.8644225920715	59.1431168796352	86.8733624092594	87.0279993506758	90.6006601797395	97.9964252777835	68.0897518038431	75.6187814743259	64.9390533542444	115.184017304873	82.1932003352959	58.66540178273	94.5167345537272	78.4269056847924	79.29035703376	70.147695767169	71.6519376555464	70.4948142137817	94.7044325032858	75.4221276060374	65.0208096107408	73.1433220449529	62.4705961021813	103.946652574622	116.320978734547	62.5124054428941	58.9742427937133	90.3780942791093	114.510021640648	59.419779299459	100.735949296355	94.7707689504244	77.7835779679382	80.2586735132565	67.223442275085	81.8448617260626	87.2383145160198	93.0220983316657
ENSSSAG00000000065	322.965931441552	351.667103365871	284.02173176182	389.328452166704	280.946788680869	334.712135501925	319.542431852474	309.734350854582	299.900532840171	387.523058335772	329.935783911515	343.136512183051	305.758755189057	320.641683074176	325.20989231042	324.942752375412	381.097209413602	357.172557707879	344.97163118866	326.6052389287	313.908091116578	350.402590903104	284.946237230403	362.757889660432	355.937495030981	312.306916479912	394.711661257055	313.268936726575	240.766903930147	356.832772467738	373.401353065956	315.209577025983	360.397095894222	314.435333714313	325.517148852106	427.973412325219	275.241188144086	336.995673106933	378.664424205903	395.902865517278	262.266612080371	376.560572369708	347.49281948489	317.898101260269	321.034694053026	330.355202037561	421.070275459085	396.93433104789	353.48397366033
ENSSSAG00000000067	187.226626922639	141.524565988704	147.783665306963	257.286882354555	127.116907665443	230.202861125797	161.802205959197	133.868236386302	206.367198340514	166.773316176645	128.203618891332	163.671809158443	138.372575341033	184.803334579697	177.982073860029	189.912922299839	191.15352091222	121.844819017403	216.857166707364	142.292925732094	150.62525339868	157.464868010777	148.758697377637	146.434377477606	120.656777976604	155.344372964101	123.543702992924	171.631385547006	156.173126873609	189.408865006572	160.735681783358	176.686982637883	127.668343933009	136.74119369033	177.803484667117	188.747248512661	131.555957723105	136.904492199692	124.682188458041	213.929575313148	127.03539022643	203.870373575956	149.761215131535	111.60252491052	120.388010269885	143.089898556967	138.920883719238	187.562376209443	151.024112585528
ENSSSAG00000000068	56.1679880767916	61.1128807678496	50.8006349492687	100.972965150467	51.5836726758318	64.965224612188	53.4827375346301	53.8097812925333	68.2941807457816	53.9764259824826	49.0190307525679	64.607293088859	44.6363146261397	82.1348153687543	64.1258942583927	61.852373776553	62.9112853635153	58.5332954103213	83.1181647610359	54.4342064881166	46.8330619811023	43.2595791238399	46.0942442578593	52.5832537305947	55.3010232392767	64.7268220683755	54.4429877595938	41.6581032881084	50.9731733545806	62.5725714753853	59.3485594277015	73.5017847773592	61.1744148012333	54.8353010230258	24.6189440308316	63.6473279868275	63.4454264196537	58.9742427937133	48.8173647930955	66.5755939771207	37.9057212772411	59.9618745811637	45.6303702353895	52.4193677610019	38.0714220511602	54.7390887097121	49.5376794657747	54.5239465725124	56.9076366264308
ENSSSAG00000000069	85.4221485334539	85.7724642355783	92.3647908168522	115.53637358563	74.6120979775424	93.2109744435741	99.5185116150712	102.36982782482	90.564022293319	96.880764583943	66.9298304506216	103.371668942174	82.5771820583585	96.3504564902695	104.040991704943	109.766184448531	93.1570956344361	80.0353222957454	96.8670341200043	54.4342064881166	77.2112643472227	96.9014572374015	98.4740672781539	115.150669561935	93.5090029318679	72.8176748269224	88.9933453762591	81.6498824446924	87.8473838664049	98.0867336641174	102.623550677067	84.8097516661837	89.101865036579	87.4588345430538	60.179640964255	92.1788888085087	103.565328420317	71.6115805352234	80.4826824967251	91.4304823952458	62.4932161597759	100.735949296355	98.2807974300698	106.529682869133	83.3455455714587	105.636837860848	110.921325760322	89.4192723789203	80.9839444299207
ENSSSAG00000000070	5.85083209133246	5.36077901472365	6.92735931126391	8.73804506109808	1.84227402413685	1.4122874915693	5.41597342122837	0	1.48465610316916	0.692005461313879	1.88534733663723	4.3071528725906	2.23181573130699	1.57951568016835	2.61738343911807	2.61348058210787	2.41966482167367	2.38911409838046	0	9.54986078738887	0	0.865191582476799	2.09519292081178	0.665610806716389	2.01094629961006	1.61817055170939	1.04698053383834	1.66632413152433	4.3381424131558	0	1.23642832141045	0	1.32987858263551	2.08235320340604	0	2.19473544782164	6.53114683731729	2.10622295691833	2.63877647530246	3.55069834544644	1.02447895343895	2.39847498324655	5.85004746607558	3.38189469425818	1.02895735273406	0	2.15381215068586	2.1809578629005	0
ENSSSAG00000000071	244.564781417697	184.410798106493	175.493102552019	227.18917158855	153.829881015427	233.027436108935	184.143096321764	207.364523029763	210.821166650021	188.225485477375	178.165323312218	188.07900876979	147.299838266261	259.04057154761	218.551517166359	169.005077642976	183.894526447199	179.183557378535	165.611380914846	179.537382802911	164.548596149819	172.173124912883	213.709677922802	178.383696199992	160.875703968805	250.816435514955	156.000099541913	201.625219914445	112.791702742051	224.923027195304	152.080683533485	204.956899859944	183.5232444037	181.164728696326	240.71856385702	263.368253738596	147.417314328019	210.622295691833	180.756188558219	271.628423426653	136.25570080738	223.058173441929	173.161404995837	155.567155935876	224.312702896025	143.089898556967	191.689281411041	215.914828427149	181.666686153606
ENSSSAG00000000072	365.091922499146	320.574585080474	355.604444644881	384.473982688316	338.057283429112	375.668472757435	339.85233218208	354.357096316683	353.348152554261	330.08660504672	303.540921198594	317.293594947508	337.004175427355	352.231996677543	317.357741993066	342.365956256131	390.775868700297	336.865087871645	358.720500547629	381.994431495555	426.560591557608	402.314085851711	385.515497429368	384.057435475356	359.959387630201	357.615691927775	379.00695324948	383.254550250597	354.643142275486	400.802687558549	373.401353065956	366.095428025693	356.407460146316	356.082397782433	355.606969334234	392.857645160073	352.681929215134	372.801463374545	352.276659452879	401.228913035448	366.763465331144	338.184972637763	369.722999855977	380.463153104046	418.785642562762	344.760225382222	332.763977280965	338.048468749577	334.879553993996
ENSSSAG00000000073	243.39461499943	203.709602559499	235.530216582973	222.334702110162	246.864719234338	231.615148617366	257.935734186001	223.113727310504	285.05397180848	228.36180223358	209.273554366732	235.457690368286	233.22474392158	274.835728349293	237.527547099965	273.544300927291	223.818996004814	237.716852788856	180.610147488266	204.367020850122	208.850141267078	226.680194608921	207.424099160367	205.673739275364	198.078210511591	199.034977860255	249.181367053526	206.624192309018	239.682368326858	255.363737642789	197.828531425672	220.505354332078	232.728751961214	247.105913470851	265.337507887851	221.668280229985	228.590139306105	205.356738299538	249.364376916083	264.52702673576	206.944748594668	237.449023341408	231.661879656593	260.40589145788	228.428532306961	217.996019949204	207.842872541185	220.27674415295	202.459861074802
ENSSSAG00000000075	965.387295069856	718.344387972969	749.309365501713	1010.70054540035	622.688620158255	967.416931724974	806.980039763027	759.899106545776	919.002127861713	807.570373353297	737.170808625156	838.45909253097	780.019598091792	1021.94664506892	829.710550200428	786.657655214469	994.482241707877	770.489296727698	657.445934801577	711.464628660471	767.049609744541	776.076849481689	961.693550652609	676.926190430568	800.356627244805	1006.50208316324	746.497120626738	819.831472709973	676.750216452304	943.662023872026	720.837711382292	894.742880078238	827.184478399285	792.682452763234	992.964075910207	1055.66775040221	744.550739454171	815.108284327395	748.093130748248	1092.72741581114	588.050919273957	1069.71984252796	810.816578798076	740.634938042542	972.364698333685	684.718776316223	764.603313493479	990.154869756825	750.743052417913
ENSSSAG00000000076	0	0	0	0	0	0	0	0	0	0	0	0	1.11590786565349	0	1.30869171955904	0	0	0	0	0	0	0	0	0	0	0	0	0	0	0	0	0	0	0	0	0	0	0	0.659694118825615	0.88767458636161	0	0	0	0	0	0	0	0	0
ENSSSAG00000000077	19.8928291105304	13.9380254382815	16.1638383929491	21.3596657049064	26.7129733499843	12.7105874241237	21.6638936849135	19.6865053509268	25.2391537538758	20.0681583781025	23.5668417079654	21.535764362953	34.5931438352583	23.6927352025253	11.1238796162518	13.9385631045753	18.1474861625525	10.7510134427121	25.6228928962592	17.1897494173	25.3151686384337	20.7645979794432	23.0471221289296	22.6307674283572	16.0875703968805	27.5088993790596	14.6577274737368	31.6601584989624	18.4371052559121	15.2203552237424	12.3642832141045	15.5484544721337	11.9689072437196	19.4352965651231	24.6189440308316	19.7526190303947	20.5264614887115	27.3808984399383	22.4296000400709	20.416515486317	26.6364527894127	19.1877998659724	22.2301803710872	18.60042081842	21.6081044074152	20.1670326825255	19.3843093561727	32.7143679435074	25.1706854309213
ENSSSAG00000000078	1015.70445105532	896.322251261794	974.44854311779	962.155850616467	1044.56937168559	909.513144570632	915.976504865247	960.701461125229	1082.31429921032	1062.92038857812	1150.06187534871	944.702196721538	1023.28751280425	998.253909866399	986.753556547512	1115.95620856006	984.803582421182	1379.71339181472	1021.79097281424	1033.29493719548	1126.5250044103	1178.3909353334	1099.97628342619	1116.8949336701	1083.90005548982	1142.42840950683	1264.75248487672	996.461830651552	1330.72518523554	825.281483242919	1005.21622530669	945.628731077948	1046.61444453414	1212.62368211679	1069.55634622835	1117.12034294121	1100.03173159958	1085.7579342914	1141.27082556831	1011.06135386587	1265.2315074971	1002.56254299706	1134.90920841866	1159.14440645699	1022.78360861765	1184.09291893114	1002.59955614427	994.516785482626	1232.26920848771
ENSSSAG00000000079	259.776944855161	279.832664568574	344.058845792774	297.093532077335	361.085708730822	248.562598516198	259.289727541308	333.358157275694	322.170374387709	328.702594124092	317.681026223373	325.907900692689	370.48141139696	247.983961786431	342.877230524467	316.231150435052	284.310616546656	333.281416724074	343.096785366983	337.110085794827	345.55205191462	310.603778109171	305.898166438521	364.089111273865	311.69667643956	266.998141032049	344.456595632815	296.605695411332	378.502925547843	231.687629516967	263.359232460426	277.0451887762	303.212316840896	347.058867234341	328.252587077754	261.173518290775	298.566712563076	280.127653270138	306.098071135086	276.066796358461	293.000980683539	259.035298190627	277.292249891983	350.871574529287	277.818485238196	351.48256960973	260.611270232989	303.153142943169	354.578351287761
ENSSSAG00000000080	1054.31994285811	1103.24832123013	1074.89525313112	1074.77954251506	1112.73351057866	1090.2859434915	1013.46402644736	1074.8831921606	1144.66985554343	1159.80115316206	1119.89631796251	1104.06685300739	1188.44187692097	1154.62596220307	1081.63370621554	1217.01079106823	1140.87196341913	1208.89173378051	1111.15862364753	1140.25337801423	1236.64598798749	1094.46735183315	1129.30898431755	1181.45918192159	1020.55524705211	1042.10183530085	1244.85985473379	1106.43922333216	1110.56445776788	1116.15938307444	1063.32835641299	1030.43848274413	1151.67485256235	1167.50602937632	1187.18018993121	1086.39404667171	1206.39612295018	1073.12059654989	1197.34482566849	1090.06439205206	1123.85341192253	1170.45579182431	1099.80892362221	1168.4446168662	1097.89749536724	1265.72138455089	1104.90563330184	1147.18383588566	1129.39771150916
ENSSSAG00000000081	14.0419970191979	10.7215580294473	13.8547186225278	27.1850290789718	19.3438772534369	14.122874915693	27.0798671061418	7.87460214037073	23.7544976507066	24.9121966072996	17.9107996980537	24.4071996113467	26.7817887756838	22.1132195223569	28.1368719705193	25.2636456270428	27.8261454492472	37.0312685248971	19.9983554312267	24.8296380472111	16.4548596149819	25.955747474304	31.4278938121768	22.6307674283572	28.1532481945409	22.6543877239314	23.0335717444435	13.3305930521947	23.8597832723569	18.602656384574	13.6007115355149	18.3754461943398	26.5975716527101	18.0470610961857	30.0898204821275	10.9736772391082	22.3925034422307	23.1684525261017	21.7699059212453	22.1918646590402	23.5630159290958	19.1877998659724	23.4001898643023	16.9094734712909	24.6949764656174	13.444688455017	13.9997789794581	6.54287358870149	14.2269091566077
ENSSSAG00000000082	812.095494276946	975.661780679703	868.22903367841	945.650654389948	922.058149080493	755.573807989578	921.392478286476	906.891679832696	789.837046885996	900.299105169356	874.801164199674	931.780738103767	772.208243032218	865.574592732257	851.958309432932	969.60129596202	966.65609625863	801.547780006644	844.930516969328	821.288027715443	892.359694504787	851.34851715717	867.409869216079	849.319389370112	943.133814517119	783.194547027343	800.940108386332	919.810920601433	862.205804614715	799.914224536682	939.685524271941	877.780929745001	925.595493514313	922.482469108877	962.87425542808	746.210052259356	770.67532680344	980.446786445484	887.948283939278	861.932023357123	828.80347333211	992.96864306407	857.61695852668	864.074094382966	844.773986594662	928.643838285817	911.062539740118	817.859198587686	694.929793418914
ENSSSAG00000000083	7.02099850959895	18.2266486500604	9.23647908168522	2.91268168703269	4.60568506034212	4.23686247470791	3.38498338826773	5.24973476024715	7.42328051584582	3.46002730656939	8.48406301486753	7.17858812098433	12.2749865221884	9.47709408101012	9.16084203691324	5.22696116421574	9.67865928669466	2.38911409838046	7.49938328671001	15.2797772598222	10.1260674553735	5.19114949486079	4.19038584162357	7.98732968059667	8.04378519844025	16.1817055170939	2.09396106767669	18.3295654467677	3.25360680986685	0	3.70928496423135	7.06747930551531	0	11.1058837514989	8.20631467694386	8.77894179128655	10.2632307443557	5.26555739229583	9.89541178238423	7.10139669089288	7.17135267407264	26.383224815712	17.5501423982267	6.76378938851637	6.17374411640435	16.3256931239492	4.30762430137171	2.1809578629005	12.038153901745
ENSSSAG00000000085	146.270802283312	168.328461062322	159.32926415907	210.683975362032	175.016032293001	152.527049089485	157.063229215623	149.617440667044	175.189420173961	135.63307041752	151.770460599297	157.928938661655	177.429350638905	176.905756178856	166.858194243777	167.262757254904	150.019218943767	134.984946558496	289.976153752787	146.11287004705	198.724073811704	161.790825923161	150.853890298449	146.434377477606	153.83739192017	150.489861308973	126.684644594439	144.970199442617	154.004055667031	175.879660363245	185.464248211567	162.552024026852	144.95676550727	151.317666114173	136.771911282398	133.87886231712	169.80981777025	148.488718462743	124.682188458041	162.444449304175	143.427053481453	211.065798525696	133.381082226523	148.80336654736	118.330095564417	144.050233446611	142.151601945267	126.495556048229	142.269091566077
ENSSSAG00000000086	142.760303028512	140.45241018576	144.319985651332	124.274418646728	171.331484244727	145.465611631638	118.474418589371	104.994695204943	167.766139658116	146.705157798542	202.674838688502	133.521739050309	162.92254838541	159.531083697004	176.67338214047	174.232038807191	134.291397602888	183.961785575295	177.485404452137	148.977828283266	167.080113013662	152.273718515917	169.710626585755	177.718085393276	158.864757669195	161.817055170939	163.328963278781	129.973282258898	191.962801782144	140.365498174513	137.24354367656	141.349586110306	144.95676550727	163.811785334609	166.861731764525	206.305132095234	198.733468049798	195.878734993405	174.818941488788	160.669100131451	218.214017082496	160.697823877519	194.221575873709	150.494313894489	169.77796320112	152.693247453407	152.920662698696	165.752797580438	180.572308526175
ENSSSAG00000000087	1.17016641826649	0	0	0	0	1.4122874915693	1.35399335530709	0	1.48465610316916	0	0	0	0	0	0	0	1.20983241083683	1.19455704919023	0.624948607225834	0	1.26575843192168	0	0	0	0	3.23634110341877	0	0	0	0	0	0	1.32987858263551	2.08235320340604	0	2.19473544782164	0	0	0	0.88767458636161	0	2.39847498324655	1.17000949321512	0	0	0	1.07690607534293	0	0
ENSSSAG00000000089	304.243268749288	276.61619715974	327.895007399825	285.442805329204	293.842706849827	251.387173499336	272.152664416725	269.048906462667	249.42222533242	262.962075299274	247.923174767796	265.60776047642	263.354256294224	260.620087227778	246.688389136878	252.636456270428	240.75664975653	291.471920002416	269.97779832156	287.450809700405	306.313540525048	229.275769356352	287.041430151215	252.932106552228	283.543428245019	249.198264963246	246.040425452011	256.613916254748	229.921547897257	240.143382419046	263.359232460426	257.256246720757	303.212316840896	257.517679487881	284.485575467387	278.731401873348	255.647747632134	240.10941708869	272.453671074979	236.121439972188	316.563996612635	251.839873240887	250.382031548035	258.714944110751	267.528911710855	290.02113667251	277.841767438476	239.905364919055	244.046210917193
ENSSSAG00000000090	105.314977643984	109.359891900362	111.992308865433	109.711010211565	97.640523279253	122.86901176653	58.8987109558585	81.3708887838309	69.7788368489507	78.8886225897822	96.1527141684986	87.5787750760089	97.0839843118539	74.2372369679126	77.8671573137626	81.017898045344	91.9472632235993	96.7591209844086	121.864978409038	97.4085800313665	86.0715733706745	93.4406909074943	83.8077168324714	75.214021158952	100.547314980503	84.1448686888881	72.2416568348456	84.9825307077411	97.6082042960054	120.071691209523	97.6778373914255	59.3668261663286	75.8030792102239	83.2941281362417	65.6505174155509	70.2315343302924	86.770950838644	84.2489182767333	85.1005413285044	80.7783873589065	82.9827952285548	83.9466244136291	83.0706740182733	73.5562096001155	76.1428441023203	98.9144936333394	85.0755799520914	93.7811881047213	63.4739023910189
ENSSSAG00000000091	688.057853940697	660.447974613953	611.916739161646	677.68393918294	532.417192975549	669.424271003851	618.097966697687	744.149902265034	648.794717084925	648.409117251104	571.26024300108	700.630200608071	592.547076662005	797.655418485018	603.306882716715	687.34539309437	698.073301052853	631.920679021632	578.077461683896	681.860060219566	555.667951613619	606.499299316236	670.461734659771	591.72800717087	710.869516912157	809.085275854693	637.611145107551	653.199059557539	549.859550867497	674.769081585911	646.652012097665	682.718500912779	648.980748326127	658.717730010778	754.980950278835	770.352142185394	520.625705031864	697.159798739968	599.002259893659	734.994557507413	501.994687185085	623.603495644102	673.925468091907	691.597464975799	719.241189561107	676.075762309427	689.219888219474	678.277895362054	628.172758145601
ENSSSAG00000000092	140.419970191979	141.524565988704	148.938225192174	100.972965150467	140.933962846469	83.324962002589	148.93926908378	104.994695204943	136.588361491563	112.796890194162	97.0953878368173	99.0645160695838	136.140759609726	115.30464465229	121.70832991899	104.539223284315	76.2194418827205	64.5060806562724	83.7431133682618	112.688357291189	87.3373318025962	97.7666488198783	98.4740672781539	77.2108535791011	103.563734429918	113.271938619657	73.288637368684	114.976365075179	99.7772755025833	116.689390048691	101.387122355657	114.493164749348	90.4317436192145	121.470603532019	128.565596605454	68.0367988824707	117.560643071711	87.4082527121109	79.1632942590739	77.2276890134601	108.594769064529	103.134424279601	95.9407784436395	82.010946335761	85.4034602769268	98.9144936333394	82.9217678014055	124.314598185328	113.815273252862
ENSSSAG00000000093	79.5713164421215	117.93713832392	123.53790771754	102.914752941822	104.088482363732	87.5618244772969	103.580491680992	129.930935316117	121.741800459871	113.488895655476	113.120840198234	123.471715680931	119.402141624924	145.315442575488	123.017021638549	133.287509687501	108.884916975315	118.261147869833	116.240440944005	139.427967495878	112.65250044103	98.6318404023551	129.901961090331	105.832118267906	120.656777976604	93.8538919991445	122.496722459086	79.9835583131681	106.284489122317	101.469034824949	119.933547176814	107.425685443833	111.709800941383	131.188251814581	114.888405477214	122.905185078012	102.632307443557	93.7269215828659	125.341882576867	109.183974122478	113.717163831723	124.72069912882	135.721101212953	112.447998584085	96.7219911570015	105.636837860848	125.998010815123	109.047893145025	105.060252233411
ENSSSAG00000000094	113.50614257185	105.071268688583	90.0556710464309	111.65279800292	58.0316317603107	103.096986884559	93.4255415161893	61.6843834329041	92.0486783964882	71.2765625153295	66.9298304506216	77.5287517066308	70.3021955361701	94.7709408101012	96.1888413875891	76.6620970751642	106.465252153641	68.0897518038431	54.3705288286476	63.0290811967666	62.0221631641625	69.2153265981439	81.7125239116596	73.8827995455192	83.4542714338176	72.8176748269224	63.8658125641389	76.6509100501194	60.7339937841812	65.9548726362169	95.2049807486046	70.6747930551531	66.4939291317753	62.4705961021813	95.7403378976784	85.5946824650438	63.4454264196537	72.6646920136825	70.5872707143408	83.4414111179913	71.7135267407264	71.9542494973964	86.5807024979186	94.6930514392292	88.490332335129	57.6200933786443	76.4603313493479	89.4192723789203	87.5502101945089
ENSSSAG00000000096	480.938397907528	471.748553295681	540.334026278585	367.968786461797	525.96923389107	449.107422319039	441.401833830112	429.165816650205	457.274079776103	463.643659080299	530.72527526338	502.501168468903	550.142577767172	465.957125649664	444.300838790292	490.463189242244	430.700338257913	545.912571479935	500.583834387893	590.181396660632	462.001827651415	467.203454537471	429.514548766416	538.479142633559	524.856984198226	435.287878409825	551.758741332807	516.560480772544	597.579117412211	438.008000327697	479.734188707254	504.618022413793	458.80811100925	537.247126478759	459.553621908856	478.452327625117	518.759663078345	486.537503048135	491.472118525083	453.601713630783	577.806129739567	446.116346883858	443.433597928529	541.948624754874	464.05976608306	559.875240662494	477.069391376917	495.077434878412	507.791219128151
ENSSSAG00000000097	7.02099850959895	1.07215580294473	4.61823954084261	14.5634084351635	1.84227402413685	2.82457498313861	3.38498338826773	5.24973476024715	8.90793661901499	8.30406553576655	11.3120840198234	7.17858812098433	5.57953932826747	3.15903136033671	5.23476687823614	2.61348058210787	12.0983241083683	5.97278524595115	6.24948607225834	3.81994431495555	11.3918258872952	4.32595791238399	0	11.3153837141786	3.01641944941509	4.85451165512816	5.23490266919171	4.998972394573	3.25360680986685	10.1469034824949	3.70928496423135	1.41349586110306	6.64939291317754	3.47058867234341	8.20631467694386	15.3631481347515	4.66510488379807	10.5311147845917	5.27755295060492	2.66302375908483	6.14687372063369	2.39847498324655	4.68003797286046	3.38189469425818	2.05791470546812	5.76200933786443	3.23071822602879	6.54287358870149	4.37751050972544
ENSSSAG00000000098	0	0	0	0	0	0	0	0	1.48465610316916	0	0	0	0	0	0	0	1.20983241083683	0	0	0	0	0	0	0	0	1.61817055170939	0	0	0	0	0	0	1.32987858263551	0	0	0	0	0	0	0.88767458636161	0	0	0	0	2.05791470546812	0	0	0	0
ENSSSAG00000000099	2.34033283653298	0	0	1.94178779135513	0	0	0	0	1.48465610316916	0	1.88534733663723	0	0	0	0	0	1.20983241083683	0	0	0.954986078738888	1.26575843192168	0	0	0	0	0	1.04698053383834	0	0	1.69115058041582	0	1.41349586110306	0	0	0	0	0	0	0	0	1.02447895343895	0	0	0.845473673564546	1.02895735273406	0	0	0	0
ENSSSAG00000000100	135.739304518913	99.7104896738598	80.8191919647457	139.808720977569	83.8234680982266	152.527049089485	144.877289017859	124.68120055587	142.52698590424	93.4207372773736	110.292819193278	109.114539438962	119.402141624924	132.679317134142	104.695337564723	96.6987815379912	154.858548587115	95.5645639352184	107.491160442843	119.373259842361	89.8688486664396	78.7324340053887	169.710626585755	79.8732968059667	113.618465927969	156.962543515811	113.073897654541	168.298737283958	98.6927398992944	116.689390048691	121.169975498224	176.686982637883	105.060408028205	95.0941296222093	199.686990472301	142.657804108406	72.7756361872498	121.107820022804	98.9541178238423	180.197941031407	88.1051899957496	122.322224145574	112.320911348651	103.147788174875	150.227773499173	76.8267911715257	125.998010815123	152.667050403035	95.2108535865284
ENSSSAG00000000102	60.8486537498576	75.050906206131	78.5100721943244	76.7006177585276	80.1389200499529	76.2635245447425	66.3456744100475	69.5589855732748	60.8709002299357	74.7365898218989	74.4712197971705	71.7858812098433	83.693089924012	80.555299688586	78.5215031735421	67.9504951348047	84.6882687585783	83.6189934433161	78.7435245104551	70.6689698266777	51.896095708789	94.3058824899711	75.4269451492243	61.2361942179078	84.4597445836226	77.6721864820506	84.8054232409058	68.3192893924977	91.1009906762717	86.2486796012067	43.2749912493657	69.26129719405	74.4732006275884	56.9176542264319	101.211214348974	100.957830599795	90.5030347456825	91.6206986259475	69.9275765955152	81.6660619452681	58.3953003460201	91.1420493633688	83.0706740182733	54.9557887816955	67.9111852804479	72.9854516129495	61.3836462945469	78.5144830644178	85.3614549396461
ENSSSAG00000000103	4.68066567306597	2.14431160588946	6.92735931126391	3.88357558271026	3.6845480482737	5.64914996627722	7.446963454189	3.93730107018537	1.48465610316916	4.84403822919715	1.88534733663723	5.74287049678747	1.11590786565349	0	5.88911273801566	4.35580097017979	2.41966482167367	2.38911409838046	5.62453746503251	1.90997215747778	5.06303372768674	3.4607663299072	4.19038584162357	6.65610806716389	2.01094629961006	6.47268220683755	2.09396106767669	6.66529652609734	2.1690712065779	5.07345174124745	1.23642832141045	2.82699172220612	0	5.55294187574945	10.9417529025918	10.9736772391082	0.933020976759613	1.05311147845917	2.63877647530246	2.66302375908483	2.0489579068779	0	1.17000949321512	7.60926306208091	5.14478676367029	2.88100466893222	1.07690607534293	2.1809578629005	0
ENSSSAG00000000104	71.380151514256	95.4218664620809	66.9644733422178	77.6715116542052	89.3502901706372	66.3775121037573	77.1776212525042	83.9957561639545	51.9629636109208	80.9646389737238	71.6431987922147	47.3786815984966	69.1862876705166	75.8167526480809	81.1388866126602	56.6254126123372	82.2686039369046	86.0081075416966	76.8686786887776	90.7236774801943	81.0085396429878	96.9014572374015	73.3317522284125	53.9144753440275	66.361227887132	72.8176748269224	53.3960072257555	48.3233998142057	79.1710990400933	82.8663784403751	71.712842641806	66.4343054718439	81.1225935407659	67.3294202434621	43.7670116103673	72.426269778114	76.5077200942883	63.18668870755	77.184211902597	79.8907127725449	91.1786268560664	76.7511994638895	57.3304651675407	78.6290516415028	94.6640764515334	57.6200933786443	73.2296131233191	85.0573566531193	94.116475959097
ENSSSAG00000000105	796.883330839481	708.694985746466	825.510317925616	829.14338690864	876.92243548914	806.416157686073	825.935946737326	809.771586768123	792.806359092334	836.63460272848	853.119669828346	835.587657282577	792.29458461398	717.100118796432	796.338911351673	778.817213468146	750.096094718836	838.579048531542	816.182881036939	834.657832817788	897.422728232474	774.346466316735	745.888679808995	822.694957101457	935.090029318679	765.39467095854	782.094458777242	719.852024818513	993.434612612677	786.385019893355	782.659127452814	852.338004245146	779.308849424407	846.823636051791	749.510073827539	737.43111046807	880.771802061075	798.258500672049	826.596730888496	784.704334343663	851.342010307766	757.918094705909	739.445999711954	863.228620709402	733.646592499384	834.531019100698	731.219225157848	776.420999192576	767.158716829384
ENSSSAG00000000106	155.632133629443	165.111993653488	175.493102552019	193.207885239835	141.855099858537	149.702474106346	161.802205959197	156.179609117353	149.950266420086	136.325075878834	159.311849945846	150.750350540671	167.386179848024	138.997379854815	130.869171955904	157.679995120508	120.983241083683	132.595832460116	158.736946235362	174.762452409216	143.03070280715	136.700270031334	115.235610644648	146.434377477606	138.755294673094	124.599132481623	151.81217740656	156.634468363287	156.173126873609	148.821251076592	159.499253461948	145.590073693615	123.678708185102	156.176490255453	155.919978861933	140.463068660585	123.158768932269	148.488718462743	123.36280022039	131.375838781518	116.79060069204	158.299348894272	138.061120199384	144.575998179537	141.9961146773	148.851907894831	133.536353342523	128.676513911129	132.419692919195
ENSSSAG00000000107	831.988323387476	762.302775893702	908.638629660783	885.455232857939	749.805527823697	775.345832871548	804.272053052412	853.081898540163	881.885725282484	880.922952252568	851.234322491709	848.509115900348	729.803744137385	863.995077052089	890.564715159923	818.8905823938	758.564921594694	695.232202628714	768.06183828055	773.538723778499	684.775311669631	816.740853858098	750.079065650619	837.338394849217	821.47156339071	700.667848890165	633.423222972197	779.839693553389	755.921315492398	931.823969809116	751.748419417553	747.73931052352	775.319213676501	723.964797050834	779.599894309667	686.952195168172	780.005536571037	831.958067982742	731.600777777608	710.139669089288	657.715488107805	765.113519655648	862.296996499541	763.462727228785	745.994080732192	715.449492784834	808.756462582539	732.801841934566	722.289234104698
ENSSSAG00000000108	169.674130648641	100.782645476805	150.092785077385	128.157994229439	117.905537544758	117.219861800252	121.859401977638	106.307128895005	100.956615015503	114.872906578104	115.006187534871	117.728845184143	135.024851744073	86.8733624092594	119.745292339652	126.318228135214	139.130727246236	145.735960001208	118.115286765683	134.653037102183	125.310084760247	125.452779459136	136.187539852766	129.128496502979	140.766240972704	135.926326343588	159.141041143428	139.971227048044	121.467987568362	98.0867336641174	174.336393318873	124.387635777069	126.338465350373	156.870607989922	134.03647305675	125.099920525833	125.957831862548	151.64805289812	114.786776675657	156.230727199643	157.769758829598	122.322224145574	124.021006280802	143.730524505973	155.372560262843	137.327889219102	114.15204398635	126.495556048229	121.475916644881
ENSSSAG00000000109	204.779123196636	200.493135150664	221.675497960445	180.586264596027	240.416760149859	173.711361463025	222.054910270363	208.676956719824	184.097356792976	175.769387173725	199.846817683546	178.028985400411	187.472521429787	170.587693458182	192.377682775178	195.139883464054	166.956872695483	197.101913116388	223.106652779623	178.582396724172	207.584382835156	184.285807067558	169.710626585755	183.708582653723	210.143888309251	195.798636756836	171.704807549488	146.636523574141	198.470015401878	186.02656384574	205.247101354135	200.716412276635	184.853122986335	206.847084871667	199.686990472301	173.384100377909	207.130656840634	157.966721768875	193.950070934731	188.187012308661	203.871311734351	211.065798525696	191.881556887279	196.995365940539	173.893792612056	190.146308149526	198.150717863099	187.562376209443	177.28917564388
ENSSSAG00000000110	294.881937403156	240.162899859619	279.403492220978	301.948001555723	267.129733499843	288.106648280138	243.041807277623	286.11054443347	277.630691292634	203.44960562628	281.859426827266	300.064983457145	277.86105854772	290.630885150977	232.292780221729	324.942752375412	326.654750925945	255.635208526709	284.97656489498	254.026296944544	253.151686384337	248.309984170841	280.755851388779	258.922603812675	266.450384698333	330.106792548715	256.510230790394	299.93834367438	250.527724359747	344.994718404827	306.634223709791	342.065998386941	223.419601882765	260.294150425755	300.898204821275	307.262962695029	249.116600794817	234.843859696394	308.736847610388	338.204017403773	278.658275335394	314.200222805298	285.482316344488	291.688417379768	269.586826416323	285.219462224289	281.072485664504	342.410384475378	265.933763465821
ENSSSAG00000000111	11.7016641826649	9.64940222650256	15.0092785077385	37.864861931425	15.6593292051632	19.7720248819703	30.4648504944096	14.4367705906797	8.90793661901499	11.7640928423359	12.254757688142	15.7928938661655	7.81135505957445	11.0566097611785	15.0499547749289	19.1655242687911	14.517988930042	17.9183557378535	17.4985610023234	13.3698051023444	18.9863764788253	18.1690232320128	27.2375079705532	11.980994520895	18.0985166964906	11.3271938619657	12.5637664060601	24.994861972865	23.8597832723569	21.9849575454056	14.8371398569254	12.7214627499276	21.2780573221681	16.6588256272483	2.73543822564795	19.7526190303947	11.1962517211154	20.0091180907242	14.5132706141635	15.978142554509	22.5385369756569	14.3908498994793	15.2101234117965	17.7549471448555	14.4054029382768	27.8497117996781	19.3843093561727	21.809578629005	13.1325315291763
ENSSSAG00000000112	31.5944932931953	15.0101812412262	8.08191919647457	25.2432412876167	16.5804662172316	14.122874915693	27.0798671061418	20.9989390409886	26.723809857045	21.4521693007302	19.7961470346909	11.4857409935749	13.3908943878419	7.89757840084176	11.1238796162518	12.1962427165034	18.1474861625525	17.9183557378535	20.6233040384525	9.54986078738887	8.86030902345179	20.7645979794432	10.4759646040589	24.6275998485064	16.0875703968805	32.3634110341877	25.1275328121202	6.66529652609734	17.3525696526232	18.602656384574	23.4921381067985	14.1349586110306	15.9585429916261	21.5176497685291	19.1480675795357	19.7526190303947	21.4594824654711	10.5311147845917	16.4923529706404	19.5288408999554	23.5630159290958	14.3908498994793	8.19006645250581	11.8366314299036	12.3474882328087	24.0083722411018	16.1535911301439	6.54287358870149	15.321286784039
ENSSSAG00000000113	8.19116492786545	1.07215580294473	4.61823954084261	2.91268168703269	3.6845480482737	18.359737390401	4.73897674357482	2.62486738012358	8.90793661901499	4.84403822919715	4.71336834159307	2.87143524839373	7.81135505957445	0	3.27172929889759	4.35580097017979	6.04916205418416	3.58367114757069	3.12474303612917	8.59487470864999	2.53151686384337	2.5955747474304	6.28557876243535	5.32488645373111	2.01094629961006	1.61817055170939	4.18792213535337	4.998972394573	6.50721361973369	1.69115058041582	4.9457132856418	5.65398344441225	3.98963574790652	4.85882414128077	0	4.38947089564327	2.79906293027884	3.1593344353775	3.95816471295369	6.21372210453127	5.12239476719474	4.79694996649309	5.85004746607558	3.38189469425818	3.08687205820217	11.5240186757289	1.07690607534293	8.72383145160198	9.84939864688225
ENSSSAG00000000114	79.5713164421215	105.071268688583	87.7465512760096	75.7297238628501	109.615304436142	79.0880995278811	125.244385365906	101.057394134758	109.864551634518	89.9607099708042	110.292819193278	100.500233693781	79.229458461398	82.1348153687543	94.2258038082505	98.4411019260632	89.5275984019256	117.066590820643	84.9930105827134	90.7236774801943	111.386742009108	77.8672424229119	92.1884885157185	99.8416210074583	96.525422381283	105.18108586111	108.885975519188	116.642689206703	93.2700618828496	98.0867336641174	105.096407319888	91.877230971699	86.442107871308	101.341189232427	98.4757761233263	118.515714182368	121.29272697875	102.151813410539	111.488306081529	91.4304823952458	99.374458483578	71.9542494973964	99.4508069232849	98.0749461334874	96.7219911570015	109.478177419424	102.306077157578	95.9621459676218	117.098406135156
ENSSSAG00000000115	21.0629955287969	12.8658696353368	9.23647908168522	15.534302330841	19.3438772534369	7.06143745784652	15.5709235860316	17.0616379708033	13.3619049285225	19.3761529167886	14.1401050247792	10.0500233693781	14.5068022534954	6.31806272067341	14.3956089151494	13.0674029105394	8.46882687585783	8.36189934433161	11.249074930065	9.54986078738887	20.2521349107469	9.51710740724479	14.6663504456825	9.98416210074583	17.0930435466855	16.1817055170939	11.5167858722218	14.996917183719	8.67628482631159	6.76460232166327	7.41856992846269	22.615933777649	9.30915007844855	15.270590158311	10.9417529025918	10.9736772391082	13.0622936746346	15.7966721768875	12.5341882576867	14.2027933817858	6.14687372063369	9.59389993298618	18.7201518914419	10.1456840827746	18.521232349213	12.4843535653729	11.8459668287722	10.9047893145025	13.1325315291763
ENSSSAG00000000116	0	1.07215580294473	0	0	0.921137012068424	0	0.676996677653546	2.62486738012358	0	0.692005461313879	0	0	0	1.57951568016835	0	0.871160194035957	0	1.19455704919023	2.49979442890334	0.954986078738888	2.53151686384337	0	2.09519292081178	0	0	1.61817055170939	1.04698053383834	0	0	0	0	0	0	0	5.47087645129591	0	1.86604195351923	3.1593344353775	0.659694118825615	0.88767458636161	0	2.39847498324655	0	0.845473673564546	2.05791470546812	2.88100466893222	0	2.1809578629005	2.18875525486272
ENSSSAG00000000117	80.741482860388	79.33952941791	85.4374315055883	59.2245276363315	83.8234680982266	80.5003870194504	98.8415149374177	72.1838529533984	83.1407417774732	58.1284587503658	79.1845881387636	61.7358578404653	110.474878699696	71.0782056075759	66.0889318377313	87.1160194035957	59.2817881310048	75.2570940989845	79.3684731176809	98.3635661101054	84.8058149387528	68.3501350156671	77.522138070036	75.214021158952	84.4597445836226	58.2541398615379	58.6309098949472	94.9804754968871	74.8329566269375	76.1017761187118	90.2592674629628	69.26129719405	54.5250218880558	75.6588330570863	93.0048996720304	59.2578570911842	66.2444893499325	56.868019836795	86.4199295661556	47.0467530771653	96.3010216232612	55.1649246146706	91.2607404707791	61.7195781702119	60.7084838113094	56.6597584890002	85.0755799520914	89.4192723789203	76.6064339201953
ENSSSAG00000000119	24.5734947835963	24.6595834677288	26.554877359845	22.330559600584	25.7918363379159	26.8334623398168	30.4648504944096	28.8735411813593	14.8465610316916	22.836180223358	25.4521890446026	31.5857877323311	21.2022494474164	28.4312822430303	37.952059867212	23.5213252389708	21.776983395063	20.3074698362339	19.9983554312267	18.1447354960389	17.7206180469036	25.955747474304	25.1423150497414	29.9524863022375	28.1532481945409	21.036217172222	17.7986690752518	18.3295654467677	17.3525696526232	18.602656384574	22.2557097853881	22.615933777649	43.8859932269717	19.4352965651231	24.6189440308316	28.5315608216813	15.8613566049134	29.4871213968567	19.7908235647685	20.416515486317	25.6119738359737	16.7893248827258	19.890161384657	22.8277891862427	33.9555926402239	17.2860280135933	33.3840883356308	30.5334100806069	21.8875525486272
ENSSSAG00000000120	194.247625432238	176.90570748588	165.102063585123	217.480232631775	139.091688822332	193.483386344995	184.820092999418	183.74071660865	212.305822753191	131.481037649637	141.401050247792	160.800373910049	167.386179848024	221.132195223569	189.105953476281	170.747398031048	191.15352091222	163.654315739062	151.237562948652	161.392647306872	158.21980399021	174.768699660313	180.186591189813	137.115826183576	164.897596568025	197.416807308545	156.000099541913	188.29462686225	154.004055667031	218.158424873641	136.007115355149	152.657552999131	159.585429916261	142.988253300548	196.951552246653	223.863015677807	125.024810885788	175.869616902681	167.562306181706	197.951432758639	120.888516505796	223.058173441929	180.181461955128	155.567155935876	191.386067608535	127.724540322662	212.150496842557	246.448238507756	155.401623095253
ENSSSAG00000000121	52.6574888219921	53.6077901472365	40.4095959823728	40.7775436184577	34.0820694465317	32.482612306094	46.7127707580947	39.3730107018537	32.6624342697216	42.9043386014605	57.5030937674355	48.8143992226935	41.2885910291793	39.4878920042088	45.1498643247867	41.8156893137259	33.8753075034313	64.5060806562724	39.9967108624534	47.7493039369444	37.9727529576505	45.8551538712703	43.9990513370475	41.2678700164161	32.175140793761	64.7268220683755	42.9262018873721	44.990751551157	28.1979256855127	32.1318610279005	53.1664178206493	38.1643882497827	49.2055075575138	38.1764753957775	38.2961351590713	28.5315608216813	47.5840698147403	33.6995673106933	36.2831765354088	47.9344276635269	47.1260318581916	52.766449631424	47.9703892218198	35.5098942897109	54.5347396949051	24.0083722411018	53.8453037671464	47.9810729838109	39.397594587529
ENSSSAG00000000122	44.4663238941267	67.5458155855179	42.7187157527941	53.3991642622661	51.5836726758318	79.0880995278811	67.022671087701	77.4335877136455	35.63174647606	60.2044751343075	54.6750727624796	58.8644225920715	54.6794854170212	61.6011115265658	54.9650522214795	55.7542524183013	49.6031288443101	46.587724918419	51.8707343997442	58.2541508030721	40.5042698214939	39.7988127939327	52.3798230202946	42.5990916298489	49.2681843404465	48.5451165512816	54.4429877595938	69.9856135240221	49.8886377512917	69.3371737970485	61.8214160705224	62.1938178885347	70.4835648796819	39.5647108647148	35.5606969334234	50.4789152998976	41.9859439541826	47.3900165306625	47.4979765554443	39.0576817999108	61.4687372063369	47.9694996649309	63.1805126336163	44.8101046989209	47.3320382257667	35.5323909168307	49.5376794657747	85.0573566531193	44.8694827246858
ENSSSAG00000000123	30.4243268749288	20.3709602559499	19.6275180485811	26.2141351832943	33.1609324344633	32.482612306094	27.0798671061418	27.5611074912976	35.63174647606	15.9161256102192	21.6814943713281	31.5857877323311	37.9408674322188	33.1698292835354	30.0999095498578	16.5520436866832	30.2458102709208	25.0856980329948	24.3729956818075	33.4245127558611	27.8466855022771	26.8209390567808	18.8567362873061	13.9778269410442	27.1477750447358	24.2725582756408	27.2214938797969	24.994861972865	13.0144272394674	30.4407104474847	22.2557097853881	26.8564213609582	42.5561146443362	28.4588271132159	24.6189440308316	37.3105026129678	16.794377581673	34.7526787891525	32.3250118224552	15.0904679681474	21.5140580222179	31.1801747822051	25.7402088507326	21.1368418391137	20.5791470546812	20.1670326825255	25.8457458082303	17.447662903204	29.5481959406467
ENSSSAG00000000124	2.34033283653298	3.21646740883419	2.3091197704213	0	0.921137012068424	2.82457498313861	1.35399335530709	2.62486738012358	0	0	0	1.43571762419687	5.57953932826747	0	1.96303757933855	5.22696116421574	2.41966482167367	0	0.624948607225834	1.90997215747778	1.26575843192168	1.7303831649536	0	1.33122161343278	1.00547314980503	3.23634110341877	2.09396106767669	6.66529652609734	3.25360680986685	3.38230116083164	0	0	0	2.08235320340604	0	4.38947089564327	0	1.05311147845917	0.659694118825615	1.77534917272322	1.02447895343895	0	3.51002847964535	0	6.17374411640435	2.88100466893222	0	0	0
ENSSSAG00000000126	255.096279182095	288.409910992132	237.839336353394	259.22867014591	251.47040429468	241.501161058351	282.307614581529	258.549436942172	187.066668999315	224.209769465697	256.407237782663	262.736325228027	218.717941668085	240.08638338559	228.366705063052	247.409495106212	257.694303508245	266.386221969421	216.857166707364	294.135712251577	240.49410206512	278.591689557529	226.280835447673	280.887760434316	299.630998641899	266.998141032049	231.382697978274	306.603640200478	231.006083500546	199.555768489067	220.08424121106	223.332346054284	240.708023457027	267.235327770442	248.924878533964	219.473544782164	235.121286143423	264.330981093251	238.809271014873	221.918646590402	267.389006847566	215.862748492189	232.831889149808	271.397049214219	208.878342605014	241.044057300662	229.380994048044	196.286207661045	250.612476681782
ENSSSAG00000000128	778.160668147217	843.786616917502	700.817850322866	807.783721203734	729.540513558192	718.854333208776	718.970471668066	775.648310826517	838.830698290578	741.829854528478	767.336366011352	699.194482983874	805.685479001822	690.24835223357	749.226009447548	642.916223198536	767.033748470552	778.85119607203	739.939150955388	707.644684345516	802.490845838348	776.942041064165	835.981975403902	780.761476278324	727.962560458843	776.721864820506	665.879619521186	661.530680215161	862.205804614715	715.356695515891	750.511991096143	831.1355663286	760.69054926751	738.541269474677	757.716388504483	686.952195168172	736.153550663335	756.134041533682	703.893624786932	724.342462471074	724.306620081337	760.316569689155	851.766911060605	644.250939256184	760.399483670469	720.251167233054	761.37259526745	865.840271571497	774.819360221403
ENSSSAG00000000129	215.310620961035	275.544041356795	260.930534057607	254.374200667522	198.044457594711	223.14142366795	230.178870402206	263.799171702419	233.091008197559	246.353944227741	214.929596376644	213.921926005333	260.006532697264	208.496069782223	232.947126081508	257.863417434643	183.894526447199	224.576725247763	190.609325203879	195.772146141472	254.417444816258	233.601727268736	240.947185893355	236.291836384318	225.225985556327	220.071195032477	195.78535982777	196.626247519871	210.399907038056	202.938069649898	229.975667782343	175.27348677678	255.336687866017	236.000029719352	292.691890144331	158.020952243158	220.192950515269	240.10941708869	212.421506261848	200.614456517724	236.654638244397	225.456648425175	210.601708778721	201.222734308362	219.167916132354	214.154680390628	228.304087972701	229.000575604552	222.158658368566
ENSSSAG00000000130	81.9116492786545	106.143424491528	120.074228061908	92.2349200893687	143.697373882674	112.982999325544	93.4255415161893	123.368766865808	80.1714295711349	144.629141414601	126.318271554694	122.035998056734	128.329404550152	88.4528780894278	138.721322273258	97.5699417320272	123.402905905357	136.179503607686	88.7427022260684	108.868412976233	178.471938900957	141.891419526195	127.806768169519	131.125328923129	117.640358527189	116.508279723076	104.698053383834	84.9825307077411	154.004055667031	113.30708888786	98.9142657128359	108.839181304936	134.317736846186	109.670602046052	134.03647305675	79.0104761215789	138.087104560423	84.2489182767333	108.189835487401	102.082577431585	99.374458483578	93.5405243466153	102.96083540293	135.275787770327	127.590711739023	104.676502971204	123.844198664437	137.400345362731	145.552224448371
ENSSSAG00000000131	152.121634374644	207.998225771277	211.284458993549	173.790007326284	212.782649787806	182.18508641244	162.479202636851	178.490981848403	206.367198340514	130.097026727009	253.579216777707	182.336138273002	217.602033802431	157.951568016835	145.264780871053	258.734577628679	146.389721711257	222.187611149383	232.48088188801	237.791533605983	253.151686384337	186.881381814989	217.900063764426	201.014463628349	201.094629961006	224.925706687605	232.429678512112	178.296682073104	302.585433317617	160.659305139503	215.138527925418	245.948279831933	203.471423143233	239.470618391695	287.221013693035	195.331454856126	247.250558841298	229.578302304098	230.892941588965	179.310266445045	269.437964754444	170.291723810505	176.671433475483	234.196207577379	192.415024961269	261.211089983188	227.227181897358	172.295671169139	181.666686153606
ENSSSAG00000000132	51.4873224037257	42.8862321177892	27.7094372450557	58.2536337406539	52.5048096879002	67.7897995953266	44.681780725134	53.8097812925333	62.3555563331049	41.5203276788327	39.5922940693818	45.9429639742997	68.0703798048631	45.8059547248822	51.6933229225819	46.1714902839057	39.9244695576155	59.7278524595115	34.3721733974209	37.2444570708166	27.8466855022771	33.7424717165952	35.6182796538003	34.6117619492522	38.2079796925912	37.2179226893159	25.1275328121202	43.3244274196327	30.3669968920906	77.7929266991276	39.5657062851344	42.4048758330919	41.2262360617007	40.2588285991835	54.7087645129591	32.9210317173246	42.9189649309422	44.230682095285	45.5188941989675	65.6879193907591	20.489579068779	43.1725496984378	59.6704841539709	34.6644206161464	28.8108058765536	38.4133955857629	36.6148065616596	78.5144830644178	44.8694827246858
ENSSSAG00000000133	14.0419970191979	16.0823370441709	15.0092785077385	13.5925145394859	12.8959181689579	15.5351624072624	23.6948837178741	26.2486738012358	13.3619049285225	15.2241201489053	13.1974313564606	22.9714819871499	12.2749865221884	14.2156411215152	27.4825261107397	21.7790048508989	16.9376537517157	8.36189934433161	10.6241263228392	12.4148190236055	10.1260674553735	21.62978956192	12.5711575248707	21.9651566216408	17.0930435466855	17.7998760688033	19.8926301429285	18.3295654467677	9.76082042960054	18.602656384574	23.4921381067985	9.89447102772143	11.9689072437196	14.5764724238423	13.6771911282398	13.1684126869298	15.8613566049134	18.956006612265	14.5132706141635	18.6411663135938	24.5874948825348	19.1877998659724	10.530085438936	12.6821051034682	22.6370617601493	16.3256931239492	13.9997789794581	19.6286207661045	17.5100420389018
ENSSSAG00000000134	331.157096369417	329.151831504032	392.550360971622	329.133030634695	362.006845742891	333.299848010356	353.392265735151	368.793866907363	311.777781665525	363.302867189786	365.757383307622	327.343618316886	341.467806889969	352.231996677543	391.953170007931	344.108276644203	364.159555661887	369.118128199781	402.466903053437	419.238888566372	372.132978984975	371.167188882547	289.136623072026	396.704040802968	422.298722918113	323.634110341877	444.966726881296	336.597474567916	391.517352787311	312.862857376926	398.129919494165	302.488114276055	329.809888493606	387.317695833524	237.983125631372	305.068227247208	421.725481495345	411.766588077534	358.873600641135	351.519136199198	329.882223007342	328.591072704777	349.83283847132	415.127573720192	359.106116104186	434.07137011912	419.993369383742	314.057932257671	390.692812992996
ENSSSAG00000000135	91.2729806247864	86.8446200385231	113.146868750644	95.1476017764014	96.7193862671846	84.7372494941583	105.611481713953	87.9330572341398	97.9873028091649	104.492824658396	105.579450851685	140.700327171293	111.590786565349	104.248034891111	98.1518789669276	97.5699417320272	105.255419742804	119.455704919023	115.615492336779	108.868412976233	110.120983577187	115.070480469414	140.37792569439	123.803610049248	113.618465927969	101.944744757691	118.308800323733	99.9794478914601	111.707167138762	109.924787727028	89.0228391415523	135.695602665894	110.379922358747	108.282366577114	128.565596605454	83.3999470172222	97.0341815829998	96.8862560182434	107.530141368575	111.846997881563	104.496853250773	119.923749162327	141.571148679029	101.456840827746	93.6351190987993	111.398847198712	105.536795383607	100.324061693423	117.098406135156
ENSSSAG00000000136	38.6154918027942	24.6595834677288	35.7913564415302	32.0394985573596	37.7666174948054	18.359737390401	25.7258737508347	30.1859748714211	31.1777781665525	30.4482402978107	45.2483360792935	30.1500701081342	23.4340651787234	39.4878920042088	28.1368719705193	27.0059660151147	42.3441343792892	29.8639262297558	29.99753314684	32.4695266771222	31.6439607980421	20.7645979794432	27.2375079705532	25.2932106552228	29.1587213443459	37.2179226893159	21.9865912106052	11.6642689206703	39.0432817184022	16.9115058041582	38.3292779637239	25.4429254998551	15.9585429916261	34.0117689889654	21.8835058051836	39.5052380607895	41.9859439541826	43.1775706168258	42.880117723665	30.1809359362947	40.979158137558	23.9847498324655	29.2502373303779	39.7372626575337	24.6949764656174	29.7703815789662	20.4612154315156	32.7143679435074	28.4538183132154
ENSSSAG00000000137	5.85083209133246	6.43293481766838	6.92735931126391	6.79625726974295	7.36909609654739	5.64914996627722	2.03099003296064	7.87460214037073	2.96931220633833	3.46002730656939	6.5987156782303	1.43571762419687	5.57953932826747	4.73854704050506	9.16084203691324	5.22696116421574	6.04916205418416	2.38911409838046	8.12433189393584	1.90997215747778	6.32879215960842	3.4607663299072	2.09519292081178	3.32805403358195	6.03283889883019	14.5635349653845	6.28188320303006	6.66529652609734	4.3381424131558	0	2.4728566428209	5.65398344441225	5.31951433054203	4.85882414128077	0	10.9736772391082	5.59812586055768	2.10622295691833	3.95816471295369	5.32604751816966	2.0489579068779	7.19542494973964	9.36007594572093	4.22736836782273	3.08687205820217	6.7223442275085	3.23071822602879	0	10.9437762743136
ENSSSAG00000000138	117.016641826649	93.2775548561914	110.837748980223	95.1476017764014	93.0348382189109	108.746136850836	115.089435201103	102.36982782482	95.0179906028265	114.872906578104	73.5285461288519	84.7073398276151	116.054418027963	110.566097611785	94.2258038082505	110.637344642567	87.107933580252	94.3700068860282	128.739413088522	98.3635661101054	99.994916121813	105.553373062169	81.7125239116596	97.1791777805928	106.580153879333	121.362791378204	98.4161701808042	83.3162065762167	91.1009906762717	89.6309807620383	102.623550677067	94.7042226939051	97.081136532392	99.2588360290214	147.713664184989	87.7894179128655	85.8379298618844	94.780033061325	91.6974825167605	111.846997881563	87.0807110423107	115.126799195834	112.320911348651	108.220630216262	105.982607331608	117.160856536577	106.61370145895	119.952682459527	84.2670773122148
ENSSSAG00000000139	413.068745648072	405.274893513108	339.440606251932	471.854433299297	399.773463237696	545.142971745752	429.892890310002	383.230637498042	460.243391982441	350.846768886137	363.872035970985	402.000934775123	382.756397919148	443.843906127307	391.953170007931	402.476009644612	418.602014149544	360.756228855449	415.59082380518	359.074765605822	349.349327210385	347.807016155673	429.514548766416	303.518527862673	345.882763532931	503.251041581619	386.335816986348	419.913681144132	365.488498308376	485.36021657934	373.401353065956	515.925989302618	340.44891715469	354.000044579027	440.405554329321	392.857645160073	309.762964284192	351.739233805362	430.780259593127	455.377062803506	475.358234395672	462.905671766583	354.51287644418	375.390311062658	473.320382257667	348.601564940798	387.686187123454	447.096361894602	403.825344522172
ENSSSAG00000000140	596.784873315911	685.107558081682	568.043463523641	644.673546729903	569.262673458286	708.968320767791	595.75707633512	574.845956247063	697.788368489507	626.26494248906	564.66152732285	636.022907519212	536.75168337933	601.795474144142	618.356837491644	672.535669795759	633.9521832785	600.862195742686	563.078695110476	637.930700597577	572.122811228601	648.893686857599	687.223278026265	611.696331372361	652.552074223465	678.013461166233	637.611145107551	671.528625004307	627.946114304302	654.475274620922	689.92700334703	665.756550579542	652.970384074034	598.329487112003	612.738162545142	706.704814198567	571.008837776883	723.487585701448	599.661954012484	657.766868493953	593.173314041151	635.595870560335	577.984689648267	641.714518235491	668.822279277138	632.860692275443	726.911600856477	649.925443144348	550.471946597974
ENSSSAG00000000141	67.8696522594565	63.257192373739	84.2828716203776	46.6029069925231	68.1641388930634	57.9037871543415	48.7437607910553	61.6843834329041	68.2941807457816	63.6645024408769	94.2673668318614	55.9929873436778	69.1862876705166	63.1806272067341	77.2128114539831	74.9197766870923	66.5407825960258	76.4516511481747	38.1218650407759	53.4792204093777	68.3509553237709	55.3722612785151	48.189437178671	48.5895888902964	53.2900769396666	69.5813337235036	67.0067541656539	61.6539928664004	63.987600594048	60.8814208949694	53.1664178206493	43.8183716941949	57.1847790533268	59.6941251643066	82.0631467694386	61.4525925390058	66.2444893499325	41.0713476599075	79.1632942590739	50.5974514226118	51.2239476719474	59.9618745811637	46.8003797286046	51.5738940874373	65.8532705749797	48.9770793718477	49.5376794657747	67.6096937499154	54.718881371568
ENSSSAG00000000142	40.9558246393272	63.257192373739	50.8006349492687	53.3991642622661	68.1641388930634	40.9563372555098	49.4207574687088	62.9968171229659	83.1407417774732	66.4325242861324	82.0126091437194	63.1715754646621	69.1862876705166	39.4878920042088	55.619398081259	54.0119320302293	55.6522908984943	57.338738361131	55.6204260430992	85.9487470864999	59.4906463003191	58.8330276084223	52.3798230202946	64.5642482514897	57.3119695388868	48.5451165512816	62.8188320303006	69.9856135240221	68.3257430072038	55.807969153722	46.9842762135971	32.5104048053704	57.1847790533268	68.0235379779308	62.9150791899029	48.284179852076	59.7133425126152	50.54935096604	65.3097177637359	44.3837293180805	74.7869636010433	57.5633995979171	70.200569592907	67.6378938851637	62.7663985167776	65.3027724957969	61.3836462945469	58.8858622983134	64.5682800184503
ENSSSAG00000000143	119.356974663182	109.359891900362	131.619826914014	116.507267481308	129.880318701648	146.877899123208	95.4565315491499	116.806598415499	141.042329801071	94.8047482000014	136.687681906199	120.600280432537	120.518049490577	118.463676012626	109.930104442959	112.379665030638	107.675084564478	123.039376066594	96.2420855127784	116.508301606144	121.512809464482	105.553373062169	117.33080356546	112.48822633507	98.536368680893	100.326574205982	128.778605662116	121.641661601276	93.2700618828496	128.527444111602	134.770687033739	118.733652332657	82.4524721234014	131.882369549049	144.978225959342	127.294655973655	122.225747955509	110.576705238213	127.320964933344	118.060719986094	106.545811157651	129.517649095313	76.0506170589826	105.684209195568	114.21426615348	115.240186757289	118.459668287722	87.2383145160198	118.192783762587
ENSSSAG00000000144	4.68066567306597	8.57724642355783	5.77279942605326	9.70893895677565	4.60568506034212	0	2.03099003296064	2.62486738012358	1.48465610316916	4.84403822919715	3.77069467327446	0	1.11590786565349	7.89757840084176	1.96303757933855	1.74232038807191	4.83932964334733	5.97278524595115	1.8748458216775	0.954986078738888	12.6575843192168	1.7303831649536	4.19038584162357	0.665610806716389	5.02736574902516	3.23634110341877	2.09396106767669	1.66632413152433	2.1690712065779	11.8380540629107	0	5.65398344441225	0	3.47058867234341	2.73543822564795	10.9736772391082	3.73208390703845	0	2.63877647530246	1.77534917272322	6.14687372063369	0	2.34001898643023	2.53642102069364	4.11582941093623	1.92066977928814	5.38453037671464	4.36191572580099	3.28313288229408
ENSSSAG00000000145	0	31.0925182853971	39.2550360971622	0	27.6341103620527	42.3686247470791	0	0	34.1470903728908	35.2922785270078	38.6496204010632	53.1215520952841	0	0	26.8281802509602	33.9752475674023	26.6163130384103	22.6965839346144	46.8711455419376	27.6945962834277	31.6439607980421	17.303831649536	39.8086654954239	0	22.1204092957107	53.3996282064098	49.2080850904021	54.988696340303	67.2412074039148	27.0584092866531	23.4921381067985	28.2699172220612	26.5975716527101	20.8235320340604	60.179640964255	0	31.7227132098268	24.2215640045608	58.0530824566542	23.9672138317635	44.0525949978748	26.383224815712	33.9302753032384	51.5738940874373	30.8687205820217	40.334065365051	30.153370109602	0	16.4156644114704
ENSSSAG00000000146	12.8718306009314	15.0101812412262	18.4729581633704	4.85446947838782	13.8170551810264	11.2982999325544	8.12396013184255	17.0616379708033	5.93862441267666	8.30406553576655	9.42673668318614	5.74287049678747	10.0431707908814	6.31806272067341	9.16084203691324	11.3250825224674	3.6294972325105	4.77822819676092	2.49979442890334	2.86495823621666	2.53151686384337	4.32595791238399	12.5711575248707	3.99366484029833	13.0711509474654	12.9453644136751	1.04698053383834	8.33162065762167	6.50721361973369	3.38230116083164	3.70928496423135	7.06747930551531	6.64939291317754	6.94117734468681	5.47087645129591	2.19473544782164	6.53114683731729	6.318668870755	12.5341882576867	3.55069834544644	7.17135267407264	0	5.85004746607558	13.5275787770327	4.11582941093623	3.84133955857629	8.61524860274343	2.1809578629005	6.56626576458816
ENSSSAG00000000147	88.9326477882534	97.5661780679704	142.01086588091	91.2640261936911	127.116907665443	86.1495369857276	118.474418589371	108.931996275128	117.287832150364	97.5727700452569	96.1527141684986	96.1930808211901	106.011247237082	107.407066251448	100.769262406046	108.023864060459	111.304581796989	139.763174755257	84.9930105827134	106.958440818755	120.24705103256	106.418564644646	104.759646040589	98.5103993940256	101.552788130308	103.562915309401	105.745033917673	73.3182617870707	126.890665584807	108.233637146612	106.332835641299	83.3962558050806	115.699436689289	107.588248842646	114.888405477214	79.0104761215789	102.632307443557	88.46136419057	108.849529606227	108.296299536116	85.0317531354328	117.525274179081	84.2406835114884	95.5385251127937	108.040522037076	92.1921494058309	103.382983232921	91.6002302418208	130.230937664332
ENSSSAG00000000148	214.140454542768	258.38954850968	220.520938075235	313.598728303853	213.703786799874	292.343510754846	288.40058468041	284.798110743408	253.876193641927	281.646222754749	225.299006728149	268.479195724814	262.238348428571	325.380230114681	234.255817801067	283.127063061686	281.890951724982	220.993054100193	227.481293030204	241.611477920939	226.570759313981	254.366325248179	351.99241069638	234.960614770885	276.505116196384	266.998141032049	271.167958264131	258.280240386272	216.90712065779	243.525683579878	227.502811139523	277.0451887762	259.326323613924	263.764739098099	235.247687405724	309.457698142851	241.65243298074	269.596538485547	236.830188658396	326.664247781072	259.193175220054	254.238348224134	234.001898643023	228.277891862427	263.413082299919	255.449080645323	237.996242650787	300.972185080268	269.216896348115
ENSSSAG00000000149	294.881937403156	269.111106539127	299.031010269559	265.054033519975	284.631336729143	255.624035974044	284.338604614489	287.422978123532	249.42222533242	299.63836474891	304.483594866912	256.993454731239	287.904229338601	219.552679543401	259.775306332468	287.482864031866	240.75664975653	262.802550821851	296.225639825045	339.020057952305	279.732613454692	262.15304949047	249.327957576602	286.878257694764	302.647418091314	260.525458825211	244.993444918172	303.270991937429	281.979256855127	245.216834160294	268.304945746067	279.872180498406	250.017173535475	265.847092301505	240.71856385702	283.120872768991	252.848684701855	272.755872920924	251.343459272559	266.302375908483	268.413485801005	232.652073374915	285.482316344488	284.924627991252	273.702655827259	304.426160017171	256.303645931617	231.181533467453	273.59440685784
ENSSSAG00000000150	15.2121634374644	6.43293481766838	18.4729581633704	22.330559600584	9.21137012068424	24.0088873566782	19.6329036519528	14.4367705906797	23.7544976507066	14.5321146875915	20.7388207030095	17.2286114903624	11.1590786565349	15.7951568016835	15.7043006347084	6.96928155228766	15.7278213408788	11.9455704919023	8.12433189393584	9.54986078738887	6.32879215960842	8.65191582476799	18.8567362873061	12.6466053276114	12.0656777976604	9.70902331025632	10.4698053383834	6.66529652609734	9.76082042960054	8.45575290207909	6.18214160705224	12.7214627499276	11.9689072437196	7.63529507915549	24.6189440308316	10.9736772391082	6.53114683731729	10.5311147845917	19.1311294459428	17.7534917272322	5.12239476719474	4.79694996649309	0	14.3730524505973	12.3474882328087	11.5240186757289	9.69215467808636	6.54287358870149	9.84939864688225
ENSSSAG00000000151	18.7226626922639	10.7215580294473	12.7001587373172	7.76715116542052	15.6593292051632	5.64914996627722	5.41597342122837	7.87460214037073	10.3925927221842	22.1441747620441	14.1401050247792	12.9214586177718	10.0431707908814	6.31806272067341	11.1238796162518	11.3250825224674	8.46882687585783	10.7510134427121	13.1239207517425	16.2347633385611	10.1260674553735	13.8430653196288	20.9519292081178	8.65294048731306	13.0711509474654	9.70902331025632	7.3288637368684	14.996917183719	15.1834984460453	16.9115058041582	16.0735681783358	9.89447102772143	25.2676930700746	11.1058837514989	16.4126293538877	13.1684126869298	14.9283356281538	14.7435606984283	11.8744941388611	8.8767458636161	15.3671843015842	11.9923749162327	10.530085438936	5.07284204138728	19.5501897019471	7.68267911715257	16.1535911301439	8.72383145160198	9.84939864688225
ENSSSAG00000000152	393.175916537541	318.430273474585	337.13148648151	379.619513209928	285.552473741212	449.107422319039	373.702166064757	368.793866907363	439.458206538073	332.854626891976	335.591825921427	361.80084129761	331.424636099088	312.744104673334	410.929199941537	319.715791211196	364.159555661887	302.222933445128	334.347504865821	271.216046361844	397.448147623409	332.233567671091	387.61069035018	301.521695442524	310.691203289755	360.852033031193	300.483413211604	339.930122830964	287.401934871572	336.538965502748	347.436358316336	343.479494248044	305.872074006167	329.011806138155	473.230813037096	384.078703368786	319.093174051788	344.367453456148	328.527671175156	422.533103108126	238.703596151275	405.342272168666	340.472762525599	282.388206970558	356.019244045984	283.298792445001	349.994474486452	392.572415322089	414.769120796486
ENSSSAG00000000154	18.7226626922639	17.1544928471157	18.4729581633704	10.6798328524532	20.2650142655053	14.122874915693	15.5709235860316	18.374071660865	23.7544976507066	26.9882129912413	16.0254523614164	21.535764362953	24.5499730443769	26.851766562862	14.3956089151494	20.036684462827	15.7278213408788	21.5020268854241	21.2482526456784	16.2347633385611	17.7206180469036	20.7645979794432	20.9519292081178	23.96198904179	23.1258824455157	32.3634110341877	25.1275328121202	14.996917183719	28.1979256855127	11.8380540629107	17.3099964997463	22.615933777649	15.9585429916261	25.6823561753412	19.1480675795357	13.1684126869298	28.923650279548	17.9028951338058	27.0474588718502	8.8767458636161	20.489579068779	33.5786497654516	12.8701044253663	19.4458944919846	34.984549992958	24.0083722411018	19.3843093561727	8.72383145160198	20.7931749211959
ENSSSAG00000000155	9.36133134613194	5.36077901472365	6.92735931126391	18.4469840178737	13.8170551810264	5.64914996627722	5.41597342122837	23.6238064211122	14.8465610316916	7.61206007445267	14.1401050247792	1.43571762419687	16.7386179848024	18.9541881620202	15.0499547749289	8.71160194035957	8.46882687585783	10.7510134427121	11.249074930065	12.4148190236055	15.1891011830602	9.51710740724479	10.4759646040589	13.9778269410442	6.03283889883019	9.70902331025632	12.5637664060601	13.3305930521947	6.50721361973369	10.1469034824949	4.9457132856418	7.06747930551531	11.9689072437196	11.8000014859676	8.20631467694386	10.9736772391082	12.129272697875	7.37178034921417	8.576023544733	17.7534917272322	15.3671843015842	16.7893248827258	5.85004746607558	11.8366314299036	11.3185308800746	7.68267911715257	8.61524860274343	8.72383145160198	9.84939864688225
ENSSSAG00000000156	230237.263792442	230355.890730084	261715.634779551	238832.131185516	241985.456481411	248897.3106517	242803.504447089	254732.879771473	220303.665180963	260046.656290759	226292.584774557	259019.252298981	279877.504060956	189646.129655093	252299.404884487	268353.928491224	214860.187002567	228161.590952383	256714.514030406	268650.953754351	257308.437074768	237328.107414463	226599.304771636	260661.179239819	242093.803117456	188486.124033661	241523.751429032	213846.041095044	277525.069132419	225293.389172415	264505.401514373	249281.303072414	214496.116593281	245460.85444016	224932.349856806	223841.068323329	260628.213606077	233657.003060171	242566.888715703	226611.782128496	238107.349400374	231491.211483024	250748.244519411	272172.348572878	224403.251143065	286415.079161896	252976.006158807	207718.788778369	223927.172614495
ENSSSAG00000000157	99.4641455526518	169.400616865267	143.165425766121	87.3804506109808	134.48600376199	117.219861800252	113.735441845796	90.5579246142634	106.89523942818	186.149469093433	132.916987232925	155.057503413262	102.663523640121	93.1914251299328	179.945111439367	162.906956284724	130.661900370378	158.876087542301	201.858400133944	172.852480251739	130.373118487933	123.722396294182	134.092346931954	111.157004721637	156.853811369585	155.344372964101	149.718216338883	194.959923388347	151.834984460453	114.998239468276	119.933547176814	141.349586110306	123.678708185102	111.058837514989	117.623843702862	129.489391421477	172.608880700528	103.204924888998	146.452094379287	95.8688553270539	86.0562320888717	163.096298860765	182.521480941558	109.911577563391	141.9961146773	202.630661714899	173.381878130212	133.03842963693	109.437762743136
ENSSSAG00000000160	58.5083209133246	49.3191669354575	92.3647908168522	58.2536337406539	58.0316317603107	45.1931997302178	49.4207574687088	30.1859748714211	41.5703708887366	57.4364532890519	66.9298304506216	48.8143992226935	71.4181034018236	55.2830488058923	41.8781350258891	54.8830922242653	52.0227936659838	47.7822819676092	71.8690898309709	47.7493039369444	69.6167137556926	52.7766865310847	41.9038584162357	57.9081401843258	60.3283889883019	32.3634110341877	48.1611045565638	39.991779156584	52.0577089578696	60.8814208949694	48.2207045350075	45.231867555298	49.2055075575138	64.5529493055873	46.5024498360152	32.9210317173246	47.5840698147403	41.0713476599075	47.4979765554443	31.0686105226563	73.7624846476043	79.149674447136	58.5004746607558	48.1919993931791	63.7953558695116	54.7390887097121	52.7683976918035	41.4381993951094	41.5863498423917
ENSSSAG00000000161	269.138276201293	276.61619715974	344.058845792774	297.093532077335	299.369528922238	282.457498313861	275.537647804993	312.359218234706	250.906881435589	298.254353826282	324.279741901603	281.400654342586	358.206424874771	260.620087227778	302.307787218137	320.586951405232	292.779443422514	304.612047543509	299.9753314684	302.730586960227	367.069945257288	345.211441408243	349.897217775568	333.471014164911	316.724042188585	320.397769238459	413.557310866145	331.598502173343	375.249318737976	273.966394027363	237.394237710806	313.79608116488	303.212316840896	333.870630279436	270.808384339147	322.626110829781	349.882866284855	306.455440231618	302.139906422132	266.302375908483	329.882223007342	256.63682320738	244.531984081959	372.853890041965	300.455546998345	338.037881154713	285.380109965876	250.810154233557	393.97594587529
ENSSSAG00000000162	12.8718306009314	4.28862321177892	2.3091197704213	8.73804506109808	6.44795908447897	19.7720248819703	16.2479202636851	3.93730107018537	10.3925927221842	6.92005461313879	8.48406301486753	12.9214586177718	8.92726292522795	9.47709408101012	9.81518789669276	4.35580097017979	4.83932964334733	3.58367114757069	4.99958885780667	5.72991647243333	2.53151686384337	5.19114949486079	16.7615433664943	5.32488645373111	4.02189259922012	19.4180466205126	3.14094160151503	6.66529652609734	5.42267801644475	5.07345174124745	12.3642832141045	15.5484544721337	5.31951433054203	6.24705961021813	5.47087645129591	4.38947089564327	4.66510488379807	10.5311147845917	5.27755295060492	11.5397696227009	4.09791581375579	11.9923749162327	3.51002847964535	2.53642102069364	3.08687205820217	2.88100466893222	3.23071822602879	6.54287358870149	4.37751050972544
ENSSSAG00000000163	212.970288124502	230.513497633117	198.584300256232	211.654869257709	189.754224486095	182.18508641244	204.452996651371	183.74071660865	161.827515245439	208.293643855478	188.534733663723	198.129032139168	165.154364116717	202.178007061549	202.192870671871	182.072480553515	204.461677431425	166.043429837442	163.736535093169	175.717438487955	217.71045029053	163.521209088115	173.901012427378	151.09365312462	226.231458706132	194.180466205126	228.241756376759	238.28435080798	158.342198080187	179.261961524077	154.553540176306	166.792511610161	168.894579994709	216.564733154229	177.803484667117	195.331454856126	174.474922654048	149.541829941202	188.672517984126	234.346090799465	226.409848710008	136.713074045053	191.881556887279	174.167576754297	197.559811724939	172.860280135933	180.920220657612	229.000575604552	225.44179125086
ENSSSAG00000000165	172.014463485174	246.595834677288	170.874863011177	233.985428858293	189.754224486095	199.132536311272	174.665142834615	200.802354579454	209.336510546852	202.757600164967	211.15890170337	201.000467387561	170.733903444985	199.018975701212	202.84721653165	205.593805792486	227.448493237325	185.156342624486	259.353671998721	199.592090456427	217.71045029053	220.623853531584	245.137571734979	222.97962024999	221.204092957107	255.670947170083	238.711561715142	269.944509306942	147.496842047297	204.629220230314	194.11924646144	192.235437110016	256.666566448653	208.235320340604	202.422428697949	234.836692916915	176.340964607567	259.065423700955	198.56792976651	244.110511249443	263.29109103381	237.449023341408	217.621765738012	184.313260837071	221.225830837823	186.30496859095	230.457900123387	220.27674415295	195.893595310214
ENSSSAG00000000166	100.634311970918	123.297917338644	111.992308865433	72.8170421758174	106.851893399937	80.5003870194504	102.903495003339	131.243369006179	141.042329801071	112.796890194162	126.318271554694	137.828891922899	130.561220281459	121.622707372963	130.869171955904	118.47778638889	116.143911440336	126.623047214164	108.116109050069	105.048468661278	136.701910647542	93.4406909074943	104.759646040589	111.822615528353	135.738875223679	155.344372964101	125.637664060601	99.9794478914601	139.905092824274	87.9398301816225	111.27854892694	80.5692640828745	154.265915585719	140.905900097142	103.946652574622	105.347301495439	109.163454280875	90.5675871474884	118.085247269785	105.633275777032	136.25570080738	100.735949296355	120.510977801157	112.447998584085	89.5192896878631	135.407219439814	110.921325760322	82.8763987902188	133.514070546626
ENSSSAG00000000167	4.68066567306597	0	0	0	0	1.4122874915693	0	0	0	0	0	0	0	0	0	0	0	0	0	0	0	0	0	0.665610806716389	0	0	0	0	0	0	0	1.41349586110306	0	0	0	0	0	0	0	0.88767458636161	0	0	0	0	0	0	0	0	0
ENSSSAG00000000170	413.068745648072	421.357230557279	396.014040627254	554.38041443189	438.46121774457	466.054872217871	475.928664390443	381.91820380798	467.666672498287	465.71967546424	387.43887767895	413.486675768698	447.479054127051	478.593251091011	454.116026686985	471.297664973453	457.316651296323	426.456866560912	398.092262802856	414.463958172677	440.483934308746	449.899622887935	477.703985945087	416.006754197743	445.424605363629	436.906048961535	472.188220761093	479.901349879008	454.42041777807	446.463753229776	443.877767386351	422.635262469815	445.509325182895	453.952998342518	382.961351590713	471.868121281652	410.52922977423	461.262827565115	428.80117723665	458.927761148952	413.889497189335	390.951422269187	469.173806779262	441.337257600693	472.291424904933	442.714384125917	449.069833418001	436.191572580099	428.996029953093
ENSSSAG00000000171	188.396793340905	107.215580294473	122.383347832329	196.120566926868	112.378715472348	200.544823802841	156.386232537969	152.242308047167	228.637039888051	143.937135953287	109.350145524959	114.857409935749	121.633957356231	221.132195223569	124.325713358108	145.483752404005	218.979666361467	150.514188197969	108.741057657295	127.013148472272	136.701910647542	122.857204711705	159.234661981696	110.491393914921	125.684143725629	200.653148411964	173.798768617165	141.637551179568	112.791702742051	140.365498174513	145.898541926433	212.024379165459	99.740893697663	139.517664628205	205.157866923597	223.863015677807	123.158768932269	150.594941419661	111.488306081529	190.850036067746	100.398937437017	227.855123408422	145.081177158674	128.511998381811	175.951707317524	145.970903225899	130.305635116494	170.114713306239	120.38153901745
ENSSSAG00000000172	596.784873315911	686.179713884627	653.480895029229	630.11013829474	675.193429846155	727.328058158192	601.173049756349	563.034053036507	760.143924822612	633.877002563513	717.374661590465	709.244506353252	621.560681168996	679.191742472392	658.271934938195	680.376111542083	575.880227558332	643.866249513534	688.068416555643	694.274879243171	673.383485782336	609.960065646143	708.175207234383	564.437964095498	641.49186957561	707.140531097002	698.336016070175	586.546094296566	726.638854203596	661.239876942585	646.652012097665	665.756550579542	654.300262656669	661.494200948653	700.272185765876	695.731136959459	656.846767638768	666.619565864653	697.296683598675	685.284780671163	674.107151362828	585.227895912157	613.084974444721	652.70567599183	671.90915133534	627.098682937579	727.98850693182	599.763412297636	618.323359498719
ENSSSAG00000000173	3.51049925479948	1.07215580294473	2.3091197704213	5.82536337406539	0.921137012068424	0	2.03099003296064	2.62486738012358	2.96931220633833	0.692005461313879	2.82802100495584	0	1.11590786565349	1.57951568016835	3.92607515867711	2.61348058210787	1.20983241083683	3.58367114757069	0	0.954986078738888	1.26575843192168	1.7303831649536	2.09519292081178	1.33122161343278	2.01094629961006	1.61817055170939	0	1.66632413152433	0	1.69115058041582	0	0	0	1.38823546893736	0	8.77894179128655	0	1.05311147845917	0.659694118825615	0.88767458636161	0	2.39847498324655	0	0	2.05791470546812	0	0	2.1809578629005	0
ENSSSAG00000000174	4505.140710326	3576.71175862362	3659.95483611777	4541.84164397965	3206.47793901019	3173.40999355623	4300.28289645532	4563.33194034484	2526.88468759392	3394.28678774458	2446.2381692868	2011.44039149981	3415.79397676534	3348.57324195691	3082.62334542131	3062.12808203639	3200.00672666342	2785.70703871162	1782.35342780808	2488.69372119354	2923.90197773909	2968.4723194779	2530.99304834064	4035.59832112147	3301.97382395972	1352.79058122905	1769.3971021868	1726.31180025921	3009.58629912683	4102.73130808877	3042.85009899111	2661.61270645707	3000.2060824257	2322.51793953221	1605.70223845535	3314.05052621067	2578.86997976357	2804.43586713676	1797.6664737998	2674.56352870753	1996.70948025251	2736.65995588431	3495.98836572677	1367.97640382744	2291.48802453875	1598.95759125738	3053.0287235972	4521.12564979273	2698.73522924574
ENSSSAG00000000175	587.423541969779	669.025221037511	648.862655488387	653.411591791001	690.852759051318	612.932771341078	655.332783968632	618.156268019102	611.678314505696	759.129991061325	711.718619580554	633.151472270818	744.31054639088	601.795474144142	627.517679528557	606.327495049026	620.644026759295	614.002323283778	652.446345943771	612.146076471627	627.816182233155	628.994280460633	632.748262085159	604.374612498481	616.355040830484	582.541398615379	626.094359235329	576.54814950742	686.511036881905	676.460232166327	608.322734133941	586.600782357771	641.001476830314	669.823613762277	653.769735929861	610.136454494415	627.92311735922	633.973110032419	703.233930668106	576.988481135046	741.722762289799	604.41569577813	680.945525051198	655.242097012523	615.316496934967	644.384710951172	650.451269507129	586.677665120233	619.41773712615
ENSSSAG00000000176	86.5923149517204	88.9889316444125	85.4374315055883	100.972965150467	80.1389200499529	108.746136850836	91.3945514832287	87.9330572341398	100.956615015503	88.5766990481765	107.464798188322	97.6287984453869	92.62035284924	88.4528780894278	92.9171120886915	80.146737851308	116.143911440336	93.1754498368379	85.6179591899393	89.7686914014554	89.8688486664396	90.8451161600639	81.7125239116596	97.1791777805928	112.612992778163	105.18108586111	79.570520571714	84.9825307077411	83.5092414532491	104.851335985781	113.751405569761	86.2232475272868	102.400650862934	83.9882458707104	109.417529025918	74.6210052259356	96.1011606062402	104.258036367458	105.551059012098	106.520950363393	91.1786268560664	95.9389993298618	85.4106930047035	78.6290516415028	104.953649978874	118.121191426221	97.9984528562065	82.8763987902188	83.1726996847834
ENSSSAG00000000177	286.690772475291	404.202737710163	357.913564415302	305.831577138433	359.243434706685	297.992660721123	324.958405273702	380.605770117919	283.56931570531	351.53877434745	299.770226525319	331.650771189476	337.004175427355	290.630885150977	385.409711410136	297.936786360297	372.628382537745	320.141289182982	394.342571159501	339.020057952305	350.615085642306	300.221479119449	312.183745200956	370.745219341029	347.893709832541	271.852652687177	272.214938797969	338.26379869944	354.643142275486	373.744278271896	354.854928244799	312.382585303777	349.758067233138	317.905922386656	336.458901754698	302.873491799386	320.959216005307	324.358335365423	321.9307299869	313.349128985648	356.518675796754	311.801747822051	347.49281948489	339.034943099383	349.84549992958	370.689267402612	368.301877767282	392.572415322089	287.821316014448
ENSSSAG00000000178	29.2541604566623	16.0823370441709	30.018557015477	33.0103924530372	22.1072882896422	33.8948997976633	24.3718803955276	23.6238064211122	23.7544976507066	26.2962075299274	25.4521890446026	25.8429172355436	24.5499730443769	17.3746724818519	19.6303757933855	15.6808834926472	18.1474861625525	27.4748121313753	19.3734068240009	21.0096937322555	26.5809270703554	29.4165138042112	16.7615433664943	17.3058809746261	25.1368287451258	12.9453644136751	23.0335717444435	13.3305930521947	34.7051393052464	28.7495598670689	21.0192814639776	21.2024379165459	25.2676930700746	18.0470610961857	19.1480675795357	21.9473544782164	22.3925034422307	23.1684525261017	20.4505176835941	25.7425630044867	27.6609317428516	9.59389993298618	28.0802278371628	21.9823155126782	16.4633176437449	23.0480373514577	13.9997789794581	8.72383145160198	18.6044196663331
ENSSSAG00000000179	0	0	1.15455988521065	0	1.84227402413685	0	0	0	0	2.76802184525552	0.942673668318614	0	0	0	0.654345859779518	1.74232038807191	1.20983241083683	2.38911409838046	1.24989721445167	0.954986078738888	0	1.7303831649536	4.19038584162357	1.99683242014917	2.01094629961006	0	2.09396106767669	1.66632413152433	1.08453560328895	1.69115058041582	0	0	0	0	0	0	2.79906293027884	1.05311147845917	1.97908235647685	0	3.07343686031685	2.39847498324655	0	3.38189469425818	3.08687205820217	0.960334889644072	2.15381215068586	0	0
ENSSSAG00000000180	0	0	0	0	0.921137012068424	0	0	1.31243369006179	0	0	0.942673668318614	0	0	0	0	0	0	0	0	0	0	0	0	1.33122161343278	0	0	0	0	0	0	0	1.41349586110306	0	0.694117734468681	0	0	0.933020976759613	0	0	0.88767458636161	0	0	0	0	0	0	0	0	0
ENSSSAG00000000181	205.949289614903	211.214693180112	163.947503699913	233.985428858293	182.385128389548	192.071098853425	188.882073065339	174.553680778218	201.913230031006	207.601638394164	155.541155272571	188.07900876979	165.154364116717	211.655101142559	228.366705063052	191.655242687911	193.573185733893	140.957731804447	209.98273202788	180.49236888165	192.395281652096	178.229465990221	194.852941635496	193.027133947753	164.897596568025	190.944125101708	149.718216338883	198.292571651396	165.933947303209	204.629220230314	194.11924646144	209.197387443253	162.245187081532	167.976491741421	158.655417087581	199.720925751769	167.94377581673	195.878734993405	149.750564973415	199.726781931362	157.769758829598	179.885623743491	171.991395502622	192.767997572717	195.501897019471	156.534587011984	180.920220657612	198.467165523945	200.271105819939
ENSSSAG00000000182	0	0	0	0	0	0	0	0	0	1.38401092262776	0	0	0	0	0.654345859779518	0	0	0	0	0.954986078738888	0	0	0	0	0	1.61817055170939	1.04698053383834	1.66632413152433	1.08453560328895	0	0	1.41349586110306	0	0	2.73543822564795	0	1.86604195351923	0	0	0	0	0	0	0	0	0	0	2.1809578629005	0
ENSSSAG00000000183	25.7436612018628	27.876050876563	26.554877359845	21.3596657049064	27.6341103620527	21.1843123735396	26.4028704284883	36.7481433217301	32.6624342697216	24.9121966072996	20.7388207030095	22.9714819871499	29.0136045069908	30.0107979231987	29.4455636900783	17.4232038807191	24.1966482167367	15.529241639473	29.99753314684	32.4695266771222	29.1124439341987	14.7082569021056	25.1423150497414	24.6275998485064	29.1587213443459	35.5997521376065	15.7047080075751	26.6611861043894	26.0288544789348	28.7495598670689	21.0192814639776	35.3373965275765	27.9274502353456	34.0117689889654	21.8835058051836	26.3368253738596	22.3925034422307	22.1153410476425	30.3459294659783	24.8548884181251	21.5140580222179	14.3908498994793	22.2301803710872	19.4458944919846	27.7818485238196	27.8497117996781	24.7688397328874	21.809578629005	31.7369511955095
ENSSSAG00000000184	15.2121634374644	21.4431160588946	13.8547186225278	10.6798328524532	20.2650142655053	9.88601244098513	10.1549501648032	18.374071660865	13.3619049285225	7.61206007445267	24.509515376284	22.9714819871499	21.2022494474164	20.5337038421886	17.0129923542675	27.8771262091506	8.46882687585783	9.55645639352184	21.8732012529042	15.2797772598222	25.3151686384337	9.51710740724479	14.6663504456825	12.6466053276114	12.0656777976604	12.9453644136751	10.4698053383834	8.33162065762167	19.5216408592011	11.8380540629107	35.856421320903	9.89447102772143	17.2884215742616	11.8000014859676	13.6771911282398	21.9473544782164	13.0622936746346	15.7966721768875	25.728070634199	16.8658171408706	10.2447895343895	14.3908498994793	25.7402088507326	8.45473673564546	12.3474882328087	16.3256931239492	22.6150275822015	28.3524522177064	25.1706854309213
ENSSSAG00000000185	31.5944932931953	21.4431160588946	13.8547186225278	21.3596657049064	11.9747811568895	25.4211748482475	20.9868970072599	13.1243369006179	13.3619049285225	1.38401092262776	18.8534733663723	14.3571762419687	16.7386179848024	22.1132195223569	20.284721653165	13.0674029105394	4.83932964334733	21.5020268854241	9.37422910838751	20.0547076535166	16.4548596149819	22.4949811443968	18.8567362873061	16.6402701679097	20.1094629961006	21.036217172222	17.7986690752518	13.3305930521947	16.2680340493342	21.9849575454056	13.6007115355149	26.8564213609582	21.2780573221681	23.6000029719352	8.20631467694386	28.5315608216813	13.0622936746346	11.5842262630508	6.59694118825615	23.0795392454019	15.3671843015842	7.19542494973964	15.2101234117965	27.0551575540655	21.6081044074152	19.2066977928814	23.6919336575444	8.72383145160198	14.2269091566077
ENSSSAG00000000186	1434.62402879472	1539.61573302863	1491.69137169216	1612.65476072044	1509.74356278015	1597.29715296488	1477.88374731769	1725.85030243125	1484.65610316916	1339.03056764236	1549.7555107158	1698.45394942489	1558.92328831793	1350.48590654394	1539.6758080612	1778.03795602739	1369.53028906729	1521.86568066835	1314.89186960315	1417.19934084851	1520.17587673794	1539.17582522623	1393.30329233984	1576.83200111113	1600.71325448961	1271.88205364358	1460.53784470449	1474.69685639904	1691.87554113076	1616.73995487752	1576.44610979832	1478.5166707138	1373.76457586248	1396.56488175099	1411.48612443434	1373.90439033634	1544.14971653716	1370.09803347538	1611.63273229098	1520.58656643744	1336.94503423783	1383.92006533326	1499.95217030178	1417.85935056774	1359.25266296169	1504.84477207226	1622.89745554179	1365.27962217571	1342.80134885828
ENSSSAG00000000187	14.0419970191979	33.2368298912866	12.7001587373172	15.534302330841	32.2397954223948	12.7105874241237	25.7258737508347	31.4984085614829	16.3312171348608	11.0720873810221	21.6814943713281	11.4857409935749	23.4340651787234	34.7493449637038	11.7782254760313	23.5213252389708	13.3081565192052	16.7237986886632	15.6237151806459	14.3247911810833	15.1891011830602	12.1126821546752	6.28557876243535	8.65294048731306	15.0820972470755	4.85451165512816	16.7516885414135	41.6581032881084	22.7752476690679	65.9548726362169	17.3099964997463	18.3754461943398	18.6183001568971	13.8823546893736	35.5606969334234	21.9473544782164	21.4594824654711	15.7966721768875	13.8535764953379	12.4274442090625	27.6609317428516	11.9923749162327	22.2301803710872	16.0639997977264	12.3474882328087	23.0480373514577	18.3074032808298	28.3524522177064	17.5100420389018
ENSSSAG00000000188	697.419185286829	665.808753628677	604.989379850382	707.781649948945	511.231041697976	658.125971071296	653.301793935672	683.777952522192	675.51852694197	685.08540670074	517.527843906919	654.687236633771	538.983499110637	718.6796344766	630.135062967675	627.235339705889	595.237546131722	616.391437382159	600.575611544027	677.085129825871	465.79910294718	582.273935006886	611.796332877041	617.686828632809	690.760053916056	728.176748269224	570.604390941897	659.864356083636	544.436872851052	657.857575781753	642.942727133433	662.929558857336	648.980748326127	551.129481168133	700.272185765876	733.041639572427	562.611648986047	722.434474222988	580.530824566542	777.60293765277	548.096240089838	609.212645744623	664.565392146186	638.332623541232	657.503748397063	653.988059847613	701.065855048246	785.144830644178	610.662716106699
ENSSSAG00000000189	0	0	0	0	0	0	1.35399335530709	0	0	0	0	0	0	0	0	0	0	0	0	0	0	0	2.09519292081178	0	0	0	0	0	0	0	0	0	0	0.694117734468681	0	0	0	0	0.659694118825615	0	0	0	0	0	0	1.92066977928814	0	0	0
ENSSSAG00000000190	509.022391945924	526.428499245862	531.0975471969	486.41784173446	571.104947482423	521.134084389073	488.79160126586	481.663164252676	497.35979456167	429.043386014605	442.11395044143	465.172510239785	533.40395978237	401.196982762762	439.720417771836	453.874461092734	354.480896375192	480.211933774472	524.956830069701	435.473651904933	506.303372768674	469.799029284902	454.656863816157	413.344310970878	427.326088667138	453.087754478628	442.872765813619	488.23297053663	512.985340355673	490.433668320587	495.80775688559	489.069567941659	445.509325182895	475.470648111047	465.024498360152	329.210317173245	504.764348426951	411.766588077534	509.283859733375	418.98240476268	338.078054634853	446.116346883858	462.153749819971	446.41009964208	422.901471973698	471.524430815239	453.377457719373	429.648698991398	493.564309971544
ENSSSAG00000000191	1.17016641826649	5.36077901472365	4.61823954084261	3.88357558271026	9.21137012068424	7.06143745784652	4.73897674357482	9.18703583043252	1.48465610316916	13.1481037649637	14.1401050247792	8.6143057451812	4.46363146261397	7.89757840084176	7.19780445757469	6.0981213582517	4.83932964334733	15.529241639473	6.24948607225834	9.54986078738887	5.06303372768674	9.51710740724479	8.38077168324714	8.65294048731306	17.0930435466855	4.85451165512816	19.8926301429285	6.66529652609734	2.1690712065779	0	7.41856992846269	5.65398344441225	9.30915007844855	4.16470640681209	5.47087645129591	6.58420634346491	9.33020976759613	8.42489182767333	8.576023544733	4.43837293180805	4.09791581375579	2.39847498324655	7.0200569592907	5.91831571495182	10.2895735273406	3.84133955857629	15.076685054801	13.085747177403	7.66064339201952
ENSSSAG00000000192	47.9768231489262	77.1952178120205	58.8825541457433	48.5446947838782	65.4007278568581	64.965224612188	75.8236278971971	72.1838529533984	57.9015880235974	85.1166717416071	50.9043780892052	48.8143992226935	72.5340112674771	42.6469233645455	53.6563605019204	54.0119320302293	62.9112853635153	53.7550672135604	70.6191926165192	62.0740951180277	78.4770227791444	64.8893686857599	37.7134725746121	70.5547455119372	56.3064963890817	45.3087754478628	68.0537346994923	69.9856135240221	65.0721361973369	67.6460232166327	71.712842641806	59.3668261663286	55.8549004706913	71.4941266502742	60.179640964255	70.2315343302924	69.0435522802114	51.6024624444992	83.7811530908532	58.5865226998663	73.7624846476043	71.9542494973964	72.5405885793372	51.5738940874373	65.8532705749797	51.8580840407799	47.3838673150889	63.2477780241144	45.9638603521172
ENSSSAG00000000193	152.121634374644	140.45241018576	197.429740371022	149.517659934345	201.729005642985	166.649924005178	184.820092999418	186.365583988774	161.827515245439	195.837545551828	210.216228035051	189.514726393986	172.965719176291	134.25883281431	161.623427365541	189.041762105803	195.992850555567	183.961785575295	218.732012529042	175.717438487955	165.814354581741	192.937722892326	182.281784110625	202.345685241782	171.93590861666	134.308155791879	189.50347662474	173.297709678531	233.175154707124	93.01328192287	152.080683533485	187.994949526707	188.842758734242	177.694140023982	183.274361118413	166.799894034444	171.675859723769	186.400731687273	190.651600340603	155.343052613282	188.504127432767	139.1115490283	170.821386009407	203.759155329056	172.864835259322	170.939610356645	199.227623938442	146.124176814333	172.911665134155
ENSSSAG00000000194	5.85083209133246	7.5050906206131	6.92735931126391	5.82536337406539	9.21137012068424	5.64914996627722	5.41597342122837	5.24973476024715	7.42328051584582	3.46002730656939	2.82802100495584	4.3071528725906	4.46363146261397	3.15903136033671	2.61738343911807	5.22696116421574	7.258994465021	9.55645639352184	3.749691643355	4.77493039369444	3.79727529576505	10.3822989897216	4.19038584162357	5.32488645373111	7.03831204863522	3.23634110341877	4.18792213535337	1.66632413152433	6.50721361973369	16.9115058041582	6.18214160705224	5.65398344441225	2.65975716527101	5.55294187574945	2.73543822564795	19.7526190303947	3.73208390703845	13.6904492199692	7.25663530708177	4.43837293180805	5.12239476719474	2.39847498324655	1.17000949321512	5.07284204138728	8.23165882187247	8.64301400679665	7.5383425274005	4.36191572580099	4.37751050972544
ENSSSAG00000000195	33.9348261297283	40.7419205118997	70.4281529978498	53.3991642622661	45.1357135913528	72.0266620700345	43.3277873698269	52.4973476024715	40.0857147855674	51.208404137227	62.2164621090285	58.8644225920715	45.7522224917932	60.0215958463974	47.1129019041253	73.1774562990204	54.4424584876575	74.0625370497943	57.4952718647767	57.2991647243333	53.1618541407107	66.6197518507135	73.3317522284125	64.5642482514897	61.3338621381069	40.4542637927347	72.2416568348456	54.988696340303	60.7339937841812	38.8964633495638	71.712842641806	36.7508923886796	67.8238077144109	63.16471383665	35.5606969334234	74.6210052259356	69.976573256971	51.6024624444992	55.4143059813517	54.1481497680582	77.8604004613601	76.7511994638895	51.4804177014651	73.5562096001155	69.969099985916	67.223442275085	86.1524860274343	52.3429887096119	60.1907695087248
ENSSSAG00000000196	205.949289614903	164.039837850544	206.666219452707	171.848219534929	183.306265401616	189.246523870287	206.483986684331	207.364523029763	204.882542237345	211.061665700733	163.08254461912	205.307620260152	203.095231548936	230.60928930458	204.155908251209	220.403529091097	227.448493237325	266.386221969421	218.732012529042	240.6564918422	226.570759313981	285.513222217344	255.613536339038	212.995458149244	226.231458706132	179.616931239742	236.617600647465	266.611861043894	235.344225913702	160.659305139503	242.339950996448	221.918850193181	200.811665977962	222.117675029978	235.247687405724	208.499867543055	225.791076375826	205.356738299538	209.782729786546	203.277480276809	150.598406155525	201.47189859271	212.941727765151	258.714944110751	268.557869063589	240.083722411018	234.765524424758	178.838544757841	233.10243464288
ENSSSAG00000000197	0	0	0	0	0	2.82457498313861	0	1.31243369006179	0	0	0	0	0	0	0	0.871160194035957	1.20983241083683	0	1.24989721445167	0	1.26575843192168	0	0	0	0	0	0	0	2.1690712065779	1.69115058041582	0	7.06747930551531	0	0.694117734468681	0	0	0	1.05311147845917	0	0	2.0489579068779	0	0	0	1.02895735273406	0	0	0	1.09437762743136
ENSSSAG00000000198	29.2541604566623	28.9482066795077	36.9459163267409	33.0103924530372	36.845480482737	22.5965998651089	22.340890362567	22.3113727310504	25.2391537538758	31.1402457591246	49.9617044208865	44.5072463501029	40.1726831635258	30.0107979231987	29.4455636900783	33.1040873733664	30.2458102709208	37.0312685248971	29.99753314684	38.1994431495555	45.5673035491806	29.4165138042112	43.9990513370475	29.2868754955211	33.180613943566	22.6543877239314	42.9262018873721	24.994861972865	32.5360680986685	49.0433668320587	43.2749912493657	26.8564213609582	49.2055075575138	36.7882399268401	24.6189440308316	26.3368253738596	35.4547971168653	32.6464558322342	38.2622588918857	31.956285109018	26.6364527894127	31.1801747822051	32.7602658100233	43.9646310253564	29.8397632292877	34.5720560271866	31.2302761849449	37.0762836693084	37.2088393326663
ENSSSAG00000000199	39.7856582210607	49.3191669354575	34.6367965563196	43.6902253054904	29.4763843861896	35.3071872892326	32.4958405273702	32.8108422515447	40.0857147855674	47.7483768306576	32.9935783911515	38.7643758533154	47.9840382231002	45.8059547248822	32.7172929889759	41.8156893137259	26.6163130384103	35.8367114757069	33.1222761829692	37.2444570708166	53.1618541407107	44.9899622887935	52.3798230202946	28.6212646888047	32.175140793761	38.8360932410253	41.8792213535337	21.6622137098163	41.2123529249801	35.5141621887322	39.5657062851344	42.4048758330919	38.5664788964297	28.4588271132159	41.0315733847193	50.4789152998976	26.1245873492692	20.0091180907242	40.2413412483625	31.0686105226563	42.0036370909969	28.7816997989586	29.2502373303779	26.2096838805009	41.1582941093623	36.4927258064747	37.6917126370025	45.8001151209104	43.7751050972544
ENSSSAG00000000200	0	0	0	1.94178779135513	0	2.82457498313861	0	1.31243369006179	0	0	0	1.43571762419687	2.23181573130699	4.73854704050506	1.96303757933855	0.871160194035957	8.46882687585783	0	1.24989721445167	0	0	0	2.09519292081178	0	1.00547314980503	1.61817055170939	0	1.66632413152433	0	3.38230116083164	3.70928496423135	4.24048758330919	0	2.08235320340604	0	2.19473544782164	0	1.05311147845917	0	1.77534917272322	2.0489579068779	0	2.34001898643023	0.845473673564546	1.02895735273406	0.960334889644072	0	2.1809578629005	3.28313288229408
ENSSSAG00000000201	76.060817187322	56.8242575560706	77.3555123091137	58.2536337406539	62.6373168206529	59.3160746459108	38.5888106262521	52.4973476024715	60.8709002299357	62.2804915182491	40.5349677377004	57.4287049678747	58.0272090139817	67.9191742472392	52.3476687823614	74.0486164930564	81.0587715260678	60.9224095087017	50.6208371852926	47.7493039369444	62.0221631641625	62.2937939383295	62.8557876243535	59.2393617977586	57.3119695388868	51.7814576547004	62.8188320303006	36.6591308935354	58.5649225776033	69.3371737970485	59.3485594277015	57.9533303052255	53.1951433054203	56.2235364919632	73.8568320924947	94.3736242563304	67.1775103266922	58.9742427937133	60.032164813131	54.1481497680582	61.4687372063369	55.1649246146706	50.31040820825	61.7195781702119	56.5926544003732	53.778753820068	57.0760219931752	74.1525673386168	90.8333430768029
ENSSSAG00000000202	131.058638845847	164.039837850544	151.247344962595	96.1184956720789	150.145332967153	128.518161732807	126.598378721213	171.928813398094	164.796827451777	116.948922962046	153.655807935934	117.728845184143	147.299838266261	115.30464465229	134.140901254801	169.876237837012	147.599554122094	131.401275410925	126.864567266844	130.833092787228	167.080113013662	119.396438381798	106.854838961401	152.424874738053	158.864757669195	116.508279723076	125.637664060601	133.305930521947	173.525696526232	135.292046433265	126.115688783866	130.041619221482	136.977494011457	138.129429159268	144.978225959342	133.87886231712	139.953146513942	145.329384027365	155.02811792402	111.846997881563	111.668205924845	148.705448961286	148.59120563832	138.657682464586	131.706541149959	144.050233446611	146.459226246638	143.943218951433	163.062266487273
ENSSSAG00000000203	10.5314977643984	9.64940222650256	5.77279942605326	13.5925145394859	3.6845480482737	8.47372494941583	13.5399335530709	5.24973476024715	7.42328051584582	7.61206007445267	3.77069467327446	0	2.23181573130699	17.3746724818519	5.23476687823614	6.0981213582517	1.20983241083683	7.16734229514138	4.37464025058084	5.72991647243333	6.32879215960842	1.7303831649536	12.5711575248707	6.65610806716389	4.02189259922012	3.23634110341877	6.28188320303006	6.66529652609734	1.08453560328895	21.9849575454056	4.9457132856418	1.41349586110306	3.98963574790652	4.85882414128077	5.47087645129591	4.38947089564327	8.39718879083652	16.8497836553467	9.89541178238423	3.55069834544644	2.0489579068779	11.9923749162327	7.0200569592907	8.45473673564546	1.02895735273406	4.80167444822036	3.23071822602879	6.54287358870149	4.37751050972544
ENSSSAG00000000204	270.30844261956	217.64762799778	275.939812565346	259.22867014591	274.49882959639	217.492273701673	232.209860435166	258.549436942172	203.397886134176	255.350015224821	271.490016475761	275.657783845798	219.833849533738	224.291226583906	253.886193594453	258.734577628679	229.868158058998	308.195718691079	213.732423671235	259.756213416977	339.223259755011	246.579601005888	261.899115101473	248.272830905213	257.401126350088	254.052776618374	310.953218549988	273.277157569991	231.006083500546	229.996478936551	248.5220926035	260.083238442963	292.573288179812	288.752977538971	169.597169990173	221.668280229985	320.026195028547	296.977436925485	265.856729886723	284.943542222077	297.098896497295	302.207847889065	264.422145466616	268.015154519961	265.470997005387	290.981471562154	239.07314872613	226.819617741652	272.500029230409
ENSSSAG00000000205	425.940576249003	338.801233730534	335.9769265963	390.299346062381	298.44839191017	412.387947538237	358.808239156379	311.046784544644	387.495242927152	289.258282829201	339.362520594701	314.422159699114	322.49737317386	328.539261475017	309.505591675712	333.654354315772	326.654750925945	244.884195083997	307.47471475511	301.775600881488	275.935338158927	285.513222217344	377.134725746121	270.90359833357	323.76235423722	394.83361461709	282.684744136353	301.604667805905	253.781331169614	336.538965502748	307.870652031202	390.124857664445	319.170859832522	289.44709527344	350.136092882938	399.441851503538	263.111915446211	339.101896063852	283.008776976189	406.554960553617	260.217654173493	398.146847218927	324.092629620587	282.388206970558	331.324267580367	266.973099321052	383.378562822083	381.667626007587	291.104448896742
ENSSSAG00000000207	2.34033283653298	2.14431160588946	4.61823954084261	11.6507267481308	4.60568506034212	2.82457498313861	6.76996677653546	6.56216845030894	7.42328051584582	9.6880764583943	2.82802100495584	2.87143524839373	7.81135505957445	9.47709408101012	1.30869171955904	4.35580097017979	0	2.38911409838046	1.8748458216775	2.86495823621666	2.53151686384337	6.92153265981439	6.28557876243535	5.32488645373111	2.01094629961006	6.47268220683755	3.14094160151503	1.66632413152433	3.25360680986685	1.69115058041582	1.23642832141045	2.82699172220612	1.32987858263551	6.24705961021813	10.9417529025918	0	6.53114683731729	5.26555739229583	5.93724706943054	6.21372210453127	9.22031058095054	2.39847498324655	2.34001898643023	1.69094734712909	2.05791470546812	5.76200933786443	5.38453037671464	2.1809578629005	1.09437762743136
ENSSSAG00000000208	5.85083209133246	20.3709602559499	18.4729581633704	4.85446947838782	14.7381921930948	12.7105874241237	3.38498338826773	14.4367705906797	16.3312171348608	20.7601638394164	19.7961470346909	14.3571762419687	13.3908943878419	15.7951568016835	22.9021050922831	11.3250825224674	12.0983241083683	16.7237986886632	14.3738179661942	7.6398886299111	10.1260674553735	15.5734484845824	8.38077168324714	9.31855129402945	10.0547314980503	11.3271938619657	3.14094160151503	11.6642689206703	20.60617646249	23.6761081258215	4.9457132856418	18.3754461943398	17.2884215742616	11.8000014859676	13.6771911282398	10.9736772391082	15.8613566049134	6.318668870755	15.1729647329892	9.76442044997771	12.2937474412674	9.59389993298618	17.5501423982267	10.1456840827746	8.23165882187247	12.4843535653729	7.5383425274005	15.2667050403035	20.7931749211959
ENSSSAG00000000210	270.30844261956	272.327573947961	240.148456123816	260.199564041587	245.022445210201	264.09776092346	301.263521555828	367.481433217301	338.50159152257	301.714381132851	345.018562604613	290.014960087767	311.338294517325	323.800714434512	299.690403779019	263.961538792895	280.681119314145	262.802550821851	235.605624924139	290.315767936622	243.025618928963	329.63799292366	375.039532825309	240.285501224616	293.598159743069	357.615691927775	286.872666271706	313.268936726575	284.148328061705	314.554007957342	307.870652031202	264.323726026273	315.181224084615	304.023567697282	257.131193210908	313.847169038494	271.509104237047	304.349217274699	253.322541629036	252.987257113059	199.773395920595	203.870373575956	237.511927122669	255.333049416493	279.876399943664	268.89376910034	356.455910938509	279.162606451263	296.576337033899
ENSSSAG00000000211	30.4243268749288	32.1646740883419	25.4003174746343	26.2141351832943	19.3438772534369	25.4211748482475	14.2169302307245	15.7492042807415	22.2698415475375	23.5281856846719	25.4521890446026	27.2786348597405	27.8976966413373	17.3746724818519	19.6303757933855	29.6194465972225	13.3081565192052	16.7237986886632	17.4985610023234	19.0997215747777	15.1891011830602	22.4949811443968	10.4759646040589	19.3027133947753	14.0766240972704	22.6543877239314	26.1745133459586	14.996917183719	22.7752476690679	15.2203552237424	18.5464248211567	16.9619503332367	10.6390286610841	18.7411788306544	21.8835058051836	2.19473544782164	27.0576083260288	14.7435606984283	19.1311294459428	16.8658171408706	31.7588475566074	23.9847498324655	10.530085438936	21.1368418391137	17.492274996479	10.5636837860848	16.1535911301439	17.447662903204	26.2650630583527
ENSSSAG00000000212	33.9348261297283	40.7419205118997	63.5007936865859	40.7775436184577	35.0032064586001	33.8948997976633	41.2967973368663	51.1849139124098	37.1164025792291	42.2123331401466	44.3056624109749	31.5857877323311	43.5204067604862	39.4878920042088	45.8042101845662	40.073368925654	35.0851399142682	45.3931678692287	41.8715566841309	46.7943178582055	34.1754776618855	45.8551538712703	52.3798230202946	47.2583672768636	46.2517648910314	43.6906048961534	39.785260285857	44.990751551157	23.8597832723569	38.8964633495638	37.0928496423135	40.9913799719888	31.9170859832522	37.4823576613088	57.444202738607	46.0894444042544	35.4547971168653	34.7526787891525	47.4979765554443	49.7097768362502	49.1749897650695	50.3679746481775	31.5902563168081	29.5915785747591	45.2741235202986	39.3737304754069	50.6145855411176	37.0762836693084	38.3032169600976
ENSSSAG00000000213	153.29180079291	185.482953909438	158.174704273859	173.790007326284	170.410347232658	122.86901176653	197.006033197182	207.364523029763	148.465610316916	137.017081340148	151.770460599297	140.700327171293	164.038456251064	164.269630737509	140.684359852596	162.035796090688	160.907710641299	155.29241639473	159.361894842588	171.897494173	141.764944375229	103.822989897216	108.950031882213	174.390031359694	164.897596568025	100.326574205982	161.235002211105	174.964033810055	121.467987568362	164.041606300334	197.828531425672	108.839181304936	196.822030230055	174.917669086108	98.4757761233263	116.320978734547	157.680545072375	167.444725075008	156.347506161671	137.58956088605	155.72080092272	117.525274179081	126.361025267233	161.485471650828	154.343602910109	182.463629032374	148.613038397324	124.314598185328	155.401623095253
ENSSSAG00000000214	5.85083209133246	0	4.61823954084261	7.76715116542052	6.44795908447897	8.47372494941583	1.35399335530709	5.24973476024715	4.45396830950749	0.692005461313879	3.77069467327446	0	0	6.31806272067341	5.23476687823614	0	0	4.77822819676092	0	0	5.06303372768674	1.7303831649536	2.09519292081178	0	4.02189259922012	1.61817055170939	9.42282480454509	0	0	10.1469034824949	3.70928496423135	0	10.6390286610841	0	0	0	0	5.26555739229583	0	0.88767458636161	0	2.39847498324655	7.0200569592907	5.07284204138728	0	4.80167444822036	0	0	0
ENSSSAG00000000215	2100.44872078835	2239.73347235154	1924.65132864616	2330.14534962616	1740.94895280932	2155.15071213476	2044.52996651371	2176.01505812245	1984.98520993717	2115.46069523653	1790.13729613705	2022.92613249339	2013.0977896389	2146.56180934879	1979.39622583304	1850.34425213237	2083.33141146103	1882.6219095238	2112.32629242332	2013.11065398157	1955.596777319	2187.20432050135	2000.90923937525	2131.28580310588	1960.67264211981	2029.18587184357	1873.0481750368	2129.5622400881	1938.06512307735	2212.02495918389	2265.13668482394	2116.00330407128	2091.89901048565	1832.47081899732	1999.60534294865	2058.6618500567	1926.6883170086	2097.79806509066	1777.87565023503	2173.02738741322	1700.63506270865	2319.32530879941	2138.77735359723	1843.13260837071	2083.63863928647	1985.0122168943	2192.5807693982	2135.15774777958	2031.16487651261
ENSSSAG00000000216	2.34033283653298	6.43293481766838	3.46367965563196	0.970893895677565	2.76341103620527	1.4122874915693	0	6.56216845030894	4.45396830950749	5.53604369051103	2.82802100495584	0	3.34772359696048	0	3.27172929889759	2.61348058210787	4.83932964334733	4.77822819676092	1.24989721445167	3.81994431495555	5.06303372768674	4.32595791238399	2.09519292081178	3.32805403358195	5.02736574902516	3.23634110341877	3.14094160151503	0	3.25360680986685	6.76460232166327	3.70928496423135	2.82699172220612	1.32987858263551	4.16470640681209	10.9417529025918	0	5.59812586055768	2.10622295691833	1.97908235647685	0	3.07343686031685	0	5.85004746607558	0.845473673564546	1.02895735273406	4.80167444822036	2.15381215068586	2.1809578629005	2.18875525486272
ENSSSAG00000000217	10.5314977643984	27.876050876563	16.1638383929491	19.4178779135513	25.7918363379159	15.5351624072624	16.2479202636851	19.6865053509268	13.3619049285225	21.4521693007302	28.2802100495584	15.7928938661655	30.1295123726443	15.7951568016835	10.4695337564723	20.907844656863	20.5671509842262	14.3346845902828	14.3738179661942	19.0997215747777	34.1754776618855	20.7645979794432	29.332700891365	31.2837079156703	25.1368287451258	33.9815815858971	23.0335717444435	19.995889578292	31.4515324953795	11.8380540629107	23.4921381067985	8.48097516661837	21.2780573221681	22.9058852374665	13.6771911282398	32.9210317173246	27.9906293027884	20.0091180907242	21.1102118024197	13.3151187954241	25.6119738359737	7.19542494973964	21.0601708778721	24.5187365333718	28.8108058765536	23.0480373514577	22.6150275822015	13.085747177403	16.4156644114704
ENSSSAG00000000218	21.0629955287969	15.0101812412262	26.554877359845	27.1850290789718	20.2650142655053	25.4211748482475	19.6329036519528	26.2486738012358	17.81587323803	15.2241201489053	24.509515376284	12.9214586177718	22.3181573130699	15.7951568016835	18.976029933606	18.2943640747551	15.7278213408788	29.8639262297558	28.1226873251625	33.4245127558611	20.2521349107469	24.2253643093504	18.8567362873061	29.2868754955211	22.1204092957107	17.7998760688033	36.644318684342	18.3295654467677	41.2123529249801	18.602656384574	12.3642832141045	19.7889420554429	22.6079359048036	17.352943361717	13.6771911282398	10.9736772391082	27.9906293027884	17.9028951338058	25.728070634199	24.8548884181251	18.4406211619011	23.9847498324655	15.2101234117965	12.6821051034682	15.4343602910109	17.2860280135933	24.7688397328874	13.085747177403	17.5100420389018
ENSSSAG00000000219	33.9348261297283	36.4532973001208	47.3369552936367	35.9230741400699	53.4259466999686	31.0703248145247	37.234817270945	53.8097812925333	23.7544976507066	30.4482402978107	24.509515376284	30.1500701081342	26.7817887756838	50.5445017653873	37.952059867212	47.9138106719776	35.0851399142682	35.8367114757069	45.6212483274859	31.5145405983833	32.9097192299638	41.5291959588863	16.7615433664943	32.6149295291031	29.1587213443459	38.8360932410253	38.7382797520187	26.6611861043894	34.7051393052464	71.0283243774644	44.5114195707762	33.9239006664735	25.2676930700746	35.4000044579027	24.6189440308316	30.7262962695029	46.6510488379807	28.4340099183975	38.9219530107113	28.4055867635715	39.954679184119	26.383224815712	23.4001898643023	30.4370522483237	34.984549992958	30.7307164686103	44.1531490890601	41.4381993951094	40.4919722149603
ENSSSAG00000000220	0	0	0	0	0.921137012068424	0	2.70798671061418	0	0	0	0	0	0	0	0	0	0	1.19455704919023	0	0	1.26575843192168	0	0	0.665610806716389	0	0	0	0	0	0	2.4728566428209	0	0	0.694117734468681	0	0	0	0	0.659694118825615	0.88767458636161	0	0	0	0	0	0	0	0	0
ENSSSAG00000000221	466.89640088833	515.706941216415	450.278355232154	450.49476759439	502.019671577291	495.712909540826	478.636651101057	476.413429492429	420.157677196874	422.123331401466	404.407003708685	406.308087647713	575.808458677203	434.366812046297	435.139996753379	405.08949022672	429.490505847076	402.565725577108	498.08403995899	379.129473259338	427.826349989529	426.539450161062	467.228021341028	431.981413558936	437.380820165188	420.724343444441	363.302245241905	434.910598327851	523.830696388562	454.919506131855	429.040627529426	494.723551386072	442.849568017624	403.282403726304	481.43712771404	432.362883220862	448.783089821374	431.775706168258	463.764965534408	382.587746721854	455.893134280332	450.913296850351	511.294148535006	382.999574124739	412.611898446357	368.768597623324	439.377678739915	431.829656854298	387.409680110702
ENSSSAG00000000222	5.85083209133246	4.28862321177892	4.61823954084261	10.6798328524532	7.36909609654739	2.82457498313861	2.70798671061418	3.93730107018537	2.96931220633833	1.38401092262776	2.82802100495584	4.3071528725906	6.69544719392096	4.73854704050506	0	1.74232038807191	1.20983241083683	5.97278524595115	6.24948607225834	0.954986078738888	7.5945505915301	2.5955747474304	6.28557876243535	0.665610806716389	4.02189259922012	4.85451165512816	5.23490266919171	1.66632413152433	3.25360680986685	15.2203552237424	1.23642832141045	14.1349586110306	5.31951433054203	2.77647093787472	5.47087645129591	4.38947089564327	1.86604195351923	3.1593344353775	5.27755295060492	9.76442044997771	2.0489579068779	2.39847498324655	2.34001898643023	4.22736836782273	7.20270146913841	5.76200933786443	4.30762430137171	0	6.56626576458816
ENSSSAG00000000223	491.469895671927	324.863208292253	419.105238331467	467.970857716586	337.136146417043	436.396834894915	459.680744126758	421.291214509834	424.611645506381	386.831052874458	383.668183005676	420.665263889682	335.888267561702	450.161968847981	424.016117137127	394.635567898289	434.329835490423	434.818765905244	333.09760765137	330.425183243655	379.727529576505	403.179277434188	427.419355845604	365.420332887298	420.287776618503	466.033118892303	471.141240227254	434.910598327851	315.599860557084	432.934548586449	447.587052350582	421.221766608712	449.498960930801	369.964752471807	516.997824647463	471.868121281652	338.68661456374	461.262827565115	362.831765354088	463.36613408076	262.266612080371	489.288896582295	414.183360598151	437.10988923287	454.799149908454	407.181993209086	427.531711911143	486.35360342681	368.805260444369
ENSSSAG00000000224	280.839940383958	134.019475368091	151.247344962595	301.948001555723	136.328277786127	268.334623398168	176.696132867575	186.365583988774	280.600003498972	184.765458170806	128.203618891332	195.257596890774	158.458916922796	270.097181308788	176.67338214047	177.716679583335	269.792627616614	142.152288853637	151.237562948652	158.527689070655	140.499185943307	180.825040737651	272.375079705532	144.437545057456	187.018005863736	271.852652687177	162.281982744943	206.624192309018	165.933947303209	241.834532999462	159.499253461948	257.256246720757	154.265915585719	154.094137052047	237.983125631372	248.005105603845	160.479608002653	190.613177601109	160.305670874625	255.650280872144	137.280179760819	271.02767310686	169.651376516192	157.258103283006	257.239338183515	154.613917232696	165.843535602811	248.629196370656	170.722909879292
ENSSSAG00000000225	159.142632884243	170.472772668212	169.720303125966	183.49894628306	190.675361498164	180.772798920871	170.603162768694	158.804476497476	138.073017594732	169.5413380219	188.534733663723	185.207573521396	186.356613564133	143.73592689532	164.895156664438	159.42231550858	180.265029214688	193.518241968817	218.732012529042	137.5179953384	170.877388309427	188.611764979942	173.901012427378	166.402701679097	184.001586414321	218.453024480767	143.436333135853	139.971227048044	201.723622211745	155.585853398255	204.010673032724	189.40844538781	156.92567275099	190.188259244419	114.888405477214	155.826216795336	181.006069491365	167.444725075008	197.248541528859	178.422591858684	206.944748594668	160.697823877519	179.011452461913	208.831997370443	152.285688204641	185.344633701306	170.151159904183	137.400345362731	148.835357330665
ENSSSAG00000000226	0	1.07215580294473	0	0	0	0	1.35399335530709	1.31243369006179	0	0	0	0	0	0	1.30869171955904	0.871160194035957	1.20983241083683	0	1.24989721445167	0.954986078738888	0	0	0	0	0	1.61817055170939	0	0	0	0	3.70928496423135	1.41349586110306	0	0.694117734468681	2.73543822564795	2.19473544782164	0	5.26555739229583	0.659694118825615	0	0	0	0	0	0	0	2.15381215068586	0	0
ENSSSAG00000000227	113.50614257185	101.854801279749	72.7372727682711	113.594585794275	95.7982492551161	112.982999325544	102.903495003339	106.307128895005	93.5333344996574	92.7287318160598	90.496672158587	71.7858812098433	108.243062968389	107.407066251448	82.4475783322192	112.379665030638	78.6391067043941	108.704691476311	79.3684731176809	99.3185521888443	94.9318823941263	89.1147329951103	117.33080356546	89.1918480999961	110.602046478553	103.562915309401	86.8993843085824	74.9845859185951	99.7772755025833	133.60089585285	71.712842641806	96.1177185550082	94.421379367121	94.4000118877406	87.5340232207345	116.320978734547	118.493664048471	64.2398001860092	89.0587060414581	111.846997881563	82.9827952285548	127.119174112067	87.7507119911337	96.3839987863583	84.3745029241928	101.795498302272	75.383425274005	102.505019556323	100.682741723685
ENSSSAG00000000228	5.85083209133246	10.7215580294473	6.92735931126391	0.970893895677565	8.29023310861582	4.23686247470791	4.06198006592127	5.24973476024715	4.45396830950749	8.30406553576655	5.65604200991169	4.3071528725906	3.34772359696048	4.73854704050506	5.23476687823614	9.58276213439553	10.8884916975315	11.9455704919023	6.24948607225834	5.72991647243333	8.86030902345179	12.1126821546752	8.38077168324714	6.65610806716389	7.03831204863522	12.9453644136751	6.28188320303006	6.66529652609734	9.76082042960054	13.5292046433265	13.6007115355149	9.89447102772143	5.31951433054203	11.8000014859676	2.73543822564795	8.77894179128655	6.53114683731729	13.6904492199692	13.8535764953379	8.8767458636161	8.19583162751159	9.59389993298618	5.85004746607558	5.07284204138728	7.20270146913841	3.84133955857629	4.30762430137171	8.72383145160198	3.28313288229408
ENSSSAG00000000229	133.39897168238	130.803007959257	121.228787947118	112.623691898598	115.142126508553	110.158424342406	113.058445168142	106.307128895005	114.318519944026	107.260846503651	149.88511326266	111.985974687356	110.474878699696	82.1348153687543	113.856179601636	133.287509687501	114.934079029499	136.179503607686	128.114464481296	112.688357291189	98.7291576898914	128.048354206566	138.282732773578	142.440712637307	117.640358527189	110.035597516238	147.624255271206	126.640633995849	123.63705877494	72.7194749578802	116.224262212582	100.358206138317	152.936037003083	127.023545407769	87.5340232207345	129.489391421477	140.886167490702	132.692046285855	145.792400260461	118.060719986094	129.084348133308	115.126799195834	119.340968307942	134.430314096763	117.301138211683	149.812242784475	125.998010815123	141.762261088532	154.307245467822
ENSSSAG00000000230	10.5314977643984	15.0101812412262	5.77279942605326	9.70893895677565	9.21137012068424	18.359737390401	16.2479202636851	20.9989390409886	4.45396830950749	2.76802184525552	13.1974313564606	5.74287049678747	18.9704337161094	12.6361254413468	3.92607515867711	13.0674029105394	15.7278213408788	5.97278524595115	4.99958885780667	8.59487470864999	10.1260674553735	11.2474905721984	12.5711575248707	8.65294048731306	7.03831204863522	6.47268220683755	12.5637664060601	8.33162065762167	6.50721361973369	3.38230116083164	8.65499824987314	9.89447102772143	7.97927149581304	10.4117660170302	8.20631467694386	8.77894179128655	11.1962517211154	10.5311147845917	11.2148000200355	6.21372210453127	7.17135267407264	11.9923749162327	10.530085438936	2.53642102069364	21.6081044074152	6.7223442275085	10.7690607534293	8.72383145160198	9.84939864688225
ENSSSAG00000000231	744.225842017489	724.777322790637	609.607619391224	725.257740071141	592.291098759997	703.319170801514	708.815521503262	629.968171229659	691.849744076831	714.841641537237	626.877989431878	671.915848124134	640.531114885105	767.644620561819	655.654551499077	661.210587273291	699.283133463689	648.644477710295	694.317902627902	695.22986532191	649.334075575824	702.535564971161	722.841557680066	643.645650094748	675.677956668981	721.704066062387	707.75884087472	694.857162845648	664.820324816126	737.341653061297	646.652012097665	638.900129218584	613.074026594969	688.564792592932	752.245512053187	754.988994050643	632.588222243018	756.134041533682	595.703789299531	701.262923225672	754.016509731066	633.197395577088	666.905411132616	642.559991909055	713.067445444702	586.764617572528	722.603976555105	660.83023245885	600.813317459817
ENSSSAG00000000232	3.51049925479948	6.43293481766838	4.61823954084261	7.76715116542052	2.76341103620527	2.82457498313861	4.73897674357482	6.56216845030894	2.96931220633833	3.46002730656939	8.48406301486753	1.43571762419687	2.23181573130699	6.31806272067341	5.88911273801566	4.35580097017979	1.20983241083683	3.58367114757069	3.749691643355	3.81994431495555	1.26575843192168	6.92153265981439	2.09519292081178	1.33122161343278	3.01641944941509	3.23634110341877	3.14094160151503	0	3.25360680986685	6.76460232166327	1.23642832141045	8.48097516661837	5.31951433054203	8.32941281362417	2.73543822564795	2.19473544782164	6.53114683731729	4.21244591383667	1.97908235647685	1.77534917272322	1.02447895343895	16.7893248827258	2.34001898643023	5.91831571495182	3.08687205820217	3.84133955857629	4.30762430137171	8.72383145160198	3.28313288229408
ENSSSAG00000000233	3.51049925479948	2.14431160588946	3.46367965563196	1.94178779135513	2.76341103620527	4.23686247470791	1.35399335530709	3.93730107018537	4.45396830950749	11.7640928423359	1.88534733663723	2.87143524839373	3.34772359696048	3.15903136033671	2.61738343911807	2.61348058210787	1.20983241083683	8.36189934433161	2.49979442890334	0.954986078738888	1.26575843192168	2.5955747474304	4.19038584162357	2.66244322686556	2.01094629961006	1.61817055170939	0	6.66529652609734	2.1690712065779	3.38230116083164	7.41856992846269	9.89447102772143	1.32987858263551	8.32941281362417	5.47087645129591	6.58420634346491	2.79906293027884	1.05311147845917	1.97908235647685	0.88767458636161	1.02447895343895	0	2.34001898643023	0.845473673564546	4.11582941093623	0.960334889644072	4.30762430137171	4.36191572580099	0
ENSSSAG00000000236	22.2331619470634	19.2988044530051	16.1638383929491	7.76715116542052	18.4227402413685	19.7720248819703	12.8629368754174	14.4367705906797	19.3005293411991	11.0720873810221	22.6241680396467	15.7928938661655	14.5068022534954	14.2156411215152	17.0129923542675	16.5520436866832	19.3573185733893	10.7510134427121	12.4989721445167	18.1447354960389	11.3918258872952	11.2474905721984	8.38077168324714	12.6466053276114	14.0766240972704	21.036217172222	7.3288637368684	16.6632413152433	5.42267801644475	13.5292046433265	12.3642832141045	24.0294296387521	17.2884215742616	14.5764724238423	30.0898204821275	19.7526190303947	10.2632307443557	14.7435606984283	12.5341882576867	10.6520950363393	10.2447895343895	9.59389993298618	21.0601708778721	10.1456840827746	17.492274996479	23.0480373514577	18.3074032808298	10.9047893145025	14.2269091566077
ENSSSAG00000000237	0	0	0	0	0	0	0	0	0	0	0	0	1.11590786565349	0	0	0	1.20983241083683	0	0	0	0	0	0	0	0	0	0	0	0	0	0	0	0	0	0	0	0	0	0	0	0	0	0	0	0	0	1.07690607534293	0	0
ENSSSAG00000000238	678.696522594566	685.107558081682	606.143939735592	714.577907218688	649.401593508239	659.538258562865	741.988358708286	661.466579791141	677.003183045139	739.753838144537	692.865146214181	679.094436245118	653.922009272947	652.33997590953	670.704506274005	693.443514452622	694.443803820342	622.36422262811	694.942851235127	676.130143747132	668.320452054649	665.332326924658	701.889628471948	669.604471556687	731.984453058063	750.831135993156	700.429977137851	734.848942002232	792.795526004222	737.341653061297	780.186270809993	691.199476079397	722.12407037108	696.894205406556	637.357106575973	812.052115694006	675.50718717396	682.41623804154	679.484942390384	736.769906680136	747.869636010433	709.948595040978	716.045809847651	705.125043752832	736.733464557586	766.347241935969	733.373037308534	726.258968345865	655.532198831385
ENSSSAG00000000239	63.1889865863906	48.2470111325128	49.646075064058	64.0789971147193	41.4511655430791	50.842349696495	46.0357740804411	59.0595160527805	54.9322758172591	42.9043386014605	56.5604200991168	48.8143992226935	41.2885910291793	50.5445017653873	49.7302853432433	50.5272912540855	52.0227936659838	47.7822819676092	42.4965052913567	51.5692482518999	59.4906463003191	51.0463033661311	33.5230867329886	54.5800861507439	50.2736574902516	69.5813337235036	49.2080850904021	53.3223722087787	46.6350309414248	33.8230116083164	46.9842762135971	31.0969089442674	47.8756289748783	58.3058896953692	35.5606969334234	61.4525925390058	54.1152166520576	57.9211313152542	55.4143059813517	54.1481497680582	60.444258252898	43.1725496984378	43.2903512489593	60.0286308230828	69.969099985916	43.2150700339832	52.7683976918035	32.7143679435074	64.5682800184503
ENSSSAG00000000240	503.171559854592	479.253643916294	565.73434375322	482.53426615175	488.202616396265	478.765459641994	459.680744126758	454.102056761379	473.605296910964	509.316019527015	500.559717877184	524.036932831856	492.115368753191	555.98951941926	569.93524386796	540.990480496329	510.549277373143	443.180665249575	424.340104306341	480.35799760566	473.39365353871	499.215543089113	523.798230202946	465.927564701472	484.638058206025	477.360312754269	501.503675708566	551.553287534555	503.224519926072	622.343413593021	474.788475421612	465.040138302907	476.096532583512	494.90594467617	519.733262873111	498.204946655512	460.912362519249	504.440398181941	521.158353872236	528.166378885158	475.358234395672	582.829420928911	519.484214987512	499.674941076647	509.333889603359	508.977491511358	491.069170356375	490.715519152611	480.431778442367
ENSSSAG00000000241	37.4453253845277	33.2368298912866	23.091197704213	28.1559229746494	28.5552473741212	33.8948997976633	33.1728372050237	30.1859748714211	41.5703708887366	33.9082676043801	27.3375363812398	41.6358111017091	37.9408674322188	31.5903136033671	34.0259847085349	24.3924854330068	29.035977860084	27.4748121313753	29.3725845396142	23.8746519684722	18.9863764788253	27.6861306392576	20.9519292081178	26.6244322686556	41.2243991420063	17.7998760688033	20.9396106767669	44.990751551157	35.7896749085353	37.205312769148	29.6742797138508	22.615933777649	45.2158718096072	36.7882399268401	21.8835058051836	41.6999735086111	34.5217761401057	34.7526787891525	25.728070634199	30.1809359362947	26.6364527894127	31.1801747822051	26.9102183439477	37.20084163684	26.7528911710855	28.8100466893222	37.6917126370025	23.9905364919054	26.2650630583527
ENSSSAG00000000242	1216.97307499715	1108.60910024485	1087.59541186843	1287.40530566845	997.591384070104	1285.18161732807	1180.68220582778	1136.56757559351	1233.74922173358	1167.41321323651	1041.65440349207	1195.95278095599	1011.01252628207	1232.02223053132	1158.19217180975	1115.95620856006	1243.70771834026	1087.04691476311	1023.04087002869	1062.89950563638	999.94916121813	1128.20982354975	1181.68880733785	1087.60805817458	1224.66629646253	1296.15461191922	1169.47725629743	1259.7410434324	1036.81603674424	1133.0708888786	1090.52977948402	1229.74139915966	1174.28278846715	1040.48248396855	1241.88895444417	1264.16761794526	1000.19848708631	1270.05244302176	1072.00294309162	1384.77235472411	1041.89509564741	1139.27561704211	1161.81942676261	1141.38945931214	1284.1387762121	1111.10746731819	1130.75137911008	1299.8508862887	1029.80934741291
ENSSSAG00000000243	229.352617980232	238.01858825373	211.284458993549	201.945930300934	206.334690703327	209.018548752257	214.607946816174	202.114788269515	188.551325102484	225.593780388325	218.700291049918	185.207573521396	243.267914712462	243.245414745926	177.982073860029	224.759330061277	211.720671896446	228.160396395334	229.356138851881	210.096937322555	207.584382835156	197.26368080471	209.519292081178	193.692744754469	226.231458706132	163.435225722648	201.020262496962	231.619054281883	213.653513847923	216.467274293225	202.774244711314	190.821941248913	204.801301725868	202.682378464855	257.131193210908	179.968306721374	224.858055399067	195.878734993405	205.824565073592	221.030972004041	192.602043246522	170.291723810505	207.091680299076	193.613471246281	185.21232349213	204.551331494187	218.611933294614	183.200460483642	240.763078034899
ENSSSAG00000000244	0	0	0	0	1.84227402413685	0	0	0	0	0	0	0	0	0	0	0	0	0	1.24989721445167	0	0	0	0	0	2.01094629961006	1.61817055170939	1.04698053383834	0	1.08453560328895	0	0	0	1.32987858263551	0	0	0	0	0	0	0	1.02447895343895	0	0	0.845473673564546	0	0.960334889644072	0	0	0
ENSSSAG00000000245	530.085387474721	391.336868074826	451.432915117365	610.692260381188	260.681774415364	423.686247470791	362.8702192223	468.538827352058	488.451857942655	472.639730077379	265.833974465849	485.272556978541	368.249595665653	352.231996677543	463.931214583678	415.543412555152	596.447378542559	445.569779347956	728.690076025322	278.855934991755	431.623625285294	687.827308069055	467.228021341028	745.484103522356	614.344094530874	472.505801099141	588.403060017149	533.223722087787	482.618343463582	400.802687558549	651.597725383307	551.263385830194	561.208761872184	479.635354517859	484.172565939688	634.278544420453	458.11329958897	642.398001860092	468.382824366187	599.180345794087	498.921250324768	544.453821196966	537.034357385738	625.650518437764	650.301046927925	526.263519524951	499.684418959119	407.839120362393	401.636589267309
ENSSSAG00000000246	0	0	0	0	0	0	0	0	1.48465610316916	0	0.942673668318614	0	0	0	0	0	0	0	0	0	0	0	0	0	0	0	1.04698053383834	0	0	0	0	0	0	0	0	0	0	0	0	0.88767458636161	0	0	0	0	0	0	1.07690607534293	0	0
ENSSSAG00000000247	45.6364903123932	56.8242575560706	26.554877359845	48.5446947838782	29.4763843861896	26.8334623398168	50.7747508240159	43.310311772039	23.7544976507066	28.372223913869	32.9935783911515	30.1500701081342	36.8249595665653	30.0107979231987	47.1129019041253	34.8464077614383	27.8261454492472	19.1129127870437	32.4973275757434	36.2894709920777	25.3151686384337	31.1468969691648	20.9519292081178	38.6054267895506	26.1423018949308	19.4180466205126	24.0805522782819	13.3305930521947	37.9587461151132	45.6610656712271	34.6199929994926	52.2993468608133	35.9067217311587	31.2352980510907	19.1480675795357	26.3368253738596	27.0576083260288	27.3808984399383	31.0056235848039	27.5179121772099	19.46510011534	28.7816997989586	26.9102183439477	30.4370522483237	46.3030808730326	28.8100466893222	45.230055164403	26.1714943548059	28.4538183132154
ENSSSAG00000000248	38.6154918027942	50.3913227384023	39.2550360971622	31.0686046616821	58.0316317603107	57.9037871543415	62.2836943441262	47.2476128422244	37.1164025792291	49.8243932145993	46.1910097476121	31.5857877323311	42.4044988948328	45.8059547248822	61.5085108192746	43.5580097017979	29.035977860084	57.338738361131	43.1214538985826	41.0644013857722	60.7564047322408	57.1026444434687	39.8086654954239	30.6180971089539	33.180613943566	43.6906048961534	45.0201629550487	48.3233998142057	43.381424131558	32.1318610279005	44.5114195707762	49.4723551386072	43.8859932269717	54.8353010230258	62.9150791899029	37.3105026129678	41.052922977423	45.2837935737442	50.1367530307468	49.7097768362502	46.1015529047527	50.3679746481775	44.4603607421744	41.4282100046628	44.2451661675645	39.3737304754069	46.3069612397459	47.9810729838109	56.9076366264308
ENSSSAG00000000249	114.676308990116	139.380254382815	176.64766243723	139.808720977569	164.883525160248	132.755024207515	119.828411944678	139.11797114655	136.588361491563	181.305430864236	164.025218287439	143.571762419687	145.068022534954	143.73592689532	134.140901254801	156.808834926472	177.845364393014	138.568617706067	164.98643230762	152.797772598222	179.737697332879	158.330059593254	123.616382327895	171.727588132828	164.897596568025	145.635349653845	161.235002211105	116.642689206703	174.610232129521	126.836293531186	132.297830390918	137.109098526997	168.894579994709	146.458841972892	177.803484667117	160.215687690979	177.273985584327	164.28539063963	153.708729686368	128.712815022433	162.892153596793	134.314599061807	147.421196145105	157.258103283006	162.575261731981	142.129563667323	144.305414095952	115.590766733726	146.646602075802
ENSSSAG00000000250	173.184629903441	140.45241018576	102.755829783748	171.848219534929	106.851893399937	190.658811361856	146.231282373166	119.431465795623	175.189420173961	132.173043110951	97.0953878368173	103.371668942174	102.663523640121	143.73592689532	129.560480236344	95.8276213439553	186.314191268872	103.92646327955	124.364772837941	115.553315527405	93.6661239622046	92.5754993250175	146.663504456825	77.2108535791011	118.645831676994	182.853272343161	79.570520571714	108.311068549082	78.0865634368043	153.894702817839	107.569263962709	132.868610943688	154.265915585719	91.6235409498659	199.686990472301	195.331454856126	85.8379298618844	133.745157764314	94.336258992063	184.636313963215	78.8848794147991	163.096298860765	134.551091719738	88.7747357242773	175.951707317524	93.152484295475	113.075137911008	122.133640322428	91.9277207042343
ENSSSAG00000000252	308.923934422354	286.265599386243	281.712611991399	325.249455051984	283.710199717075	334.712135501925	275.537647804993	240.175365281307	308.808469459186	295.486331981026	274.318037480717	242.63627848927	286.788321472948	341.175386916364	293.801291041003	311.875349464873	312.136761995903	289.082805904036	268.727901107109	267.396102046889	255.68320324818	290.704371712204	335.230867329886	244.944776871631	274.494169896773	355.997521376065	281.637763602514	321.600557384197	255.950402376192	323.009760859421	280.669228960172	343.479494248044	256.666566448653	321.376511058999	243.454002082668	265.562989186418	324.691299912345	267.490315528628	327.208282937505	326.664247781072	262.266612080371	345.380397587503	258.572098000541	279.851785949865	339.555926402239	271.774773769272	260.611270232989	340.229426612477	257.17874244637
ENSSSAG00000000253	346.369259806882	236.946432450785	223.984617730867	394.182921645091	256.99722636709	302.229523195831	277.568637837954	286.11054443347	345.924872038415	276.110179064238	246.037827431158	305.807853953933	230.992928190273	418.571655244613	258.466614612909	250.02297568832	296.408940655024	206.65836950991	227.481293030204	224.421728503639	255.68320324818	228.410577773875	282.851044309591	212.329847342528	237.291663353987	249.198264963246	184.268573955548	303.270991937429	232.090619103835	236.761081258215	236.157809389396	356.200956997972	240.708023457027	213.788262216354	404.844857395897	234.836692916915	239.786391027221	213.781630127211	243.427129846652	236.121439972188	215.140580222179	354.974297520489	297.18241127664	274.778943908478	297.368674940143	203.590996604543	249.842209479559	298.791227217368	248.423721426919
ENSSSAG00000000254	1.17016641826649	4.28862321177892	0	0	0	0	0	2.62486738012358	1.48465610316916	0	0.942673668318614	2.87143524839373	0	3.15903136033671	1.96303757933855	0	0	1.19455704919023	1.8748458216775	0	1.26575843192168	0.865191582476799	0	0.665610806716389	1.00547314980503	0	0	0	0	1.69115058041582	0	1.41349586110306	6.64939291317754	0	0	2.19473544782164	0.933020976759613	0	0	1.77534917272322	4.09791581375579	0	1.17000949321512	0.845473673564546	1.02895735273406	0.960334889644072	0	0	0
ENSSSAG00000000255	126.377973172781	174.761395879991	105.064949554169	122.332630855373	141.855099858537	120.044436783391	113.058445168142	111.556863655252	102.441271118672	118.332933884673	116.891534871508	109.114539438962	136.140759609726	124.7817387333	123.017021638549	116.735466000818	104.045587331968	138.568617706067	128.739413088522	119.373259842361	136.701910647542	115.935672051891	111.045224803025	110.491393914921	114.623939077774	92.2357214474351	112.026917120703	106.644744417557	120.383451965073	165.73275688075	134.770687033739	122.974139915966	119.689072437196	111.058837514989	117.623843702862	89.9841533606871	132.488978699865	98.9924789751617	132.598517883949	115.397696227009	164.941111503671	110.329849229341	149.761215131535	109.066103889826	128.619669091757	114.279851867645	117.382762212379	100.324061693423	118.192783762587
ENSSSAG00000000256	223.5017858889	248.740146283177	241.303016009026	256.315988458877	219.230608872285	269.746910889737	222.731906948017	207.364523029763	195.97460561833	233.205840462777	225.299006728149	268.479195724814	209.790678742857	224.291226583906	212.662404428343	224.759330061277	212.930504307283	203.074698362339	219.981909743494	252.116324787066	220.241967154373	221.489045114061	188.567362873061	246.275998485064	276.505116196384	270.234482135468	189.50347662474	261.612888649321	232.090619103835	251.981436481957	268.304945746067	262.910230165169	284.594016683999	233.917676515946	232.512249180076	379.689232473143	222.058992468788	251.693643351741	226.275082757186	273.403772599376	212.067143361862	247.042923274394	238.681936615884	228.277891862427	262.384124947185	216.075350169916	244.457679102845	209.371954838448	237.479945152605
ENSSSAG00000000258	310.09410084062	373.110219424766	312.885728892087	250.490625084812	331.609324344633	334.712135501925	312.095468398285	356.981963696806	313.262437768694	310.018446668618	320.509047228329	311.55072445072	362.670056337385	298.528463551819	362.507606317853	368.50076207721	323.025253693434	302.222933445128	379.968753193307	292.2257400941	350.615085642306	339.155100330905	299.612587676085	326.814906097747	339.8499246341	317.16142813504	317.235101753018	314.935260858099	306.923575730773	294.260200992352	326.417076852358	320.863560470395	320.500738415157	317.905922386656	279.014699016091	309.457698142851	325.624320889105	340.155007542311	325.229200581028	291.157264326608	357.543154750193	309.403272838804	352.17285745775	278.160838602736	277.818485238196	298.664150679306	343.533038034394	307.51505866897	328.313288229408
ENSSSAG00000000259	1.17016641826649	4.28862321177892	0	0	0	1.4122874915693	0	3.93730107018537	0	2.76802184525552	0	1.43571762419687	2.23181573130699	1.57951568016835	0	0.871160194035957	0	0	1.24989721445167	1.90997215747778	1.26575843192168	1.7303831649536	4.19038584162357	3.32805403358195	2.01094629961006	0	1.04698053383834	3.33264826304867	1.08453560328895	3.38230116083164	0	1.41349586110306	1.32987858263551	0.694117734468681	0	4.38947089564327	0.933020976759613	1.05311147845917	0.659694118825615	0.88767458636161	0	4.79694996649309	5.85004746607558	2.53642102069364	1.02895735273406	1.92066977928814	1.07690607534293	4.36191572580099	4.37751050972544
ENSSSAG00000000260	122.867473917982	145.813189200483	105.064949554169	125.245312542406	126.195770653374	144.053324140069	125.92138204356	131.243369006179	138.073017594732	162.621283408762	157.426502609209	147.878915292277	167.386179848024	172.16720913835	138.066976413478	161.164635896652	122.19307349452	133.790389509306	147.487871305297	150.887800440744	181.003455764801	134.104695283904	117.33080356546	143.77193425074	155.84833821978	150.489861308973	145.53029420353	113.310040943655	184.371052559121	121.762841789939	119.933547176814	125.801131638173	140.967129759364	149.235312910766	144.978225959342	114.126243286725	169.80981777025	127.426488893559	138.535764953379	135.814211713326	180.308295805255	136.713074045053	162.631319556901	152.185261241618	125.532797033555	160.37592657056	152.920662698696	122.133640322428	138.985958683783
ENSSSAG00000000261	57.3381544950581	41.8140763148444	32.3276767858983	37.864861931425	45.1357135913528	40.9563372555098	52.8057408569766	52.4973476024715	34.1470903728908	38.0603003722633	44.3056624109749	41.6358111017091	55.7953932826747	53.703533125724	47.1129019041253	39.2022087316181	43.553966790126	47.7822819676092	58.1202204720026	46.7943178582055	46.8330619811023	48.4507286187007	41.9038584162357	37.9398159828342	33.180613943566	45.3087754478628	36.644318684342	53.3223722087787	32.5360680986685	49.0433668320587	32.1471363566717	48.0588592775041	34.5768431485232	46.5058882094016	46.5024498360152	37.3105026129678	36.3878180936249	44.230682095285	35.6234824165832	56.811173527143	38.9302002306801	40.7740747151913	30.420246823593	38.0463153104046	31.8976779347558	23.0480373514577	32.3071822602879	50.1620308467114	25.1706854309213
ENSSSAG00000000262	874.11431444507	855.580330749894	949.048225643156	962.155850616467	902.714271827056	853.02164490786	869.263734107153	863.581368060657	913.063503449036	920.367263547459	918.16415294233	880.094903632679	918.392173432825	882.949265214109	910.849436813088	893.810359080892	884.387492321725	911.447028532146	959.921060698881	938.751315400326	926.535172166673	954.306315471909	911.408920553126	943.83612392384	917.996985771993	852.775880750847	921.342869777742	899.815031023141	934.869690035074	855.722193690404	903.829102951038	966.831168994494	876.389985956799	940.529530205063	910.900929140769	897.646798159049	919.958683084979	888.826087819537	982.284542931341	848.616904561699	1006.03833227705	827.473869220058	1016.73824960394	875.91072581287	830.368583656385	975.700247878377	961.677125281235	859.297397982795	910.522186022892
ENSSSAG00000000263	3.51049925479948	9.64940222650256	5.77279942605326	5.82536337406539	9.21137012068424	7.06143745784652	10.8319468424567	1.31243369006179	7.42328051584582	13.1481037649637	4.71336834159307	14.3571762419687	4.46363146261397	11.0566097611785	7.85215031735421	11.3250825224674	6.04916205418416	4.77822819676092	9.99917771561334	8.59487470864999	6.32879215960842	7.78672424229119	2.09519292081178	6.65610806716389	10.0547314980503	17.7998760688033	5.23490266919171	6.66529652609734	2.1690712065779	6.76460232166327	22.2557097853881	7.06747930551531	9.30915007844855	4.85882414128077	2.73543822564795	4.38947089564327	12.129272697875	13.6904492199692	3.95816471295369	11.5397696227009	10.2447895343895	4.79694996649309	12.8701044253663	10.1456840827746	3.08687205820217	2.88100466893222	10.7690607534293	8.72383145160198	9.84939864688225
ENSSSAG00000000264	644.761696464837	580.036289393099	772.400563205926	583.507231302216	665.060922713402	518.309509405935	520.610445115577	591.907594217867	524.083604418715	650.485133635046	754.138934654891	644.637213264393	666.196995795136	574.94370758128	575.824356605975	617.652577571494	591.608048899211	642.671692464344	686.818519341192	671.355213353438	686.041070101553	628.994280460633	544.750159411064	669.604471556687	626.409772328534	511.341894340166	640.752086709066	648.200087162966	765.682135921998	642.637220558011	637.997013847792	599.322245107698	535.941068802109	629.564785163094	626.415353673381	579.410158224912	748.28282336121	596.061096807888	713.789036569316	545.032196026028	741.722762289799	537.258396247226	637.655173802238	625.650518437764	537.115738127178	725.052841681274	635.374584452328	623.753948789542	759.498073437364
ENSSSAG00000000265	203.60895677837	202.637446756554	255.157734631554	211.654869257709	241.337897161927	245.738023533059	230.855867079859	203.427221959577	203.397886134176	231.821829540149	205.502859693458	179.464703024608	225.413388862006	233.768320664916	170.129923542675	216.047728120917	240.75664975653	241.300523936426	160.611792057039	192.907187905255	213.913174994765	218.028278784153	205.328906239555	220.317177023125	187.018005863736	213.598512825639	216.724970504537	188.29462686225	221.245263070946	209.702671971561	169.390680033231	203.543403998841	230.068994795943	208.929438075073	186.009799344061	179.968306721374	195.934405119519	193.772512036487	215.719976855976	171.321195167791	256.119738359737	184.682573709984	207.091680299076	176.70399777499	175.951707317524	228.559703735289	207.842872541185	209.371954838448	250.612476681782
ENSSSAG00000000267	102.974644807451	94.3497106591362	106.21950943938	112.623691898598	95.7982492551161	100.272411901421	104.257488358646	136.493103766426	127.680424872548	113.488895655476	96.1527141684986	103.371668942174	93.7362607148935	123.202223053132	115.819217180975	84.5025388214878	77.4292742935573	100.342792131979	76.2437300815518	115.553315527405	126.575843192168	77.8672424229119	87.998102674095	85.8637940664142	105.574680729528	110.035597516238	96.3222091131275	138.30490291652	108.453560328895	123.453992370355	105.096407319888	96.1177185550082	110.379922358747	95.788247356678	93.0048996720304	79.0104761215789	96.1011606062402	126.3733774151	114.127082556831	121.611418331541	109.619248017968	98.3374743131084	98.2807974300698	112.447998584085	121.416967622619	92.1921494058309	78.6141435000338	115.590766733726	102.871496978548
ENSSSAG00000000268	0	1.07215580294473	0	0	0	0	0	0	0	0	0	1.43571762419687	0	0	0.654345859779518	0	0	0	0	0	0	0	0	0	0	0	0	0	1.08453560328895	0	0	0	0	0	0	0	0	0	0	0	0	0	0	0	0	0	0	0	0
ENSSSAG00000000269	59.6784873315911	54.6799459501812	39.2550360971622	83.4968750282706	81.0600570620213	72.0266620700345	52.8057408569766	61.6843834329041	56.4169319204283	70.5845570540156	65.987156782303	57.4287049678747	62.4908404765956	39.4878920042088	53.6563605019204	75.7909368811283	71.3801122393731	59.7278524595115	59.9950662936801	64.9390533542444	86.0715733706745	44.9899622887935	71.2365593076007	57.9081401843258	61.3338621381069	66.3449926200849	75.3825984363607	68.3192893924977	72.6638854203596	59.1902703145536	48.2207045350075	50.8858509997102	50.5353861401493	61.7764783677126	65.6505174155509	35.1157671651462	79.3067830245671	58.9742427937133	62.0112471696078	54.1481497680582	54.2973845322643	40.7740747151913	73.7105980725523	52.4193677610019	52.476824989437	61.4614329372206	62.4605523698899	39.2572415322089	79.8895668024893
ENSSSAG00000000270	291.371438148357	247.667990480232	287.485411417452	275.733866372428	290.158158801554	327.650698044079	281.630617903875	267.736472772605	255.360849745096	274.72616814161	275.260711149035	272.786348597405	257.774716965957	266.938149948452	270.244840088941	257.863417434643	252.854973864898	292.666477051606	293.100896788916	278.855934991755	246.822894224728	292.434754877158	282.851044309591	298.193641408942	311.69667643956	260.525458825211	276.402860933322	253.281267991699	324.276145383396	270.584092866531	284.378513924403	286.939659803922	280.604380936092	283.894153397691	259.866631436556	243.615634708202	276.174209120846	270.649649964006	251.343459272559	269.853074253929	278.658275335394	273.426148090106	267.932173946262	300.988627788978	222.254788190557	280.417787776069	273.534143137104	200.648123386846	216.686770231409
ENSSSAG00000000271	62.0188201681241	58.9685691619601	40.4095959823728	50.4864825752334	73.6909609654739	49.4300622049257	58.2217142782049	40.6854443919154	46.0243391982441	67.8165352087601	63.1591357773471	55.9929873436778	83.693089924012	67.9191742472392	67.3976235572903	49.6561310600496	52.0227936659838	52.5605101643701	36.2470192190984	45.8393317794666	45.5673035491806	43.2595791238399	52.3798230202946	60.5705834111914	35.1915602431761	56.6359693098285	46.0671434888871	49.98972394573	45.5504953381359	59.1902703145536	40.8021346065448	50.8858509997102	50.5353861401493	74.9647153226176	54.7087645129591	57.0631216433625	42.9189649309422	27.3808984399383	58.7127765754798	55.0358243544198	48.1505108116306	52.766449631424	73.7105980725523	57.4922098023891	29.8397632292877	60.5010980475765	54.9222098424894	82.8763987902188	70.0401681556071
ENSSSAG00000000272	596.784873315911	644.365637569782	613.071299046856	554.38041443189	650.322730520308	521.134084389073	582.217142782049	620.781135399226	586.43916075182	626.26494248906	683.438409530995	618.79429602885	613.749326109421	554.410003739092	609.195995454731	676.891470765939	564.991735860801	670.146504595719	731.189870454226	688.544962770738	682.243794805788	641.106962615308	540.55977356944	732.837498194744	652.552074223465	629.468344614952	653.315853115126	583.213446033517	721.216176187151	566.535444439299	605.84987749112	597.908749246595	577.16730486381	724.658914785303	599.060971416902	656.225898898669	724.02427796546	603.432877157103	699.935460073978	644.451749698529	773.481609846406	503.679746481775	582.664727621128	719.498096203429	556.665927829126	687.599780985155	701.065855048246	573.59191794283	687.269150026895
ENSSSAG00000000273	278.499607547425	241.235055662564	267.857893368871	238.839898336681	280.946788680869	278.220635839153	299.232531522867	248.049967421678	230.121695991221	228.36180223358	308.254289540187	308.679289202326	331.424636099088	236.927352025253	228.366705063052	288.354024225902	268.582795205777	307.001161641889	294.975742610594	289.360781857883	305.047782093126	302.81705386688	297.517394755273	261.585047039541	294.603632892874	195.798636756836	266.980036128777	249.94861972865	327.529752193263	289.186749251105	293.033512174276	278.458684637303	276.614745188185	276.952976053004	279.014699016091	337.989258964532	298.566712563076	254.852977787118	298.181741709178	231.68306704038	291.9765017301	275.824623073353	276.122240398767	291.688417379768	300.455546998345	340.918885823645	269.226518835732	279.162606451263	290.010071269311
ENSSSAG00000000274	3.51049925479948	5.36077901472365	6.92735931126391	11.6507267481308	11.0536441448211	16.9474498988317	6.76996677653546	3.93730107018537	4.45396830950749	13.8401092262776	5.65604200991169	14.3571762419687	10.0431707908814	14.2156411215152	6.54345859779518	12.1962427165034	2.41966482167367	9.55645639352184	12.4989721445167	2.86495823621666	3.79727529576505	11.2474905721984	6.28557876243535	5.32488645373111	6.03283889883019	6.47268220683755	2.09396106767669	11.6642689206703	7.59174922302264	8.45575290207909	7.41856992846269	8.48097516661837	7.97927149581304	6.24705961021813	8.20631467694386	8.77894179128655	1.86604195351923	7.37178034921417	9.23571766355862	4.43837293180805	4.09791581375579	7.19542494973964	9.36007594572093	7.60926306208091	5.14478676367029	10.5636837860848	4.30762430137171	4.36191572580099	5.4718881371568
ENSSSAG00000000275	0	0	1.15455988521065	0	0.921137012068424	0	0	0	0	1.38401092262776	0	1.43571762419687	0	0	0.654345859779518	0	0	0	0	0	0	0	0	0	0	0	0	0	0	0	0	0	0	0.694117734468681	0	0	0	0	0	0	0	0	0	0	1.02895735273406	0.960334889644072	0	0	0
ENSSSAG00000000276	827.30765771441	807.333319617381	743.53656607566	687.392878139716	764.543720016792	778.170407854687	795.471096242916	820.271056288618	901.186254623683	856.010755645268	765.451018674715	802.566151926049	819.076373389664	748.690432399799	772.78246039961	798.853897930973	713.801122393731	787.213095416362	789.310090926228	802.188306140666	851.855424683293	862.596007729368	764.745416096301	786.086362732055	797.34020779539	841.448686888881	801.987088920171	771.508072895767	792.795526004222	820.208031501672	839.534830237695	744.912318801314	836.493628477734	927.341293250158	826.102344145682	794.494232111432	814.527312711142	775.090048145947	726.982918945828	805.12084982998	755.040988684505	841.864719119538	804.966531332	792.20883212998	785.094460136086	819.165660866393	818.448617260626	854.935482256994	876.59647957252
ENSSSAG00000000277	333.49742920595	302.347936430414	300.18557015477	287.384593120559	325.161365260154	310.703248145247	320.219428530127	300.54731502415	280.600003498972	287.18226644526	296.942205520363	284.27208959098	313.570110248632	289.051369470809	310.159937535491	289.225184419938	314.556426817577	344.032430166786	338.722145116402	317.055378141311	280.998371886614	312.334161274124	293.32700891365	326.814906097747	318.734988488195	315.54325758333	364.349225775743	329.932178041818	370.911176324821	285.804448090273	343.727073352105	302.488114276055	301.88243825826	314.435333714313	292.691890144331	366.520819786213	382.538600471441	316.986555016209	300.160824065655	279.617494703907	350.371802076121	285.418523006339	326.432648607017	317.052627586705	297.368674940143	325.55352758934	326.302540828907	246.448238507756	307.520113308212
ENSSSAG00000000278	729.013678580025	735.498880820084	644.244415947544	768.947965376631	720.329143437508	687.784008394251	759.590272327278	765.148841306023	803.198951814518	674.013319319718	739.056155961793	801.130434301852	743.194638525227	766.065104881651	736.793438111737	766.620970751642	698.073301052853	840.968162629922	732.439767668678	714.329586896688	755.657783857245	763.098975744537	863.219483374455	715.531617220118	749.077496604748	872.19392737136	773.718614506535	809.833527920827	832.923343325913	779.620417571692	733.201994596396	811.346624273158	724.783827536351	803.094218780264	733.097444473652	739.625845915892	821.05845954846	806.683392499722	716.427813044618	763.400144270985	854.415447168083	757.918094705909	801.456502852355	837.018936828901	754.225739554065	815.324321307817	740.911379835935	748.06854697487	705.873569693228
ENSSSAG00000000279	395.516249374074	310.925182853971	334.822366711089	290.297274807592	262.524048439501	364.370172824881	364.901209255261	422.603648199896	267.23809857045	370.222921802925	261.120606124256	363.236558921807	306.874663054711	383.82231028091	305.579516517035	265.703859180967	291.569611011677	235.327738690475	289.976153752787	241.611477920939	289.858680910066	283.78283905239	341.516446092321	290.871922535062	354.932021881176	315.54325758333	345.503576166653	304.937316068953	240.766903930147	311.17170679651	353.618499923388	353.373965275765	304.542195423531	263.764739098099	443.140992554968	425.778676877398	230.456181259624	314.880332059291	277.731224025584	381.700072135492	226.409848710008	448.514821867104	325.262639113802	298.452206768285	294.281802881941	319.791518251476	373.686408143996	366.400920967283	303.142602798487
ENSSSAG00000000280	0	2.14431160588946	1.15455988521065	0.970893895677565	0.921137012068424	2.82457498313861	1.35399335530709	0	0	0	0	2.87143524839373	0	1.57951568016835	1.30869171955904	0.871160194035957	0	1.19455704919023	2.49979442890334	0	0	0.865191582476799	0	0	0	0	2.09396106767669	0	0	3.38230116083164	0	1.41349586110306	1.32987858263551	2.08235320340604	0	4.38947089564327	0.933020976759613	2.10622295691833	0	0	0	2.39847498324655	0	0	0	1.92066977928814	2.15381215068586	0	1.09437762743136
ENSSSAG00000000281	5.85083209133246	6.43293481766838	4.61823954084261	3.88357558271026	5.52682207241055	1.4122874915693	0	5.24973476024715	1.48465610316916	6.22804915182491	1.88534733663723	4.3071528725906	1.11590786565349	6.31806272067341	5.23476687823614	2.61348058210787	2.41966482167367	2.38911409838046	3.12474303612917	9.54986078738887	3.79727529576505	0	0	1.99683242014917	3.01641944941509	4.85451165512816	5.23490266919171	1.66632413152433	3.25360680986685	8.45575290207909	2.4728566428209	2.82699172220612	3.98963574790652	4.85882414128077	2.73543822564795	0	1.86604195351923	0	5.27755295060492	5.32604751816966	6.14687372063369	2.39847498324655	3.51002847964535	2.53642102069364	2.05791470546812	1.92066977928814	2.15381215068586	2.1809578629005	1.09437762743136
ENSSSAG00000000282	142.760303028512	168.328461062322	139.701746110489	122.332630855373	170.410347232658	128.518161732807	100.872504970378	123.368766865808	146.980954213747	119.716944807301	118.776882208145	133.521739050309	160.690732654103	123.202223053132	155.079968767746	139.385631045753	150.019218943767	138.568617706067	149.9876657342	147.067856125789	153.156770262524	135.835078448857	155.044276140072	137.115826183576	149.81549932095	155.344372964101	168.563865947973	143.303875311093	181.117445749255	143.747799335345	142.189256962202	127.214627499276	142.297008341999	159.647078927797	87.5340232207345	138.268333212763	161.412628979413	135.851380721233	145.792400260461	144.690957576942	134.206742900502	139.1115490283	159.121291077256	154.721682262312	120.388010269885	151.732912563763	134.613259417866	154.848008265935	157.590378350116
ENSSSAG00000000283	25.7436612018628	17.1544928471157	13.8547186225278	26.2141351832943	17.5016032293001	18.359737390401	21.6638936849135	22.3113727310504	10.3925927221842	12.4560983036498	25.4521890446026	11.4857409935749	21.2022494474164	14.2156411215152	26.1738343911807	27.8771262091506	14.517988930042	16.7237986886632	16.2486637878717	20.0547076535166	24.049410206512	23.3601727268736	12.5711575248707	17.3058809746261	21.1149361459057	12.9453644136751	34.5503576166653	16.6632413152433	21.690712065779	16.9115058041582	13.6007115355149	19.7889420554429	29.2573288179812	20.8235320340604	30.0898204821275	19.7526190303947	26.1245873492692	28.4340099183975	15.1729647329892	8.8767458636161	23.5630159290958	14.3908498994793	11.7000949321512	16.9094734712909	17.492274996479	15.3653582343051	29.0764640342591	13.085747177403	18.6044196663331
ENSSSAG00000000284	1101.12659958877	1128.9800605008	1300.03443074719	1149.53837248224	1274.8536247027	1129.82999325544	1095.38062444344	1333.43262910278	1159.51641657512	1197.86145353432	1269.78143122517	1095.45254726221	1245.3531780693	1100.92242907734	1173.89647244445	1223.10891242648	1204.99308119349	1262.64680099407	1408.0092120798	1307.37594179354	1327.78059508585	1307.30448112244	1259.21094540788	1223.39266274472	1276.95090025239	1205.53706102349	1420.75258441863	1189.75542990837	1361.09218212763	982.55848722159	1222.82760987493	1250.94383707621	1172.95290988452	1336.17663885221	1184.44475170556	1073.22563398478	1341.68416458032	1234.24665275414	1331.26273179009	1155.75231144282	1500.86166678806	1129.68171710912	1112.67902804758	1310.48419402505	1156.54806447308	1463.55037181757	1199.67336793202	1092.65988931315	1334.04632783883
ENSSSAG00000000285	118.186808244916	134.019475368091	140.8563059957	100.002071254789	161.198977111974	108.746136850836	92.7485448385358	135.180670076364	124.71111266621	116.948922962046	141.401050247792	146.44319766808	171.849811310638	132.679317134142	143.301743291714	147.226072792077	112.514414207825	121.844819017403	124.364772837941	115.553315527405	146.827978102915	95.1710740724479	113.140417723836	137.781436990293	110.602046478553	118.126450274785	135.060488865146	131.639606390422	161.595804890053	121.762841789939	122.406403819634	128.628123360379	132.987858263551	136.047075955862	125.830158379806	107.54203694326	167.94377581673	106.364259324376	133.9179061216	105.633275777032	148.549448248648	79.149674447136	112.320911348651	131.893893076069	129.648626444491	141.169228777679	131.382541191837	152.667050403035	159.779133604979
ENSSSAG00000000286	0	0	0	0	0	1.4122874915693	0	1.31243369006179	0	0	0	0	0	0	1.96303757933855	0	0	0	0	0	0	0	0	0	0	0	0	0	0	0	0	0	0	0	2.73543822564795	0	0	0	0	0	0	0	2.34001898643023	0	2.05791470546812	0	0	0	0
ENSSSAG00000000287	3468.37326374188	3279.72460120793	3732.69210888604	3304.92282088643	3782.18857155295	3542.01702885582	3483.82490320515	3492.38604925442	3760.63390932749	3558.98408753728	3976.19753296791	3346.6577820029	3938.03885789118	3100.58928017048	3426.80926766533	3775.60828095184	3583.5236008987	4053.13206790245	3969.04860449127	3898.25317341214	3870.68928481651	4033.52315750684	3668.68280434144	3900.47932735804	3714.21781537978	3436.99425183074	4140.80801133065	3595.92747582951	4753.51954921546	3225.02415685297	3734.01353065956	3597.34696650729	3626.57889484703	4097.37698656863	3840.55526880973	3575.22404450145	4286.29836723366	3671.14661390866	3921.88153641828	3439.73902215124	3708.61381144899	3477.78872570749	3294.74673289377	4183.40373679737	3506.68665811767	4150.56739304168	3417.02297706311	3393.57043467317	3744.96024107012
ENSSSAG00000000288	411.898579229805	429.934476980836	442.19643603568	415.542587349998	328.845913308427	323.413835569371	389.273089650789	405.542010229093	446.881487053919	359.842839883217	340.30519426302	386.208040908957	274.513334950759	390.140373001583	372.977140074325	343.237116450167	418.602014149544	408.538510823059	416.840721019631	442.158554456105	417.700282534156	331.368376088614	398.086654954239	388.716711122371	467.545014659339	508.105553236748	386.335816986348	418.247357012608	305.839040127484	383.891181754391	442.641339064941	305.315105998261	397.633696208017	338.035336686248	366.548722236826	316.041904486316	332.155467726422	466.528384957411	385.261365394159	324.888898608349	363.690028470827	340.58344762101	369.722999855977	394.836205554643	463.030808730326	428.309360781256	426.4548058358	501.620308467114	360.050239424918
ENSSSAG00000000289	37.4453253845277	48.2470111325128	32.3276767858983	56.3118459492988	46.9779876154896	53.6669246796336	50.0977541463624	53.8097812925333	51.9629636109208	48.4403822919715	40.5349677377004	60.3001402162684	47.9840382231002	48.9649860852189	53.6563605019204	43.5580097017979	72.58994465021	44.1986108200385	43.1214538985826	34.3794988345999	50.6303372768674	49.3159202011775	58.66540178273	49.2551996970128	48.2627111906415	48.5451165512816	49.2080850904021	44.990751551157	44.4659597348469	67.6460232166327	30.9107080352612	40.9913799719888	37.2366003137942	38.1764753957775	79.3277085437906	54.8683861955409	54.1152166520576	33.6995673106933	38.2622588918857	60.3618718725895	56.3463424391422	45.5710246816844	53.8204366878953	50.7284204138728	31.8976779347558	42.2547351443392	38.7686187123454	56.7049044354129	54.718881371568
ENSSSAG00000000290	88.9326477882534	79.33952941791	88.9011111612202	71.8461482801398	70.0064129172003	72.0266620700345	62.2836943441262	61.6843834329041	75.7174612616274	74.7365898218989	60.3311147723913	58.8644225920715	54.6794854170212	82.1348153687543	77.2128114539831	67.0793349407687	48.3932964334733	66.8951947546529	68.7443467948417	81.1738166928054	88.6030902345179	64.8893686857599	69.1413663867889	57.9081401843258	85.4652177334276	95.4720625508538	75.3825984363607	83.3162065762167	59.6494581808922	91.3221313424542	68.0035576775747	73.5017847773592	93.0915007844855	71.4941266502742	54.7087645129591	94.3736242563304	75.5746991175287	75.82402644906	71.9066589519921	79.0030381861833	69.6645688338485	71.9542494973964	59.6704841539709	84.5473673564546	78.2007588077884	97.9541587436953	79.6910495753767	106.866935282124	76.6064339201953
ENSSSAG00000000291	2.34033283653298	2.14431160588946	1.15455988521065	1.94178779135513	3.6845480482737	1.4122874915693	0	0	1.48465610316916	2.07601638394164	1.88534733663723	0	1.11590786565349	0	0	1.74232038807191	1.20983241083683	1.19455704919023	0	3.81994431495555	0	0.865191582476799	2.09519292081178	0	2.01094629961006	0	1.04698053383834	0	3.25360680986685	1.69115058041582	0	1.41349586110306	1.32987858263551	2.08235320340604	0	6.58420634346491	1.86604195351923	0	3.29847059412808	3.55069834544644	4.09791581375579	2.39847498324655	0	0.845473673564546	2.05791470546812	0.960334889644072	1.07690607534293	0	2.18875525486272
ENSSSAG00000000292	1690.89047439508	1929.88044530051	1765.32206448709	1717.51130145361	1787.00580341274	1765.35936446163	1890.1747240087	1863.65583988774	1653.90689893045	1898.17098038397	1848.5830635728	1856.38288808655	1711.80266591246	1720.09257570334	1775.89466344161	1879.09253853556	1818.37811348776	2018.80141313149	1944.21511707957	1990.19098809184	1973.31739536591	1947.54625215527	1799.77071897732	1992.17314450215	1905.37161888053	1802.64199460426	2121.18256155648	2062.90927482713	1728.74975164258	1775.70810943661	1822.495345759	1684.88706643485	1944.28248781311	1997.67083980086	1698.70713812738	1782.12518363117	1677.57171621378	2045.1424911677	1820.7557679587	1782.45056941411	1802.05847909911	1868.41201194906	1999.54622390463	1950.50776491341	1899.45527314707	1957.16250509462	2059.04441605568	1860.35705705412	1933.76526767121
ENSSSAG00000000293	30.4243268749288	20.3709602559499	34.6367965563196	21.3596657049064	23.949562313779	24.0088873566782	32.4958405273702	39.3730107018537	26.723809857045	12.4560983036498	22.6241680396467	18.6643291145593	12.2749865221884	15.7951568016835	15.0499547749289	32.2329271793304	12.0983241083683	35.8367114757069	18.1235096095492	29.6045684409055	27.8466855022771	15.5734484845824	31.4278938121768	17.9714917813425	38.2079796925912	17.7998760688033	15.7047080075751	13.3305930521947	36.8742105118243	6.76460232166327	24.728566428209	32.5104048053704	31.9170859832522	27.7647093787472	8.20631467694386	19.7526190303947	19.5934405119519	24.2215640045608	11.8744941388611	15.0904679681474	20.489579068779	21.5862748492189	14.0401139185814	12.6821051034682	43.2162088148304	18.2463629032374	37.6917126370025	15.2667050403035	18.6044196663331
ENSSSAG00000000294	517.21355687379	500.696759975189	450.278355232154	509.719295230722	474.385561215239	439.221409878054	473.897674357482	479.038296872553	573.077255823298	567.444478277381	501.502391545503	524.036932831856	485.41992155927	521.240174455556	513.661499926921	544.475121272473	587.978551666701	581.749282955642	511.832909317958	547.207023117383	546.807642590167	640.241771032831	536.369387727817	549.128915541021	563.064963890817	663.449926200849	619.812476032299	586.546094296566	535.760588024741	422.787645103955	531.664178206493	522.993468608133	589.13621210753	572.647130936662	451.347307231912	506.983888446798	497.300180612874	600.273542721725	564.698165714727	513.963585503372	561.414466484544	453.311771833597	525.334262453587	541.10315108131	546.376354301785	629.019352716867	559.991159178323	556.144255039626	520.923750657328
ENSSSAG00000000295	32.7646597114618	42.8862321177892	36.9459163267409	41.7484375141353	24.8706993258475	45.1931997302178	66.3456744100475	28.8735411813593	41.5703708887366	42.2123331401466	44.3056624109749	40.2000934775123	54.6794854170212	36.3288606438721	55.619398081259	46.1714902839057	32.6654750925945	64.5060806562724	28.7476359323884	49.6592760944222	41.7700282534156	48.4507286187007	41.9038584162357	33.9461511425358	46.2517648910314	45.3087754478628	57.5839293611089	31.6601584989624	79.1710990400933	32.1318610279005	29.6742797138508	36.7508923886796	46.5457503922427	60.3882428987753	30.0898204821275	21.9473544782164	51.3161537217787	45.2837935737442	34.304094178932	47.0467530771653	58.3953003460201	43.1725496984378	40.9503322625291	38.0463153104046	38.0714220511602	43.2150700339832	36.6148065616596	37.0762836693084	43.7751050972544
ENSSSAG00000000296	2.34033283653298	9.64940222650256	8.08191919647457	12.6216206438083	4.60568506034212	4.23686247470791	8.12396013184255	20.9989390409886	5.93862441267666	8.99607099708042	12.254757688142	14.3571762419687	11.1590786565349	3.15903136033671	9.81518789669276	13.9385631045753	10.8884916975315	14.3346845902828	6.24948607225834	9.54986078738887	6.32879215960842	11.2474905721984	10.4759646040589	5.9904972604475	9.04925834824528	6.47268220683755	9.42282480454509	6.66529652609734	10.8453560328895	6.76460232166327	6.18214160705224	1.41349586110306	2.65975716527101	4.85882414128077	10.9417529025918	13.1684126869298	11.1962517211154	12.63733774151	4.61785883177931	1.77534917272322	7.17135267407264	19.1877998659724	11.7000949321512	3.38189469425818	4.11582941093623	9.60334889644072	16.1535911301439	2.1809578629005	5.4718881371568
ENSSSAG00000000297	32.7646597114618	9.64940222650256	12.7001587373172	30.0977107660045	10.1325071327527	39.5440497639405	21.6638936849135	7.87460214037073	31.1777781665525	4.15203276788327	7.54138934654891	5.74287049678747	10.0431707908814	31.5903136033671	12.4325713358108	11.3250825224674	29.035977860084	13.1401275410925	12.4989721445167	6.68490255117221	3.79727529576505	8.65191582476799	16.7615433664943	7.98732968059667	12.0656777976604	24.2725582756408	6.28188320303006	26.6611861043894	10.8453560328895	21.9849575454056	7.41856992846269	24.0294296387521	7.97927149581304	11.8000014859676	41.0315733847193	24.142089926038	16.794377581673	24.2215640045608	13.8535764953379	25.7425630044867	9.22031058095054	38.3755997319447	14.0401139185814	14.3730524505973	23.6660191128833	8.64301400679665	7.5383425274005	37.0762836693084	13.1325315291763
ENSSSAG00000000298	67.8696522594565	49.3191669354575	54.2643146049007	73.7879360714949	54.347083712037	81.9126745110197	56.1907242452443	82.6833224738927	66.8095246426124	69.8925515927018	72.5858724605333	54.5572697194809	66.9544719392096	61.6011115265658	78.5215031735421	67.0793349407687	65.330950185189	59.7278524595115	34.9971220046467	54.4342064881166	62.0221631641625	59.6982191908991	67.0461734659771	40.6022592096997	49.2681843404465	74.4358453786318	58.6309098949472	73.3182617870707	52.0577089578696	74.410625538296	60.584987749112	57.9533303052255	58.5146576359623	52.7529478196198	76.5922703181427	83.3999470172222	54.1152166520576	63.18668870755	52.7755295060492	86.1044348770762	48.1505108116306	69.5557745141498	92.4307499639942	58.3376834759537	75.1138867495863	46.0960747029154	44.1531490890601	45.8001151209104	62.3795247635876
ENSSSAG00000000299	279.669773965692	277.688352962685	329.049567285036	264.083139624298	303.054076970512	247.150311024628	309.38748168767	280.860809673223	288.023284014818	268.498118989785	308.254289540187	307.243571578129	324.729188905167	312.744104673334	283.331757284531	287.482864031866	304.877767530882	260.41343672347	272.477592750464	265.486129889411	317.705366412343	247.444792588364	295.422201834462	292.868754955211	305.663837540729	247.580094411536	257.557211324232	314.935260858099	284.148328061705	267.201791705699	295.506368817097	255.842750859654	264.645837944466	289.44709527344	232.512249180076	320.431375381959	279.906293027884	284.340099183975	279.710306382061	243.222836663081	339.102533588292	201.47189859271	319.412591647727	237.578102271637	227.399574954227	274.655778438205	249.842209479559	242.086322781955	241.857455662331
ENSSSAG00000000300	3.51049925479948	7.5050906206131	2.3091197704213	1.94178779135513	7.36909609654739	1.4122874915693	2.70798671061418	1.31243369006179	0	0.692005461313879	2.82802100495584	1.43571762419687	1.11590786565349	1.57951568016835	13.7412630553699	2.61348058210787	1.20983241083683	3.58367114757069	3.749691643355	1.90997215747778	1.26575843192168	0	2.09519292081178	3.32805403358195	3.01641944941509	4.85451165512816	3.14094160151503	4.998972394573	2.1690712065779	3.38230116083164	2.4728566428209	2.82699172220612	3.98963574790652	2.77647093787472	0	0	2.79906293027884	2.10622295691833	3.29847059412808	1.77534917272322	1.02447895343895	4.79694996649309	4.68003797286046	0.845473673564546	3.08687205820217	1.92066977928814	0	2.1809578629005	4.37751050972544
ENSSSAG00000000301	38.6154918027942	43.9583879207339	48.4915151788474	32.0394985573596	51.5836726758318	40.9563372555098	32.4958405273702	43.310311772039	14.8465610316916	42.2123331401466	34.8789257277887	51.6858344710872	54.6794854170212	42.6469233645455	42.5324808856686	29.6194465972225	48.3932964334733	57.338738361131	44.99629972026	50.614262173161	39.2385113895722	46.7203454537471	58.66540178273	47.2583672768636	67.3667010369371	45.3087754478628	58.6309098949472	36.6591308935354	47.7195665447138	32.1318610279005	46.9842762135971	31.0969089442674	59.8445362185978	48.5882414128077	24.6189440308316	72.426269778114	51.3161537217787	53.7086854014175	35.6234824165832	39.0576817999108	77.8604004613601	40.7740747151913	35.1002847964535	53.2648414345664	43.2162088148304	41.2944002546951	48.4607733904318	39.2572415322089	39.397594587529
ENSSSAG00000000302	241.054282162897	261.606015918514	302.494689925191	196.120566926868	207.255827715395	286.694360788569	212.576956783213	198.17748719933	141.042329801071	231.129824078836	190.42008100036	185.207573521396	180.777074235866	244.824930426095	246.688389136878	243.924854330068	136.711062424562	224.576725247763	189.984376596654	222.511756346161	254.417444816258	180.825040737651	184.376977031437	218.320344602976	181.990640114711	124.599132481623	161.235002211105	158.300792494812	126.890665584807	246.907984740709	208.956386318366	269.977709470685	187.512880151606	190.882376978887	276.279260790443	184.357777617017	157.680545072375	148.488718462743	157.666894399322	268.965399667568	127.03539022643	225.456648425175	190.711547394064	266.324207172832	257.239338183515	168.058605687713	242.303866952159	224.638659878751	198.082350565076
ENSSSAG00000000303	267.968109783027	256.24523690379	345.213405677985	318.453197782241	371.218215863575	334.712135501925	347.976292313922	321.546254065138	282.084659602141	327.318583201465	419.489782401783	292.886395336161	397.263200172644	251.142993146768	278.096990406295	309.261868882765	292.779443422514	298.639262297558	349.346271439241	318.01036422005	380.993288008427	356.458931980441	324.754902725827	345.452008685806	310.691203289755	224.925706687605	336.080751362108	308.269964332002	387.179210374155	243.525683579878	306.634223709791	378.816890775621	364.386731642129	364.411810596058	328.252587077754	316.041904486316	340.552656517259	338.048784585393	337.103694719889	300.921684776586	330.90670196078	347.778872570749	314.732553674866	339.034943099383	259.297252888983	331.315536927205	318.764198301507	248.629196370656	307.520113308212
ENSSSAG00000000304	4.68066567306597	12.8658696353368	3.46367965563196	0.970893895677565	3.6845480482737	7.06143745784652	4.06198006592127	11.8119032105561	10.3925927221842	7.61206007445267	1.88534733663723	0	7.81135505957445	12.6361254413468	5.88911273801566	12.1962427165034	4.83932964334733	9.55645639352184	1.8748458216775	4.77493039369444	12.6575843192168	4.32595791238399	10.4759646040589	5.9904972604475	4.02189259922012	6.47268220683755	9.42282480454509	9.99794478914601	11.9298916361784	1.69115058041582	4.9457132856418	2.82699172220612	7.97927149581304	9.71764828256154	10.9417529025918	8.77894179128655	7.46416781407691	10.5311147845917	8.576023544733	0.88767458636161	5.12239476719474	4.79694996649309	3.51002847964535	5.91831571495182	4.11582941093623	6.7223442275085	1.07690607534293	13.085747177403	3.28313288229408
ENSSSAG00000000305	1152.61392199249	1351.9884675133	1388.93554190841	1334.00821266097	1576.06542764907	1263.99730495453	1433.20196659256	1068.3210237103	1104.58414075786	1443.52339230075	1474.34161725031	1053.8167361605	1113.67604992219	1154.62596220307	1138.56179601636	1142.09101438114	1002.95106858373	1063.1557737793	1434.88200219051	1432.47911810833	1094.88104361226	1140.32250570442	1011.97818075209	1252.01392743353	1480.05647651301	1030.77464143888	1406.09485694489	1411.37653940111	1021.63253829819	1170.27620164775	1496.07826890664	1320.20513427026	1352.48651854031	1155.01191015589	1425.16331556258	1024.9414541327	1109.36194136718	1498.57763384739	1152.48562558835	1048.34368649306	1112.5841434347	1364.73226546728	1446.13173361388	1234.39156340424	991.914888035632	1221.54597962726	1166.28927959639	1038.13594274064	1119.54831286228
ENSSSAG00000000307	193.077459013971	170.472772668212	210.129899108339	191.26609744848	179.621717353343	163.825349022039	186.851083032379	183.74071660865	148.465610316916	172.309359867156	183.82136532213	179.464703024608	155.111193325836	216.393648183064	145.264780871053	166.391597060868	225.028828415651	205.46381246072	169.986021165427	197.68211829895	198.724073811704	180.825040737651	165.520240744131	181.046139426858	151.82644562056	223.307536135895	181.127632354033	133.305930521947	167.018482906498	206.32037081073	217.611384568239	207.78389158215	162.245187081532	151.317666114173	207.893305149244	164.605158586623	178.207006561086	169.550948031926	176.138329726439	183.748639376853	177.234858944938	211.065798525696	201.241632833	178.394945122119	139.938199971832	162.296596349848	203.535248239813	200.648123386846	158.684755977547
ENSSSAG00000000308	36.2751589662613	45.0305437236786	35.7913564415302	48.5446947838782	46.0568506034212	31.0703248145247	20.9868970072599	41.9978780819772	31.1777781665525	36.6762894496356	46.1910097476121	44.5072463501029	41.2885910291793	31.5903136033671	39.9150974465506	39.2022087316181	22.9868158058998	34.6421544265167	36.8719678263242	34.3794988345999	36.7069945257288	38.0684296289791	14.6663504456825	29.9524863022375	41.2243991420063	53.3996282064098	30.3624354813119	48.3233998142057	30.3669968920906	37.205312769148	29.6742797138508	39.5778841108857	29.2573288179812	28.4588271132159	41.0315733847193	43.8947089564327	31.7227132098268	25.27467548302	29.6862353471527	31.956285109018	29.7098896497295	35.9771247486982	39.780322769314	23.6732628598073	36.013507345692	24.0083722411018	36.6148065616596	28.3524522177064	35.0200840778035
ENSSSAG00000000309	1.17016641826649	0	0	0	1.84227402413685	0	0	0	1.48465610316916	0	0	0	0	0	0	0.871160194035957	0	0	1.24989721445167	0.954986078738888	1.26575843192168	0	2.09519292081178	0	0	0	0	0	0	0	0	0	0	0	0	0	1.86604195351923	1.05311147845917	0	1.77534917272322	0	0	0	0	0	0	0	0	0
ENSSSAG00000000310	514.873224037257	486.758734536907	525.324747770847	440.785828637614	682.562525942702	539.493821779475	541.597342122837	511.849139124098	530.022228831392	528.00016698249	646.674136466569	505.372603717297	631.603851959877	507.024533334041	507.772387188906	570.609927093552	503.290282908122	560.247256070218	568.703232575509	597.821285290544	637.942249688529	593.521425579084	553.130931094311	585.071899103706	578.147061137893	543.705305374354	647.033969912096	568.216528849798	730.976996616752	451.537204971023	523.00917995662	575.292815468946	523.97216155839	614.294195004783	547.087645129591	513.568094790263	680.172292057758	543.40552288493	560.740001001773	525.503355126073	664.886840781878	448.514821867104	576.814680155052	558.858098226165	550.492183712721	629.019352716867	479.223203527603	514.706055644517	589.869541185503
ENSSSAG00000000311	310.09410084062	304.492248036303	320.967648088561	260.199564041587	373.98162689978	313.527823128386	326.989395306663	324.171121445262	295.446564530664	299.63836474891	424.203150743376	265.60776047642	400.610923769604	360.129575078384	333.716388487554	327.55623295752	292.779443422514	327.308631478123	333.722556258595	369.579612471949	356.943877801915	362.515273057779	318.469323963391	376.735716601476	330.800666285855	302.597893169655	351.785459369683	289.940398885234	352.474071068908	312.862857376926	368.455639780314	344.892990109147	293.903166762447	347.058867234341	355.606969334234	285.315608216813	458.11329958897	322.252112408505	358.213906522309	299.146335603863	428.232202537481	311.801747822051	346.322809991674	372.0084163684	278.84744259093	368.768597623324	311.225855774106	237.724407056154	331.596421111702
ENSSSAG00000000312	16.3823298557309	16.0823370441709	15.0092785077385	19.4178779135513	16.5804662172316	15.5351624072624	20.3099003296064	13.1243369006179	5.93862441267666	17.9921419941608	26.3948627129212	18.6643291145593	16.7386179848024	9.47709408101012	7.85215031735421	10.4539223284315	9.67865928669466	8.36189934433161	8.74928050116168	16.2347633385611	6.32879215960842	11.2474905721984	10.4759646040589	8.65294048731306	17.0930435466855	8.09085275854694	11.5167858722218	16.6632413152433	6.50721361973369	6.76460232166327	6.18214160705224	7.06747930551531	6.64939291317754	6.24705961021813	16.4126293538877	10.9736772391082	15.8613566049134	10.5311147845917	16.4923529706404	12.4274442090625	5.12239476719474	2.39847498324655	15.2101234117965	16.0639997977264	9.26061617460652	13.444688455017	9.69215467808636	15.2667050403035	12.038153901745
ENSSSAG00000000313	993.471289108252	705.478518337632	804.728239991825	895.164171814715	564.656988397944	844.547919958444	835.413900224475	762.523973925899	837.346042187409	769.510072981033	670.240978174535	750.880317454961	643.878838482066	946.129892420843	867.008264207861	743.970805706707	857.771179283314	651.033591808675	778.685964603389	762.078890833632	610.095564186252	665.332326924658	800.363695750102	710.206730766387	727.962560458843	893.230144543582	632.376242438359	799.835583131681	560.704906900387	877.70715123581	764.112702631657	879.194425606104	773.989335093865	679.541262044839	823.366905920034	882.283650024298	657.779788615527	750.868484141386	718.406895401095	1013.72437762496	519.410829393547	762.715044672402	780.396331974483	698.361254364315	877.700621882152	637.662366723664	782.910716774309	800.411535684482	727.761122241855
ENSSSAG00000000314	0	0	0	0	0	0	0	0	0	0	0	0	0	0	0	0	0	0	0	0	0	0	0	0	1.00547314980503	0	0	1.66632413152433	0	0	0	1.41349586110306	0	0	0	0	0.933020976759613	0	0	0	0	0	0	0	2.05791470546812	0	0	0	0
ENSSSAG00000000315	138.079637355446	141.524565988704	130.465267028804	120.390843064018	152.908744003358	139.816461665361	124.567388688252	132.555802696241	167.766139658116	142.553125030659	123.490250549738	153.621785789065	146.183930400608	118.463676012626	126.943096797226	121.091266970998	108.884916975315	120.650261968213	142.48828244749	141.337939653355	131.638876919855	140.161036361241	150.853890298449	137.781436990293	139.760767822899	140.780837998717	136.107469398985	139.971227048044	125.806129981518	136.983197013681	150.844255212075	121.560644054863	131.657979680915	130.494134080112	120.35928192851	122.905185078012	149.283356281538	113.73603967359	151.069953211066	133.151187954241	153.671843015842	151.103923944532	118.170958814727	104.838735522004	125.532797033555	134.44688455017	139.997789794581	126.495556048229	141.174713938646
ENSSSAG00000000316	17.5524962739974	12.8658696353368	16.1638383929491	21.3596657049064	16.5804662172316	12.7105874241237	16.9249169413386	28.8735411813593	10.3925927221842	25.6042020686135	23.5668417079654	11.4857409935749	18.9704337161094	28.4312822430303	18.976029933606	15.6808834926472	12.0983241083683	17.9183557378535	16.2486637878717	15.2797772598222	13.9233427511385	12.977873737152	27.2375079705532	9.98416210074583	18.0985166964906	21.036217172222	15.7047080075751	14.996917183719	20.60617646249	13.5292046433265	22.2557097853881	12.7214627499276	23.9378144874391	12.4941192204363	35.5606969334234	6.58420634346491	12.129272697875	16.8497836553467	12.5341882576867	17.7534917272322	8.19583162751159	21.5862748492189	16.3801329050116	19.4458944919846	16.4633176437449	14.4050233446611	8.61524860274343	26.1714943548059	14.2269091566077
ENSSSAG00000000317	118.186808244916	154.390435624041	128.156147258382	140.779614873247	150.145332967153	162.41306153047	144.200292340205	145.680139596859	105.410583325011	164.005294331389	121.604903213101	127.778868553521	145.068022534954	120.043191692795	130.214826096124	121.091266970998	118.56357626201	117.066590820643	131.239207517425	106.958440818755	168.345871445584	129.77873737152	119.425996486272	133.122161343278	129.706036324849	80.9085275854693	138.201430466661	134.972254653471	135.566950411119	152.203552237424	86.5499824987314	113.079668888245	151.606158420448	108.976484311583	155.919978861933	87.7894179128655	131.555957723105	106.364259324376	148.431176735763	140.252584645134	104.496853250773	129.517649095313	132.211072733308	124.284630013988	108.040522037076	143.089898556967	144.305414095952	104.685977419224	133.514070546626
ENSSSAG00000000318	576.892044205381	524.284187639973	457.205714543418	555.351308327567	461.489643046281	488.651472082979	591.018099591545	506.59940436385	567.138631410621	575.056538351833	447.769992451342	524.036932831856	472.029027171428	546.51242533825	551.613559794133	483.493907689956	646.050507386869	561.441813119408	486.834965028925	523.33237114891	444.281209604511	530.362440058278	527.98861604457	477.908559222367	522.846037898616	613.286639097858	519.302344783818	558.218584060652	478.280201050427	590.21155256512	466.133477171739	522.993468608133	472.106896835605	440.764761387613	560.76483625783	588.189100016199	426.390586379143	509.705955574237	482.89609498035	605.394067898618	516.33739253323	645.189770493321	560.434547250041	470.928836175452	545.347396949051	413.904337436595	503.992043260491	584.496707257333	528.584394049347
ENSSSAG00000000319	9.36133134613194	9.64940222650256	10.3910389668959	13.5925145394859	11.0536441448211	9.88601244098513	10.8319468424567	15.7492042807415	10.3925927221842	13.1481037649637	4.71336834159307	12.9214586177718	5.57953932826747	14.2156411215152	13.0869171955904	12.1962427165034	8.46882687585783	15.529241639473	14.3738179661942	6.68490255117221	8.86030902345179	10.3822989897216	20.9519292081178	8.65294048731306	12.0656777976604	8.09085275854694	11.5167858722218	13.3305930521947	6.50721361973369	15.2203552237424	4.9457132856418	18.3754461943398	19.9481787395326	8.32941281362417	13.6771911282398	10.9736772391082	7.46416781407691	8.42489182767333	10.5551059012098	13.3151187954241	10.2447895343895	14.3908498994793	18.7201518914419	13.5275787770327	18.521232349213	10.5636837860848	18.3074032808298	15.2667050403035	10.9437762743136
ENSSSAG00000000320	834.328656224009	826.632124070386	964.057504150895	735.937572923594	829.023310861582	905.276282095924	648.562817192097	879.330572341398	841.800010496916	821.410482579574	791.845881387636	769.544646569521	813.496834061397	694.986899274075	769.510731100713	791.013456184649	786.391067043941	918.614370827287	871.178358472813	781.17861240841	858.184216842902	866.056774059276	758.459837333866	734.168719808177	793.318315196169	800.994423096147	832.349524401482	679.860245661929	793.880061607511	1112.77708191361	840.771258559105	759.047277412344	732.763099032164	814.894220266232	620.944477222085	844.97314741133	944.217228480729	750.868484141386	889.927366295755	778.490612239132	886.174294724691	868.24794393525	889.207214843488	822.645884378303	721.299104266575	894.071782258631	864.755578500372	911.640386692407	933.504116198951
ENSSSAG00000000321	108.825476898784	110.432047703307	108.528629209801	142.721402664602	114.220989496485	131.342736715945	117.797421911717	125.993634245932	139.557673697901	125.252988497812	119.719555876464	143.571762419687	135.024851744073	116.884160332458	117.782254760313	128.060548523286	114.934079029499	123.039376066594	116.865389551231	118.418273763622	125.310084760247	98.6318404023551	111.045224803025	129.794107309696	124.678670575824	114.890109171366	103.651072849996	99.9794478914601	120.383451965073	148.821251076592	124.879260462455	130.041619221482	126.338465350373	110.36471978052	112.152967251566	133.87886231712	130.622936746346	132.692046285855	137.216376715728	119.836069158817	120.888516505796	119.923749162327	152.101234117965	125.975577361117	105.982607331608	122.922865874441	124.92110473978	82.8763987902188	124.759049527175
ENSSSAG00000000322	60.8486537498576	72.9065946002416	66.9644733422178	37.864861931425	56.1893577361739	70.6143745784652	71.0846511536223	80.0584550937691	77.2021173647966	92.7287318160598	84.8406301486753	60.3001402162684	75.8817348644376	60.0215958463974	60.8541649594951	75.7909368811283	59.2817881310048	93.1754498368379	67.4944495803901	85.9487470864999	69.6167137556926	73.5412845105279	60.7605947035418	84.5325724529814	68.3721741867421	66.3449926200849	87.9463648424208	69.9856135240221	95.4391330894275	65.9548726362169	61.8214160705224	86.2232475272868	82.4524721234014	81.9058926673044	62.9150791899029	59.2578570911842	94.2351186527209	58.9742427937133	101.592894299145	47.9344276635269	61.4687372063369	47.9694996649309	60.840493647186	72.710735926551	77.1718014550544	72.9854516129495	55.9991159178323	32.7143679435074	88.6445878219402
ENSSSAG00000000323	641.251197210038	633.644079540335	584.20730191659	622.342987129319	619.92520912205	615.757346324217	606.589023177577	633.905472299844	620.586251124711	628.340958873002	620.279273753648	696.32304773548	632.719759825531	587.579833022627	649.111092901281	700.41279600491	636.371848100174	636.698907218393	828.681853181456	734.384294550205	622.753148505469	699.074798641253	601.320368272982	692.900849791761	677.688902968591	673.158949511105	680.537346994923	718.185700686988	743.991423856219	591.902703145536	693.636288311262	691.199476079397	627.702691003959	726.04715025424	667.446927058101	682.562724272529	705.363858430268	721.381362744529	667.610448251523	741.208279611944	730.45349380197	554.047721129952	587.344765593988	717.8071488563	677.05393809901	739.457865025935	692.450606445503	737.163757660367	689.457905281757
ENSSSAG00000000324	107.655310480517	114.720670915086	83.128311735167	75.7297238628501	69.0852759051318	114.395286817114	87.3325714173074	133.868236386302	90.564022293319	132.173043110951	70.7005251238961	106.243104190568	128.329404550152	129.520285773805	115.164871321195	87.1160194035957	77.4292742935573	77.646208197365	69.3692954020676	74.4889141416332	75.945505915301	88.2495414126335	71.2365593076007	95.1823453604436	79.4323788345975	88.9993803440163	79.570520571714	84.9825307077411	93.2700618828496	62.5725714753853	85.313554177321	79.1557682217715	90.4317436192145	76.3529507915549	60.179640964255	111.931507838903	89.5700137689229	90.5675871474884	68.608188357864	86.1044348770762	72.7380056941654	71.9542494973964	120.510977801157	75.2471569472446	73.0559720441181	76.8267911715257	89.3832042534631	85.0573566531193	106.154629860842
ENSSSAG00000000326	84.2519821151874	87.9167758414678	98.1375902429054	69.9043604887847	109.615304436142	60.7283621374801	99.5185116150712	80.0584550937691	105.410583325011	80.9646389737238	122.54757688142	86.143057451812	117.170325893617	115.30464465229	92.262766228912	87.9871795976317	93.1570956344361	115.872033771452	88.7427022260684	92.6336496376721	107.589466713343	91.7103077425407	90.0932955949067	87.8606264865633	107.585627029138	93.8538919991445	119.355780857571	88.3151789707897	100.861811105872	87.9398301816225	108.80569228412	104.598693721627	98.4110151150275	115.223543921801	95.7403378976784	100.957830599795	131.555957723105	76.8771379275192	96.3153413485398	108.296299536116	117.815079645479	93.5405243466153	77.2206265521977	98.0749461334874	101.866777920672	96.9938238540513	83.9986738767484	71.9716094757163	129.136560036901
ENSSSAG00000000328	1075.38293838691	1043.20759626522	1002.15798036285	1026.23484773119	980.089780840804	1018.25928142147	995.185116150712	1001.38690551714	902.670910726852	952.199514767897	904.96672158587	990.645160695838	887.146753194527	977.72020602421	948.8014966803	976.570577514308	1030.77721403298	996.260579024652	1204.90091473141	1014.1952156207	925.269413734751	961.227848131723	972.169515256668	943.83612392384	1068.81795824275	1032.39281199059	1037.5577090338	1071.44641657015	924.024334002185	904.765560522463	1029.9447917349	1033.26547446634	1125.07728090964	1007.16483271406	992.964075910207	1038.10986681963	996.466403179267	1129.98861638669	897.184001602837	1051.89438483851	921.006579141615	1062.52441757822	941.857642038169	1077.13346012123	956.930338042674	1009.31196901592	963.830937431921	1088.29797358735	860.18081516105
ENSSSAG00000000329	1.17016641826649	0	0	0	0	1.4122874915693	0	1.31243369006179	4.45396830950749	1.38401092262776	0.942673668318614	0	2.23181573130699	0	1.30869171955904	1.74232038807191	1.20983241083683	1.19455704919023	0	0	0	0.865191582476799	0	1.33122161343278	0	0	0	3.33264826304867	0	3.38230116083164	0	1.41349586110306	3.98963574790652	0.694117734468681	0	2.19473544782164	0	2.10622295691833	0	0.88767458636161	0	2.39847498324655	0	0	1.02895735273406	0	0	4.36191572580099	0
ENSSSAG00000000330	2.34033283653298	2.14431160588946	4.61823954084261	5.82536337406539	2.76341103620527	7.06143745784652	1.35399335530709	6.56216845030894	0	0.692005461313879	2.82802100495584	2.87143524839373	4.46363146261397	7.89757840084176	1.96303757933855	3.48464077614383	6.04916205418416	3.58367114757069	3.12474303612917	9.54986078738887	10.1260674553735	3.4607663299072	4.19038584162357	1.99683242014917	0	3.23634110341877	3.14094160151503	4.998972394573	1.08453560328895	1.69115058041582	0	1.41349586110306	6.64939291317754	4.85882414128077	5.47087645129591	2.19473544782164	8.39718879083652	5.26555739229583	3.95816471295369	1.77534917272322	0	4.79694996649309	1.17000949321512	5.91831571495182	9.26061617460652	5.76200933786443	6.46143645205757	4.36191572580099	4.37751050972544
ENSSSAG00000000331	12.8718306009314	15.0101812412262	12.7001587373172	6.79625726974295	14.7381921930948	9.88601244098513	14.2169302307245	10.4994695204943	5.93862441267666	7.61206007445267	9.42673668318614	5.74287049678747	21.2022494474164	4.73854704050506	10.4695337564723	8.71160194035957	14.517988930042	19.1129127870437	18.748458216775	21.9646798109944	10.1260674553735	10.3822989897216	6.28557876243535	23.2963782350736	12.0656777976604	17.7998760688033	11.5167858722218	11.6642689206703	15.1834984460453	11.8380540629107	4.9457132856418	18.3754461943398	10.6390286610841	12.4941192204363	19.1480675795357	17.5578835825731	21.4594824654711	12.63733774151	9.89541178238423	3.55069834544644	5.12239476719474	4.79694996649309	12.8701044253663	12.6821051034682	9.26061617460652	17.2860280135933	6.46143645205757	8.72383145160198	9.84939864688225
ENSSSAG00000000332	3.51049925479948	4.28862321177892	8.08191919647457	7.76715116542052	4.60568506034212	1.4122874915693	5.41597342122837	5.24973476024715	1.48465610316916	4.84403822919715	7.54138934654891	5.74287049678747	8.92726292522795	1.57951568016835	4.58042101845662	6.0981213582517	3.6294972325105	2.38911409838046	3.12474303612917	1.90997215747778	7.5945505915301	4.32595791238399	2.09519292081178	1.33122161343278	6.03283889883019	3.23634110341877	6.28188320303006	11.6642689206703	9.76082042960054	1.69115058041582	1.23642832141045	1.41349586110306	5.31951433054203	2.08235320340604	0	4.38947089564327	9.33020976759613	2.10622295691833	4.61785883177931	0.88767458636161	3.07343686031685	2.39847498324655	1.17000949321512	3.38189469425818	2.05791470546812	9.60334889644072	3.23071822602879	0	7.66064339201952
ENSSSAG00000000333	5.85083209133246	20.3709602559499	9.23647908168522	10.6798328524532	13.8170551810264	8.47372494941583	12.8629368754174	13.1243369006179	5.93862441267666	11.0720873810221	16.0254523614164	14.3571762419687	23.4340651787234	7.89757840084176	10.4695337564723	15.6808834926472	7.258994465021	7.16734229514138	13.7488693589683	20.0547076535166	16.4548596149819	14.7082569021056	8.38077168324714	23.96198904179	6.03283889883019	3.23634110341877	3.14094160151503	14.996917183719	7.59174922302264	8.45575290207909	19.7828531425672	8.48097516661837	3.98963574790652	13.8823546893736	8.20631467694386	0	28.923650279548	3.1593344353775	9.89541178238423	14.2027933817858	5.12239476719474	7.19542494973964	9.36007594572093	5.07284204138728	15.4343602910109	11.5240186757289	12.9228729041151	17.447662903204	14.2269091566077
ENSSSAG00000000334	4.68066567306597	5.36077901472365	2.3091197704213	9.70893895677565	0.921137012068424	5.64914996627722	2.70798671061418	1.31243369006179	2.96931220633833	5.53604369051103	2.82802100495584	4.3071528725906	4.46363146261397	6.31806272067341	3.92607515867711	7.84044174632361	3.6294972325105	1.19455704919023	1.24989721445167	3.81994431495555	2.53151686384337	9.51710740724479	4.19038584162357	1.99683242014917	10.0547314980503	6.47268220683755	3.14094160151503	3.33264826304867	5.42267801644475	8.45575290207909	0	4.24048758330919	2.65975716527101	0.694117734468681	2.73543822564795	0	2.79906293027884	1.05311147845917	2.63877647530246	3.55069834544644	2.0489579068779	0	2.34001898643023	5.07284204138728	2.05791470546812	1.92066977928814	1.07690607534293	2.1809578629005	3.28313288229408
ENSSSAG00000000335	31.5944932931953	39.669764708955	53.10975471969	39.8066497227802	28.5552473741212	39.5440497639405	35.8808239156379	28.8735411813593	46.0243391982441	54.6684314437964	44.3056624109749	41.6358111017091	40.1726831635258	23.6927352025253	45.1498643247867	47.9138106719776	49.6031288443101	43.0040537708483	33.747224790195	37.2444570708166	26.5809270703554	43.2595791238399	33.5230867329886	43.9303132432817	41.2243991420063	56.6359693098285	31.4094160151503	33.3264826304867	44.4659597348469	49.0433668320587	50.6935611778284	50.8858509997102	37.2366003137942	38.1764753957775	41.0315733847193	57.0631216433625	46.6510488379807	40.0182361814483	31.6653177036295	57.6988481135046	34.8322844169243	47.9694996649309	46.8003797286046	38.8917889839691	47.3320382257667	33.6117211375425	33.3840883356308	50.1620308467114	41.5863498423917
ENSSSAG00000000336	99.4641455526518	117.93713832392	90.0556710464309	101.943859046144	77.3755090137476	104.509274376129	90.7175548055751	97.1200930645723	129.165080975717	127.329004881754	103.694103515048	120.600280432537	90.388537117933	120.043191692795	95.5344955278096	125.447067941178	102.835754921131	100.342792131979	74.3688842598742	85.9487470864999	77.2112643472227	96.9014572374015	104.759646040589	93.8511237470108	73.3995399357673	100.326574205982	104.698053383834	118.309013338228	117.129845155207	84.5575290207909	87.7864108201419	101.77170199942	87.7719864539435	111.752955249458	131.301034831102	153.631481347515	99.8332445132786	87.4082527121109	96.9750354673655	118.060719986094	108.594769064529	67.1572995309033	66.6905411132616	93.0021040921001	130.677583797225	86.4301400679665	103.382983232921	130.85747177403	135.702825801489
ENSSSAG00000000337	23.4033283653298	12.8658696353368	11.5455988521065	22.330559600584	12.8959181689579	22.5965998651089	16.9249169413386	10.4994695204943	14.8465610316916	15.2241201489053	8.48406301486753	20.1000467387561	10.0431707908814	34.7493449637038	10.4695337564723	28.7482864031866	19.3573185733893	14.3346845902828	13.7488693589683	15.2797772598222	8.86030902345179	24.2253643093504	39.8086654954239	13.3122161343278	13.0711509474654	21.036217172222	15.7047080075751	23.3285378413407	9.76082042960054	23.6761081258215	27.2014230710299	29.6834130831643	13.2987858263551	20.1294142995918	30.0898204821275	28.5315608216813	10.2632307443557	16.8497836553467	18.4714353271172	36.394658040826	9.22031058095054	43.1725496984378	9.36007594572093	15.2185261241618	20.5791470546812	10.5636837860848	9.69215467808636	21.809578629005	9.84939864688225
ENSSSAG00000000338	244.564781417697	191.915888727107	158.174704273859	268.937609102685	121.590085593032	268.334623398168	207.160983361985	191.615318749021	247.93756922925	183.381447248178	125.375597886376	189.514726393986	104.895339371428	260.620087227778	210.045020989225	153.324194150328	231.077990469835	119.455704919023	147.487871305297	152.797772598222	134.170393783699	169.577550165453	291.231815992838	165.737090872381	204.111049410421	247.580094411536	137.154449932823	218.288461229688	131.228807997963	224.923027195304	221.32066953247	274.218197053994	207.461058891139	149.235312910766	254.39575498526	261.173518290775	139.020125537182	205.356738299538	160.305670874625	326.664247781072	127.03539022643	297.410897922572	159.121291077256	141.194103485279	271.644741121791	139.24855899839	214.304308993243	233.362491330353	131.325315291763
ENSSSAG00000000339	600.29537257071	566.098263954817	549.57050536027	520.399128083175	420.95961451527	529.607809338489	591.018099591545	500.037235913541	590.893129061327	559.140412741614	467.566139486033	684.837306741905	496.579000215805	554.410003739092	522.167996104055	418.156893137259	525.067266303185	436.013322954434	518.707343997442	383.904403653033	445.546968036433	559.778953862489	620.177104560288	546.466472314155	606.300309332434	576.068716408542	391.57071965554	541.555342745409	552.028622074075	553.006239795972	556.392744634702	555.503873413503	583.816697776988	498.376533348513	549.823083355239	528.931242925014	394.667873169316	524.449516272665	418.905765454266	577.876155721408	375.983775912094	558.844671096445	569.794623195762	513.20251985368	556.665927829126	492.651798387409	563.221877404352	527.79180282192	467.299246913191
ENSSSAG00000000340	32.7646597114618	9.64940222650256	15.0092785077385	18.4469840178737	27.6341103620527	25.4211748482475	26.4028704284883	22.3113727310504	26.723809857045	12.4560983036498	19.7961470346909	24.4071996113467	17.8545258504559	20.5337038421886	26.8281802509602	12.1962427165034	21.776983395063	19.1129127870437	16.2486637878717	14.3247911810833	16.4548596149819	13.8430653196288	12.5711575248707	17.9714917813425	21.1149361459057	17.7998760688033	17.7986690752518	24.994861972865	11.9298916361784	27.0584092866531	19.7828531425672	12.7214627499276	27.9274502353456	14.5764724238423	10.9417529025918	8.77894179128655	19.5934405119519	22.1153410476425	21.7699059212453	16.8658171408706	9.22031058095054	35.9771247486982	19.890161384657	17.7549471448555	19.5501897019471	23.0480373514577	21.5381215068586	15.2667050403035	10.9437762743136
ENSSSAG00000000341	0	0	1.15455988521065	0	0	0	1.35399335530709	0	0	0	0	0	0	0	0	0	0	2.38911409838046	0	0	0	0	0	2.66244322686556	0	0	1.04698053383834	1.66632413152433	1.08453560328895	0	1.23642832141045	1.41349586110306	1.32987858263551	2.08235320340604	0	0	3.73208390703845	1.05311147845917	0	0	2.0489579068779	0	0	0	0	0.960334889644072	0	6.54287358870149	0
ENSSSAG00000000342	107.655310480517	69.6901271914074	77.3555123091137	104.856540733177	92.1137012068424	83.324962002589	100.872504970378	85.3081898540162	111.349207737687	76.8126062058406	76.3565671338077	73.2215988340402	75.8817348644376	94.7709408101012	88.9910369300144	68.8216553288406	112.514414207825	72.867980000604	65.6196037587126	77.3538723778499	75.945505915301	59.6982191908991	69.1413663867889	70.5547455119372	100.547314980503	122.980961929913	77.4765595040374	98.3131237599357	55.3113157677364	111.615938307444	82.8406975345001	66.4343054718439	89.101865036579	83.2941281362417	95.7403378976784	138.268333212763	82.105845954846	106.364259324376	77.184211902597	98.5318790861387	84.0072741819938	131.91612407856	119.340968307942	71.8652622529864	87.461374982395	63.3821027165087	77.5372374246909	113.409808870826	83.1726996847834
ENSSSAG00000000343	44.4663238941267	47.1748553295681	65.8099134570072	60.195421532009	54.347083712037	52.2546371880643	44.681780725134	45.9351791521626	47.5089953014133	49.8243932145993	40.5349677377004	35.8929406049217	56.9113011483282	47.3854704050506	51.0389770628024	44.4291698958338	49.6031288443101	57.338738361131	41.246608076905	32.4695266771222	67.0851968918493	46.7203454537471	54.4750159411064	43.9303132432817	30.1641944941509	35.5997521376065	43.9731824212104	38.3254550250597	30.3669968920906	57.4991197341378	37.0928496423135	39.5778841108857	45.2158718096072	37.4823576613088	62.9150791899029	24.142089926038	39.1868810239038	42.1244591383667	50.1367530307468	46.1590784908037	31.7588475566074	50.3679746481775	38.6103132760988	45.6555783724855	38.0714220511602	24.9687071307459	47.3838673150889	47.9810729838109	51.435748489274
ENSSSAG00000000344	54.9978216585251	49.3191669354575	32.3276767858983	38.8357558271026	35.0032064586001	38.1317622723712	39.2658073039057	28.8735411813593	48.9936514045824	41.5203276788327	47.1336834159307	41.6358111017091	23.4340651787234	37.9083763240405	53.6563605019204	60.110053388481	58.071955720168	40.6149396724678	46.2461969347117	60.1641229605499	45.5673035491806	48.4507286187007	41.9038584162357	57.2425293776095	51.2791306400566	53.3996282064098	53.3960072257555	41.6581032881084	59.6494581808922	47.3522162516429	51.9299894992389	66.4343054718439	49.2055075575138	53.4470655540885	51.9733262873111	65.8420634346491	47.5840698147403	42.1244591383667	53.4352236248749	46.1590784908037	51.2239476719474	64.7588245476567	43.2903512489593	59.1831571495182	44.2451661675645	33.6117211375425	65.6912705959186	34.8953258064079	42.6807274698231
ENSSSAG00000000345	0	0	1.15455988521065	5.82536337406539	0.921137012068424	1.4122874915693	0	1.31243369006179	4.45396830950749	1.38401092262776	0	2.87143524839373	3.34772359696048	0	1.96303757933855	0.871160194035957	0	0	2.49979442890334	2.86495823621666	0	0.865191582476799	2.09519292081178	0	0	1.61817055170939	2.09396106767669	4.998972394573	1.08453560328895	1.69115058041582	1.23642832141045	4.24048758330919	3.98963574790652	0	5.47087645129591	2.19473544782164	1.86604195351923	1.05311147845917	4.61785883177931	0	1.02447895343895	9.59389993298618	1.17000949321512	1.69094734712909	0	0.960334889644072	1.07690607534293	2.1809578629005	2.18875525486272
ENSSSAG00000000346	207.119456033169	197.27666774183	215.902698534392	184.469840178737	232.126527041243	204.781686277549	174.665142834615	215.239125170133	172.220107967623	233.205840462777	232.840396074698	193.821879266577	224.297480996352	165.849146417677	227.058013343493	231.728611613565	217.76983395063	249.662423280758	208.107886206203	226.331700661116	215.178933426686	256.096708413132	186.472169952249	232.29817154402	199.083683661396	226.543877239314	269.073997196454	251.614943860175	248.358653153169	192.791166167403	216.374956246829	238.880800526417	211.450694639046	238.776500657226	194.216114021005	245.810370156023	243.518474934259	209.569184213374	236.17049453957	214.81724989951	243.82599091847	194.27647364297	241.021955602314	228.277891862427	216.081044074152	235.282047962798	171.228065979526	174.47662903204	212.309259721684
ENSSSAG00000000347	29.2541604566623	32.1646740883419	42.7187157527941	39.8066497227802	26.7129733499843	46.6054872217871	41.2967973368663	38.0605770117919	54.9322758172591	29.0642293751829	29.222883717877	41.6358111017091	29.0136045069908	22.1132195223569	27.4825261107397	33.1040873733664	29.035977860084	10.7510134427121	43.7464025058084	26.7396102046889	36.7069945257288	35.4728548815487	27.2375079705532	31.9493187223867	33.180613943566	42.0724343444441	39.785260285857	31.6601584989624	35.7896749085353	52.4256679928904	24.728566428209	29.6834130831643	41.2262360617007	34.0117689889654	38.2961351590713	37.3105026129678	33.5887551633461	33.6995673106933	34.304094178932	29.2932613499331	39.954679184119	31.1801747822051	35.1002847964535	43.1191573517919	29.8397632292877	32.6513862478984	32.3071822602879	23.9905364919054	24.0763078034899
ENSSSAG00000000348	3.51049925479948	1.07215580294473	2.3091197704213	4.85446947838782	1.84227402413685	1.4122874915693	2.70798671061418	1.31243369006179	2.96931220633833	1.38401092262776	5.65604200991169	1.43571762419687	0	4.73854704050506	1.30869171955904	0.871160194035957	2.41966482167367	2.38911409838046	0.624948607225834	2.86495823621666	0	1.7303831649536	23.0471221289296	1.99683242014917	2.01094629961006	1.61817055170939	1.04698053383834	0	0	6.76460232166327	0	4.24048758330919	1.32987858263551	5.55294187574945	0	6.58420634346491	4.66510488379807	1.05311147845917	1.31938823765123	7.98907127725449	2.0489579068779	9.59389993298618	0	1.69094734712909	0	0.960334889644072	2.15381215068586	4.36191572580099	0
ENSSSAG00000000349	14.0419970191979	20.3709602559499	16.1638383929491	17.4760901221962	10.1325071327527	15.5351624072624	6.76996677653546	15.7492042807415	29.6931220633833	21.4521693007302	19.7961470346909	14.3571762419687	18.9704337161094	12.6361254413468	12.4325713358108	14.8097232986113	15.7278213408788	23.8911409838046	13.1239207517425	15.2797772598222	12.6575843192168	17.303831649536	10.4759646040589	11.980994520895	18.0985166964906	29.127069930769	17.7986690752518	8.33162065762167	8.67628482631159	23.6761081258215	21.0192814639776	11.3079668888245	7.97927149581304	13.8823546893736	8.20631467694386	8.77894179128655	12.129272697875	6.318668870755	7.91632942590739	15.978142554509	17.4161422084621	9.59389993298618	14.0401139185814	10.1456840827746	19.5501897019471	17.2860280135933	15.076685054801	13.085747177403	15.321286784039
ENSSSAG00000000351	379.133919518343	439.583879207339	379.850202234305	413.600799558643	390.562093117012	422.273959979222	387.919096295482	402.917142848969	409.765084474689	369.530916341611	461.910097476121	399.129499526729	402.842739500911	410.674076843772	383.446673830797	365.887281495102	383.516874235276	318.946732133791	393.717622552275	381.039445416816	426.560591557608	433.460982820876	435.800127528851	392.044765155953	397.161894172987	389.979102961962	404.1344860616	384.920874382121	387.179210374155	414.331892201875	364.746354816082	400.019328692166	376.355638885849	403.976521460772	399.373980944601	397.247116055716	421.725481495345	418.085256948289	415.607294860138	419.870079349041	425.158765677164	410.139222135159	455.13369286068	388.917889839691	343.671755813175	377.41161163012	410.301214705656	348.953258064079	399.447834012447
ENSSSAG00000000352	1704.93247141428	1635.03759949071	1909.64205013842	1628.18906305128	1916.88612211439	1725.81531469769	1632.91598650035	1811.15849228527	1708.83917474771	1837.27449978835	1955.10518809281	1734.34689002982	1736.35263895684	1664.80952689744	1708.49703988432	1861.66933465484	1897.01722019215	2110.78230591914	2076.07927320422	2090.46452635942	1875.85399610794	1940.62471949546	1860.53131368086	2033.44101451857	2012.95724590967	1885.16869274144	2163.06178291002	1807.9616827039	2113.75989081016	1687.76827925499	1868.24319365119	1732.94592571235	1844.54159411545	1977.54142550127	1712.38432925562	1920.39351684393	2196.33137929213	1980.90269098169	1909.81447400016	1848.13848880487	1957.77928002183	1674.13553830609	1836.91490434773	2182.16755147009	1849.0363628631	2150.18981791308	1892.12397437753	1768.7568268123	1996.1447924348
ENSSSAG00000000353	4.68066567306597	2.14431160588946	6.92735931126391	3.88357558271026	3.6845480482737	5.64914996627722	3.38498338826773	11.8119032105561	14.8465610316916	2.76802184525552	6.5987156782303	2.87143524839373	8.92726292522795	1.57951568016835	5.23476687823614	3.48464077614383	6.04916205418416	1.19455704919023	4.99958885780667	7.6398886299111	7.5945505915301	8.65191582476799	2.09519292081178	6.65610806716389	4.02189259922012	9.70902331025632	8.37584427070674	4.998972394573	1.08453560328895	8.45575290207909	9.89142657128359	5.65398344441225	7.97927149581304	8.32941281362417	2.73543822564795	8.77894179128655	2.79906293027884	3.1593344353775	4.61785883177931	8.8767458636161	3.07343686031685	0	7.0200569592907	5.91831571495182	6.17374411640435	3.84133955857629	3.23071822602879	0	5.4718881371568
ENSSSAG00000000354	363.921756080879	296.98715741569	303.649249810402	355.347165817989	292.921569837759	336.124422993495	329.020385339623	312.359218234706	331.078311006724	252.581993379566	277.146058485673	287.143524839373	274.513334950759	320.641683074176	357.927185299396	300.550266942405	315.766259228413	283.110020658085	248.729545675882	254.981283023283	312.642332684656	288.973988547251	326.850095646638	290.871922535062	334.822558885075	328.488621997006	214.63100943686	303.270991937429	291.740077284727	282.422146929442	284.378513924403	294.007139109437	280.604380936092	303.329449962814	298.162766595627	346.768200755819	321.892236982067	272.755872920924	271.134282837328	331.990295299242	287.878585916345	297.410897922572	290.162354317349	285.770101664817	280.905357296398	271.774773769272	312.302761849449	324.962721572174	332.690798739134
ENSSSAG00000000355	7.02099850959895	6.43293481766838	4.61823954084261	0.970893895677565	7.36909609654739	2.82457498313861	4.73897674357482	5.24973476024715	4.45396830950749	14.5321146875915	9.42673668318614	11.4857409935749	5.57953932826747	7.89757840084176	5.23476687823614	4.35580097017979	12.0983241083683	5.97278524595115	9.99917771561334	8.59487470864999	2.53151686384337	13.8430653196288	10.4759646040589	7.98732968059667	12.0656777976604	9.70902331025632	4.18792213535337	14.996917183719	8.67628482631159	5.07345174124745	9.89142657128359	4.24048758330919	6.64939291317754	11.8000014859676	16.4126293538877	10.9736772391082	11.1962517211154	4.21244591383667	7.25663530708177	5.32604751816966	8.19583162751159	9.59389993298618	9.36007594572093	10.9911577563391	15.4343602910109	4.80167444822036	5.38453037671464	6.54287358870149	4.37751050972544
ENSSSAG00000000356	56.1679880767916	51.463478541347	69.2735931126391	56.3118459492988	50.6625356637633	59.3160746459108	54.1597342122837	73.4962866434602	62.3555563331049	53.9764259824826	68.8151777872588	57.4287049678747	61.3749326109421	55.2830488058923	64.7802401181722	50.5272912540855	52.0227936659838	51.3659531151799	51.2457857925184	49.6592760944222	55.6933710045541	62.2937939383295	48.189437178671	61.9018050246242	75.4104862353773	59.8723104132473	65.9597736318156	76.6509100501194	57.4803869743143	49.0433668320587	65.5307010347538	56.5398344441225	58.5146576359623	62.4705961021813	60.179640964255	46.0894444042544	52.2491746985383	57.9211313152542	57.3933883378285	50.5974514226118	63.5176951132148	59.9618745811637	45.6303702353895	60.0286308230828	54.5347396949051	67.223442275085	68.9219888219474	54.5239465725124	47.0582379795485
ENSSSAG00000000357	5.85083209133246	4.28862321177892	2.3091197704213	2.91268168703269	8.29023310861582	0	3.38498338826773	2.62486738012358	2.96931220633833	2.76802184525552	2.82802100495584	10.0500233693781	1.11590786565349	3.15903136033671	3.92607515867711	1.74232038807191	2.41966482167367	1.19455704919023	6.87443467948417	4.77493039369444	2.53151686384337	5.19114949486079	14.6663504456825	4.65927564701472	3.01641944941509	3.23634110341877	2.09396106767669	6.66529652609734	6.50721361973369	3.38230116083164	11.127854892694	4.24048758330919	3.98963574790652	1.38823546893736	5.47087645129591	6.58420634346491	4.66510488379807	5.26555739229583	3.95816471295369	5.32604751816966	1.02447895343895	9.59389993298618	4.68003797286046	2.53642102069364	3.08687205820217	1.92066977928814	1.07690607534293	2.1809578629005	5.4718881371568
ENSSSAG00000000358	1654.61531542882	1586.7905883582	1913.10572979405	1509.74000777861	1868.98699748683	1645.31492767824	1620.73004630259	1846.59420191694	1644.99896231143	1662.19711807594	1939.07973573139	1567.80364562298	2099.02269529422	1456.31345711522	1639.13637874769	1801.55928126636	1599.39844712629	1801.39203017887	1792.35260552369	1641.62106935215	1935.34464240825	1850.64479491787	1669.86875788699	1819.77994556261	1753.54517325997	1432.08093826281	1838.49781742013	1727.97812439074	2185.33924062723	1429.02224045137	1781.69321115246	1848.8525863228	1734.1616717567	1965.74142401531	1720.59064393256	1584.59899332722	1869.77403742626	1660.75680153011	1835.92873269169	1635.09658807809	1695.51266794146	1640.55688854064	1608.76305317078	1785.64039856832	1620.60783055614	1850.56533234413	1629.35889199385	1430.70835806272	1732.39978422384
ENSSSAG00000000359	45.6364903123932	41.8140763148444	36.9459163267409	32.0394985573596	38.6877545068738	38.1317622723712	35.2038272379844	35.4357096316683	29.6931220633833	42.9043386014605	35.8215993961073	33.0215053565279	35.7090517009118	36.3288606438721	22.2477592325036	47.0426504779417	42.3441343792892	44.1986108200385	49.9958885780667	37.2444570708166	39.2385113895722	32.8772801341184	48.189437178671	43.9303132432817	43.2353454416163	48.5451165512816	32.4563965489886	34.992806762011	54.2267801644475	25.3672587062373	32.1471363566717	31.0969089442674	47.8756289748783	42.3411818025896	30.0898204821275	26.3368253738596	48.5170907914999	33.6995673106933	34.304094178932	35.5069834544644	46.1015529047527	45.5710246816844	25.7402088507326	35.5098942897109	25.7239338183515	27.8497117996781	39.8455247876884	39.2572415322089	44.8694827246858
ENSSSAG00000000360	2527.55946345562	2266.53736742516	2543.49542711907	2572.86882354555	2516.54631697094	2213.0544992891	1993.07821901204	2262.63568166652	2198.77568879353	2312.68225171098	2444.35282195017	2338.7840098167	2020.90914469848	2182.89066999266	2202.52816401786	2350.39020350901	1996.22347788077	2039.10888296772	2872.26379880993	2508.74842884706	2344.18461591896	2077.32498952679	1743.2005101154	2159.90706779468	2108.47719514115	1962.84087922349	2169.34366611305	2089.57046093152	2150.63410132199	2535.03472004331	2268.84596978817	2243.21793157056	2129.13561079945	2285.0355818709	1881.98149924579	2179.37229968689	2239.25034422307	2311.57969521787	2318.82482767204	2107.33946802246	2236.43755535723	1765.27758766946	2130.58728714473	2119.60249962632	1770.83560405531	1942.75748174996	2383.1931447339	2002.11931814265	2028.97612125774
ENSSSAG00000000361	2.34033283653298	9.64940222650256	2.3091197704213	14.5634084351635	4.60568506034212	2.82457498313861	4.06198006592127	3.93730107018537	4.45396830950749	6.22804915182491	4.71336834159307	2.87143524839373	3.34772359696048	0	5.88911273801566	6.96928155228766	2.41966482167367	3.58367114757069	6.24948607225834	5.72991647243333	3.79727529576505	8.65191582476799	4.19038584162357	10.6497729074622	7.03831204863522	3.23634110341877	5.23490266919171	3.33264826304867	8.67628482631159	3.38230116083164	8.65499824987314	4.24048758330919	2.65975716527101	6.24705961021813	5.47087645129591	6.58420634346491	6.53114683731729	4.21244591383667	5.93724706943054	5.32604751816966	4.09791581375579	2.39847498324655	12.8701044253663	7.60926306208091	11.3185308800746	3.84133955857629	15.076685054801	4.36191572580099	4.37751050972544
ENSSSAG00000000362	40.9558246393272	40.7419205118997	34.6367965563196	45.6320130968456	44.2145765792844	45.1931997302178	49.4207574687088	44.6227454621008	66.8095246426124	51.9004095985409	57.5030937674355	50.2501168468903	45.7522224917932	39.4878920042088	57.5824356605975	56.6254126123372	71.3801122393731	64.5060806562724	45.6212483274859	59.209136881811	65.8194384599276	59.6982191908991	58.66540178273	45.9271456634308	42.2298722918113	40.4542637927347	40.8322408196954	54.988696340303	55.3113157677364	21.9849575454056	49.457132856418	39.5778841108857	62.5042933838688	58.3058896953692	82.0631467694386	61.4525925390058	69.976573256971	54.7617968798767	46.1785883177931	47.9344276635269	55.3218634857032	59.9618745811637	39.780322769314	52.4193677610019	55.5636970476391	48.0167444822036	49.5376794657747	34.8953258064079	47.0582379795485
ENSSSAG00000000363	187.226626922639	200.493135150664	190.502381059758	178.644476804672	225.678567956764	179.360511429302	207.160983361985	204.739655649639	225.667727681713	199.989578319711	225.299006728149	186.643291145593	245.499730443769	183.223818899529	185.834224177383	219.532368897061	206.881342253098	204.269255411529	195.608914061686	214.87186771625	226.570759313981	205.050405047001	232.566414210108	195.689577174618	178.974220665296	189.325954549998	202.0672430308	201.625219914445	236.428761516991	208.011521391146	158.262825140537	209.197387443253	203.471423143233	243.635324798507	205.157866923597	204.110396647412	233.255244189903	211.675407170293	207.143953311243	231.68306704038	205.920269641229	146.306973978039	197.731604353355	228.277891862427	171.835877906588	220.877024618137	236.919336575444	220.27674415295	228.724924133154
ENSSSAG00000000364	1061.34094136771	1119.3306582743	1111.84116945786	1030.1184233139	1312.6202421975	1008.37326898048	1056.79181381718	1136.56757559351	1018.47408677405	1069.14843772994	1349.90869303226	1083.96680626863	1394.88483206687	958.76601786219	1014.23608265825	1191.74714544119	1021.09855474629	1293.70528427302	1209.27555498199	1209.01237568343	1223.98840366827	1172.33459425606	978.455094019104	1188.78090079547	1182.43642417072	1093.88329295555	1274.17530968126	1026.45566501899	1438.09420996115	955.500077934937	1055.90978648452	1094.04579649377	1026.66626579461	1291.75310384622	1064.08546977705	1097.36772391082	1437.78532518656	1181.59107883119	1355.67141418664	1081.18764618844	1388.16898190978	1184.84664172379	1116.18905652722	1243.69177381345	1155.51910712035	1256.11803565445	1031.67602017853	1121.01234153085	1301.21499901589
ENSSSAG00000000365	23.4033283653298	23.587427664784	24.2457575894237	36.8939680357475	25.7918363379159	18.359737390401	33.8498338826773	23.6238064211122	37.1164025792291	22.1441747620441	27.3375363812398	34.4572229807248	25.6658809100303	22.1132195223569	26.8281802509602	24.3924854330068	21.776983395063	20.3074698362339	24.3729956818075	22.9196658897333	20.2521349107469	23.3601727268736	33.5230867329886	33.9461511425358	22.1204092957107	29.127069930769	27.2214938797969	26.6611861043894	35.7896749085353	37.205312769148	24.728566428209	18.3754461943398	19.9481787395326	34.0117689889654	30.0898204821275	43.8947089564327	30.7896922330672	33.6995673106933	22.4296000400709	23.0795392454019	22.5385369756569	14.3908498994793	26.9102183439477	39.7372626575337	34.984549992958	27.8497117996781	25.8457458082303	19.6286207661045	30.6425735680781
ENSSSAG00000000366	44.4663238941267	58.9685691619601	55.4188744901113	38.8357558271026	53.4259466999686	38.1317622723712	41.2967973368663	52.4973476024715	25.2391537538758	38.7523058335772	29.222883717877	54.5572697194809	34.5931438352583	47.3854704050506	44.4955184650072	42.6868495077619	33.8753075034313	31.058483278946	30.6224817540659	28.6495823621666	36.7069945257288	25.955747474304	27.2375079705532	33.2805403358195	35.1915602431761	29.127069930769	27.2214938797969	41.6581032881084	10.8453560328895	54.1168185733062	49.457132856418	26.8564213609582	35.9067217311587	31.9294157855593	35.5606969334234	21.9473544782164	33.5887551633461	27.3808984399383	23.0892941588965	39.9453563862724	34.8322844169243	31.1801747822051	28.0802278371628	34.6644206161464	31.8976779347558	25.9290420203899	36.6148065616596	41.4381993951094	36.1144617052349
ENSSSAG00000000367	2.34033283653298	10.7215580294473	9.23647908168522	0	11.0536441448211	5.64914996627722	2.03099003296064	1.31243369006179	4.45396830950749	6.22804915182491	1.88534733663723	8.6143057451812	4.46363146261397	4.73854704050506	3.27172929889759	4.35580097017979	8.46882687585783	2.38911409838046	5.62453746503251	8.59487470864999	5.06303372768674	6.05634107733759	4.19038584162357	2.66244322686556	2.01094629961006	1.61817055170939	12.5637664060601	1.66632413152433	8.67628482631159	5.07345174124745	8.65499824987314	2.82699172220612	1.32987858263551	10.4117660170302	2.73543822564795	0	14.9283356281538	1.05311147845917	11.2148000200355	4.43837293180805	9.22031058095054	7.19542494973964	4.68003797286046	5.07284204138728	3.08687205820217	1.92066977928814	5.38453037671464	10.9047893145025	6.56626576458816
ENSSSAG00000000368	307.753768004087	329.151831504032	318.65852831814	317.482303886564	320.555680199812	293.755798246415	258.612730863654	272.986207532852	243.483600919743	317.63050674307	323.337068233285	327.343618316886	283.440597875987	236.927352025253	281.368719705193	299.679106748369	315.766259228413	280.720906559704	294.350794003368	310.370475590138	335.425984459246	316.660119186508	263.994308022285	257.591382199243	314.713095888975	344.670327514099	297.342471610089	278.276129964564	331.867894606418	311.17170679651	289.324227210045	294.007139109437	324.490374163064	300.552979024939	309.104519498219	291.899814560278	301.365775493355	315.93344353775	314.674094679819	287.606565981162	319.637433472952	299.809372905818	311.222525195221	333.962101057996	268.557869063589	305.386494906815	301.53370109602	274.800690725462	280.160672622428
ENSSSAG00000000371	730.183844998291	732.28241341125	704.281529978498	777.68601043773	701.906403196139	708.968320767791	725.740438444601	750.712070715343	780.929110266981	748.749909141617	756.966955659847	801.130434301852	790.062768882673	762.906073521314	709.310912000997	658.597106691184	728.319111323773	789.602209514742	710.566566415773	693.319893164432	770.846885040306	718.97420503822	785.697345304419	694.232071405194	726.957087309037	807.467105302984	783.14143931108	821.497796841497	738.568745839774	769.473514089197	696.109144954083	653.035087829615	779.308849424407	702.447147282305	809.689714791794	772.546877633216	719.359173081662	747.709149706008	709.171177737537	698.599899466587	713.037351593508	805.887594370839	774.546284508407	733.871148654026	749.080952790394	734.656190577715	774.295468171566	702.26843185396	797.801290397462
ENSSSAG00000000373	149.781301538111	101.854801279749	128.156147258382	109.711010211565	138.170551810264	152.527049089485	128.629368754174	150.929874357106	120.257144356702	96.1887591226292	102.751429846729	122.035998056734	165.154364116717	123.202223053132	136.758284693919	110.637344642567	100.416090099457	91.9808927876477	114.990543729553	74.4889141416332	112.65250044103	134.969886866381	138.282732773578	97.8447885873092	105.574680729528	63.1086515166661	77.4765595040374	128.306958127374	110.622631535473	142.056648754929	106.332835641299	144.176577832512	109.050043776112	113.141190718395	134.03647305675	109.736772391082	115.694601118192	104.258036367458	90.3780942791093	118.948394572456	63.5176951132148	100.735949296355	114.660930335081	93.0021040921001	102.895735273406	78.7474609508139	97.9984528562065	119.952682459527	135.702825801489
ENSSSAG00000000374	126.377973172781	132.947319565146	131.619826914014	99.0311773591116	113.299852484416	115.807574308683	106.288478391607	103.682261514881	96.5026467059957	139.09309772409	144.229071252748	130.650303801915	133.908943878419	124.7817387333	128.906134376565	139.385631045753	119.773408672846	138.568617706067	139.363539411361	147.067856125789	134.170393783699	135.835078448857	129.901961090331	143.77193425074	117.640358527189	158.58071406752	165.422924346458	129.973282258898	120.383451965073	131.909745272434	143.425685283612	141.349586110306	152.936037003083	136.047075955862	131.301034831102	116.320978734547	132.488978699865	143.223161070447	124.682188458041	146.466306749666	145.476011388331	131.91612407856	128.701044253663	140.348629811715	128.619669091757	141.169228777679	143.228508020609	133.03842963693	136.79720342892
ENSSSAG00000000376	207.119456033169	182.266486500604	245.921255549869	238.839898336681	214.624923811943	193.483386344995	198.360026552489	215.239125170133	146.980954213747	227.669796772266	223.413659391512	201.000467387561	207.55886301155	189.541881620202	203.50156239143	193.397563075982	215.350169128956	271.164450166182	233.730779102462	240.6564918422	241.759860497042	229.275769356352	224.185642526861	208.33618250223	231.258824455157	202.271318963673	262.792113993424	166.632413152433	234.259690310413	197.864617908651	201.537816389903	185.167957804501	199.481787395326	224.894145967853	183.274361118413	212.889338438699	238.853370050461	203.250515342619	220.337835687756	173.984218926876	250.997343592542	237.449023341408	210.601708778721	245.187365333718	199.617726430407	242.96472707995	223.996463671329	209.371954838448	232.008057015448
ENSSSAG00000000377	30.4243268749288	19.2988044530051	31.1731169006876	35.9230741400699	23.0284253017106	38.1317622723712	21.6638936849135	24.936240111174	28.2084659602141	30.4482402978107	26.3948627129212	25.8429172355436	24.5499730443769	39.4878920042088	26.1738343911807	21.7790048508989	32.6654750925945	26.2802550821851	15.6237151806459	17.1897494173	21.5178933426686	30.281705386688	35.6182796538003	19.9683242014917	23.1258824455157	46.9269459995722	20.9396106767669	29.993834367438	17.3525696526232	18.602656384574	42.0385629279553	48.0588592775041	35.9067217311587	24.9882384408725	54.7087645129591	46.0894444042544	25.1915663725096	18.956006612265	20.4505176835941	35.5069834544644	14.3427053481453	31.1801747822051	23.4001898643023	21.1368418391137	41.1582941093623	23.0480373514577	27.9995579589161	26.1714943548059	14.2269091566077
ENSSSAG00000000378	127.548139591048	120.08144992981	158.174704273859	107.76922242021	162.120114124043	139.816461665361	125.244385365906	132.555802696241	148.465610316916	123.868977575184	141.401050247792	133.521739050309	131.677128147112	172.16720913835	118.436600620093	134.158669881537	127.032403137867	139.763174755257	124.364772837941	127.968134551011	158.21980399021	147.947760603533	140.37792569439	142.440712637307	132.722455774264	122.980961929913	145.53029420353	138.30490291652	177.863838939388	133.60089585285	138.47997199797	149.830561276925	111.709800941383	137.435311424799	90.2694614463825	127.294655973655	147.417314328019	129.532711850478	131.279129646297	121.611418331541	119.864037552357	129.517649095313	141.571148679029	149.648840220925	110.098436742544	140.208893888034	136.767071568552	128.676513911129	148.835357330665
ENSSSAG00000000379	127.548139591048	115.792826718031	150.092785077385	158.255704995443	107.773030412006	122.86901176653	110.350458457528	120.743899485685	138.073017594732	126.63699942044	88.6113248219497	160.800373910049	109.358970834042	124.7817387333	124.980059217888	114.993145612746	116.143911440336	134.984946558496	120.615081194586	127.968134551011	110.120983577187	115.070480469414	108.950031882213	124.469220855965	122.667724276214	139.162667447007	117.261819789894	119.975337469752	113.87623834534	116.689390048691	75.4221276060374	148.417065415821	117.029315271925	115.223543921801	98.4757761233263	118.515714182368	119.42668502523	122.160931501263	112.148000200355	134.038862540603	104.496853250773	122.322224145574	141.571148679029	123.439156340424	120.388010269885	100.835163412628	99.0753589315494	122.133640322428	100.682741723685
ENSSSAG00000000380	347.539426225148	242.307211465509	263.239653828029	333.016606217405	276.341103620527	310.703248145247	285.015601292143	290.047845503655	341.470903728908	287.18226644526	323.337068233285	315.857877323311	286.788321472948	322.221198754344	275.479606967177	279.642422285542	284.310616546656	258.02432262509	294.350794003368	267.396102046889	229.102276177825	264.7486242379	297.517394755273	274.897263173869	280.527008795604	349.524839169228	286.872666271706	286.607750622186	223.414334277524	316.245158537758	233.684952746575	303.901610137158	265.975716527101	265.152974567036	382.961351590713	357.741877994927	250.982642748336	270.649649964006	275.752141669107	342.642390335581	229.483285570325	352.575822537242	290.162354317349	238.423575945202	316.91886464209	245.845731748882	316.610386150821	324.962721572174	296.576337033899
ENSSSAG00000000381	93.6133134613194	81.4838410237994	81.9737518499563	97.0893895677565	128.038044677511	122.86901176653	67.022671087701	111.556863655252	115.803176047195	107.260846503651	106.522124520003	107.678821814765	108.243062968389	101.089003530775	77.2128114539831	105.410383478351	112.514414207825	121.844819017403	108.741057657295	115.553315527405	141.764944375229	115.935672051891	94.2836814365303	149.762431511188	78.4269056847924	100.326574205982	127.731625128278	118.309013338228	116.045309551918	87.9398301816225	152.080683533485	107.425685443833	86.442107871308	108.976484311583	71.1213938668468	76.8157406737573	125.024810885788	122.160931501263	102.912282536796	87.8797840497994	94.2520637163833	88.7435743801222	77.2206265521977	122.593682666859	114.21426615348	107.557507640136	97.9984528562065	104.685977419224	123.664671899744
ENSSSAG00000000382	519.553889710323	424.573697966113	437.578196494837	473.796221090652	464.253054082486	514.072646931227	459.003747449104	455.414490451441	449.850799260257	503.779975836504	417.604435065146	420.665263889682	475.376750768388	502.285986293536	431.868267454482	461.714902839057	468.205142993854	522.021430496131	463.086917954343	468.898164660794	468.330619811023	453.360389217843	467.228021341028	485.230278096248	455.479336861679	491.923847719654	508.832539445435	516.560480772544	447.913204158336	473.522162516429	531.664178206493	496.137047247175	470.777018252969	444.929467794425	437.670116103673	500.399682103333	485.170907914999	457.050381651278	457.168024346151	473.130554530738	459.991050094088	410.139222135159	428.223474516733	486.147362299614	500.073273428752	521.461845076731	498.607512883776	462.363066934905	469.488002168054
ENSSSAG00000000383	161.482965720776	177.977863288825	200.893420026653	191.26609744848	181.46399137748	200.544823802841	177.373129545229	173.241247088156	163.312171348608	183.381447248178	204.560186025139	186.643291145593	167.386179848024	184.803334579697	181.253803158926	187.299441717731	156.068380997951	173.210772132583	169.986021165427	187.177271432822	181.003455764801	154.00410168087	148.758697377637	166.402701679097	175.95780121588	169.907907929486	206.255165166154	189.960950993774	160.511269286764	194.482316747819	158.262825140537	154.071048860234	194.162273064784	204.764731668261	117.623843702862	153.631481347515	195.934405119519	173.763393945763	206.484259192418	178.422591858684	199.773395920595	179.885623743491	188.371528407634	185.158734510636	165.662133790183	192.066977928814	171.228065979526	165.752797580438	180.572308526175
ENSSSAG00000000384	147.440968701578	146.885345003428	168.565743240755	132.041569812149	161.198977111974	151.114761597916	130.660358787134	161.4293438776	112.833863840857	145.321146875915	124.432924218057	110.550257063159	170.733903444985	137.417864174647	127.597442657006	128.931708717322	123.402905905357	136.179503607686	159.361894842588	151.842786519483	151.891011830602	126.317971041613	152.94908321926	133.787772149994	112.612992778163	108.417426964529	112.026917120703	126.640633995849	99.7772755025833	194.482316747819	136.007115355149	125.801131638173	143.626886924635	121.470603532019	123.094720154158	116.320978734547	121.29272697875	127.426488893559	138.535764953379	148.241655922389	155.72080092272	79.149674447136	201.241632833	131.048419402505	130.677583797225	128.684875212306	125.998010815123	102.505019556323	136.79720342892
ENSSSAG00000000385	1083.57410331477	1156.85611137736	1272.32499350214	1152.45105416927	1113.65464759073	1097.34738094935	1012.11003309205	1170.69085153512	1049.6518649406	1259.44993959126	1093.50145524959	1116.98831162516	1024.40342066991	1075.65017819465	1239.98540428219	1162.12769884397	1139.6621310083	1176.63869345238	1326.76589314045	1253.89672138416	1222.72264523635	1153.30037944157	1007.78779491047	1197.43384128278	1303.09320214732	1110.06499847264	1104.56446319945	1119.76981638435	1040.0696435541	1190.57000861274	1136.2776273762	1127.96969716024	1146.35533823181	1201.51779836529	1061.35003155141	1121.50981383686	1152.28090629812	1254.25577084487	1156.4437903013	1102.49183626112	1076.72738006434	1144.0725670086	1133.73919892545	1175.20840625472	1125.67934389106	1262.84037988195	1196.44264970599	1186.44107741787	1077.96196301989
ENSSSAG00000000387	411.898579229805	404.202737710163	413.332438905413	446.61119201168	444.909176829049	463.230297234732	489.468597943514	425.228515580019	518.144980006039	375.758965493436	476.992876169219	410.615240520304	572.460735080242	341.175386916364	405.040087203521	412.058771779008	416.18234932787	358.367114757069	383.718444836662	354.299835212127	412.637248806469	412.696384841433	563.60689569837	421.997251458191	401.183786772207	430.433366754697	417.745233001499	386.587198513646	481.533807860293	383.891181754391	447.587052350582	467.867130025113	414.922117782278	433.129466308457	558.029398032182	425.778676877398	477.706740100922	412.819699555993	514.56141268398	464.253808667122	468.1868817216	450.913296850351	480.873901711413	375.390311062658	421.872514620964	427.349025891612	383.378562822083	370.762836693084	448.694827246858
ENSSSAG00000000388	461.045568796998	499.624604172244	465.287633739893	432.047783576516	431.092121648023	368.607035299589	423.122923533466	417.353913439649	374.133337998629	262.962075299274	315.795678886736	314.422159699114	447.479054127051	344.334418276701	351.383726701601	371.985402853354	391.985701111134	353.588886560308	393.09267394505	306.550531275183	430.357866853373	355.593740397964	364.563568221251	419.334808231325	390.123582124352	338.197645307262	270.120977730292	364.924984803829	370.911176324821	432.934548586449	406.784917744038	415.5677831643	441.519689434988	327.623570669218	440.405554329321	348.96293620364	427.323607355903	349.633010848443	401.7537183648	374.598675444599	434.379076258114	453.311771833597	345.152800498459	277.315364929171	359.106116104186	374.530606961188	394.147623575512	379.486668144686	457.449848266309
ENSSSAG00000000389	46.8066567306597	45.0305437236786	54.2643146049007	32.0394985573596	60.795042796516	43.7809122386484	46.0357740804411	55.1222149825951	54.9322758172591	42.2123331401466	46.1910097476121	53.1215520952841	60.2590247452886	53.703533125724	53.0020146421409	47.9138106719776	47.1834640226365	66.8951947546529	43.1214538985826	49.6592760944222	53.1618541407107	48.4507286187007	31.4278938121768	45.9271456634308	40.2189259922012	37.2179226893159	56.5369488272705	33.3264826304867	52.0577089578696	52.4256679928904	66.7671293561642	60.7803220274317	53.1951433054203	49.976476881745	41.0315733847193	48.284179852076	55.9812586055768	36.8589017460708	48.1576706742699	43.4960547317189	38.9302002306801	57.5633995979171	47.9703892218198	54.110315108131	40.1293367566283	48.9770793718477	41.9993369383742	58.8858622983134	54.718881371568
ENSSSAG00000000390	15.2121634374644	2.14431160588946	4.61823954084261	7.76715116542052	1.84227402413685	8.47372494941583	7.446963454189	7.87460214037073	7.42328051584582	8.30406553576655	7.54138934654891	4.3071528725906	5.57953932826747	3.15903136033671	5.23476687823614	4.35580097017979	2.41966482167367	4.77822819676092	7.49938328671001	2.86495823621666	5.06303372768674	4.32595791238399	0	2.66244322686556	5.02736574902516	6.47268220683755	2.09396106767669	4.998972394573	3.25360680986685	8.45575290207909	2.4728566428209	8.48097516661837	10.6390286610841	4.85882414128077	5.47087645129591	10.9736772391082	4.66510488379807	12.63733774151	6.59694118825615	15.0904679681474	8.19583162751159	7.19542494973964	9.36007594572093	5.91831571495182	13.3764455855428	4.80167444822036	5.38453037671464	4.36191572580099	0
ENSSSAG00000000391	606.146204662043	721.560855381803	596.907460653907	704.868968261912	602.423605892749	675.073420970128	654.655787290979	765.148841306023	745.297363790921	693.389472236507	669.298304506216	729.344553092008	671.776535123403	650.760460229361	695.569648945627	618.52373776553	625.483356402643	611.613209185398	608.074994830737	572.036661164594	693.635620693083	692.153265981439	613.891525797853	638.986374447733	741.033711406308	572.832375305123	644.940008844419	714.85305242394	592.156439395766	668.004479264248	719.601283060881	636.073137496378	694.196620135735	649.000081728217	623.679915447733	640.862750763918	659.645830569047	641.344890381633	608.897671676043	602.731044139533	569.610298112055	709.948595040978	687.965582010488	634.950728846974	593.708392527552	604.050645586121	704.296573274275	621.572990926641	697.118548673777
ENSSSAG00000000392	59.6784873315911	47.1748553295681	69.2735931126391	46.6029069925231	70.9275499292687	64.965224612188	73.7926378642365	43.310311772039	71.2634929521199	42.9043386014605	67.8725041189402	47.3786815984966	61.3749326109421	63.1806272067341	72.6323904355264	54.0119320302293	61.7014529526785	54.9496242627506	44.99629972026	69.7139837479388	59.4906463003191	65.7545602682367	56.5702088619182	51.9176429238783	62.3393352879119	66.3449926200849	57.5839293611089	66.6529652609734	58.5649225776033	64.2637220558011	59.3485594277015	57.9533303052255	63.8341719665043	63.8588315711187	38.2961351590713	76.8157406737573	69.0435522802114	81.0895838413558	60.032164813131	67.4632685634824	63.5176951132148	35.9771247486982	66.6905411132616	73.5562096001155	66.8822279277138	48.9770793718477	57.0760219931752	43.6191572580099	73.3233010379012
ENSSSAG00000000393	9.36133134613194	17.1544928471157	9.23647908168522	7.76715116542052	18.4227402413685	11.2982999325544	26.4028704284883	15.7492042807415	8.90793661901499	5.53604369051103	17.9107996980537	11.4857409935749	16.7386179848024	7.89757840084176	10.4695337564723	15.6808834926472	12.0983241083683	13.1401275410925	10.6241263228392	12.4148190236055	22.7836517745903	9.51710740724479	18.8567362873061	17.9714917813425	14.0766240972704	4.85451165512816	19.8926301429285	14.996917183719	8.67628482631159	10.1469034824949	17.3099964997463	12.7214627499276	17.2884215742616	14.5764724238423	8.20631467694386	2.19473544782164	13.0622936746346	9.4780033061325	12.5341882576867	8.8767458636161	12.2937474412674	4.79694996649309	11.7000949321512	0.845473673564546	12.3474882328087	9.60334889644072	11.8459668287722	8.72383145160198	17.5100420389018
ENSSSAG00000000394	9.36133134613194	8.57724642355783	16.1638383929491	7.76715116542052	12.8959181689579	16.9474498988317	21.6638936849135	24.936240111174	7.42328051584582	20.7601638394164	20.7388207030095	20.1000467387561	15.6227101191489	17.3746724818519	18.3216840738265	18.2943640747551	16.9376537517157	23.8911409838046	26.247841503485	21.0096937322555	18.9863764788253	12.977873737152	6.28557876243535	13.3122161343278	9.04925834824528	24.2725582756408	21.9865912106052	31.6601584989624	14.0989628427563	5.07345174124745	14.8371398569254	8.48097516661837	10.6390286610841	14.5764724238423	24.6189440308316	8.77894179128655	13.0622936746346	23.1684525261017	12.5341882576867	22.1918646590402	16.3916632550232	16.7893248827258	19.890161384657	10.9911577563391	21.6081044074152	20.1670326825255	22.6150275822015	21.809578629005	13.1325315291763
ENSSSAG00000000395	67.8696522594565	67.5458155855179	86.5919913907989	66.0207849060744	70.9275499292687	57.9037871543415	67.6996677653546	65.6216845030894	75.7174612616274	70.5845570540156	58.4457674357541	48.8143992226935	55.7953932826747	66.3396585670708	73.286736295306	68.8216553288406	68.9604474176995	76.4516511481747	100.616725763359	57.2991647243333	65.8194384599276	51.0463033661311	77.522138070036	65.8954698649225	56.3064963890817	46.9269459995722	53.3960072257555	56.6550204718274	68.3257430072038	50.7345174124745	51.9299894992389	53.7128427219164	82.4524721234014	65.247067040056	71.1213938668468	39.5052380607895	69.976573256971	65.2929116644683	55.4143059813517	66.5755939771207	66.5911319735317	76.7511994638895	76.0506170589826	54.110315108131	60.7084838113094	72.0251167233054	67.8450827466045	61.0668201612139	100.682741723685
ENSSSAG00000000396	16.3823298557309	15.0101812412262	16.1638383929491	9.70893895677565	12.8959181689579	16.9474498988317	10.8319468424567	20.9989390409886	17.81587323803	11.7640928423359	16.9681260297351	17.2286114903624	8.92726292522795	12.6361254413468	14.3956089151494	13.0674029105394	12.0983241083683	8.36189934433161	6.87443467948417	14.3247911810833	8.86030902345179	17.303831649536	16.7615433664943	8.65294048731306	13.0711509474654	12.9453644136751	15.7047080075751	11.6642689206703	11.9298916361784	6.76460232166327	17.3099964997463	18.3754461943398	9.30915007844855	9.71764828256154	16.4126293538877	13.1684126869298	7.46416781407691	17.9028951338058	8.576023544733	7.10139669089288	11.2692684878284	4.79694996649309	15.2101234117965	7.60926306208091	14.4054029382768	12.4843535653729	8.61524860274343	10.9047893145025	9.84939864688225
ENSSSAG00000000397	0	0	0	0	0	0	0	0	0	0	0	0	0	0	0	0	0	0	0.624948607225834	0	0	0	0	0.665610806716389	0	0	0	0	0	0	0	0	0	0	0	0	0.933020976759613	0	0	0.88767458636161	0	0	0	0	1.02895735273406	0	0	0	0
ENSSSAG00000000398	0	1.07215580294473	6.92735931126391	7.76715116542052	1.84227402413685	1.4122874915693	0.676996677653546	0	0	5.53604369051103	1.88534733663723	2.87143524839373	0	0	3.27172929889759	0.871160194035957	2.41966482167367	3.58367114757069	0.624948607225834	3.81994431495555	0	3.4607663299072	0	3.32805403358195	2.01094629961006	3.23634110341877	3.14094160151503	3.33264826304867	1.08453560328895	0	2.4728566428209	5.65398344441225	5.31951433054203	2.08235320340604	2.73543822564795	2.19473544782164	1.86604195351923	3.1593344353775	0.659694118825615	5.32604751816966	2.0489579068779	2.39847498324655	2.34001898643023	0	1.02895735273406	0.960334889644072	2.15381215068586	13.085747177403	0
ENSSSAG00000000399	381.474252354876	383.831777454213	377.541082463883	377.677725418573	455.96282097387	430.747684928638	416.352956756931	451.477189381255	337.0169354194	386.831052874458	392.152246020543	393.386629029942	360.438240606078	464.377609969496	411.583545801317	404.218330032684	398.034863165318	404.954839675488	406.216594696792	387.724347967988	445.546968036433	426.539450161062	393.896269112616	414.67553258431	398.167367322792	372.179226893159	388.429778054025	453.240163774619	418.630742869534	378.817730013143	364.746354816082	363.268436303487	429.550782191269	386.623578099055	418.522048524137	493.815475759868	346.150782377817	409.660365120616	407.031271315405	446.50031693989	379.057212772411	378.959047352954	431.733502996378	376.235784736223	376.598391100665	372.6099371819	376.917126370025	386.029541733388	425.712897070799
ENSSSAG00000000400	1.17016641826649	3.21646740883419	2.3091197704213	0	0.921137012068424	0	1.35399335530709	2.62486738012358	0	0	0	0	0	1.57951568016835	1.96303757933855	0.871160194035957	0	0	0	0	1.26575843192168	1.7303831649536	2.09519292081178	1.99683242014917	0	1.61817055170939	1.04698053383834	0	5.42267801644475	0	0	2.82699172220612	1.32987858263551	0	0	0	0	2.10622295691833	0	1.77534917272322	0	2.39847498324655	0	0	1.02895735273406	0.960334889644072	3.23071822602879	0	1.09437762743136
ENSSSAG00000000402	23.4033283653298	22.5152718618393	19.6275180485811	24.2723473919391	14.7381921930948	12.7105874241237	13.5399335530709	22.3113727310504	23.7544976507066	22.1441747620441	25.4521890446026	11.4857409935749	22.3181573130699	22.1132195223569	28.1368719705193	25.2636456270428	20.5671509842262	16.7237986886632	15.6237151806459	17.1897494173	20.2521349107469	21.62978956192	14.6663504456825	13.9778269410442	27.1477750447358	11.3271938619657	16.7516885414135	3.33264826304867	14.0989628427563	21.9849575454056	21.0192814639776	24.0294296387521	11.9689072437196	20.8235320340604	5.47087645129591	19.7526190303947	12.129272697875	18.956006612265	15.8326588518148	14.2027933817858	10.2447895343895	14.3908498994793	21.0601708778721	18.60042081842	26.7528911710855	7.68267911715257	12.9228729041151	13.085747177403	18.6044196663331
ENSSSAG00000000403	709.120849469494	672.241688446345	728.527287567922	634.964607773127	692.695033075455	639.766233680895	638.407867027294	611.594099568793	668.095246426124	656.021177325557	728.686745610289	628.844319398228	755.469625047415	674.453195431887	720.434791617249	685.603072706298	635.162015689337	671.341061644909	704.942028950741	572.991647243333	730.342615218812	669.658284837042	634.843455005971	646.97370412833	669.645117770151	658.59541454572	669.020561122701	698.189811108696	721.216176187151	586.829251404289	672.617006847284	631.832649913069	598.445362185978	709.388324626992	692.065871088932	599.162777255307	734.287508709816	617.123326377072	718.406895401095	530.829402644243	670.009235549073	669.174520325786	723.065866806942	643.40546558262	649.272089575191	657.829399406189	597.682871815325	706.63034757976	644.588422557071
ENSSSAG00000000404	0	0	0	0	0	0	0	0	1.48465610316916	0	0	0	0	0	0	0	0	1.19455704919023	0	0	0	0	0	0.665610806716389	0	0	0	0	0	0	0	0	0	0	0	0	0	0	0	0	0	0	0	0	0	0	0	0	0
ENSSSAG00000000405	17.5524962739974	25.7317392706735	16.1638383929491	21.3596657049064	13.8170551810264	19.7720248819703	14.893926908378	7.87460214037073	22.2698415475375	11.0720873810221	19.7961470346909	14.3571762419687	13.3908943878419	12.6361254413468	15.7043006347084	14.8097232986113	22.9868158058998	13.1401275410925	16.8736123950975	11.4598329448667	18.9863764788253	12.977873737152	12.5711575248707	19.3027133947753	20.1094629961006	17.7998760688033	14.6577274737368	26.6611861043894	10.8453560328895	18.602656384574	13.6007115355149	26.8564213609582	11.9689072437196	10.4117660170302	16.4126293538877	15.3631481347515	12.129272697875	13.6904492199692	12.5341882576867	23.9672138317635	14.3427053481453	14.3908498994793	19.890161384657	21.9823155126782	21.6081044074152	12.4843535653729	13.9997789794581	15.2667050403035	6.56626576458816
ENSSSAG00000000406	115.846475408383	86.8446200385231	106.21950943938	139.808720977569	83.8234680982266	64.965224612188	86.6555747396538	85.3081898540162	99.471958912334	73.3525788992712	94.2673668318614	93.3216455727963	66.9544719392096	93.1914251299328	71.3236987159674	80.146737851308	106.465252153641	82.4244363941259	84.3680619754876	76.398886299111	56.9591294364758	96.0362656549247	113.140417723836	88.5262372932797	78.4269056847924	85.7630392405975	94.2282480454508	94.9804754968871	83.5092414532491	86.2486796012067	80.3678408916792	93.2907268328021	95.7512579497565	89.5411877464599	60.179640964255	98.7630951519736	91.4360557224421	93.7269215828659	77.8439060214226	94.0935061543307	89.1296689491885	86.3450993968757	73.7105980725523	65.9469465380346	90.5482470405971	91.2318145161868	89.3832042534631	95.9621459676218	68.9457905281757
ENSSSAG00000000407	2.34033283653298	0	0	0.970893895677565	0	0	1.35399335530709	1.31243369006179	0	0	0	0	1.11590786565349	0	0	2.61348058210787	0	2.38911409838046	1.24989721445167	0.954986078738888	0	0.865191582476799	2.09519292081178	0	2.01094629961006	0	1.04698053383834	0	0	0	2.4728566428209	0	0	0.694117734468681	2.73543822564795	0	1.86604195351923	0	0.659694118825615	0	0	0	1.17000949321512	0	0	0.960334889644072	0	0	0
ENSSSAG00000000408	906.878974156531	992.816273526819	794.337201024929	933.02903374614	909.162230911535	978.715231657528	991.800132762444	979.075532786094	884.855037488822	970.883662223372	844.635606813478	891.580644626254	862.59678015015	755.008495120473	948.8014966803	853.736990155238	865.030173748336	856.497404269395	1007.41715484804	889.092039305904	936.661239622046	949.980357559525	848.553132928773	995.088156041002	952.183072865364	765.39467095854	835.490466002998	926.47621712753	943.545974861386	899.692108781215	996.561227056822	814.173615995364	921.605857766406	919.705998171003	957.403378976784	809.857380246184	942.351186527209	944.640996177873	837.151836789706	899.214355984311	791.922231008307	935.405243466153	1012.05821163108	814.191147642658	858.150432180205	913.278480051512	908.908727589432	739.344715523268	854.708927023893
ENSSSAG00000000409	65.5293194229236	70.7622829943521	49.646075064058	80.5841933412379	62.6373168206529	111.570711833975	73.1156411865829	78.7460214037073	86.1100539838116	76.8126062058406	81.0699354754008	80.4001869550245	69.1862876705166	99.5094878506062	71.3236987159674	75.7909368811283	90.7374308127625	64.5060806562724	56.2453746503251	75.4439002203721	74.6797474833794	76.1368592579583	73.3317522284125	75.8796319656684	65.355754737327	55.0177987581192	74.3356179025223	76.6509100501194	61.8185293874701	74.410625538296	54.4028461420598	49.4723551386072	74.4732006275884	72.1882443847428	84.7985849950866	81.2052115694006	67.1775103266922	53.7086854014175	83.1214589720275	97.6442044997771	56.3463424391422	57.5633995979171	65.5205316200465	60.0286308230828	63.7953558695116	73.9457865025935	74.3065191986621	89.4192723789203	61.2851471361562
ENSSSAG00000000410	564.020213604449	555.37670592537	619.99865835812	498.068568482591	584.000865651381	521.134084389073	543.628332155797	540.722680305457	540.414821553576	574.364532890519	591.056390035771	495.322580347919	559.0698406924	541.773878297745	568.626552148401	534.021198944042	517.808271838165	557.858141971837	579.327358898348	567.261730770899	541.744608862481	605.634107733759	576.178053223241	611.030720565645	501.731101752711	603.577615787601	604.107768024724	528.224749693214	672.412074039148	556.388540956804	524.24560827803	534.301435496957	530.621554471567	611.517724066908	596.325533191254	502.594417551155	612.994781731066	538.139965492634	577.892048091239	538.818473921497	569.610298112055	518.070596381254	611.914964951506	630.723360479151	515.507633719763	658.789734295833	565.375689555038	423.105825402696	595.34142932266
ENSSSAG00000000411	8.19116492786545	3.21646740883419	6.92735931126391	6.79625726974295	3.6845480482737	5.64914996627722	2.03099003296064	3.93730107018537	2.96931220633833	4.15203276788327	9.42673668318614	8.6143057451812	3.34772359696048	9.47709408101012	3.27172929889759	5.22696116421574	6.04916205418416	7.16734229514138	11.249074930065	10.5048468661278	7.5945505915301	4.32595791238399	4.19038584162357	3.32805403358195	4.02189259922012	4.85451165512816	4.18792213535337	14.996917183719	5.42267801644475	8.45575290207909	9.89142657128359	9.89447102772143	3.98963574790652	4.16470640681209	5.47087645129591	6.58420634346491	6.53114683731729	4.21244591383667	4.61785883177931	1.77534917272322	10.2447895343895	7.19542494973964	5.85004746607558	4.22736836782273	4.11582941093623	12.4843535653729	8.61524860274343	4.36191572580099	5.4718881371568
ENSSSAG00000000412	15.2121634374644	6.43293481766838	5.77279942605326	5.82536337406539	4.60568506034212	11.2982999325544	6.76996677653546	7.87460214037073	8.90793661901499	3.46002730656939	10.3694103515048	7.17858812098433	6.69544719392096	6.31806272067341	9.16084203691324	3.48464077614383	6.04916205418416	10.7510134427121	3.749691643355	1.90997215747778	10.1260674553735	3.4607663299072	4.19038584162357	1.99683242014917	8.04378519844025	14.5635349653845	8.37584427070674	9.99794478914601	3.25360680986685	8.45575290207909	9.89142657128359	2.82699172220612	0	1.38823546893736	5.47087645129591	2.19473544782164	2.79906293027884	7.37178034921417	3.95816471295369	5.32604751816966	7.17135267407264	7.19542494973964	2.34001898643023	9.30021040921001	2.05791470546812	0.960334889644072	2.15381215068586	0	14.2269091566077
ENSSSAG00000000413	145.100635865045	140.45241018576	153.556464733017	169.906431743574	161.198977111974	183.59737390401	155.032239182662	139.11797114655	164.796827451777	189.609496400003	124.432924218057	149.314632916474	153.995285460182	145.315442575488	159.660389786202	140.256791239789	194.78301814473	144.541402952018	149.9876657342	126.058162393533	160.751320854054	160.060442758208	173.901012427378	185.705415073873	175.95780121588	161.817055170939	153.906138474236	146.636523574141	135.566950411119	150.512401657008	178.045678283105	151.244057138028	164.904944246803	141.600017831611	147.713664184989	160.215687690979	131.555957723105	146.382495505824	135.237294359251	132.26351336788	108.594769064529	146.306973978039	142.741158172244	130.20294572894	156.401517615577	125.803870543373	145.382320171295	157.028966128836	188.232951918194
ENSSSAG00000000414	764.118671128019	611.128807678496	721.599928256658	733.024891236562	658.612963628923	734.389495616039	781.254166012192	611.594099568793	694.819056283169	817.258449811691	636.304726115065	788.20897568408	686.283337376899	674.453195431887	670.704506274005	663.824067855399	725.8994465021	714.345115415758	663.695420873836	797.413375746971	761.986576016854	756.177443084722	796.173309908478	730.175054967879	626.409772328534	791.28539978589	736.027315288355	713.186728292415	804.7254176404	673.077931005496	667.671293561642	662.929558857336	650.310626908763	768.38833205683	711.213938668468	754.988994050643	821.05845954846	771.930713710569	738.197718965864	709.251994502926	622.883203690881	846.661669086031	778.056312988052	797.281674171367	715.125360150171	745.2198743638	710.758009726333	774.240041329676	732.13863275158
ENSSSAG00000000415	730.183844998291	703.334206731742	766.627763779873	842.735901448126	647.559319484102	769.696682905271	730.479415188176	633.905472299844	889.30900579833	640.797057176652	678.725041189402	725.037400219418	700.790139630394	728.156728557611	728.941287794383	764.87865036357	727.109278912937	544.718014430745	656.820986194352	629.335825888927	684.775311669631	670.523476419519	731.222329363313	614.358774599227	675.677956668981	779.958205923925	489.986889836344	719.852024818513	599.748188618789	886.162904137889	574.939169455859	720.882889162562	654.300262656669	644.835375321405	839.779535273922	726.457433228962	609.262697824027	571.839532803328	575.912965734762	697.712224880225	484.578544976623	709.948595040978	639.995192788669	518.275361895067	739.820336615788	488.810458828833	609.528838644098	748.06854697487	565.793233382013
ENSSSAG00000000416	377.963753100077	493.191669354575	429.496277298363	358.259847505021	529.653781939344	483.002322116702	436.662857086537	443.602587240885	479.54392132364	304.482402978107	371.413425317534	335.957924062067	430.740436142248	314.323620353502	353.346764280939	480.009266913812	349.641566731845	409.733067872249	396.842365588405	366.714654235733	440.483934308746	306.277820196787	423.228970003981	371.410830147745	436.375347015383	339.815815858971	276.402860933322	451.573839643095	418.630742869534	356.832772467738	416.676344315321	482.002088636144	432.21053935654	398.423579585023	473.230813037096	342.378729860175	417.060376611547	382.279466680678	400.434330127149	352.406810785559	416.962934049652	302.207847889065	341.642772018814	283.233680644123	314.860949936622	344.760225382222	463.069612397459	407.839120362393	354.578351287761
ENSSSAG00000000417	232.863117235032	195.132356135941	223.984617730867	235.927216649648	205.413553691259	221.729136176381	295.170551456946	229.675895760813	256.845505848265	197.913561935769	250.751195772751	244.071996113467	174.081627041945	213.234616822728	264.355727350925	209.949606762666	214.140336718119	158.876087542301	186.234684953299	195.772146141472	203.787107539391	211.971937706816	207.424099160367	214.992290569394	229.247878155547	174.762419584614	174.845749151003	219.954785361212	174.610232129521	228.305328356135	226.266382818112	197.889420554429	232.728751961214	205.45884940273	240.71856385702	175.578835825731	214.594824654711	200.091180907242	168.881694419358	182.860964790492	190.553085339644	223.058173441929	202.411642326215	166.558313692216	241.804977892504	180.542959253085	205.689060390499	198.467165523945	200.271105819939
ENSSSAG00000000418	198.928291105304	227.297030224283	198.584300256232	209.713081466354	167.646936196453	216.079986210104	199.037023230142	208.676956719824	197.459261721499	208.985649316791	164.967891955757	218.229078877924	196.399784355015	176.905756178856	198.921141372973	187.299441717731	181.474861625525	174.405329181774	179.98519888104	222.511756346161	186.066489492488	219.758661949107	167.615433664943	236.957447191034	198.078210511591	215.216683377348	197.879320895447	218.288461229688	201.723622211745	199.555768489067	236.157809389396	168.206007471264	226.079359048036	197.823554323574	207.893305149244	230.447222021272	191.269300235721	234.843859696394	191.311294459428	243.222836663081	197.724438013717	196.674948626217	207.091680299076	207.141050023314	179.038579375726	185.344633701306	228.304087972701	220.27674415295	171.817287506724
ENSSSAG00000000419	25.7436612018628	48.2470111325128	34.6367965563196	35.9230741400699	33.1609324344633	40.9563372555098	56.1907242452443	26.2486738012358	19.3005293411991	33.2162621430662	32.0509047228329	30.1500701081342	61.3749326109421	41.0674076843772	25.5194885314012	23.5213252389708	19.3573185733893	14.3346845902828	35.6220706118725	21.0096937322555	25.3151686384337	28.5513222217344	12.5711575248707	17.3058809746261	26.1423018949308	22.6543877239314	29.3154549474736	14.996917183719	35.7896749085353	20.2938069649898	23.4921381067985	29.6834130831643	35.9067217311587	29.8470625821533	21.8835058051836	43.8947089564327	15.8613566049134	18.956006612265	46.8382824366187	45.2714039044421	46.1015529047527	47.9694996649309	39.780322769314	28.7461049011946	20.5791470546812	31.6910513582544	36.6148065616596	13.085747177403	56.9076366264308
ENSSSAG00000000420	9.36133134613194	5.36077901472365	10.3910389668959	13.5925145394859	4.60568506034212	12.7105874241237	2.70798671061418	1.31243369006179	0	8.30406553576655	8.48406301486753	2.87143524839373	1.11590786565349	1.57951568016835	5.23476687823614	4.35580097017979	2.41966482167367	5.97278524595115	9.99917771561334	2.86495823621666	3.79727529576505	4.32595791238399	0	1.99683242014917	3.01641944941509	0	3.14094160151503	6.66529652609734	2.1690712065779	8.45575290207909	6.18214160705224	4.24048758330919	3.98963574790652	4.16470640681209	2.73543822564795	2.19473544782164	10.2632307443557	5.26555739229583	1.97908235647685	4.43837293180805	6.14687372063369	14.3908498994793	8.19006645250581	1.69094734712909	3.08687205820217	5.76200933786443	2.15381215068586	4.36191572580099	3.28313288229408
ENSSSAG00000000421	18.7226626922639	23.587427664784	62.3462338013752	24.2723473919391	27.6341103620527	19.7720248819703	23.6948837178741	26.2486738012358	31.1777781665525	13.8401092262776	29.222883717877	12.9214586177718	20.0863415817629	22.1132195223569	22.2477592325036	14.8097232986113	8.46882687585783	26.2802550821851	8.74928050116168	9.54986078738887	26.5809270703554	15.5734484845824	16.7615433664943	15.9746593611933	22.1204092957107	33.9815815858971	16.7516885414135	14.996917183719	28.1979256855127	59.1902703145536	24.728566428209	18.3754461943398	22.6079359048036	20.1294142995918	13.6771911282398	19.7526190303947	20.5264614887115	14.7435606984283	29.6862353471527	21.3041900726786	20.489579068779	21.5862748492189	11.7000949321512	29.5915785747591	19.5501897019471	16.3256931239492	31.2302761849449	34.8953258064079	19.6987972937645
ENSSSAG00000000422	8.19116492786545	1.07215580294473	9.23647908168522	3.88357558271026	0.921137012068424	4.23686247470791	1.35399335530709	6.56216845030894	11.8772488253533	2.07601638394164	2.82802100495584	5.74287049678747	2.23181573130699	6.31806272067341	7.19780445757469	1.74232038807191	8.46882687585783	1.19455704919023	4.37464025058084	4.77493039369444	2.53151686384337	4.32595791238399	4.19038584162357	3.99366484029833	3.01641944941509	4.85451165512816	2.09396106767669	8.33162065762167	1.08453560328895	5.07345174124745	1.23642832141045	7.06747930551531	1.32987858263551	3.47058867234341	10.9417529025918	2.19473544782164	1.86604195351923	0	1.97908235647685	3.55069834544644	3.07343686031685	9.59389993298618	8.19006645250581	0	4.11582941093623	0.960334889644072	2.15381215068586	0	4.37751050972544
ENSSSAG00000000423	1246.22723545381	1094.67107480657	1084.1317322128	1187.40323441366	991.143424985625	1204.68123030862	1040.5438935535	939.702522084241	1070.43705038497	1107.90074356352	963.412489021624	1068.17391240247	945.173962208509	1320.47510862074	1016.19912023759	1052.36151439544	1277.5830258437	1085.85235771392	1123.03264718482	1149.80323880162	979.697026307383	1062.45526328151	1120.9282126343	1053.66190703204	1111.04783053456	1339.84521681537	1135.9738792146	1066.44744417557	947.884117274542	1197.3346109344	1105.36691934094	1132.21018474355	1054.59371602996	1018.27071646556	1157.09036944908	1229.05185078012	905.030347456825	1122.61683603747	1042.31670774447	1200.1360407609	1000.91593750985	1292.77801596989	1037.79842048181	1093.19745991896	1229.6040365172	1093.8214393046	1141.5204398635	1275.86034979679	978.373598923636
ENSSSAG00000000424	52.6574888219921	48.2470111325128	63.5007936865859	54.3700581579436	62.6373168206529	77.6758120363118	80.5626046407719	73.4962866434602	65.3248685394432	66.4325242861324	58.4457674357541	61.7358578404653	58.0272090139817	60.0215958463974	66.7432776975108	65.3370145526968	79.848939115231	74.0625370497943	54.9954774358734	56.3441786455944	67.0851968918493	77.8672424229119	81.7125239116596	55.2456969574603	66.361227887132	74.4358453786318	71.1946763010073	88.3151789707897	66.1566718006259	91.3221313424542	82.8406975345001	53.7128427219164	62.5042933838688	74.2705975881489	46.5024498360152	43.8947089564327	77.4407410710479	70.5584690567642	75.8648236649458	66.5755939771207	71.7135267407264	88.7435743801222	66.6905411132616	70.1743149058573	69.969099985916	63.3821027165087	73.2296131233191	52.3429887096119	73.3233010379012
ENSSSAG00000000425	11.7016641826649	0	8.08191919647457	14.5634084351635	9.21137012068424	8.47372494941583	7.446963454189	2.62486738012358	14.8465610316916	0	7.54138934654891	0	0	17.3746724818519	9.16084203691324	0	0	9.55645639352184	0	0	8.86030902345179	0	6.28557876243535	0	6.03283889883019	16.1817055170939	2.09396106767669	0	0	16.9115058041582	8.65499824987314	0	3.98963574790652	0	0	0	0.933020976759613	7.37178034921417	0	0	0	2.39847498324655	5.85004746607558	9.30021040921001	0	6.7223442275085	0	0	0
ENSSSAG00000000426	326.476430696351	270.183262342072	255.157734631554	288.355487016237	307.659762030854	273.983773364445	314.803455108899	275.611074912976	267.23809857045	311.402457591245	232.840396074698	262.736325228027	212.022494474164	306.42604195266	352.03807256138	318.84463101716	303.667935120045	223.382168198573	253.729134533689	256.891255180761	184.800731060566	260.422666325516	226.280835447673	246.275998485064	236.286190204182	145.635349653845	183.22159342171	299.93834367438	169.187554113076	363.597374789401	229.975667782343	203.543403998841	230.068994795943	208.929438075073	183.274361118413	186.552513064839	182.872111444884	292.764991011648	224.296000400709	251.211907940336	144.451532434892	199.073423609463	204.751661312645	208.831997370443	239.747063187036	192.066977928814	312.302761849449	294.429311491567	201.36548344737
ENSSSAG00000000427	432.961574758602	485.686578733962	438.732756380048	431.076889680839	445.830313841117	401.089647605683	407.551999947435	511.849139124098	390.46455513349	541.148270747453	509.043780892052	442.201028252635	432.972251873555	426.469233645455	456.733410126103	543.603961078437	456.106818885486	505.297631807467	453.08774023873	492.772816629266	486.051237857927	470.664220867379	379.229918666933	519.176429238783	458.495756311094	420.724343444441	529.772150122201	481.567674010533	466.350309414248	475.213313096845	531.664178206493	407.086807997682	500.034347070951	496.294180145107	434.934677878025	427.973412325219	538.353103590297	492.85617191889	478.937930267397	397.678214690001	518.386350440108	450.913296850351	452.79367387425	503.056835770905	414.669813151826	511.85849618029	458.761988096088	519.067971370318	502.319330990995
ENSSSAG00000000428	50.3171559854592	61.1128807678496	55.4188744901113	55.3409520536212	70.9275499292687	46.6054872217871	71.7616478312758	34.1232759416065	51.9629636109208	48.4403822919715	61.2737884407099	63.1715754646621	70.3021955361701	34.7493449637038	55.619398081259	60.110053388481	37.5048047359418	46.587724918419	51.8707343997442	48.7042900156833	62.0221631641625	52.7766865310847	54.4750159411064	51.9176429238783	55.3010232392767	35.5997521376065	63.8658125641389	66.6529652609734	67.2412074039148	57.4991197341378	30.9107080352612	52.2993468608133	29.2573288179812	56.9176542264319	68.3859556411988	37.3105026129678	55.0482376288172	52.6555739229583	56.0740001001773	57.6988481135046	66.5911319735317	62.3603495644102	46.8003797286046	65.9469465380346	46.3030808730326	48.9770793718477	52.7683976918035	30.5334100806069	55.8132589989994
ENSSSAG00000000429	29.2541604566623	30.0203624824524	32.3276767858983	48.5446947838782	21.1861512775738	28.2457498313861	41.9737940145198	49.872480222348	57.9015880235974	26.9882129912413	32.0509047228329	31.5857877323311	24.5499730443769	60.0215958463974	40.5694433063301	37.4598883435462	36.294972325105	23.8911409838046	27.4977387179367	30.5595545196444	36.7069945257288	21.62978956192	46.0942442578593	26.6244322686556	30.1641944941509	29.127069930769	28.2684744136353	34.992806762011	30.3669968920906	47.3522162516429	39.5657062851344	38.1643882497827	29.2573288179812	34.7058867234341	13.6771911282398	39.5052380607895	17.7273985584327	34.7526787891525	30.3459294659783	33.7316342817412	32.7833265100464	55.1649246146706	32.7602658100233	24.5187365333718	28.8108058765536	46.0960747029154	32.3071822602879	47.9810729838109	33.9257064503722
ENSSSAG00000000430	603.80587182551	656.159351402174	615.380418817278	644.673546729903	597.817920832407	611.520483849509	590.341102913892	626.030870159473	632.463499950064	665.709253783951	591.99906370409	660.430107130559	650.574285675987	688.668836553402	602.652536856936	618.52373776553	629.112853635153	602.056752791876	591.201382435639	680.905074140827	592.374946139348	618.611981470911	571.987667381617	643.645650094748	645.51376217483	533.996282064098	637.611145107551	591.545066691139	582.395618966166	566.535444439299	582.357739384321	616.284195440935	611.744148012333	647.61184625928	640.092544801621	605.746983598772	653.114683731729	591.848650894052	647.159930567929	608.944766244064	566.536861251739	657.182145409554	580.324708634698	569.00378230894	596.795264585754	637.662366723664	689.219888219474	630.296822378243	675.23099612515
ENSSSAG00000000431	677.526356176299	622.922521510888	686.963131700338	657.295167373711	550.839933216918	621.406496290494	707.461528147955	535.47294554521	583.469848545482	556.372390896359	568.432221996124	716.423094474237	572.460735080242	679.191742472392	588.911273801566	596.744732914631	589.188384077538	570.99826951293	545.580134108153	574.90161940081	591.109187707426	619.477173053388	599.22517535217	525.832537305947	556.026651842182	605.195786339311	548.617799731292	584.879770165041	484.78741467016	662.931027523001	713.419141453829	592.254765802183	607.754512264427	588.611838829442	667.446927058101	671.589047033421	594.334362195874	600.273542721725	547.546118625261	632.911980075828	518.386350440108	635.595870560335	582.664727621128	596.058939863005	601.940051349424	537.78753820068	607.375026493412	606.306285886338	632.550268655326
ENSSSAG00000000432	248.075280672496	196.204511938885	259.775974172397	236.898110545326	178.700580341274	269.746910889737	254.550750797733	275.611074912976	225.667727681713	213.137682084675	246.037827431158	234.021972744089	176.313442773252	298.528463551819	229.021050922831	231.728611613565	229.868158058998	250.856980329948	194.359016847234	218.691812031205	184.800731060566	235.332110433689	276.565465547156	199.683242014917	236.286190204182	242.725582756408	276.402860933322	234.951702544931	173.525696526232	243.525683579878	259.649947496194	234.640312943108	226.079359048036	223.505910498915	194.216114021005	212.889338438699	209.929719770913	256.959200744037	198.56792976651	239.672138317635	164.941111503671	309.403272838804	190.711547394064	283.233680644123	256.210380830781	255.449080645323	230.457900123387	285.705480039965	223.253035995998
ENSSSAG00000000433	56.1679880767916	37.5254531030655	32.3276767858983	46.6029069925231	15.6593292051632	19.7720248819703	44.0047840474805	48.5600465322862	44.5396830950749	37.3682949109495	43.3629887426562	44.5072463501029	27.8976966413373	37.9083763240405	17.667338214047	42.6868495077619	32.6654750925945	46.587724918419	36.8719678263242	39.1544292282944	34.1754776618855	19.8994063969664	31.4278938121768	40.6022592096997	28.1532481945409	43.6906048961534	37.6912992181803	33.3264826304867	13.0144272394674	55.807969153722	25.9649947496194	36.7508923886796	41.2262360617007	13.8823546893736	73.8568320924947	52.6736507477193	14.9283356281538	27.3808984399383	21.7699059212453	18.6411663135938	21.5140580222179	38.3755997319447	36.2702942896686	37.20084163684	44.2451661675645	42.2547351443392	37.6917126370025	28.3524522177064	20.7931749211959
ENSSSAG00000000434	270.30844261956	313.069494459861	315.194848662508	266.024927415653	321.47681721188	293.755798246415	282.307614581529	295.297580263902	283.56931570531	361.226850805845	381.782835669039	318.729312571704	322.49737317386	255.881540187273	292.492599321444	299.679106748369	303.667935120045	297.444705248367	296.225639825045	297.955656566533	322.768400140029	372.032380465023	287.041430151215	330.142960131329	308.680256990145	266.998141032049	325.610946023725	311.602612595051	347.051393052464	277.348695188194	357.32778488762	285.526163942818	288.583652431905	322.070628793468	298.162766595627	294.094550008099	281.772334981403	345.420564934607	327.867977056331	283.168193049354	288.903064869784	263.83224815712	318.242582154512	317.898101260269	312.803035231154	328.434532258273	269.226518835732	268.257817136761	340.351442131153
ENSSSAG00000000435	115.846475408383	157.606903032875	96.9830303576948	123.303524751051	108.694167424074	90.3863994604355	98.8415149374177	129.930935316117	111.349207737687	131.481037649637	151.770460599297	134.957456674505	106.011247237082	126.361254413468	111.893142022297	98.4411019260632	107.675084564478	106.31557737793	109.990954871747	105.048468661278	116.449775736795	109.879330974553	117.33080356546	108.494561494771	125.684143725629	126.217303033332	100.510131248481	114.976365075179	74.8329566269375	106.542486566197	101.387122355657	120.14714819376	142.297008341999	110.36471978052	65.6505174155509	122.905185078012	96.1011606062402	115.842262630508	93.6765648732374	110.07164870884	111.668205924845	119.923749162327	117.000949321512	86.2383147035837	116.272180858949	114.279851867645	123.844198664437	128.676513911129	124.759049527175
ENSSSAG00000000436	0	1.07215580294473	2.3091197704213	0	0	1.4122874915693	0	0	1.48465610316916	0	0	0	0	0	0	1.74232038807191	1.20983241083683	0	0	0	0	2.5955747474304	2.09519292081178	0.665610806716389	0	0	0	0	0	0	0	0	0	0	0	0	0	0	0.659694118825615	0	0	0	0	0	0	1.92066977928814	0	0	2.18875525486272
ENSSSAG00000000437	91.2729806247864	95.4218664620809	108.528629209801	86.4095567153033	110.536441448211	104.509274376129	107.642471746914	95.8076593745106	78.6867734679657	86.5006826642349	106.522124520003	119.16456280834	137.25666747538	120.043191692795	81.1388866126602	95.8276213439553	107.675084564478	129.012161312545	117.490338158457	106.958440818755	96.197640826048	102.957798314739	117.33080356546	102.504064234324	71.3885936361572	110.035597516238	100.510131248481	119.975337469752	108.453560328895	104.851335985781	82.8406975345001	91.877230971699	91.76162220185	109.670602046052	101.211214348974	140.463068660585	99.8332445132786	113.73603967359	120.724023745088	103.857926604308	130.108827086746	83.9466244136291	94.7707689504244	110.757051236956	108.040522037076	94.112819185119	104.459889308264	87.2383145160198	99.5883640962538
ENSSSAG00000000438	105.314977643984	102.926957082694	98.1375902429054	81.5550872369155	96.7193862671846	88.9741119688662	117.797421911717	122.056333175746	102.441271118672	120.408950268615	125.375597886376	136.393174298702	98.1998921775074	112.145613291953	119.090946479872	90.6006601797395	123.402905905357	127.817604263355	118.115286765683	115.553315527405	107.589466713343	106.418564644646	115.235610644648	111.822615528353	104.569207579723	114.890109171366	95.2752285792892	111.64371681213	100.861811105872	108.233637146612	90.2592674629628	103.185197860524	79.7927149581304	124.247074469894	112.152967251566	114.126243286725	107.297412327356	122.160931501263	110.168917843878	107.408624949755	144.451532434892	86.3450993968757	114.660930335081	105.684209195568	102.895735273406	125.803870543373	107.690607534293	111.228851007925	87.5502101945089
ENSSSAG00000000439	98.2939791343853	112.576359309197	81.9737518499563	124.274418646728	78.2966460258161	107.333849359267	119.151415267024	128.618501626055	138.073017594732	106.568841042337	105.579450851685	119.16456280834	85.924905655319	129.520285773805	112.547487882077	113.250825224674	125.822570727031	74.0625370497943	91.2424966549718	101.228524346322	86.0715733706745	88.2495414126335	159.234661981696	103.16967504104	97.530895531088	169.907907929486	80.6175011055524	121.641661601276	80.2556346433822	120.071691209523	122.406403819634	100.358206138317	119.689072437196	91.6235409498659	136.771911282398	138.268333212763	78.3737620478075	106.364259324376	104.231670774447	141.140259231496	64.5421740666538	103.134424279601	129.871053746878	98.9204198070519	122.445924975353	71.0647818336613	99.0753589315494	128.676513911129	88.6445878219402
ENSSSAG00000000440	2.34033283653298	3.21646740883419	2.3091197704213	1.94178779135513	2.76341103620527	7.06143745784652	3.38498338826773	7.87460214037073	1.48465610316916	0.692005461313879	2.82802100495584	5.74287049678747	3.34772359696048	4.73854704050506	1.30869171955904	4.35580097017979	4.83932964334733	2.38911409838046	10.6241263228392	8.59487470864999	6.32879215960842	4.32595791238399	2.09519292081178	3.99366484029833	4.02189259922012	0	3.14094160151503	6.66529652609734	10.8453560328895	5.07345174124745	16.0735681783358	2.82699172220612	0	5.55294187574945	2.73543822564795	6.58420634346491	2.79906293027884	5.26555739229583	7.25663530708177	6.21372210453127	4.09791581375579	4.79694996649309	1.17000949321512	4.22736836782273	6.17374411640435	2.88100466893222	5.38453037671464	6.54287358870149	6.56626576458816
ENSSSAG00000000441	3.51049925479948	2.14431160588946	1.15455988521065	0	1.84227402413685	1.4122874915693	1.35399335530709	1.31243369006179	1.48465610316916	0.692005461313879	1.88534733663723	1.43571762419687	2.23181573130699	6.31806272067341	2.61738343911807	1.74232038807191	3.6294972325105	3.58367114757069	0.624948607225834	0	1.26575843192168	0.865191582476799	2.09519292081178	1.99683242014917	1.00547314980503	0	1.04698053383834	3.33264826304867	2.1690712065779	0	0	1.41349586110306	1.32987858263551	3.47058867234341	5.47087645129591	4.38947089564327	1.86604195351923	3.1593344353775	0	1.77534917272322	3.07343686031685	0	2.34001898643023	3.38189469425818	2.05791470546812	1.92066977928814	8.61524860274343	13.085747177403	3.28313288229408
ENSSSAG00000000442	180.20562841304	186.555109712383	222.830057845656	176.702689013317	210.019238751601	158.176199055762	177.373129545229	166.679078637847	141.042329801071	207.601638394164	236.611090747972	145.007480043884	204.211139414589	178.485271859024	183.871186598044	230.857451419529	209.301007074772	211.436597706671	195.608914061686	231.106631054811	169.611629877506	205.050405047001	196.948134556308	231.632560737303	219.193146657497	194.180466205126	229.288736910597	188.29462686225	220.160727467657	197.864617908651	173.099964997463	199.302916415532	228.739116213307	204.070613933792	221.570496277484	199.720925751769	194.068363166	250.640531873282	212.421506261848	174.871893513237	200.797874874034	242.245973307901	173.161404995837	225.741470841734	203.733555841344	236.242382852442	212.150496842557	185.381418346542	157.590378350116
ENSSSAG00000000444	26.9138276201293	9.64940222650256	30.018557015477	37.864861931425	21.1861512775738	29.6580373229554	39.9428039815592	34.1232759416065	43.0550269919058	42.9043386014605	28.2802100495584	40.2000934775123	16.7386179848024	23.6927352025253	37.2977140074325	31.3617669852945	19.3573185733893	25.0856980329948	33.747224790195	29.6045684409055	21.5178933426686	38.0684296289791	29.332700891365	34.6117619492522	34.1860870933711	30.7452404824784	43.9731824212104	44.990751551157	32.5360680986685	13.5292046433265	28.4378513924403	28.2699172220612	23.9378144874391	34.0117689889654	16.4126293538877	32.9210317173246	17.7273985584327	32.6464558322342	26.3877647530246	35.5069834544644	36.8812423238022	21.5862748492189	25.7402088507326	42.2736836782273	34.984549992958	23.0480373514577	41.9993369383742	39.2572415322089	39.397594587529
ENSSSAG00000000445	44.4663238941267	40.7419205118997	34.6367965563196	37.864861931425	31.3186584103264	48.0177747133564	35.8808239156379	38.0605770117919	35.63174647606	47.0563713693438	41.477641406019	37.3286582291185	30.1295123726443	42.6469233645455	58.8911273801566	33.9752475674023	33.8753075034313	48.9768390167994	38.1218650407759	32.4695266771222	26.5809270703554	22.4949811443968	46.0942442578593	26.6244322686556	24.1313555953207	50.163287102991	46.0671434888871	53.3223722087787	18.4371052559121	35.5141621887322	46.9842762135971	24.0294296387521	46.5457503922427	31.2352980510907	19.1480675795357	48.284179852076	32.6557341865865	32.6464558322342	31.0056235848039	43.4960547317189	33.8078054634853	64.7588245476567	22.2301803710872	38.8917889839691	45.2741235202986	24.9687071307459	33.3840883356308	52.3429887096119	38.3032169600976
ENSSSAG00000000446	49.1469895671927	30.0203624824524	35.7913564415302	27.1850290789718	23.949562313779	31.0703248145247	26.4028704284883	24.936240111174	19.3005293411991	23.5281856846719	24.509515376284	18.6643291145593	25.6658809100303	33.1698292835354	20.9390675129446	31.3617669852945	22.9868158058998	51.3659531151799	39.9967108624534	27.6945962834277	25.3151686384337	31.1468969691648	25.1423150497414	33.2805403358195	36.1970333929811	27.5088993790596	24.0805522782819	39.991779156584	34.7051393052464	30.4407104474847	34.6199929994926	40.9913799719888	31.9170859832522	27.7647093787472	19.1480675795357	28.5315608216813	25.1915663725096	34.7526787891525	38.2622588918857	32.8439596953796	43.0281160444358	11.9923749162327	18.7201518914419	21.1368418391137	26.7528911710855	19.2066977928814	30.153370109602	39.2572415322089	27.359440685784
ENSSSAG00000000448	1167.82608542996	1495.6573451079	1221.52435855287	1262.16206438083	1154.18467612174	1378.39259177164	1209.11606628923	1383.30510932513	1123.88467009906	1463.59155067885	1261.29736821031	1218.92426294314	1158.31236454833	1252.5559343735	1255.68970491689	1325.03465512869	1474.7857088101	1241.14477410865	1459.87994647955	1363.72012043913	1229.05143739596	1334.9906117617	1152.35610644648	1344.53382956711	1251.81407150726	1297.77278247093	1307.67868676409	1404.71124287501	1233.11698093954	1209.17266499731	1292.06759587392	1270.73277913165	1429.61947633317	1281.34133782919	1271.9787749263	1288.3097078713	1258.64529764872	1287.95533815556	1192.06727271789	1261.38558721985	1538.7673880653	1151.26799195834	1291.69048050949	1230.16419503641	1383.94763942731	1258.03870543373	1323.51756659646	1249.68885544198	1162.22904033211
ENSSSAG00000000449	1.17016641826649	1.07215580294473	2.3091197704213	0	1.84227402413685	2.82457498313861	4.06198006592127	0	2.96931220633833	4.15203276788327	2.82802100495584	1.43571762419687	3.34772359696048	3.15903136033671	0.654345859779518	3.48464077614383	3.6294972325105	0	5.62453746503251	0.954986078738888	1.26575843192168	2.5955747474304	2.09519292081178	5.9904972604475	0	0	2.09396106767669	1.66632413152433	4.3381424131558	0	0	7.06747930551531	0	3.47058867234341	0	2.19473544782164	7.46416781407691	1.05311147845917	3.29847059412808	1.77534917272322	2.0489579068779	0	1.17000949321512	0.845473673564546	4.11582941093623	0.960334889644072	5.38453037671464	6.54287358870149	1.09437762743136
ENSSSAG00000000450	38.6154918027942	45.0305437236786	38.1004762119515	26.2141351832943	44.2145765792844	33.8948997976633	39.9428039815592	40.6854443919154	38.6010586823983	29.0642293751829	35.8215993961073	31.5857877323311	39.0567752978723	36.3288606438721	47.7672477639048	46.1714902839057	41.1343019684523	40.6149396724678	33.747224790195	37.2444570708166	26.5809270703554	30.281705386688	41.9038584162357	38.6054267895506	39.2134528423962	42.0724343444441	38.7382797520187	29.993834367438	59.6494581808922	40.5876139299796	33.3835646780821	33.9239006664735	38.5664788964297	36.0941221923714	49.2378880616632	41.6999735086111	44.7850068844614	28.4340099183975	41.5607294860138	30.1809359362947	36.8812423238022	43.1725496984378	33.9302753032384	38.0463153104046	39.1003794038942	40.334065365051	34.4609944109737	37.0762836693084	45.9638603521172
ENSSSAG00000000452	31.5944932931953	28.9482066795077	21.9366378190024	25.2432412876167	28.5552473741212	29.6580373229554	31.1418471720631	32.8108422515447	25.2391537538758	20.0681583781025	34.8789257277887	21.535764362953	39.0567752978723	39.4878920042088	24.8651426716217	29.6194465972225	27.8261454492472	17.9183557378535	39.9967108624534	33.4245127558611	25.3151686384337	40.6640043764095	33.5230867329886	25.9588214619392	17.0930435466855	33.9815815858971	28.2684744136353	34.992806762011	37.9587461151132	37.205312769148	39.5657062851344	24.0294296387521	25.2676930700746	31.9294157855593	57.444202738607	37.3105026129678	50.3831327450191	29.4871213968567	23.7489882777222	31.956285109018	40.979158137558	14.3908498994793	24.5701993575174	20.2913681655491	39.1003794038942	32.6513862478984	43.0762430137171	13.085747177403	25.1706854309213
ENSSSAG00000000453	0	0	0	0	0	0	0	0	0	0	0	0	0	0	0	0	0	0	0	0	0	1.7303831649536	0	0	0	0	0	0	0	0	1.23642832141045	0	0	0.694117734468681	0	0	0	0	0	0	0	0	0	0.845473673564546	0	0	0	0	1.09437762743136
ENSSSAG00000000454	200.09845752357	162.967682047599	166.256623470334	163.110174473831	151.98760699129	177.948223937732	168.572172735733	194.240186129145	187.066668999315	173.00136532847	189.477407332041	179.464703024608	189.704337161094	165.849146417677	191.723336915399	187.299441717731	181.474861625525	173.210772132583	137.488693589683	149.932814362005	154.422528694445	189.476956562419	167.615433664943	154.421707158202	160.875703968805	192.562295653417	143.436333135853	183.295654467677	172.441160922943	223.231876614888	173.099964997463	179.513974360089	170.224458577345	192.270612447825	175.068046441469	131.684126869298	186.604195351923	145.329384027365	192.63068269708	165.995147649621	139.329137667697	177.487148760244	166.141348036547	193.613471246281	160.517347026513	163.256931239492	171.228065979526	176.65758689494	164.156644114704
ENSSSAG00000000455	35.1049925479948	49.3191669354575	33.4822366711089	40.7775436184577	42.3723025551475	39.5440497639405	28.4338604614489	35.4357096316683	51.9629636109208	24.2201911459858	33.9362520594701	50.2501168468903	31.2454202382978	39.4878920042088	39.9150974465506	37.4598883435462	61.7014529526785	35.8367114757069	36.8719678263242	35.3344849133388	26.5809270703554	45.8551538712703	50.2846300994828	44.5959240499981	42.2298722918113	53.3996282064098	33.503377082827	39.991779156584	36.8742105118243	57.4991197341378	42.0385629279553	33.9239006664735	30.5872074006167	32.623533520028	38.2961351590713	21.9473544782164	46.6510488379807	30.5402328753158	30.3459294659783	41.7207055589957	58.3953003460201	40.7740747151913	40.9503322625291	41.4282100046628	51.4478676367029	42.2547351443392	32.3071822602879	28.3524522177064	40.4919722149603
ENSSSAG00000000456	107.655310480517	170.472772668212	153.556464733017	91.2640261936911	185.148539425753	163.825349022039	122.536398655292	90.5579246142634	141.042329801071	112.104884732848	170.623933965669	160.800373910049	131.677128147112	96.3504564902695	115.819217180975	173.360878613155	83.4784363477415	192.323684919627	153.112408770329	156.617716913178	154.422528694445	132.37431211895	117.33080356546	117.813112788801	164.897596568025	171.526078481195	153.906138474236	144.970199442617	204.977229021611	99.7778842445333	161.972110104769	152.657552999131	134.317736846186	163.811785334609	155.919978861933	79.0104761215789	126.890852839307	161.126056204253	157.007200280496	96.7565299134155	139.329137667697	107.931374246095	101.790825909715	169.940208386474	145.082986735502	182.463629032374	139.997789794581	124.314598185328	124.759049527175
ENSSSAG00000000457	2.34033283653298	3.21646740883419	0	0	0	0	0	0	0	0	0.942673668318614	0	1.11590786565349	0	0	0	0	0	1.8748458216775	0.954986078738888	1.26575843192168	1.7303831649536	4.19038584162357	0	0	0	1.04698053383834	0	1.08453560328895	1.69115058041582	0	0	0	1.38823546893736	2.73543822564795	0	0	0	0	0	2.0489579068779	0	0	0	0	0	0	2.1809578629005	2.18875525486272
ENSSSAG00000000458	3.51049925479948	8.57724642355783	5.77279942605326	6.79625726974295	3.6845480482737	9.88601244098513	5.41597342122837	7.87460214037073	1.48465610316916	5.53604369051103	7.54138934654891	1.43571762419687	6.69544719392096	12.6361254413468	5.88911273801566	0.871160194035957	7.258994465021	14.3346845902828	11.249074930065	3.81994431495555	3.79727529576505	7.78672424229119	10.4759646040589	7.98732968059667	11.0602046478553	1.61817055170939	8.37584427070674	1.66632413152433	3.25360680986685	5.07345174124745	1.23642832141045	4.24048758330919	14.6286644089906	0.694117734468681	16.4126293538877	19.7526190303947	5.59812586055768	12.63733774151	5.93724706943054	2.66302375908483	0	11.9923749162327	4.68003797286046	5.07284204138728	6.17374411640435	5.76200933786443	4.30762430137171	2.1809578629005	2.18875525486272
ENSSSAG00000000459	642.421363628304	570.386887166596	589.980101342643	628.168350503385	538.865152060028	607.283621374801	606.589023177577	648.342242890523	595.347097370835	590.972663962053	532.610622600017	562.801308685172	563.533472155014	552.830488058923	522.167996104055	589.775451362343	646.050507386869	582.943840004832	591.201382435639	581.586521951982	565.794019068993	591.79104241413	565.702088619182	577.084569423109	579.152534287698	622.995662408114	603.060787490885	543.221666876933	525.99976759514	668.004479264248	591.012737634195	593.668261663286	549.239854628464	579.588308281349	607.267286093846	629.88907352481	563.544669962806	617.123326377072	603.620118725438	592.078949103194	559.365508577666	657.182145409554	539.374376372169	607.050097619344	632.808771931446	617.495334041138	604.144308267383	654.287358870149	541.716925578524
ENSSSAG00000000460	37.4453253845277	31.0925182853971	24.2457575894237	39.8066497227802	35.0032064586001	36.7194747808019	41.9737940145198	26.2486738012358	29.6931220633833	17.9921419941608	27.3375363812398	28.7143524839373	43.5204067604862	28.4312822430303	45.1498643247867	35.7175679554742	24.1966482167367	23.8911409838046	22.49814986013	21.9646798109944	20.2521349107469	34.607663299072	25.1423150497414	30.6180971089539	32.175140793761	30.7452404824784	28.2684744136353	21.6622137098163	24.9443188756458	25.3672587062373	24.728566428209	39.5778841108857	27.9274502353456	29.8470625821533	27.3543822564795	43.8947089564327	24.2585453957499	33.6995673106933	29.0265412283271	31.956285109018	28.6854106962906	23.9847498324655	38.6103132760988	23.6732628598073	27.7818485238196	21.1273675721696	33.3840883356308	23.9905364919054	39.397594587529
ENSSSAG00000000461	119.356974663182	119.009294126865	98.1375902429054	102.914752941822	79.2177830378845	87.5618244772969	106.96547506926	94.4952256844488	74.2328051584582	107.260846503651	89.5539984902683	99.0645160695838	89.2726292522795	97.9299721704379	94.2258038082505	80.146737851308	75.0096094718836	99.1482350827891	113.740646515102	81.1738166928054	102.526432985656	100.362223567309	81.7125239116596	104.500896654473	108.591100178943	126.217303033332	75.3825984363607	106.644744417557	85.678312659827	74.410625538296	119.933547176814	81.9827599439776	121.018951019831	95.0941296222093	62.9150791899029	122.905185078012	75.5746991175287	117.948485587427	88.3990119226325	102.970252017947	95.2765426698222	86.3450993968757	104.130844896145	117.520840625472	100.837820567938	117.160856536577	106.61370145895	102.505019556323	84.2670773122148
ENSSSAG00000000463	290.20127173009	316.285961868695	346.367965563196	283.501017537849	308.580899042922	317.764685603094	298.555534845214	316.296519304891	285.05397180848	330.778610508034	323.337068233285	292.886395336161	323.613281039513	317.482651713839	305.579516517035	299.679106748369	283.100784135819	284.304577707275	322.47348132853	318.01036422005	308.845057388891	340.020291913382	312.183745200956	370.745219341029	335.82803203488	268.616311583758	266.980036128777	303.270991937429	303.669968920906	343.303567824411	289.324227210045	299.661122553849	317.840981249886	333.176512544967	330.988025303402	305.068227247208	309.762964284192	289.605656576271	306.757765253911	333.765644471965	262.266612080371	307.004797855558	272.612211919122	306.90694350393	296.339717587409	314.029508913611	334.917789431651	327.143679435074	291.104448896742
ENSSSAG00000000465	11.7016641826649	8.57724642355783	8.08191919647457	14.5634084351635	11.0536441448211	12.7105874241237	6.09297009888191	10.4994695204943	7.42328051584582	4.15203276788327	1.88534733663723	5.74287049678747	5.57953932826747	11.0566097611785	5.88911273801566	10.4539223284315	6.04916205418416	13.1401275410925	7.49938328671001	7.6398886299111	5.06303372768674	9.51710740724479	20.9519292081178	9.98416210074583	5.02736574902516	12.9453644136751	8.37584427070674	9.99794478914601	26.0288544789348	10.1469034824949	13.6007115355149	9.89447102772143	2.65975716527101	8.32941281362417	10.9417529025918	19.7526190303947	18.6604195351923	6.318668870755	7.25663530708177	7.10139669089288	14.3427053481453	11.9923749162327	7.0200569592907	9.30021040921001	10.2895735273406	6.7223442275085	4.30762430137171	6.54287358870149	10.9437762743136
ENSSSAG00000000467	214.140454542768	167.256305259378	173.183982781598	177.673582908994	188.833087474027	182.18508641244	152.324252472048	160.116910187538	204.882542237345	239.433889614602	170.623933965669	229.714819871499	160.690732654103	210.075585462391	188.451607616501	230.857451419529	206.881342253098	212.631154755861	163.736535093169	219.646798109944	251.885927952415	192.072531309849	171.805819506566	248.272830905213	172.941381766465	215.216683377348	171.704807549488	241.616999071029	217.991656261079	214.776123712809	276.959943995941	260.083238442963	211.450694639046	206.847084871667	210.628743374892	223.863015677807	234.188265166663	242.215640045608	227.594470994837	224.581670349487	229.483285570325	122.322224145574	173.161404995837	259.560417784316	203.733555841344	211.273675721696	204.612154315156	261.714943548059	192.610462427919
ENSSSAG00000000468	138.079637355446	102.926957082694	105.064949554169	163.110174473831	138.170551810264	152.527049089485	98.1645182597641	118.119032105561	127.680424872548	113.488895655476	97.0953878368173	134.957456674505	97.0839843118539	135.838348494478	134.795247114581	110.637344642567	97.9964252777835	80.0353222957454	174.985610023234	125.103176314794	115.184017304873	106.418564644646	96.3788743573421	95.84795616716	122.667724276214	100.326574205982	95.2752285792892	91.6478272338384	105.199953519028	135.292046433265	89.0228391415523	124.387635777069	97.081136532392	104.811777904771	79.3277085437906	133.87886231712	115.694601118192	117.948485587427	105.551059012098	130.488164195157	104.496853250773	139.1115490283	98.2807974300698	120.90273531973	69.969099985916	105.636837860848	146.459226246638	85.0573566531193	93.0220983316657
ENSSSAG00000000469	52.6574888219921	73.9787504031863	102.755829783748	69.9043604887847	73.6909609654739	63.5529371206187	70.4076544759688	81.3708887838309	54.9322758172591	65.0485133635046	50.9043780892052	44.5072463501029	60.2590247452886	63.1806272067341	48.4215936236843	52.2696116421574	83.4784363477415	83.6189934433161	87.4928050116168	78.3088584565888	56.9591294364758	59.6982191908991	25.1423150497414	60.5705834111914	55.3010232392767	85.7630392405975	70.147695767169	54.988696340303	58.5649225776033	147.130100496176	90.2592674629628	52.2993468608133	49.2055075575138	51.3647123506824	43.7670116103673	57.0631216433625	80.2398040013267	67.3991346213867	61.3515530507822	52.372800595335	52.2484266253864	69.5557745141498	50.31040820825	87.9292620507128	46.3030808730326	65.3027724957969	63.5374584452328	74.1525673386168	94.116475959097
ENSSSAG00000000470	5.85083209133246	3.21646740883419	4.61823954084261	6.79625726974295	0.921137012068424	7.06143745784652	0	1.31243369006179	4.45396830950749	2.76802184525552	0.942673668318614	2.87143524839373	1.11590786565349	9.47709408101012	2.61738343911807	0	3.6294972325105	0	0	0	1.26575843192168	0	10.4759646040589	1.99683242014917	2.01094629961006	3.23634110341877	2.09396106767669	1.66632413152433	0	3.38230116083164	1.23642832141045	4.24048758330919	2.65975716527101	1.38823546893736	0	4.38947089564327	0.933020976759613	2.10622295691833	0.659694118825615	4.43837293180805	1.02447895343895	11.9923749162327	3.51002847964535	1.69094734712909	5.14478676367029	3.84133955857629	4.30762430137171	4.36191572580099	1.09437762743136
ENSSSAG00000000471	292.541604566623	219.791939603669	326.740447514615	344.667332965536	335.293872392906	225.965998651089	288.40058468041	321.546254065138	299.900532840171	226.977791310952	326.165089238241	226.843384623105	305.758755189057	274.835728349293	314.740358553948	263.090378598859	249.225476632388	304.612047543509	301.225228682852	290.315767936622	351.880844074228	277.726497975052	276.565465547156	288.875090114913	283.543428245019	310.688745928202	359.114323106552	226.62008188731	287.401934871572	289.186749251105	332.599218459411	267.150717748479	255.336687866017	298.470625821533	270.808384339147	230.447222021272	267.777020330009	294.871213968567	303.459294659783	248.548884181251	329.882223007342	299.809372905818	325.262639113802	325.50736432235	252.094551419844	351.48256960973	242.303866952159	261.714943548059	295.481959406467
ENSSSAG00000000472	44.4663238941267	33.2368298912866	33.4822366711089	52.4282703665885	37.7666174948054	57.9037871543415	38.5888106262521	28.8735411813593	63.8402124362741	23.5281856846719	31.1082310545143	44.5072463501029	49.0999460887537	18.9541881620202	41.8781350258891	27.8771262091506	27.8261454492472	29.8639262297558	23.7480470745817	29.6045684409055	32.9097192299638	33.7424717165952	54.4750159411064	19.9683242014917	44.2408185914214	33.9815815858971	32.4563965489886	29.993834367438	37.9587461151132	50.7345174124745	28.4378513924403	49.4723551386072	34.5768431485232	34.0117689889654	73.8568320924947	48.284179852076	34.5217761401057	21.0622295691833	39.5816471295369	44.3837293180805	34.8322844169243	33.5786497654516	40.9503322625291	32.1279995954528	31.8976779347558	30.7307164686103	25.8457458082303	54.5239465725124	35.0200840778035
ENSSSAG00000000473	88.9326477882534	73.9787504031863	83.128311735167	60.195421532009	50.6625356637633	100.272411901421	88.6865647726145	69.5589855732748	105.410583325011	69.8925515927018	43.3629887426562	99.0645160695838	74.7658269987841	99.5094878506062	96.8431872473686	55.7542524183013	48.3932964334733	57.338738361131	72.4940384381968	55.3891925668555	75.945505915301	67.4849434331903	71.2365593076007	63.8986374447733	65.355754737327	80.9085275854693	58.6309098949472	54.988696340303	77.0020278335154	81.1752278599593	76.6585559274478	70.6747930551531	62.5042933838688	74.9647153226176	125.830158379806	87.7894179128655	78.3737620478075	72.6646920136825	66.6291060013872	57.6988481135046	37.9057212772411	62.3603495644102	60.840493647186	50.7284204138728	62.7663985167776	50.8977491511358	74.3065191986621	67.6096937499154	82.0783220573521
ENSSSAG00000000474	91.2729806247864	83.6281526296889	79.664632079535	99.0311773591116	97.640523279253	81.9126745110197	85.3015813843468	76.1211540235837	97.9873028091649	104.492824658396	98.0380615051359	87.5787750760089	82.5771820583585	102.668519210943	85.7193076311168	120.220106776962	102.835754921131	102.73190623036	89.3676508332943	111.73337121245	103.792191417578	95.1710740724479	102.664453119777	80.5389076126831	81.4433251342075	97.0902331025632	96.3222091131275	94.9804754968871	104.115417915739	99.7778842445333	124.879260462455	91.877230971699	85.1122292886725	104.117660170302	95.7403378976784	79.0104761215789	105.431370373836	89.5144756690292	89.7184001602837	92.3181569816074	108.594769064529	100.735949296355	83.0706740182733	111.60252491052	93.6351190987993	88.3508098472546	94.7677346301777	109.047893145025	97.3996088413911
ENSSSAG00000000475	88.9326477882534	79.33952941791	80.8191919647457	79.6132994455603	105.930756387869	91.7986869520048	85.3015813843468	98.4325267546341	92.0486783964882	111.412879271534	98.9807351734545	86.143057451812	107.127155102735	90.0323937695961	77.8671573137626	88.8583397916676	99.2062576886203	97.9536780335989	72.4940384381968	75.4439002203721	82.2742980749095	84.7887750827263	92.1884885157185	69.8891347052208	70.3831204863522	92.2357214474351	102.604092316158	99.9794478914601	104.115417915739	77.7929266991276	66.7671293561642	87.6367433883898	62.5042933838688	94.4000118877406	101.211214348974	98.7630951519736	80.2398040013267	91.6206986259475	90.3780942791093	64.8002448043975	99.374458483578	81.5481494303826	72.5405885793372	67.6378938851637	94.6640764515334	108.51784252978	85.0755799520914	56.7049044354129	110.532140370567
ENSSSAG00000000476	11.7016641826649	5.36077901472365	13.8547186225278	14.5634084351635	12.8959181689579	18.359737390401	4.73897674357482	3.93730107018537	20.7851854443683	4.84403822919715	16.9681260297351	15.7928938661655	11.1590786565349	30.0107979231987	5.23476687823614	18.2943640747551	26.6163130384103	13.1401275410925	8.74928050116168	18.1447354960389	10.1260674553735	11.2474905721984	10.4759646040589	4.65927564701472	1.00547314980503	32.3634110341877	8.37584427070674	11.6642689206703	10.8453560328895	11.8380540629107	0	2.82699172220612	14.6286644089906	3.47058867234341	10.9417529025918	13.1684126869298	17.7273985584327	14.7435606984283	1.97908235647685	21.3041900726786	14.3427053481453	38.3755997319447	16.3801329050116	10.9911577563391	13.3764455855428	24.0083722411018	16.1535911301439	10.9047893145025	35.0200840778035
ENSSSAG00000000477	1.17016641826649	5.36077901472365	2.3091197704213	7.76715116542052	1.84227402413685	2.82457498313861	4.06198006592127	7.87460214037073	4.45396830950749	6.22804915182491	4.71336834159307	1.43571762419687	0	3.15903136033671	3.92607515867711	2.61348058210787	0	8.36189934433161	2.49979442890334	2.86495823621666	1.26575843192168	5.19114949486079	8.38077168324714	6.65610806716389	1.00547314980503	12.9453644136751	4.18792213535337	3.33264826304867	5.42267801644475	1.69115058041582	4.9457132856418	5.65398344441225	2.65975716527101	2.77647093787472	2.73543822564795	4.38947089564327	0.933020976759613	0	5.93724706943054	6.21372210453127	8.19583162751159	14.3908498994793	3.51002847964535	3.38189469425818	1.02895735273406	1.92066977928814	4.30762430137171	4.36191572580099	4.37751050972544
ENSSSAG00000000478	1119.84926228103	1052.85699849172	1085.28629209801	1110.70261665513	1193.79356764068	1039.44359379501	1156.98732210991	1011.88637503764	1031.83599170257	1043.54423566133	1171.74336972004	1092.58111201382	1004.31707908814	1123.0356485997	1075.09024761775	1178.67974253065	1011.41989545959	1144.38565312424	1128.03223604263	1150.75822488036	1232.84871269172	1010.5437683329	1022.45414535615	1020.38136669622	1105.01499163573	1006.50208316324	1096.18861892874	1108.10554746368	1129.0015630238	1053.58681159905	1053.4369298417	1054.46791238288	990.759544063453	1085.60013670902	943.726187848544	1016.16251234142	1016.99286466798	1112.08572125288	1077.28049604223	1010.17367927951	1288.7945234262	985.77321811433	945.367670517814	1099.11577563391	1045.4206703778	1062.13038794634	1071.52154496621	1177.71724596627	1093.28324980393
ENSSSAG00000000479	14.0419970191979	9.64940222650256	8.08191919647457	15.534302330841	5.52682207241055	5.64914996627722	4.73897674357482	2.62486738012358	4.45396830950749	1.38401092262776	4.71336834159307	10.0500233693781	12.2749865221884	9.47709408101012	9.16084203691324	12.1962427165034	8.46882687585783	5.97278524595115	5.62453746503251	11.4598329448667	6.32879215960842	6.05634107733759	2.09519292081178	8.65294048731306	4.02189259922012	8.09085275854694	8.37584427070674	4.998972394573	1.08453560328895	3.38230116083164	4.9457132856418	7.06747930551531	3.98963574790652	7.63529507915549	0	4.38947089564327	7.46416781407691	8.42489182767333	8.576023544733	6.21372210453127	10.2447895343895	9.59389993298618	4.68003797286046	11.8366314299036	1.02895735273406	6.7223442275085	3.23071822602879	10.9047893145025	7.66064339201952
ENSSSAG00000000480	0	0	0	0	0	0	0	0	0	0	0	0	0	0	0	0	0	0	0	0	0	1.7303831649536	2.09519292081178	0	0	0	1.04698053383834	0	0	0	0	0	0	0	0	2.19473544782164	0	0	0.659694118825615	0	0	0	0	0	0	0	0	0	0
ENSSSAG00000000481	5354.68152998747	5686.71437881884	5943.67428906444	5076.80418049799	6245.30894182392	5269.24463104508	5512.10694945517	5676.27570951724	5359.60853244068	5758.17744359279	6337.59507210604	5360.9696087511	6005.8161329471	5315.07026376651	5592.03971767576	5988.35517380317	5334.1510993796	6257.08982365843	5933.88702560929	6198.81463709412	6304.74274940191	5949.05732111047	5789.01804020296	6058.38956273257	5813.64575217269	5713.76021808585	6659.8431757457	5845.46505338737	6300.06731950551	5332.19778005107	5617.09386416767	5395.31370183039	5925.93896422382	6137.38900817208	5213.745258085	5464.89126507588	6431.31359280401	5879.52138423753	6066.54711672036	5251.48285291528	6447.0460539913	5463.72601183563	5945.98824451922	6190.55823783961	5342.34657539523	6588.85767784798	5651.60308339969	5131.79385140487	6622.07902358716
ENSSSAG00000000482	170.844297066908	147.957500806373	159.32926415907	206.800399779321	196.202183570574	187.834236378718	146.231282373166	167.991512327909	191.520637308822	188.917490938689	186.649386327086	173.721832527821	230.992928190273	165.849146417677	140.684359852596	250.894135882356	177.845364393014	169.627100985013	161.861689271491	213.916881637511	201.255590675548	161.790825923161	150.853890298449	181.046139426858	156.853811369585	153.726202412392	158.09406060959	161.63344075786	223.414334277524	158.968154559087	168.154251711821	219.091858470975	136.977494011457	170.058844944827	224.305934503132	164.605158586623	219.259929538509	152.701164376579	164.923529706404	167.770496822344	202.846832780912	249.441398257641	159.121291077256	178.394945122119	202.704598488609	225.678699066357	213.2274029179	215.914828427149	205.742993957096
ENSSSAG00000000483	500.831227018059	523.212031837028	559.961544327166	482.53426615175	648.480456496171	495.712909540826	588.987109558585	555.159450896136	562.684663101113	653.253155480302	615.565905412055	627.408601774031	737.615099196959	461.218578609159	626.863333668778	605.45633485499	579.509724790843	636.698907218393	651.821397336545	590.181396660632	632.879215960842	650.624070022553	504.94149391564	585.737509910422	558.037598141792	548.559817029482	676.349424859569	594.877714954187	683.257430072038	612.196510110526	619.450589026635	534.301435496957	606.424633681791	663.576554152059	536.145892226999	460.894444042544	700.69875354647	564.467752454113	676.186471796256	576.100806548685	662.837882875	609.212645744623	628.295097856517	645.941886603313	524.76824989437	693.36179032302	539.529943746807	538.696592136422	644.588422557071
ENSSSAG00000000484	60.8486537498576	53.6077901472365	69.2735931126391	67.9625726974296	56.1893577361739	70.6143745784652	63.6376876994333	60.3719497428423	68.2941807457816	47.0563713693438	65.987156782303	60.3001402162684	50.2158539544072	75.8167526480809	42.5324808856686	80.146737851308	88.3177659910888	75.2570940989845	53.1206316141959	68.7589976691999	63.2879215960842	60.5634107733759	69.1413663867889	72.5515779320864	65.355754737327	51.7814576547004	80.6175011055524	63.3203169979247	63.987600594048	47.3522162516429	60.584987749112	62.1938178885347	63.8341719665043	71.4941266502742	76.5922703181427	57.0631216433625	64.3784473964133	66.3460231429275	66.6291060013872	63.9125702180359	74.7869636010433	55.1649246146706	66.6905411132616	65.9469465380346	60.7084838113094	75.8664562818817	48.4607733904318	43.6191572580099	58.0020142538621
ENSSSAG00000000485	318.285265768486	376.3266868336	319.813088203351	360.201635296377	351.874338610138	289.518935771708	312.095468398285	300.54731502415	302.86984504651	349.462757963509	335.591825921427	305.807853953933	400.610923769604	260.620087227778	279.405682125854	371.985402853354	292.779443422514	305.806604592699	346.221528403112	356.209807369605	334.160226027325	340.020291913382	284.946237230403	355.436170786552	350.910129281956	237.87107110128	318.282082286856	248.282295597126	425.137956489268	333.156664341916	325.180648530948	327.93103977591	327.150131328335	350.529455906684	344.665216431642	344.573465307997	397.466936099595	288.552545097812	322.590424105726	300.921684776586	340.127012541731	318.997172771791	297.18241127664	359.326311264932	340.584883754973	378.371946519764	289.687734267248	298.791227217368	335.973931621428
ENSSSAG00000000486	197.758124687037	239.090744056675	191.656940944968	199.033248613901	203.571279667122	240.088873566782	237.625833856395	230.988329450875	236.060320403897	225.593780388325	229.069701401423	180.900420648805	261.122440562917	238.506867705421	221.823246465256	206.464965986522	211.720671896446	181.572671476915	218.732012529042	233.016603212289	194.926798515939	240.52325992855	236.756800051732	167.068312485814	192.045371612761	231.398388894442	195.78535982777	196.626247519871	233.175154707124	241.834532999462	176.809249961694	185.167957804501	212.780573221681	181.164728696326	254.39575498526	239.226163812558	198.733468049798	244.321863002527	267.176118124374	273.403772599376	162.892153596793	220.659698458682	234.001898643023	189.386102878458	247.978722008908	230.480373514577	221.842651520643	248.629196370656	246.234966172056
ENSSSAG00000000487	314.774766513686	366.677284607097	400.632280168096	401.950072810512	324.240228248085	392.615922656267	398.751043137938	358.294397386868	357.802120863769	375.066960032122	320.509047228329	346.007947431445	345.931438352583	368.027153479226	350.729380841821	367.629601883174	376.257879770255	367.923571150591	349.971220046467	419.238888566372	326.565675435795	391.066595279513	375.039532825309	386.054267895506	389.118108974547	457.942266133757	358.067342572713	378.255577856024	383.925603564288	414.331892201875	364.746354816082	377.403394914517	336.459281406783	355.388280047965	336.458901754698	399.441851503538	376.940474610884	350.686122326903	308.077153491562	385.250770480939	274.560359521638	374.162097386461	341.642772018814	340.725890446512	374.540476395197	355.323909168307	384.455468897425	383.848583870487	342.540197386016
ENSSSAG00000000488	99.4641455526518	75.050906206131	78.5100721943244	106.798328524532	98.5616602913214	91.7986869520048	84.6245847066932	104.994695204943	90.564022293319	113.488895655476	97.0953878368173	87.5787750760089	94.8521685805469	77.3962683282493	95.5344955278096	88.8583397916676	94.366928045273	93.1754498368379	114.990543729553	94.5436217951499	102.526432985656	96.0362656549247	115.235610644648	91.1886805201453	88.4816371828427	84.1448686888881	94.2282480454508	78.3172341816437	101.946346709161	94.7044325032858	72.9492709632165	73.5017847773592	83.782350706037	120.776485797551	73.8568320924947	72.426269778114	82.105845954846	86.3551412336517	98.2944237050167	94.0935061543307	130.108827086746	129.517649095313	85.4106930047035	87.9292620507128	99.8088632152037	104.676502971204	110.921325760322	78.5144830644178	78.795189175058
ENSSSAG00000000489	14.0419970191979	16.0823370441709	19.6275180485811	22.330559600584	23.0284253017106	28.2457498313861	34.5268305603308	20.9989390409886	19.3005293411991	26.2962075299274	25.4521890446026	17.2286114903624	32.3613281039513	28.4312822430303	18.976029933606	22.6501650449349	29.035977860084	15.529241639473	12.4989721445167	14.3247911810833	21.5178933426686	18.1690232320128	12.5711575248707	17.3058809746261	15.0820972470755	17.7998760688033	26.1745133459586	18.3295654467677	26.0288544789348	18.602656384574	12.3642832141045	25.4429254998551	17.2884215742616	18.0470610961857	30.0898204821275	4.38947089564327	20.5264614887115	32.6464558322342	20.4505176835941	16.8658171408706	16.3916632550232	16.7893248827258	25.7402088507326	17.7549471448555	27.7818485238196	13.444688455017	22.6150275822015	43.6191572580099	22.9819301760586
ENSSSAG00000000490	2.34033283653298	1.07215580294473	0	2.91268168703269	0	0	0	0	0	0	2.82802100495584	0	0	0	0	0.871160194035957	1.20983241083683	0	3.12474303612917	0	0	0.865191582476799	0	1.33122161343278	0	0	1.04698053383834	1.66632413152433	0	0	1.23642832141045	4.24048758330919	0	3.47058867234341	0	0	0.933020976759613	1.05311147845917	0.659694118825615	0.88767458636161	1.02447895343895	0	1.17000949321512	1.69094734712909	0	0	0	0	0
ENSSSAG00000000491	328.816763532884	361.316505592374	317.503968432929	262.141351832943	292.921569837759	290.931223263277	289.077581358064	320.233820375076	310.293125562355	415.895282249641	330.878457579834	304.372136329736	338.120083293009	293.789916511314	365.77933561675	298.807946554333	365.369388072724	283.110020658085	273.727489964915	299.865628724011	374.664495848818	330.503184506137	324.754902725827	299.524863022375	300.636471791704	281.561675997433	398.899583392409	266.611861043894	405.616315630067	289.186749251105	244.812807639269	343.479494248044	300.552559675625	355.388280047965	259.866631436556	272.147195529883	267.777020330009	289.605656576271	369.428706542345	337.316342817412	326.808786147025	335.786497654516	317.072572661296	345.798732487899	302.513461703813	362.046253395815	269.226518835732	348.953258064079	424.618519443368
ENSSSAG00000000492	207.119456033169	239.090744056675	206.666219452707	229.130959379905	202.650142655053	211.843123735396	230.178870402206	232.300763140937	231.60635209439	214.521693007302	207.388207030095	231.150537495696	239.920191115501	219.552679543401	225.094975764154	201.238004822306	233.497655291509	218.603940001812	180.610147488266	195.772146141472	251.885927952415	287.243605382297	182.281784110625	288.209479308196	245.335448552428	192.562295653417	248.134386519687	229.952730150358	219.076191864368	208.011521391146	207.719957996955	203.543403998841	222.08972330013	199.211789792511	265.337507887851	239.226163812558	236.054307120182	217.994076041048	223.636306281884	224.581670349487	219.238496035935	215.862748492189	257.402088507326	196.149892266975	219.167916132354	232.401043293865	255.226739856274	250.810154233557	258.273120073801
ENSSSAG00000000493	84.2519821151874	80.4116852208547	70.4281529978498	83.4968750282706	82.9023310861582	83.324962002589	88.0095680949609	98.4325267546341	100.956615015503	76.8126062058406	70.7005251238961	74.6573164582371	59.1431168796352	78.9757840084176	78.5215031735421	86.2448592095597	84.6882687585783	99.1482350827891	99.9917771561335	86.9037331652388	89.8688486664396	77.8672424229119	98.4740672781539	80.5389076126831	89.4871103326478	108.417426964529	72.2416568348456	68.3192893924977	94.3545974861386	91.3221313424542	89.0228391415523	62.1938178885347	78.4628363754949	86.0705990741165	90.2694614463825	85.5946824650438	94.2351186527209	101.09870193208	85.1005413285044	90.5428078088842	86.0562320888717	127.119174112067	91.2607404707791	88.7747357242773	88.490332335129	67.223442275085	94.7677346301777	78.5144830644178	72.2289234104698
ENSSSAG00000000494	1458.02735716005	1402.37979025171	1483.60945249569	1225.26809634509	1607.3840860594	1430.64722895971	1322.17451145737	1532.92254999217	1477.23282265332	1458.74751244966	1664.76169825067	1292.14586177718	1526.56196021398	1399.45089262916	1508.92155265157	1501.88017451799	1355.01230013725	1531.42213706187	1612.99235524988	1435.34407634455	1529.03618576139	1350.56406024628	1470.82543040987	1555.5324552962	1330.24097719206	1281.59107695383	1453.20898096762	1353.05519479776	1813.34352869912	1337.70010910891	1418.18328465778	1501.13260449145	1397.70239034992	1467.36489066679	1490.81383297813	1380.48859667981	1613.19326881737	1325.86735138009	1401.19030838561	1287.12815022433	1647.36215712983	1177.65121677405	1441.45169564102	1373.89471954239	1418.93218942027	1416.49396222501	1371.97833998689	1201.70778245817	1385.4820763281
ENSSSAG00000000495	66.6994858411901	62.1850365707943	54.2643146049007	38.8357558271026	70.0064129172003	60.7283621374801	60.2527043111656	77.4335877136455	41.5703708887366	60.2044751343075	91.4393458269056	44.5072463501029	46.8681303574467	67.9191742472392	48.4215936236843	47.9138106719776	44.7637992009628	80.0353222957454	90.6175480477459	52.5242343306388	55.6933710045541	62.2937939383295	52.3798230202946	48.5895888902964	53.2900769396666	51.7814576547004	64.9127930979772	64.9866411294491	66.1566718006259	55.807969153722	51.9299894992389	57.9533303052255	67.8238077144109	38.1764753957775	60.179640964255	68.0367988824707	62.5124054428941	67.3991346213867	33.6444000601064	54.1481497680582	48.1505108116306	55.1649246146706	58.5004746607558	67.6378938851637	51.4478676367029	68.1837771647291	64.6143645205757	45.8001151209104	77.7008115476266
ENSSSAG00000000496	408.388079975006	512.490473807581	484.915151788474	439.814934741937	475.306698227307	464.642584726301	466.450710903293	426.540949270081	421.642333300043	384.063031029203	436.457908431518	390.515193781548	408.422278829179	434.366812046297	458.696447705442	392.022087316181	444.008494777118	443.180665249575	458.087329096536	425.923791117544	410.105731942626	449.034431305459	398.086654954239	468.590007928338	519.829618449201	454.705925030338	404.1344860616	446.574867248522	385.010139167577	446.463753229776	393.184206208523	432.529733497537	421.571510695456	450.482409670174	495.11431884228	423.583941429576	473.974656193884	358.057902676117	432.759341949604	449.163340698975	539.900408462326	354.974297520489	483.213920697843	454.864836377726	384.830049922538	394.697639643714	394.147623575512	410.020078225293	410.39161028676
ENSSSAG00000000497	0	0	2.3091197704213	0	1.84227402413685	0	1.35399335530709	0	0	0	0.942673668318614	0	0	0	0	0	0	1.19455704919023	0	0	1.26575843192168	0	0	0.665610806716389	1.00547314980503	0	0	0	1.08453560328895	0	0	0	0	0	2.73543822564795	0	0	0	0	0	0	0	0	0	0	0.960334889644072	3.23071822602879	2.1809578629005	0
ENSSSAG00000000498	101.804478389185	112.576359309197	115.455988521065	103.885646837499	107.773030412006	117.219861800252	107.642471746914	99.7449604446959	127.680424872548	113.488895655476	118.776882208145	110.550257063159	118.28623375927	129.520285773805	96.8431872473686	114.993145612746	120.983241083683	124.233933115784	119.365183980134	93.588635716411	108.855225145265	121.126821546752	106.854838961401	103.835285847757	110.602046478553	134.308155791879	132.96652779747	113.310040943655	110.622631535473	109.924787727028	124.879260462455	128.628123360379	131.657979680915	118.000014859676	106.68209080027	160.215687690979	101.699286466798	123.214042979723	106.87044724975	120.723743745179	123.961953366113	160.697823877519	134.551091719738	105.684209195568	114.21426615348	105.636837860848	104.459889308264	78.5144830644178	110.532140370567
ENSSSAG00000000499	246.90511425423	244.451523071398	232.066536927341	279.617441955139	239.49562313779	264.09776092346	285.015601292143	251.987268491863	313.262437768694	267.114108067157	270.547342807442	274.222066221602	236.572467518541	356.970543718048	281.368719705193	240.440213553924	266.163130384103	252.051537379139	241.855110996398	258.801227338239	297.453231501596	274.265731645145	247.232764655791	270.90359833357	240.308082803402	288.034358204271	252.322308655041	293.273047148283	231.006083500546	279.03984576861	264.595660781836	282.699172220612	275.28486660555	242.941207064038	298.162766595627	324.820846277602	273.375146190567	282.233876227057	250.683765153734	332.877969885604	253.04630149942	275.824623073353	226.981841683733	258.714944110751	286.050144060068	238.16305263173	251.996021630245	270.438774999661	254.989987191507
ENSSSAG00000000500	283.180273220491	346.306324351148	330.204127170247	214.567550944742	274.49882959639	254.211748482475	293.139561423985	341.232759416065	222.698415475375	274.72616814161	267.719321802486	246.943431361861	253.311085503343	320.641683074176	308.851245815932	306.648388300657	257.694303508245	265.191664920231	336.222350687499	268.351088125627	263.27775383971	275.996114810099	253.518343418226	286.212646888047	301.641944941509	309.070575376493	271.167958264131	254.947592123223	232.090619103835	285.804448090273	294.269940495687	260.083238442963	311.191588336709	289.44709527344	292.691890144331	300.678756351564	264.97795739973	312.774109102373	309.396541729214	289.381915153885	313.490559752318	263.83224815712	250.382031548035	250.260207375106	237.689148481567	301.545155348239	335.994695506994	283.524522177064	300.953847543624
ENSSSAG00000000501	4.68066567306597	3.21646740883419	3.46367965563196	0	3.6845480482737	4.23686247470791	3.38498338826773	2.62486738012358	4.45396830950749	10.3800819197082	2.82802100495584	4.3071528725906	3.34772359696048	1.57951568016835	0.654345859779518	4.35580097017979	2.41966482167367	3.58367114757069	0	5.72991647243333	3.79727529576505	5.19114949486079	4.19038584162357	3.99366484029833	2.01094629961006	1.61817055170939	1.04698053383834	9.99794478914601	1.08453560328895	5.07345174124745	7.41856992846269	1.41349586110306	2.65975716527101	2.77647093787472	2.73543822564795	4.38947089564327	0.933020976759613	5.26555739229583	1.97908235647685	6.21372210453127	5.12239476719474	2.39847498324655	3.51002847964535	5.91831571495182	3.08687205820217	1.92066977928814	2.15381215068586	2.1809578629005	5.4718881371568
ENSSSAG00000000502	19.8928291105304	30.0203624824524	35.7913564415302	51.4573764709109	37.7666174948054	18.359737390401	31.8188438497166	38.0605770117919	25.2391537538758	24.2201911459858	21.6814943713281	24.4071996113467	22.3181573130699	26.851766562862	34.0259847085349	33.9752475674023	20.5671509842262	39.4203826232776	31.8723789685175	27.6945962834277	27.8466855022771	24.2253643093504	35.6182796538003	33.9461511425358	35.1915602431761	30.7452404824784	40.8322408196954	24.994861972865	29.2824612888016	25.3672587062373	18.5464248211567	35.3373965275765	11.9689072437196	40.2588285991835	51.9733262873111	26.3368253738596	32.6557341865865	18.956006612265	31.0056235848039	28.4055867635715	34.8322844169243	19.1877998659724	39.780322769314	43.9646310253564	23.6660191128833	24.0083722411018	23.6919336575444	13.085747177403	30.6425735680781
ENSSSAG00000000504	44.4663238941267	62.1850365707943	58.8825541457433	35.9230741400699	53.4259466999686	35.3071872892326	34.5268305603308	36.7481433217301	17.81587323803	51.208404137227	32.9935783911515	53.1215520952841	35.7090517009118	34.7493449637038	48.4215936236843	40.94452911969	26.6163130384103	31.058483278946	56.2453746503251	51.5692482518999	39.2385113895722	32.0120885516416	56.5702088619182	25.9588214619392	41.2243991420063	33.9815815858971	30.3624354813119	66.6529652609734	29.2824612888016	37.205312769148	55.6392744634702	46.645363416401	43.8859932269717	33.3176512544967	46.5024498360152	37.3105026129678	32.6557341865865	34.7526787891525	34.9637882977576	36.394658040826	31.7588475566074	23.9847498324655	37.4403037828837	43.9646310253564	34.984549992958	46.0960747029154	63.5374584452328	34.8953258064079	33.9257064503722
ENSSSAG00000000505	1.17016641826649	0	0	0	0	0	0	0	2.96931220633833	0	0	0	0	1.57951568016835	0	0	1.20983241083683	0	0	0	0	0	0	0	0	0	0	0	0	0	1.23642832141045	0	0	0.694117734468681	0	0	0.933020976759613	0	0	0	0	0	0	0.845473673564546	0	0	2.15381215068586	0	2.18875525486272
ENSSSAG00000000506	1194.73991305009	880.239914217623	895.938470923466	1162.15999312605	794.020104402982	1215.97953024117	1103.50458457528	975.138231715909	1192.17885084484	1005.48393528907	947.387036660207	993.516595944232	865.944503747111	1284.14624797687	1003.76654890178	1012.28814546978	1253.38637762696	1032.09729050036	974.919827272301	1070.53939426629	842.995115659842	1075.43313701866	1219.40227991246	920.539745688766	1049.71396839645	1391.62667447007	1000.91339034946	1088.10965788539	867.628482631159	1242.99567660563	976.778373914255	1219.84692813194	1054.59371602996	925.953057781221	1075.02722267965	1176.3782000324	840.651900060412	1079.43926542065	967.771272317178	1338.61327623331	849.293052400889	1275.98869108716	918.457452173866	944.394093371598	1210.05384681525	952.652210526919	992.90740146618	1295.48897056289	957.580424002441
ENSSSAG00000000507	0	0	1.15455988521065	0	0	0	0	0	0	0	0	0	0	0	0.654345859779518	0	0	3.58367114757069	0	0	0	0	0	0	0	1.61817055170939	0	0	0	0	2.4728566428209	0	0	1.38823546893736	0	0	0	0	0	0	0	0	0	0	0	0	0	0	0
ENSSSAG00000000508	312.434433677153	358.10003818354	367.150043496987	312.627834408176	375.823900923917	365.78246031645	384.534112907214	320.233820375076	282.084659602141	346.002730656939	354.445299287799	343.136512183051	360.438240606078	326.959745794849	329.790313328877	360.660320330886	281.890951724982	336.865087871645	354.345860297048	341.885016188522	336.691742891168	351.26778248558	349.897217775568	349.445673526104	304.658364390924	354.379350824356	358.067342572713	298.272019542856	426.222492092557	388.964633495638	348.672786637747	333.585023220323	352.417824398409	350.529455906684	396.638542718953	254.58931194731	395.600894146076	287.499433619353	350.297577096402	293.820288085693	339.102533588292	263.83224815712	355.682885937395	349.180627182158	329.266352874899	362.046253395815	317.687292226164	294.429311491567	317.369511955095
ENSSSAG00000000509	1197.08024588662	1374.50373937514	1398.1720209901	1310.70675916471	1511.58583680428	1206.09351780019	1243.64289684956	1362.30617028414	1395.57673697901	1427.60726669053	1566.72363674554	1429.97475370008	1590.16870855623	1160.94402492374	1475.54991380281	1352.91178133784	1302.98950647127	1599.51188886572	1489.87747962639	1278.72635943137	1497.39222496335	1543.50178313861	1313.68596134899	1542.22023916187	1485.08384226203	1334.99070516024	1466.81972790752	1333.05930521947	1687.5373987176	1256.52488124895	1509.67898044216	1323.03212599247	1424.29996200263	1402.11782362674	1414.22156265999	1277.33603063219	1681.30380012082	1378.52292530305	1522.57402624952	1193.92231865637	1752.88348933404	1218.42529148925	1565.47270192183	1428.85050832408	1143.17161888754	1509.64644652048	1366.59380961018	1214.79352963558	1520.09052450216
ENSSSAG00000000510	175.524962739974	186.555109712383	185.884141518915	176.702689013317	181.46399137748	210.430836243826	219.346923559749	186.365583988774	179.643388483469	206.217627471536	164.025218287439	172.286114903624	174.081627041945	176.905756178856	192.377682775178	174.232038807191	164.537207873809	229.354953444524	221.231806957945	173.807466330478	197.458315379783	189.476956562419	159.234661981696	195.689577174618	208.132942009641	145.635349653845	160.188021677266	193.293599256823	184.371052559121	182.644262684908	212.665671282597	187.994949526707	186.183001568971	182.552964165263	180.538922892765	188.747248512661	200.599510003317	165.338502118089	182.07557679587	170.433520581429	152.647364062403	158.299348894272	170.821386009407	175.013050427861	156.401517615577	168.058605687713	199.227623938442	224.638659878751	192.610462427919
ENSSSAG00000000511	754.757339781887	748.364750455421	907.484069775573	800.987463933991	881.528120549482	706.143745784652	747.404332129515	804.521852007876	772.021173647966	850.474711954757	817.298070432238	729.344553092008	860.364964418844	627.067725026836	802.228024089688	722.191800855808	779.13207257892	935.33816951595	1051.78850596108	919.651593825549	850.589666251372	947.384782812095	683.032892184642	974.454221032793	947.155707116339	789.667229234181	997.772448747941	891.483410365519	960.898544514009	668.004479264248	916.193386165143	746.325814662417	937.564400758032	940.529530205063	678.388679960692	899.841533606871	933.020976759613	935.16299287174	970.41004879248	747.422001716476	892.321168445324	741.128769823183	859.95697751311	962.149040516454	823.165882187247	953.612545416563	858.294142048314	689.182684676557	864.558325670775
ENSSSAG00000000512	72.5503179325225	22.5152718618393	28.8639971302663	28.1559229746494	35.9243434706685	46.6054872217871	32.4958405273702	51.1849139124098	44.5396830950749	32.5242566817523	31.1082310545143	43.071528725906	44.6363146261397	47.3854704050506	45.1498643247867	59.2388931944451	38.7146371467786	48.9768390167994	45.6212483274859	28.6495823621666	21.5178933426686	35.4728548815487	33.5230867329886	33.9461511425358	38.2079796925912	33.9815815858971	31.4094160151503	51.6560480772544	33.6206037019574	45.6610656712271	30.9107080352612	28.2699172220612	30.5872074006167	46.5058882094016	32.8252587077754	54.8683861955409	50.3831327450191	37.91201322453	38.2622588918857	41.7207055589957	30.7343686031685	38.3755997319447	26.9102183439477	54.9557887816955	40.1293367566283	35.5323909168307	59.2298341438611	37.0762836693084	37.2088393326663
ENSSSAG00000000513	22.2331619470634	8.57724642355783	5.77279942605326	11.6507267481308	6.44795908447897	7.06143745784652	10.8319468424567	9.18703583043252	5.93862441267666	15.9161256102192	3.77069467327446	1.43571762419687	10.0431707908814	7.89757840084176	5.88911273801566	6.0981213582517	6.04916205418416	7.16734229514138	11.8740235372908	10.5048468661278	5.06303372768674	9.51710740724479	4.19038584162357	4.65927564701472	15.0820972470755	16.1817055170939	4.18792213535337	18.3295654467677	6.50721361973369	1.69115058041582	3.70928496423135	5.65398344441225	9.30915007844855	7.63529507915549	13.6771911282398	8.77894179128655	9.33020976759613	9.4780033061325	7.91632942590739	6.21372210453127	9.22031058095054	7.19542494973964	7.0200569592907	12.6821051034682	6.17374411640435	6.7223442275085	11.8459668287722	6.54287358870149	5.4718881371568
ENSSSAG00000000514	925.601636848795	933.847704364859	1001.00342047764	780.598692124762	1143.13103197691	875.618244772969	947.11835203731	1013.1988087277	1016.98943067088	1188.86538253724	1104.81353926942	931.780738103767	1246.46908593495	807.132512566028	990.02528584641	1023.61322799225	1042.87553814135	1189.77882099347	1269.27062127567	1148.84825272288	1029.06160515233	1207.80744913761	1097.88109050538	1086.27683656115	1098.9821527369	983.847695439307	1285.69209555348	1061.448471781	1314.45715118621	842.192989047077	1169.66119205428	1060.1218958273	1067.89250185631	1154.31779242142	1118.79423429001	1145.65190376289	1222.25747955509	1103.66082942521	1152.48562558835	1009.28600469315	970.181568906684	959.389993298618	1055.34856288003	1223.4004056479	977.509485097355	1274.36439855768	969.215467808636	863.659313708596	1267.28929256552
ENSSSAG00000000515	753.587173363621	767.663554908426	830.128557466459	654.382485686679	853.894010187429	725.915770666623	760.267269004932	703.464457873119	749.751332100428	712.765625153295	807.871333749052	663.301542378952	950.753501536777	595.477411423469	708.656566141217	821.504062975908	786.391067043941	774.072967875269	800.559165856293	795.503403589493	796.162053678739	765.694550491967	777.316573621172	852.647443403694	772.203379050264	627.850174063242	789.42332251411	643.201114768393	950.053188481119	622.343413593021	692.399859989851	725.123376745871	699.516134466277	772.553038463642	757.716388504483	686.952195168172	856.513256665325	659.247785515439	706.532401262234	696.824550293864	811.387331123647	652.385195443061	689.135591503703	842.091778870288	659.561663102531	799.958963073512	753.83425274005	715.354179031362	848.142661259305
ENSSSAG00000000516	46.8066567306597	52.5356343442917	77.3555123091137	47.5738008882007	35.9243434706685	46.6054872217871	54.1597342122837	52.4973476024715	50.4783075077516	28.372223913869	40.5349677377004	47.3786815984966	62.4908404765956	45.8059547248822	58.8911273801566	32.2329271793304	38.7146371467786	22.6965839346144	59.3701176864542	57.2991647243333	41.7700282534156	36.3380464640256	39.8086654954239	51.252032117162	41.2243991420063	29.127069930769	29.3154549474736	31.6601584989624	57.4803869743143	55.807969153722	51.9299894992389	49.4723551386072	58.5146576359623	43.7294172715269	38.2961351590713	43.8947089564327	48.5170907914999	29.4871213968567	49.4770589119212	35.5069834544644	42.0036370909969	40.7740747151913	57.3304651675407	48.1919993931791	30.8687205820217	40.334065365051	53.8453037671464	61.0668201612139	30.6425735680781
ENSSSAG00000000517	5.85083209133246	11.793713832392	8.08191919647457	9.70893895677565	17.5016032293001	5.64914996627722	9.47795348714964	3.93730107018537	11.8772488253533	7.61206007445267	14.1401050247792	8.6143057451812	7.81135505957445	7.89757840084176	12.4325713358108	10.4539223284315	8.46882687585783	9.55645639352184	11.249074930065	8.59487470864999	7.5945505915301	6.92153265981439	0	9.98416210074583	12.0656777976604	8.09085275854694	8.37584427070674	16.6632413152433	4.3381424131558	5.07345174124745	13.6007115355149	15.5484544721337	13.2987858263551	4.85882414128077	13.6771911282398	2.19473544782164	8.39718879083652	12.63733774151	11.8744941388611	5.32604751816966	8.19583162751159	9.59389993298618	15.2101234117965	5.91831571495182	6.17374411640435	5.76200933786443	10.7690607534293	8.72383145160198	4.37751050972544
ENSSSAG00000000518	829.647990550943	859.868953961673	958.284704724841	790.307631081538	950.613396454614	847.372494941583	746.050338774207	822.895923668741	902.670910726852	901.683116091984	930.418910630472	858.559139269726	863.712688015804	778.701230322998	902.342940635955	885.969917334568	846.882687585783	938.921840663521	994.293234096302	918.69660774681	950.584582373185	889.416946786149	775.22138070036	959.810783285033	847.613865285641	830.121493026916	1027.08790369541	874.820169050276	1074.77478285935	801.605375117098	834.589116952053	911.704830411475	875.060107374164	928.035410984627	886.281985109937	831.8047347244	962.877648015921	871.97630416419	922.25237811821	879.685515084355	890.272210538447	858.654044002264	837.726797142023	955.385251127937	783.036545430618	991.065606112682	815.217899034597	852.754524394094	942.259137218402
ENSSSAG00000000519	52.6574888219921	65.4015039796285	81.9737518499563	48.5446947838782	63.5584538327213	53.6669246796336	70.4076544759688	62.9968171229659	50.4783075077516	75.4285952832128	61.2737884407099	47.3786815984966	61.3749326109421	42.6469233645455	64.7802401181722	80.146737851308	81.0587715260678	60.9224095087017	38.7468136480017	44.8843457007277	51.896095708789	63.1589855208063	54.4750159411064	56.5769185708931	50.2736574902516	95.4720625508538	65.9597736318156	68.3192893924977	54.2267801644475	140.365498174513	70.4764143203956	38.1643882497827	55.8549004706913	56.9176542264319	84.7985849950866	59.2578570911842	92.3690766992017	53.7086854014175	69.9275765955152	75.4523398407368	91.1786268560664	47.9694996649309	63.1805126336163	69.3288412322928	48.3609955785007	63.3821027165087	67.8450827466045	106.866935282124	74.4176786653325
ENSSSAG00000000520	51.4873224037257	52.5356343442917	56.573434375322	68.9334665931071	70.0064129172003	50.842349696495	51.4517475016695	61.6843834329041	47.5089953014133	56.7444478277381	72.5858724605333	68.9144459614496	61.3749326109421	47.3854704050506	70.6693528561879	74.9197766870923	43.553966790126	68.0897518038431	72.4940384381968	74.4889141416332	73.4139890514577	50.1811117836543	46.0942442578593	50.5864213104456	62.3393352879119	42.0724343444441	74.3356179025223	83.3162065762167	71.5793498170706	47.3522162516429	35.856421320903	67.847801332947	70.4835648796819	68.7176557123994	60.179640964255	39.5052380607895	71.8426152104902	47.3900165306625	63.9903295260847	56.811173527143	70.6890477872875	26.383224815712	67.8605506064767	79.4745253150673	52.476824989437	71.0647818336613	53.8453037671464	63.2477780241144	96.3052312139597
ENSSSAG00000000521	304.243268749288	384.903933257158	367.150043496987	358.259847505021	352.795475622207	326.238410552509	341.883322215041	381.91820380798	311.777781665525	444.959511624824	352.559951951162	337.393641686264	361.554148471732	366.447637799058	344.185922244026	356.304519360706	296.408940655024	347.616101314357	259.978620605947	371.489584629427	332.894467595403	342.615866660812	326.850095646638	351.442505946253	353.926548731371	317.16142813504	384.241855918672	323.266881515721	314.515324953795	317.936309118174	351.145643280567	367.508923886796	351.087945815774	356.776515516902	407.580295621545	327.015581725424	306.030880377153	330.677004236178	328.527671175156	329.327271540157	380.08169172585	275.824623073353	387.273142254203	317.052627586705	340.584883754973	319.791518251476	339.225413733022	307.51505866897	360.050239424918
ENSSSAG00000000522	394.346082955808	318.430273474585	309.422049236455	391.270239958059	359.243434706685	337.536710485064	420.414936822852	341.232759416065	279.115347395803	297.562348364968	293.171510847089	337.393641686264	296.831492263829	352.231996677543	342.877230524467	380.697004793713	348.431734321008	308.195718691079	250.604391497559	292.2257400941	351.880844074228	310.603778109171	337.326060250697	296.862419795509	345.882763532931	255.670947170083	303.624354813119	341.596446962489	261.373080392637	328.083212600669	373.401353065956	315.209577025983	325.820252745699	275.564740584066	292.691890144331	333.599788068889	295.767649632797	299.083659882403	291.584800520922	382.587746721854	286.854106962906	378.959047352954	340.472762525599	349.180627182158	276.789527885462	353.403239389018	315.533480075478	394.75337318499	285.632560759585
ENSSSAG00000000523	1.17016641826649	0	0	0	0	1.4122874915693	1.35399335530709	0	4.45396830950749	1.38401092262776	0	0	2.23181573130699	1.57951568016835	0	0	1.20983241083683	1.19455704919023	0.624948607225834	0.954986078738888	0	0	0	0.665610806716389	1.00547314980503	1.61817055170939	0	0	0	0	0	1.41349586110306	0	0	0	4.38947089564327	0.933020976759613	1.05311147845917	0	0	4.09791581375579	2.39847498324655	2.34001898643023	0	3.08687205820217	0	1.07690607534293	0	1.09437762743136
ENSSSAG00000000524	374.453253845278	398.841958695439	405.250519708939	417.484375141353	389.640956104943	413.800235029806	383.180119551907	380.605770117919	409.765084474689	434.579429705116	474.164855164263	439.329593004241	411.770002426139	477.013735410843	410.929199941537	404.218330032684	414.972516917034	409.733067872249	355.5957575115	424.968805038805	344.286293482698	419.617917501247	446.27609213291	388.051100315655	407.216625671038	412.633490685894	468.000298625739	424.912653538705	376.333854341265	397.420386397717	398.129919494165	350.546973553559	461.467868174521	401.894168257366	432.199239652377	438.947089564327	344.284740424297	444.413043909768	436.057812543732	445.612642353528	391.350960213678	450.913296850351	391.953180227064	362.70820595919	441.422704322911	427.349025891612	438.300772664572	370.762836693084	446.506071991995
ENSSSAG00000000525	513.70305761899	478.181488113349	529.942987311689	552.438626640534	538.865152060028	543.730684254182	532.79638531334	545.972415065704	408.28042837152	522.464123291979	561.833506317894	505.372603717297	486.535829424923	544.932909658082	453.461680827206	527.92307758579	462.15598093967	483.795604922043	501.833731602345	548.162009196121	524.023990815577	494.024393594252	471.418407182652	514.517153591769	482.627111906415	454.705925030338	563.275527205028	518.226804904068	466.350309414248	539.477035152646	489.625615278538	528.647452052545	529.291675888932	560.847129450694	475.966251262744	476.257592177295	542.085187497335	536.033742535716	473.660377316792	447.387991526251	506.092602998841	470.101096716323	496.084025123209	549.557887816955	526.826164599838	524.342849745663	548.145192349551	558.325212902527	594.247051695229
ENSSSAG00000000526	743.055675599223	752.6533736672	894.783911038255	599.041533633058	874.159024452935	855.846219890999	755.528292261357	695.589855732748	581.985192442312	701.001532310959	922.877521283923	559.929873436778	816.844557658357	628.647240707004	588.911273801566	516.597995063323	500.870618086449	604.445866890256	847.430311398231	707.644684345516	643.005283416216	664.467135342181	710.270400155195	693.566460598477	834.542714338176	558.268840339739	1001.96037088329	548.220639271506	673.496609642437	483.669065998924	625.632730633687	616.284195440935	855.111928634631	742.01185814702	856.192164627809	719.873226885497	682.971354988037	616.070214898613	870.136542730987	708.364319916565	586.001961367079	745.925719789676	698.495667449424	735.562096001155	670.880193982606	967.05723387158	842.14055091817	436.191572580099	855.803304651324
ENSSSAG00000000527	0	2.14431160588946	1.15455988521065	0	0	2.82457498313861	0	3.93730107018537	0	0.692005461313879	0	0	2.23181573130699	1.57951568016835	1.30869171955904	0	0	0	0	0.954986078738888	1.26575843192168	0.865191582476799	0	2.66244322686556	0	0	0	0	1.08453560328895	1.69115058041582	6.18214160705224	0	1.32987858263551	1.38823546893736	0	0	0.933020976759613	0	0	1.77534917272322	0	0	1.17000949321512	0.845473673564546	0	0.960334889644072	0	0	1.09437762743136
ENSSSAG00000000528	3.51049925479948	3.21646740883419	2.3091197704213	2.91268168703269	2.76341103620527	1.4122874915693	4.73897674357482	2.62486738012358	5.93862441267666	0	1.88534733663723	1.43571762419687	2.23181573130699	3.15903136033671	2.61738343911807	5.22696116421574	1.20983241083683	2.38911409838046	3.12474303612917	0.954986078738888	3.79727529576505	7.78672424229119	4.19038584162357	1.33122161343278	2.01094629961006	1.61817055170939	0	1.66632413152433	1.08453560328895	3.38230116083164	2.4728566428209	1.41349586110306	2.65975716527101	6.24705961021813	0	4.38947089564327	1.86604195351923	1.05311147845917	0.659694118825615	4.43837293180805	6.14687372063369	2.39847498324655	1.17000949321512	1.69094734712909	1.02895735273406	1.92066977928814	3.23071822602879	8.72383145160198	5.4718881371568
ENSSSAG00000000530	8.19116492786545	9.64940222650256	8.08191919647457	11.6507267481308	6.44795908447897	12.7105874241237	6.76996677653546	7.87460214037073	14.8465610316916	2.07601638394164	8.48406301486753	8.6143057451812	7.81135505957445	6.31806272067341	11.7782254760313	8.71160194035957	16.9376537517157	9.55645639352184	6.24948607225834	3.81994431495555	12.6575843192168	10.3822989897216	10.4759646040589	11.980994520895	12.0656777976604	8.09085275854694	7.3288637368684	13.3305930521947	9.76082042960054	15.2203552237424	11.127854892694	4.24048758330919	11.9689072437196	9.02353054809286	5.47087645129591	10.9736772391082	6.53114683731729	14.7435606984283	10.5551059012098	10.6520950363393	6.14687372063369	7.19542494973964	12.8701044253663	6.76378938851637	13.3764455855428	7.68267911715257	8.61524860274343	6.54287358870149	5.4718881371568
ENSSSAG00000000531	263.287444109961	288.409910992132	248.23037532029	247.577943397779	270.814281548117	282.457498313861	282.984611259182	313.671651924767	335.532279316231	249.81397153431	283.744774163903	265.60776047642	332.540543964741	266.938149948452	261.083998052027	251.765296076392	278.261454492472	295.055591149987	253.104185926463	234.926575369766	250.620169520493	281.18726430496	295.422201834462	279.556538820883	257.401126350088	263.76179992863	268.027016662616	334.931150436391	271.133900822237	245.216834160294	249.758520924911	279.872180498406	289.913531014541	247.800031205319	306.369081272571	269.952460082061	265.91097837649	233.790748217935	260.579176936118	261.864002976675	221.287453942813	247.042923274394	318.242582154512	224.050523494605	271.644741121791	276.576448217493	230.457900123387	231.181533467453	274.688784485272
ENSSSAG00000000532	211.800121706235	273.399729750906	258.621414287186	227.18917158855	270.814281548117	237.264298583643	214.607946816174	191.615318749021	224.183071578544	190.301501861317	249.808522104433	216.793361253727	274.513334950759	205.337038421886	217.2428254468	263.961538792895	216.560001539793	278.331792461324	224.9814986013	277.900948913016	256.948961680102	216.2978956192	215.804870843614	242.947944451482	230.253351305352	233.016559446152	282.684744136353	214.955812966639	304.754504524195	175.879660363245	220.08424121106	245.948279831933	279.274502353456	249.188266674257	213.36418160054	221.668280229985	222.058992468788	240.10941708869	245.406212203129	185.523988549576	263.29109103381	194.27647364297	226.981841683733	266.324207172832	244.891849950706	269.854103989984	232.611712274073	237.724407056154	245.140588544625
ENSSSAG00000000533	135.739304518913	106.143424491528	115.455988521065	143.69229656028	107.773030412006	114.395286817114	156.386232537969	127.306067935993	135.103705388394	113.488895655476	132.916987232925	117.728845184143	135.024851744073	127.940770093637	108.6214127234	117.606626194854	117.353743851173	89.5917786892673	84.3680619754876	107.913426897494	135.43615221562	106.418564644646	134.092346931954	128.462885696263	95.519949231478	106.79925641282	95.2752285792892	111.64371681213	95.4391330894275	133.60089585285	133.534258712328	100.358206138317	113.039679524018	118.000014859676	142.242787733694	144.852539556228	111.029496234394	136.904492199692	114.786776675657	128.712815022433	95.2765426698222	151.103923944532	102.96083540293	98.0749461334874	119.359052917151	96.9938238540513	133.536353342523	163.571839717537	109.437762743136
ENSSSAG00000000534	2349.69416787912	2168.97118935719	2098.98987131297	2333.05803131319	2162.82970433666	2362.75697339545	2197.53121566341	2148.45395063115	2237.37674747593	2324.44634455332	2199.25766818733	2183.72650640343	2198.33849533738	2408.76141225674	2137.74792389968	2324.25539768793	2290.21275371412	2330.58080297014	2139.82403114126	2311.06631054811	2220.14028959063	2171.63087201676	2440.89975274573	2117.30797616483	2163.77821838043	2472.56460301194	2373.50487021152	2137.89386074572	2191.84645424697	2239.08336847054	2119.23814289751	2349.23012115329	2158.39293961743	2211.45910201722	2180.14426584142	2363.7300773039	2262.57586864206	2329.48259035168	2212.61407454111	2522.7711744397	2188.28704454559	2333.71615869889	2113.0371447465	2349.57133883587	2441.71579803792	2275.99368845645	2375.6548022065	2292.18671390842	2257.7010453909
ENSSSAG00000000535	0	0	0	0	0.921137012068424	0	0	0	0	0	0	0	1.11590786565349	0	0	0	0	0	0	0	0	0	0	1.99683242014917	0	0	0	1.66632413152433	0	0	0	0	0	0.694117734468681	0	0	0	2.10622295691833	0.659694118825615	0	0	0	0	0	1.02895735273406	0	0	0	0
ENSSSAG00000000536	256.266445600362	239.090744056675	230.91197704213	193.207885239835	216.46719783608	266.922335906599	228.824877046898	188.990451368898	195.97460561833	228.36180223358	225.299006728149	202.436185011758	216.486125936778	251.142993146768	213.316750288123	241.31137374796	252.854973864898	258.02432262509	221.856755565171	265.486129889411	222.773484018216	208.511171376909	238.851992972543	184.37419346044	232.264297604962	239.489241652989	211.490067835345	263.279212780845	187.624659368988	251.981436481957	207.719957996955	230.399825359799	256.666566448653	240.164736126164	254.39575498526	252.394576499488	225.791076375826	213.781630127211	198.56792976651	251.211907940336	216.165059175618	273.426148090106	235.171908136238	231.659786556686	226.370617601493	217.03568505956	198.150717863099	244.267280644855	225.44179125086
ENSSSAG00000000537	90.1028142065199	113.648515112141	103.910389668959	106.798328524532	139.091688822332	98.8601244098513	87.3325714173074	110.24442996519	123.226456563041	101.72480281314	98.0380615051359	99.0645160695838	135.024851744073	86.8733624092594	96.1888413875891	102.796902896243	106.465252153641	99.1482350827891	75.6187814743259	127.968134551011	101.260674553735	106.418564644646	111.045224803025	99.8416210074583	86.4706908832327	105.18108586111	106.792014451511	118.309013338228	101.946346709161	109.924787727028	103.859978998478	108.839181304936	74.4732006275884	103.423542435833	134.03647305675	120.71044963019	119.42668502523	85.3020297551925	112.148000200355	106.520950363393	112.692684878284	110.329849229341	99.4508069232849	101.456840827746	108.040522037076	99.8748285229835	96.9215467808636	93.7811881047213	116.004028507724
ENSSSAG00000000538	0	0	0	0	0	1.4122874915693	0	0	0	0	0	1.43571762419687	0	0	0	0	0	0	0	0	0	0.865191582476799	0	0	0	3.23634110341877	0	0	0	0	0	0	0	0	0	0	0	0	0	0	0	0	0	0	0	0	1.07690607534293	0	0
ENSSSAG00000000539	23.4033283653298	20.3709602559499	21.9366378190024	24.2723473919391	25.7918363379159	22.5965998651089	25.7258737508347	23.6238064211122	20.7851854443683	28.372223913869	43.3629887426562	22.9714819871499	15.6227101191489	28.4312822430303	23.5564509520626	19.1655242687911	43.553966790126	40.6149396724678	24.3729956818075	20.0547076535166	37.9727529576505	31.1468969691648	31.4278938121768	21.9651566216408	29.1587213443459	37.2179226893159	33.503377082827	28.3275102359137	34.7051393052464	43.9699150908113	23.4921381067985	29.6834130831643	26.5975716527101	29.1529448476846	24.6189440308316	30.7262962695029	37.3208390703845	23.1684525261017	22.4296000400709	23.9672138317635	19.46510011534	26.383224815712	19.890161384657	25.3642102069364	27.7818485238196	24.0083722411018	19.3843093561727	26.1714943548059	28.4538183132154
ENSSSAG00000000540	177.865295576507	136.163786973981	138.547186225278	173.790007326284	150.145332967153	162.41306153047	148.93926908378	158.804476497476	105.410583325011	119.024939345987	124.432924218057	109.114539438962	109.358970834042	137.417864174647	132.177863675463	154.195354344364	143.970056889583	140.957731804447	124.989721445167	135.608023180922	169.611629877506	128.913545789043	150.853890298449	124.469220855965	130.711509474654	101.944744757691	119.355780857571	144.970199442617	91.1009906762717	123.453992370355	127.352117105276	137.109098526997	150.276279837812	120.776485797551	123.094720154158	85.5946824650438	122.225747955509	120.054708544345	141.834235547507	150.904679681474	120.888516505796	153.502398927779	125.191015774017	131.048419402505	112.156351448012	141.169228777679	136.767071568552	133.03842963693	109.437762743136
ENSSSAG00000000541	1.17016641826649	0	1.15455988521065	0	0	4.23686247470791	0	1.31243369006179	5.93862441267666	0	0	0	0	0	4.58042101845662	0	6.04916205418416	0	0	0.954986078738888	0	0	0	0	7.03831204863522	0	0	4.998972394573	0	0	0	0	0	0	0	0	0	4.21244591383667	4.61785883177931	0	0	7.19542494973964	1.17000949321512	0	3.08687205820217	1.92066977928814	0	0	1.09437762743136
ENSSSAG00000000543	8.19116492786545	13.9380254382815	12.7001587373172	15.534302330841	13.8170551810264	9.88601244098513	16.9249169413386	10.4994695204943	5.93862441267666	12.4560983036498	19.7961470346909	21.535764362953	12.2749865221884	12.6361254413468	10.4695337564723	11.3250825224674	15.7278213408788	16.7237986886632	11.249074930065	12.4148190236055	17.7206180469036	18.1690232320128	10.4759646040589	19.3027133947753	16.0875703968805	9.70902331025632	15.7047080075751	13.3305930521947	16.2680340493342	15.2203552237424	7.41856992846269	11.3079668888245	17.2884215742616	12.4941192204363	5.47087645129591	10.9736772391082	14.9283356281538	11.5842262630508	10.5551059012098	12.4274442090625	17.4161422084621	9.59389993298618	10.530085438936	10.1456840827746	18.521232349213	15.3653582343051	6.46143645205757	26.1714943548059	29.5481959406467
ENSSSAG00000000544	269.138276201293	218.719783800725	217.057258419603	333.987500113082	205.413553691259	288.106648280138	243.718803955276	198.17748719933	360.771433070107	265.730097144529	241.324459089565	258.429172355436	227.645204593313	270.097181308788	260.429652192248	219.532368897061	262.533633151593	225.771282296954	204.358194562848	196.727132220211	196.192556947861	212.837129289293	310.088552280144	223.645231056707	217.182200357887	271.852652687177	225.100814775244	226.62008188731	215.822585054501	255.363737642789	229.975667782343	308.142097720467	224.749480465401	235.305911984883	251.660316759612	276.536666425526	189.403258282201	187.453843165732	219.018447450104	300.034010190224	168.014548363988	239.847498324655	249.21202205482	214.750313085395	261.355167594451	200.709991935611	229.380994048044	309.69601653187	225.44179125086
ENSSSAG00000000545	115.846475408383	132.947319565146	122.383347832329	144.663190455957	140.012825834401	117.219861800252	148.262272406126	136.493103766426	157.373546935931	140.477108646717	160.254523614164	130.650303801915	162.92254838541	115.30464465229	141.338705712376	112.379665030638	113.724246618662	123.039376066594	158.736946235362	172.852480251739	169.611629877506	143.621802691149	148.758697377637	145.768766670889	145.79360672173	131.07181468846	149.718216338883	109.977392680606	170.272089716365	155.585853398255	121.169975498224	111.666173027142	122.348829602467	119.388250328613	131.301034831102	140.463068660585	160.479608002653	132.692046285855	136.556682596902	108.296299536116	135.231221853941	124.72069912882	156.781272090826	142.039577158844	130.677583797225	153.653582343051	131.382541191837	98.1431038305223	172.911665134155
ENSSSAG00000000546	129.888472427581	110.432047703307	101.601269898537	111.65279800292	77.3755090137476	120.044436783391	93.4255415161893	99.7449604446959	135.103705388394	110.720873810221	96.1527141684986	109.114539438962	73.6499191331306	121.622707372963	105.349683424502	120.220106776962	148.80938653293	74.0625370497943	91.2424966549718	90.7236774801943	96.197640826048	84.7887750827263	119.425996486272	87.195015679847	128.700563175044	150.489861308973	90.0403259100975	131.639606390422	84.593777056538	116.689390048691	114.987833891172	117.320156471554	130.32810109828	92.3176586843346	199.686990472301	151.436745899693	77.4407410710479	89.5144756690292	104.231670774447	160.669100131451	98.3499795301391	136.713074045053	97.1107879368546	91.311156744971	127.590711739023	86.4301400679665	93.6908285548348	115.590766733726	97.3996088413911
ENSSSAG00000000547	150.951467956377	138.30809857987	168.565743240755	129.128888125116	182.385128389548	115.807574308683	131.337355464788	135.180670076364	157.373546935931	154.317217872995	149.88511326266	156.493221037458	159.57482478845	121.622707372963	148.53651016995	141.999111627861	142.760224478746	148.125074099589	121.240029801812	124.148190236055	153.156770262524	129.77873737152	159.234661981696	129.128496502979	141.771714122509	134.308155791879	147.624255271206	138.30490291652	151.834984460453	138.674347594097	126.115688783866	110.252677166039	128.998222515644	147.847077441829	139.507349508046	109.736772391082	171.675859723769	126.3733774151	156.347506161671	115.397696227009	146.50049034177	131.91612407856	127.531034760448	142.039577158844	145.082986735502	115.240186757289	135.690165493209	98.1431038305223	158.684755977547
ENSSSAG00000000548	9.36133134613194	15.0101812412262	8.08191919647457	10.6798328524532	10.1325071327527	22.5965998651089	13.5399335530709	6.56216845030894	16.3312171348608	13.1481037649637	14.1401050247792	14.3571762419687	13.3908943878419	14.2156411215152	9.16084203691324	16.5520436866832	9.67865928669466	15.529241639473	17.4985610023234	12.4148190236055	15.1891011830602	12.977873737152	8.38077168324714	18.6371025880589	18.0985166964906	3.23634110341877	16.7516885414135	13.3305930521947	7.59174922302264	15.2203552237424	23.4921381067985	21.2024379165459	9.30915007844855	18.0470610961857	8.20631467694386	8.77894179128655	9.33020976759613	18.956006612265	14.5132706141635	9.76442044997771	19.46510011534	16.7893248827258	17.5501423982267	16.9094734712909	24.6949764656174	10.5636837860848	13.9997789794581	26.1714943548059	13.1325315291763
ENSSSAG00000000549	5.85083209133246	5.36077901472365	9.23647908168522	6.79625726974295	8.29023310861582	15.5351624072624	21.6638936849135	7.87460214037073	10.3925927221842	6.22804915182491	7.54138934654891	12.9214586177718	12.2749865221884	12.6361254413468	5.23476687823614	6.96928155228766	2.41966482167367	10.7510134427121	4.99958885780667	7.6398886299111	6.32879215960842	3.4607663299072	10.4759646040589	5.9904972604475	5.02736574902516	6.47268220683755	9.42282480454509	6.66529652609734	7.59174922302264	20.2938069649898	11.127854892694	5.65398344441225	5.31951433054203	11.8000014859676	2.73543822564795	6.58420634346491	11.1962517211154	8.42489182767333	5.27755295060492	7.10139669089288	6.14687372063369	14.3908498994793	7.0200569592907	8.45473673564546	3.08687205820217	8.64301400679665	8.61524860274343	2.1809578629005	10.9437762743136
ENSSSAG00000000550	265.627776946494	242.307211465509	215.902698534392	190.295203552803	231.205390029175	218.904561193242	215.961940171481	227.051028380689	218.244447165867	226.285785849638	213.986922708325	234.021972744089	223.181573130699	216.393648183064	218.551517166359	228.243970837421	244.38614698904	210.24204065748	228.731190244655	231.106631054811	241.759860497042	205.050405047001	213.709677922802	221.648398636558	185.007059564126	271.852652687177	231.382697978274	213.289488835115	238.597832723569	187.717714426156	231.212096103754	226.15933777649	224.749480465401	229.058852374665	254.39575498526	243.615634708202	230.456181259624	221.153410476425	242.767435727826	227.244694108572	208.993706501546	208.66732354245	224.641822697302	246.032839007283	259.297252888983	209.353005942408	248.765303404216	207.190996975547	244.046210917193
ENSSSAG00000000551	29.2541604566623	30.0203624824524	20.7820779337917	13.5925145394859	23.949562313779	33.8948997976633	23.0178870402206	26.2486738012358	16.3312171348608	20.0681583781025	25.4521890446026	20.1000467387561	23.4340651787234	23.6927352025253	20.9390675129446	27.0059660151147	30.2458102709208	17.9183557378535	19.9983554312267	29.6045684409055	21.5178933426686	24.2253643093504	35.6182796538003	23.2963782350736	24.1313555953207	9.70902331025632	23.0335717444435	23.3285378413407	22.7752476690679	23.6761081258215	28.4378513924403	25.4429254998551	19.9481787395326	27.0705916442786	19.1480675795357	32.9210317173246	27.0576083260288	22.1153410476425	15.1729647329892	20.416515486317	21.5140580222179	28.7816997989586	17.5501423982267	23.6732628598073	32.9266352874899	24.0083722411018	22.6150275822015	19.6286207661045	18.6044196663331
ENSSSAG00000000552	8.19116492786545	10.7215580294473	9.23647908168522	5.82536337406539	5.52682207241055	5.64914996627722	9.47795348714964	11.8119032105561	7.42328051584582	8.99607099708042	0.942673668318614	11.4857409935749	7.81135505957445	11.0566097611785	7.85215031735421	3.48464077614383	12.0983241083683	1.19455704919023	6.24948607225834	4.77493039369444	1.26575843192168	4.32595791238399	6.28557876243535	3.99366484029833	3.01641944941509	3.23634110341877	1.04698053383834	1.66632413152433	10.8453560328895	8.45575290207909	7.41856992846269	7.06747930551531	1.32987858263551	9.02353054809286	8.20631467694386	8.77894179128655	4.66510488379807	9.4780033061325	9.23571766355862	8.8767458636161	5.12239476719474	7.19542494973964	10.530085438936	5.07284204138728	2.05791470546812	8.64301400679665	10.7690607534293	19.6286207661045	5.4718881371568
ENSSSAG00000000553	204.779123196636	205.853914165388	197.429740371022	223.30559600584	233.047664053311	255.624035974044	213.253953460867	192.927752439083	210.821166650021	244.969933305113	259.235258787619	225.407666998908	272.281519219452	219.552679543401	202.192870671871	229.986291225493	227.448493237325	216.214825903432	219.356961136268	224.421728503639	246.822894224728	275.130923227622	203.233713318743	233.629393157453	206.121995710031	229.780218342733	218.818931572214	208.290516440542	212.568978244634	169.115058041582	222.557097853881	247.361775693036	180.863487238429	210.31767354401	237.983125631372	250.199841051667	243.518474934259	238.003194131772	232.212329826617	177.534917272322	230.507764523763	244.644448291148	215.281746751581	223.20504982104	236.660191128833	240.083722411018	214.304308993243	222.457702015851	256.084364818938
[truncated: 44,789 more rows]
[truncated: 35 more columns]
