# Supplementary material for: Photoreception and transcriptomic response to light during early development of a teleost with a life cycle tightly controlled by seasonal changes in photoperiod
Source: PLoS Genet. 2022 Dec 12;18(12):e1010529. doi: 10.1371/journal.pgen.1010529 (PMC9744326; doi:10.1371/journal.pgen.1010529)
Supplement: S3 Table — The LOC-ID, Ensembl GeneID, chromosome location, strand and Ss4R duplication pair are included. Note that tmtopsin3a1 is not annotated and opn9 is incorrectly annotated in the Ensembl database. These genes are identified by LOC-ID. (XLSX) [file pgen.1010529.s009.xlsx]

## Sheet: Sheet1
Gene name	LOC_ID	Ensembl GeneID	Location	Strand	Ss4R duplicate pair	Incorrect annotation	Incorrect location
va1a	LOC106604996	ENSSSAG00000000113	ssa01:51568748-51589941	Reverse	SsVA_Chr018
va1b	LOC100136521	ENSSSAG00000065787	ssa18:8907771-8938407	Reverse	SsVA_Chr01
opn3a	LOC106576799	ENSSSAG00000053835	ssa18:7366024-7382787	Forward	Ssopn3_Chr18
opn3b	LOC106605317	ENSSSAG00000008619	ssa01:50013612-50028055	Forward	Ssopn3_Chr01
opn5a	LOC106607919	ENSSSAG00000076898	ssa06:61419222-61472180	Reverse	Ssopn5_Chr15
opn5b	LOC106571552	ENSSSAG00000044795	ssa15:36827612-36852158	Reverse	Ssopn5_Chr06
tmtopsin1a1	LOC106575253	ENSSSAG00000054346	ssa17:9371243-9399194	Forward	Sstmt1a_Chr16
tmtopsin1a2	LOC106574444	ENSSSAG00000066675	ssa16:67480573-67507055	Forward	Sstmt1a_Chr17
tmtopsin1b1	LOC106586769	ENSSSAG00000067287	ssa25:39403275-39478908	Forward	Sstmt1b_Chr21
tmtopsin1b2	LOC106581978	ENSSSAG00000080822	ssa21:23422176-23457382	Reverse	Sstmt1b_Chr25
tmtopsin2a	LOC106602966	ENSSSAG00000069759	ssa04:33442948-33448916	Forward	No pair detected
tmtopsin2b	LOC106604747	ENSSSAG00000076875	ssa05:33838568-33870777	Reverse	No pair detected
tmtopsin3a1	LOC106597204	ENSSSAG00000046700	ssa03:5218297-5277887	Reverse	Sstmt3a_Chr14
tmtopsin3a2	LOC106568690	not identified	ssa14:7188182-7300413 (NC_027313)	Forward	Sstmt3a_Chr03
tmtopsin3b	LOC106590497	ENSSSAG00000077872	ssa29:26918159-26934866	Forward	No pair detected
rgra1	LOC106578369	ENSSSAG00000006385	ssa19:8104174-8141807	Reverse	SsRPEa_Chr18
rgra2	LOC106576899	ENSSSAG00000048215	ssa18:207825-259043	Forward	SsRPEa_Chr19
rgrb1	LOC106578844	ENSSSAG00000055247	ssa19:38853891-38858769	Forward	SsRPEb_Chr28
rgrb2	LOC106589928	ENSSSAG00000078574	ssa28:34731259-34736996	Reverse	SsRPEb_Chr19
rrh/peropsin	LOC106610937	ENSSSAG00000005205	ssa09:26761389-26766508	Reverse	No pair detected
parietopsin	LOC106561711	ENSSSAG00000042598	ssa10:109212394-109215078	Reverse	No pair detected
parapinopsina	LOC106566532	ENSSSAG00000077060	ssa13:12129395-12159183	Forward	No pair detected
parapinopsinb	LOC106583380	ENSSSAG00000047145	ssa22:41929866-41938235	Forward	No pair detected
exorh	LOC100136369	ENSSSAG00000006623	ssa15:58829637-58832570	Reverse	No pair detected
opn6a1	LOC106564987	ENSSSAG00000051578	ssa12:27490647-27498739	Reverse	Ssopn6a_Chr02
opn6a2	LOC106586364	ENSSSAG00000046862	ssa02:41078721-41087276	Forward	Ssopn6a_Chr12
opn6b	LOC106602743	ENSSSAG00000071695	ssa01:34648828-34655773	Forward	No pair detected
opn7a1	LOC106560393	ENSSSAG00000080081	ssa10:36996344-37003006	Reverse	No pair detected
opn7a2	LOC106569157	ENSSSAG00000080314	ssa14:28934363-28969741	Forward	Ssopn7a_Chr03
opn7a3	LOC106599728	ENSSSAG00000001975	ssa03:29163083-29186199	Forward	Ssopn7a_Chr14
opn7b	LOC106566573	ENSSSAG00000009564	ssa13:14141562-14279149	Reverse	No pair detected
opn7cd1	LOC106572452	ENSSSAG00000071021	ssa15:82342924-82364829	Reverse	Ssopn7cd_Chr13
opn7cd2	LOC106567345	ENSSSAG00000055264	ssa13:40937776-40940872	Forward	Ssopn7cd_Chr15
opn8a1	LOC106571775	ENSSSAG00000074073	ssa15:49839319-49890594	Reverse	Ssopn8a_Chr06
opn8a2	LOC106608050	ENSSSAG00000062094	ssa06:68355179-68405232	Forward	Ssopn8a_Chr15
opn8b	LOC106608041	ENSSSAG00000062110	ssa06:68490602-68499139	Forward	Ssopn8c_Chr15
opn8c	LOC106571230	ENSSSAG00000074632	ssa15:24052449-24067632	Forward	Ssopn8b_Chr06
opn9	LOC106576962	incorretly annotated	ssa2:10334250-10343382 (NC_027301)	Reverse	No pair detected	ENSSSAG00000074511	ssa02:10332612-10343332
opn4m1a1	LOC101448027	ENSSSAG00000067894	ssa01:55146451-55232420	Reverse	No pair detected
opn4x1a	LOC101448025	ENSSSAG00000075477	ssa24:37450148-37483761	Forward	No pair detected
opn4x1b1	LOC101448024	ENSSSAG00000054324	ssa13:87821076-87862203	Forward	Ssopn4x1b_Chr01
opn4x1b2	LOC101448026	ENSSSAG00000002109	ssa01:119323387-119375709	Reverse	Ssopn4x1b_Chr13
