# Supplementary material for: Photoreception and transcriptomic response to light during early development of a teleost with a life cycle tightly controlled by seasonal changes in photoperiod
Source: PLoS Genet. 2022 Dec 12;18(12):e1010529. doi: 10.1371/journal.pgen.1010529 (PMC9744326; doi:10.1371/journal.pgen.1010529)
Supplement: S4 Table — Number of differentially expressed genes (DEGs) and pathway enrichment analyzes comparing 255 dd, 379 dd, and 555 dd to 690 dd, listing both upregulated and downregulated Gene Ontology (GO) terms together with Ensembl GeneIDs for each DEGs. (XLSX) [file pgen.1010529.s010.xlsx]

## Sheet: Sheet1
Comparison	Direction	No of DEGs	ID	Description	GeneRatio	BgRatio	pvalue	p.adjust	qvalue	geneID	Count
255dd vs 690dd	Up	14393	GO:0006412	translation	274/11691	357/36026	1.21405386031873e-66	1.33060303090932e-63	1.00319187405284e-63	ENSSSAG00000000131/ENSSSAG00000000511/ENSSSAG00000000673/ENSSSAG00000001088/ENSSSAG00000001120/ENSSSAG00000001235/ENSSSAG00000001506/ENSSSAG00000001669/ENSSSAG00000002140/ENSSSAG00000002154/ENSSSAG00000002735/ENSSSAG00000002802/ENSSSAG00000002845/ENSSSAG00000002931/ENSSSAG00000002987/ENSSSAG00000003049/ENSSSAG00000003176/ENSSSAG00000003215/ENSSSAG00000003427/ENSSSAG00000003697/ENSSSAG00000004179/…	274
			GO:0005840	ribosome	260/11691	343/36026	2.33573138334381e-61	1.27998079807241e-58	9.65025861013099e-59	ENSSSAG00000000131/ENSSSAG00000001120/ENSSSAG00000001235/ENSSSAG00000001506/ENSSSAG00000002140/ENSSSAG00000002154/ENSSSAG00000002735/ENSSSAG00000002845/ENSSSAG00000002931/ENSSSAG00000003049/ENSSSAG00000003176/ENSSSAG00000003215/ENSSSAG00000003427/ENSSSAG00000003697/ENSSSAG00000004388/ENSSSAG00000004774/ENSSSAG00000005363/ENSSSAG00000005415/ENSSSAG00000005487/ENSSSAG00000005597/ENSSSAG00000005944/…	260
			GO:0003735	structural constituent of ribosome	240/11691	313/36026	2.26141205179936e-58	8.26169202924032e-56	6.22880161635963e-56	ENSSSAG00000000131/ENSSSAG00000000673/ENSSSAG00000001120/ENSSSAG00000001235/ENSSSAG00000001506/ENSSSAG00000002140/ENSSSAG00000002154/ENSSSAG00000002735/ENSSSAG00000002845/ENSSSAG00000002931/ENSSSAG00000003049/ENSSSAG00000003176/ENSSSAG00000003215/ENSSSAG00000003427/ENSSSAG00000003697/ENSSSAG00000004388/ENSSSAG00000004774/ENSSSAG00000005415/ENSSSAG00000005597/ENSSSAG00000005944/ENSSSAG00000006134/…	240
			GO:0006397	mRNA processing	105/11691	126/36026	4.62530090962438e-32	1.26733244923708e-29	9.55489793172406e-30	ENSSSAG00000000091/ENSSSAG00000000352/ENSSSAG00000000890/ENSSSAG00000003140/ENSSSAG00000003182/ENSSSAG00000003347/ENSSSAG00000003588/ENSSSAG00000004225/ENSSSAG00000006164/ENSSSAG00000006167/ENSSSAG00000006912/ENSSSAG00000007681/ENSSSAG00000007712/ENSSSAG00000007853/ENSSSAG00000008140/ENSSSAG00000008358/ENSSSAG00000008395/ENSSSAG00000008941/ENSSSAG00000009680/ENSSSAG00000009714/ENSSSAG00000010193/…	105
			GO:0006281	DNA repair	114/11691	146/36026	1.03086843169476e-29	2.25966360227492e-27	1.70364572395871e-27	ENSSSAG00000000108/ENSSSAG00000000450/ENSSSAG00000000493/ENSSSAG00000000591/ENSSSAG00000002591/ENSSSAG00000002897/ENSSSAG00000002938/ENSSSAG00000006049/ENSSSAG00000006400/ENSSSAG00000006452/ENSSSAG00000006635/ENSSSAG00000006675/ENSSSAG00000007559/ENSSSAG00000008385/ENSSSAG00000008523/ENSSSAG00000009550/ENSSSAG00000009558/ENSSSAG00000010881/ENSSSAG00000012916/ENSSSAG00000014566/ENSSSAG00000015896/…	114
			GO:0003743	translation initiation factor activity	105/11691	134/36026	1.03440797113489e-27	1.88951856060639e-25	1.42457939884366e-25	ENSSSAG00000000352/ENSSSAG00000000739/ENSSSAG00000001088/ENSSSAG00000001669/ENSSSAG00000002230/ENSSSAG00000002802/ENSSSAG00000002926/ENSSSAG00000003069/ENSSSAG00000004179/ENSSSAG00000004307/ENSSSAG00000004352/ENSSSAG00000004571/ENSSSAG00000004692/ENSSSAG00000004821/ENSSSAG00000005006/ENSSSAG00000005551/ENSSSAG00000005711/ENSSSAG00000005986/ENSSSAG00000007047/ENSSSAG00000007326/ENSSSAG00000007635/…	105
			GO:0006396	RNA processing	89/11691	109/36026	4.15043098945856e-26	6.49838909206655e-24	4.89938094244357e-24	ENSSSAG00000000102/ENSSSAG00000000140/ENSSSAG00000002322/ENSSSAG00000002403/ENSSSAG00000002956/ENSSSAG00000003012/ENSSSAG00000003182/ENSSSAG00000003910/ENSSSAG00000004225/ENSSSAG00000005694/ENSSSAG00000005767/ENSSSAG00000005799/ENSSSAG00000006364/ENSSSAG00000007055/ENSSSAG00000007482/ENSSSAG00000007881/ENSSSAG00000007883/ENSSSAG00000008190/ENSSSAG00000009955/ENSSSAG00000010077/ENSSSAG00000010221/…	89
			GO:0004386	helicase activity	101/11691	131/36026	1.05985475092531e-25	1.45200100876768e-23	1.09471839404785e-23	ENSSSAG00000000352/ENSSSAG00000001177/ENSSSAG00000001388/ENSSSAG00000001692/ENSSSAG00000003239/ENSSSAG00000004571/ENSSSAG00000005015/ENSSSAG00000005407/ENSSSAG00000005515/ENSSSAG00000006513/ENSSSAG00000006930/ENSSSAG00000007043/ENSSSAG00000007193/ENSSSAG00000007888/ENSSSAG00000008203/ENSSSAG00000008774/ENSSSAG00000008791/ENSSSAG00000009153/ENSSSAG00000015787/ENSSSAG00000021354/ENSSSAG00000024550/…	101
			GO:0006413	translational initiation	95/11691	122/36026	7.74523889477596e-25	9.43197980963828e-23	7.11112576888787e-23	ENSSSAG00000000352/ENSSSAG00000000739/ENSSSAG00000001088/ENSSSAG00000001669/ENSSSAG00000002230/ENSSSAG00000002802/ENSSSAG00000002926/ENSSSAG00000003069/ENSSSAG00000004179/ENSSSAG00000004307/ENSSSAG00000004352/ENSSSAG00000004571/ENSSSAG00000004692/ENSSSAG00000004821/ENSSSAG00000005006/ENSSSAG00000005551/ENSSSAG00000005711/ENSSSAG00000005986/ENSSSAG00000007047/ENSSSAG00000007326/ENSSSAG00000007635/…	95
			GO:0016592	mediator complex	49/11691	53/36026	6.6857950306653e-20	7.32763135360917e-18	5.52457799902343e-18	ENSSSAG00000000096/ENSSSAG00000007595/ENSSSAG00000008564/ENSSSAG00000009983/ENSSSAG00000033476/ENSSSAG00000040227/ENSSSAG00000040995/ENSSSAG00000041378/ENSSSAG00000041995/ENSSSAG00000045179/ENSSSAG00000046049/ENSSSAG00000046248/ENSSSAG00000047451/ENSSSAG00000047902/ENSSSAG00000053636/ENSSSAG00000054193/ENSSSAG00000054387/ENSSSAG00000054567/ENSSSAG00000055207/ENSSSAG00000055250/ENSSSAG00000056397/…	49
			GO:0005681	spliceosomal complex	41/11691	42/36026	2.50226954977148e-19	2.49317038777231e-17	1.87969530772307e-17	ENSSSAG00000000352/ENSSSAG00000000890/ENSSSAG00000003182/ENSSSAG00000008358/ENSSSAG00000044625/ENSSSAG00000046052/ENSSSAG00000047708/ENSSSAG00000048092/ENSSSAG00000048623/ENSSSAG00000049930/ENSSSAG00000050057/ENSSSAG00000052670/ENSSSAG00000053727/ENSSSAG00000054457/ENSSSAG00000055572/ENSSSAG00000056015/ENSSSAG00000057693/ENSSSAG00000058564/ENSSSAG00000060110/ENSSSAG00000060227/ENSSSAG00000063849/…	41
			GO:0006351	transcription, DNA-templated	89/11691	124/36026	3.20887075332525e-19	2.93076862137039e-17	2.20961714154414e-17	ENSSSAG00000000170/ENSSSAG00000000756/ENSSSAG00000001507/ENSSSAG00000001561/ENSSSAG00000001840/ENSSSAG00000001869/ENSSSAG00000003493/ENSSSAG00000004490/ENSSSAG00000005255/ENSSSAG00000005525/ENSSSAG00000005613/ENSSSAG00000006213/ENSSSAG00000006335/ENSSSAG00000006875/ENSSSAG00000007166/ENSSSAG00000007950/ENSSSAG00000012031/ENSSSAG00000026725/ENSSSAG00000031250/ENSSSAG00000039235/ENSSSAG00000039520/…	89
			GO:0006260	DNA replication	63/11691	78/36026	2.01878036594991e-18	1.70198713929315e-16	1.28319237835682e-16	ENSSSAG00000000493/ENSSSAG00000000870/ENSSSAG00000001875/ENSSSAG00000001980/ENSSSAG00000003816/ENSSSAG00000005314/ENSSSAG00000005359/ENSSSAG00000005407/ENSSSAG00000005923/ENSSSAG00000006047/ENSSSAG00000006323/ENSSSAG00000006811/ENSSSAG00000008784/ENSSSAG00000009614/ENSSSAG00000009808/ENSSSAG00000040979/ENSSSAG00000041624/ENSSSAG00000041819/ENSSSAG00000042341/ENSSSAG00000042717/ENSSSAG00000042916/…	63
			GO:0003899	DNA-directed 5'-3' RNA polymerase activity	54/11691	63/36026	2.83206453995288e-18	2.21710195413454e-16	1.67155689012256e-16	ENSSSAG00000000756/ENSSSAG00000001507/ENSSSAG00000001561/ENSSSAG00000001869/ENSSSAG00000001875/ENSSSAG00000003493/ENSSSAG00000005255/ENSSSAG00000005525/ENSSSAG00000006213/ENSSSAG00000006563/ENSSSAG00000006875/ENSSSAG00000007166/ENSSSAG00000007651/ENSSSAG00000007950/ENSSSAG00000009409/ENSSSAG00000012031/ENSSSAG00000015816/ENSSSAG00000026725/ENSSSAG00000041770/ENSSSAG00000041905/ENSSSAG00000041971/…	54
			GO:0005730	nucleolus	52/11691	60/36026	4.29427047553349e-18	3.13768029412314e-16	2.36561566546933e-16	ENSSSAG00000001108/ENSSSAG00000005089/ENSSSAG00000006516/ENSSSAG00000006717/ENSSSAG00000006988/ENSSSAG00000008121/ENSSSAG00000009116/ENSSSAG00000010077/ENSSSAG00000021588/ENSSSAG00000030089/ENSSSAG00000041096/ENSSSAG00000041502/ENSSSAG00000041915/ENSSSAG00000042064/ENSSSAG00000042418/ENSSSAG00000044707/ENSSSAG00000046113/ENSSSAG00000047288/ENSSSAG00000050139/ENSSSAG00000050279/ENSSSAG00000051599/…	52
			GO:0032259	methylation	124/11691	200/36026	8.7076797378069e-18	5.96476062039773e-16	4.4970582856437e-16	ENSSSAG00000000442/ENSSSAG00000000712/ENSSSAG00000000992/ENSSSAG00000001207/ENSSSAG00000001230/ENSSSAG00000001931/ENSSSAG00000002577/ENSSSAG00000002838/ENSSSAG00000003015/ENSSSAG00000003490/ENSSSAG00000003588/ENSSSAG00000004546/ENSSSAG00000005346/ENSSSAG00000005734/ENSSSAG00000005780/ENSSSAG00000006913/ENSSSAG00000007432/ENSSSAG00000008816/ENSSSAG00000008878/ENSSSAG00000009955/ENSSSAG00000010741/…	124
			GO:0000398	mRNA splicing, via spliceosome	70/11691	92/36026	1.06899245602557e-17	6.89185724590604e-16	5.19603144260108e-16	ENSSSAG00000000352/ENSSSAG00000000890/ENSSSAG00000001174/ENSSSAG00000002272/ENSSSAG00000002301/ENSSSAG00000002396/ENSSSAG00000002897/ENSSSAG00000004556/ENSSSAG00000005203/ENSSSAG00000006164/ENSSSAG00000006454/ENSSSAG00000008358/ENSSSAG00000008370/ENSSSAG00000008756/ENSSSAG00000010141/ENSSSAG00000014066/ENSSSAG00000025057/ENSSSAG00000033402/ENSSSAG00000039409/ENSSSAG00000040045/ENSSSAG00000040447/…	70
			GO:0042254	ribosome biogenesis	42/11691	45/36026	1.27986710364366e-17	7.7929685866303e-16	5.87541331204839e-16	ENSSSAG00000000610/ENSSSAG00000001108/ENSSSAG00000005089/ENSSSAG00000006427/ENSSSAG00000006988/ENSSSAG00000008121/ENSSSAG00000010077/ENSSSAG00000021588/ENSSSAG00000029588/ENSSSAG00000039028/ENSSSAG00000041096/ENSSSAG00000044707/ENSSSAG00000047288/ENSSSAG00000051645/ENSSSAG00000052099/ENSSSAG00000052779/ENSSSAG00000052795/ENSSSAG00000056047/ENSSSAG00000056727/ENSSSAG00000057108/ENSSSAG00000057799/…	42
			GO:0015031	protein transport	140/11691	239/36026	8.01831965316832e-17	4.62530438940657e-15	3.48719164971586e-15	ENSSSAG00000000326/ENSSSAG00000000564/ENSSSAG00000001001/ENSSSAG00000001222/ENSSSAG00000001263/ENSSSAG00000001308/ENSSSAG00000002009/ENSSSAG00000002146/ENSSSAG00000002261/ENSSSAG00000002265/ENSSSAG00000002430/ENSSSAG00000002516/ENSSSAG00000002760/ENSSSAG00000003135/ENSSSAG00000003446/ENSSSAG00000003709/ENSSSAG00000004055/ENSSSAG00000004997/ENSSSAG00000005410/ENSSSAG00000005526/ENSSSAG00000005541/…	140
			GO:0008380	RNA splicing	52/11691	63/36026	3.2928242600963e-16	1.80446769453277e-14	1.36045633903979e-14	ENSSSAG00000000352/ENSSSAG00000000890/ENSSSAG00000003182/ENSSSAG00000006164/ENSSSAG00000006912/ENSSSAG00000007681/ENSSSAG00000008140/ENSSSAG00000008358/ENSSSAG00000009680/ENSSSAG00000009695/ENSSSAG00000014980/ENSSSAG00000016745/ENSSSAG00000033402/ENSSSAG00000038541/ENSSSAG00000039144/ENSSSAG00000042401/ENSSSAG00000044902/ENSSSAG00000047708/ENSSSAG00000048034/ENSSSAG00000048092/ENSSSAG00000049930/…	52
			GO:0000502	proteasome complex	60/11691	79/36026	2.63410607960765e-15	1.37475250630952e-13	1.03647783082306e-13	ENSSSAG00000000364/ENSSSAG00000000819/ENSSSAG00000002721/ENSSSAG00000003553/ENSSSAG00000005710/ENSSSAG00000006800/ENSSSAG00000006910/ENSSSAG00000008811/ENSSSAG00000009546/ENSSSAG00000010640/ENSSSAG00000016020/ENSSSAG00000026601/ENSSSAG00000040072/ENSSSAG00000040703/ENSSSAG00000045837/ENSSSAG00000046306/ENSSSAG00000046393/ENSSSAG00000046820/ENSSSAG00000046871/ENSSSAG00000047328/ENSSSAG00000048720/…	60
			GO:0006457	protein folding	77/11691	112/36026	3.80180795407422e-15	1.89399159893879e-13	1.42795179136281e-13	ENSSSAG00000001365/ENSSSAG00000002480/ENSSSAG00000003242/ENSSSAG00000004360/ENSSSAG00000004541/ENSSSAG00000005718/ENSSSAG00000005916/ENSSSAG00000005955/ENSSSAG00000006931/ENSSSAG00000007353/ENSSSAG00000008240/ENSSSAG00000009591/ENSSSAG00000009667/ENSSSAG00000010126/ENSSSAG00000010182/ENSSSAG00000031592/ENSSSAG00000037985/ENSSSAG00000039688/ENSSSAG00000040057/ENSSSAG00000040738/ENSSSAG00000041551/…	77
			GO:0060271	cilium assembly	52/11691	68/36026	1.16978472035503e-13	5.5742784935179e-12	4.20265906397575e-12	ENSSSAG00000001007/ENSSSAG00000002402/ENSSSAG00000002647/ENSSSAG00000004034/ENSSSAG00000004055/ENSSSAG00000004394/ENSSSAG00000005042/ENSSSAG00000007340/ENSSSAG00000007404/ENSSSAG00000009422/ENSSSAG00000009545/ENSSSAG00000009971/ENSSSAG00000031592/ENSSSAG00000035894/ENSSSAG00000038988/ENSSSAG00000039436/ENSSSAG00000044440/ENSSSAG00000045908/ENSSSAG00000046467/ENSSSAG00000046839/ENSSSAG00000047541/…	52
			GO:0051301	cell division	55/11691	74/36026	1.82622294299086e-13	8.27407640312532e-12	6.2381386635165e-12	ENSSSAG00000000558/ENSSSAG00000002040/ENSSSAG00000003386/ENSSSAG00000004434/ENSSSAG00000004442/ENSSSAG00000005170/ENSSSAG00000005784/ENSSSAG00000005830/ENSSSAG00000006796/ENSSSAG00000008209/ENSSSAG00000038975/ENSSSAG00000040417/ENSSSAG00000041481/ENSSSAG00000041487/ENSSSAG00000041769/ENSSSAG00000042306/ENSSSAG00000043736/ENSSSAG00000044519/ENSSSAG00000044816/ENSSSAG00000044958/ENSSSAG00000045721/…	55
			GO:0008033	tRNA processing	41/11691	49/36026	1.88733494596837e-13	8.27407640312532e-12	6.2381386635165e-12	ENSSSAG00000000442/ENSSSAG00000000582/ENSSSAG00000001098/ENSSSAG00000001240/ENSSSAG00000003015/ENSSSAG00000003828/ENSSSAG00000005472/ENSSSAG00000006005/ENSSSAG00000006708/ENSSSAG00000006833/ENSSSAG00000007812/ENSSSAG00000028772/ENSSSAG00000039987/ENSSSAG00000044706/ENSSSAG00000044976/ENSSSAG00000049909/ENSSSAG00000051669/ENSSSAG00000051686/ENSSSAG00000051983/ENSSSAG00000052728/ENSSSAG00000055201/…	41
			GO:0003712	transcription coregulator activity	55/11691	75/36026	4.67859723316895e-13	1.97220867982814e-11	1.48692260244438e-11	ENSSSAG00000000096/ENSSSAG00000000432/ENSSSAG00000000448/ENSSSAG00000001794/ENSSSAG00000001834/ENSSSAG00000001862/ENSSSAG00000002605/ENSSSAG00000006388/ENSSSAG00000007902/ENSSSAG00000008769/ENSSSAG00000008899/ENSSSAG00000018246/ENSSSAG00000033476/ENSSSAG00000040227/ENSSSAG00000040665/ENSSSAG00000040995/ENSSSAG00000041378/ENSSSAG00000041995/ENSSSAG00000044384/ENSSSAG00000045179/ENSSSAG00000046049/…	55
			GO:0005852	eukaryotic translation initiation factor 3 complex	24/11691	24/36026	1.83114625387723e-12	7.43309738610905e-11	5.60409282375683e-11	ENSSSAG00000001088/ENSSSAG00000004179/ENSSSAG00000005711/ENSSSAG00000007047/ENSSSAG00000010484/ENSSSAG00000010991/ENSSSAG00000042802/ENSSSAG00000043619/ENSSSAG00000043651/ENSSSAG00000046844/ENSSSAG00000046961/ENSSSAG00000048458/ENSSSAG00000052342/ENSSSAG00000056502/ENSSSAG00000057098/ENSSSAG00000057745/ENSSSAG00000064454/ENSSSAG00000065468/ENSSSAG00000070433/ENSSSAG00000074652/ENSSSAG00000076698/…	24
			GO:0006364	rRNA processing	42/11691	53/36026	3.30535962999051e-12	1.29381219802486e-10	9.75453875767875e-11	ENSSSAG00000006520/ENSSSAG00000006717/ENSSSAG00000007897/ENSSSAG00000008121/ENSSSAG00000009116/ENSSSAG00000009241/ENSSSAG00000015523/ENSSSAG00000015593/ENSSSAG00000021588/ENSSSAG00000029460/ENSSSAG00000041096/ENSSSAG00000041757/ENSSSAG00000042064/ENSSSAG00000045469/ENSSSAG00000045687/ENSSSAG00000047288/ENSSSAG00000049787/ENSSSAG00000052493/ENSSSAG00000052501/ENSSSAG00000053658/ENSSSAG00000055823/…	42
			GO:0000387	spliceosomal snRNP assembly	25/11691	26/36026	1.06213665142267e-11	4.01414403434222e-10	3.02641477810089e-10	ENSSSAG00000003182/ENSSSAG00000008358/ENSSSAG00000016745/ENSSSAG00000039409/ENSSSAG00000042181/ENSSSAG00000043850/ENSSSAG00000048092/ENSSSAG00000048623/ENSSSAG00000050057/ENSSSAG00000054572/ENSSSAG00000055823/ENSSSAG00000056130/ENSSSAG00000057693/ENSSSAG00000058564/ENSSSAG00000064105/ENSSSAG00000066967/ENSSSAG00000068459/ENSSSAG00000069477/ENSSSAG00000071400/ENSSSAG00000071535/ENSSSAG00000074153/…	25
			GO:0007275	multicellular organism development	166/11691	332/36026	2.22592870610983e-11	8.13205953965457e-10	6.13106678700427e-10	ENSSSAG00000000111/ENSSSAG00000000941/ENSSSAG00000001391/ENSSSAG00000001804/ENSSSAG00000001838/ENSSSAG00000002304/ENSSSAG00000002891/ENSSSAG00000003090/ENSSSAG00000003646/ENSSSAG00000003990/ENSSSAG00000004347/ENSSSAG00000004371/ENSSSAG00000004424/ENSSSAG00000004441/ENSSSAG00000004454/ENSSSAG00000004480/ENSSSAG00000004490/ENSSSAG00000004777/ENSSSAG00000004816/ENSSSAG00000004902/ENSSSAG00000005040/…	166
			GO:0046983	protein dimerization activity	203/11691	424/36026	2.3976438407145e-11	8.47683112717126e-10	6.39100310682812e-10	ENSSSAG00000000128/ENSSSAG00000000256/ENSSSAG00000000584/ENSSSAG00000001190/ENSSSAG00000001507/ENSSSAG00000001807/ENSSSAG00000001992/ENSSSAG00000002193/ENSSSAG00000002216/ENSSSAG00000002552/ENSSSAG00000002833/ENSSSAG00000002944/ENSSSAG00000003072/ENSSSAG00000003214/ENSSSAG00000003647/ENSSSAG00000003687/ENSSSAG00000003735/ENSSSAG00000003879/ENSSSAG00000003911/ENSSSAG00000003931/ENSSSAG00000004152/…	203
			GO:0006414	translational elongation	45/11691	62/36026	1.10844868728776e-10	3.79643675396057e-09	2.86227703789766e-09	ENSSSAG00000000310/ENSSSAG00000001615/ENSSSAG00000002699/ENSSSAG00000002817/ENSSSAG00000009991/ENSSSAG00000010223/ENSSSAG00000013807/ENSSSAG00000015741/ENSSSAG00000017975/ENSSSAG00000040228/ENSSSAG00000041178/ENSSSAG00000041366/ENSSSAG00000041732/ENSSSAG00000041840/ENSSSAG00000042864/ENSSSAG00000042969/ENSSSAG00000044191/ENSSSAG00000049119/ENSSSAG00000049940/ENSSSAG00000054816/ENSSSAG00000055027/…	45
			GO:0006511	ubiquitin-dependent protein catabolic process	109/11691	203/36026	3.1606957909083e-10	1.04973411722288e-08	7.91434193257739e-09	ENSSSAG00000000364/ENSSSAG00000000518/ENSSSAG00000000786/ENSSSAG00000001012/ENSSSAG00000001294/ENSSSAG00000001923/ENSSSAG00000002467/ENSSSAG00000002551/ENSSSAG00000002694/ENSSSAG00000002721/ENSSSAG00000002990/ENSSSAG00000003700/ENSSSAG00000006547/ENSSSAG00000006568/ENSSSAG00000006816/ENSSSAG00000006910/ENSSSAG00000007949/ENSSSAG00000008811/ENSSSAG00000008958/ENSSSAG00000009546/ENSSSAG00000009632/…	109
			GO:0008168	methyltransferase activity	156/11691	319/36026	6.96917541916285e-10	2.24653419394191e-08	1.69374696719592e-08	ENSSSAG00000000442/ENSSSAG00000000712/ENSSSAG00000000992/ENSSSAG00000001103/ENSSSAG00000001207/ENSSSAG00000001230/ENSSSAG00000001931/ENSSSAG00000002577/ENSSSAG00000002838/ENSSSAG00000003015/ENSSSAG00000003224/ENSSSAG00000003490/ENSSSAG00000003588/ENSSSAG00000003731/ENSSSAG00000004546/ENSSSAG00000005346/ENSSSAG00000005734/ENSSSAG00000005780/ENSSSAG00000005967/ENSSSAG00000006913/ENSSSAG00000007432/…	156
			GO:0016573	histone acetylation	29/11691	35/36026	1.11831882337217e-09	3.50193551547401e-08	2.64024143262303e-08	ENSSSAG00000001624/ENSSSAG00000001794/ENSSSAG00000002605/ENSSSAG00000003904/ENSSSAG00000006273/ENSSSAG00000006388/ENSSSAG00000008899/ENSSSAG00000009305/ENSSSAG00000009744/ENSSSAG00000010864/ENSSSAG00000022875/ENSSSAG00000040665/ENSSSAG00000041114/ENSSSAG00000042230/ENSSSAG00000044384/ENSSSAG00000045330/ENSSSAG00000049177/ENSSSAG00000051710/ENSSSAG00000053650/ENSSSAG00000058369/ENSSSAG00000060459/…	29
			GO:0003678	DNA helicase activity	26/11691	30/36026	1.18249332476948e-09	3.6000352331871e-08	2.71420251445627e-08	ENSSSAG00000001692/ENSSSAG00000005407/ENSSSAG00000006281/ENSSSAG00000007043/ENSSSAG00000021354/ENSSSAG00000041624/ENSSSAG00000042717/ENSSSAG00000043520/ENSSSAG00000045861/ENSSSAG00000050791/ENSSSAG00000051092/ENSSSAG00000051371/ENSSSAG00000051666/ENSSSAG00000053608/ENSSSAG00000054755/ENSSSAG00000055449/ENSSSAG00000056689/ENSSSAG00000057436/ENSSSAG00000057770/ENSSSAG00000064186/ENSSSAG00000068081/…	26
			GO:0003746	translation elongation factor activity	42/11691	60/36026	2.83743762652228e-09	7.94295806442227e-08	5.98849604357614e-08	ENSSSAG00000000310/ENSSSAG00000001615/ENSSSAG00000002699/ENSSSAG00000002817/ENSSSAG00000009991/ENSSSAG00000010223/ENSSSAG00000015741/ENSSSAG00000017975/ENSSSAG00000040228/ENSSSAG00000041178/ENSSSAG00000041366/ENSSSAG00000041732/ENSSSAG00000041840/ENSSSAG00000042864/ENSSSAG00000042969/ENSSSAG00000049119/ENSSSAG00000054816/ENSSSAG00000055027/ENSSSAG00000056117/ENSSSAG00000057229/ENSSSAG00000058507/…	42
			GO:0015935	small ribosomal subunit	28/11691	34/36026	2.8695481291956e-09	7.94295806442227e-08	5.98849604357614e-08	ENSSSAG00000000673/ENSSSAG00000004774/ENSSSAG00000005363/ENSSSAG00000005433/ENSSSAG00000007090/ENSSSAG00000008474/ENSSSAG00000008630/ENSSSAG00000015431/ENSSSAG00000041429/ENSSSAG00000042488/ENSSSAG00000048169/ENSSSAG00000048893/ENSSSAG00000057489/ENSSSAG00000065477/ENSSSAG00000066629/ENSSSAG00000067773/ENSSSAG00000069784/ENSSSAG00000071292/ENSSSAG00000073156/ENSSSAG00000073308/ENSSSAG00000073777/…	28
			GO:0031514	motile cilium	28/11691	34/36026	2.8695481291956e-09	7.94295806442227e-08	5.98849604357614e-08	ENSSSAG00000002255/ENSSSAG00000005062/ENSSSAG00000005936/ENSSSAG00000009369/ENSSSAG00000015291/ENSSSAG00000015649/ENSSSAG00000018117/ENSSSAG00000020818/ENSSSAG00000039421/ENSSSAG00000040578/ENSSSAG00000043131/ENSSSAG00000046467/ENSSSAG00000047067/ENSSSAG00000049059/ENSSSAG00000052213/ENSSSAG00000055332/ENSSSAG00000055630/ENSSSAG00000057284/ENSSSAG00000059163/ENSSSAG00000068107/ENSSSAG00000069280/…	28
			GO:0006325	chromatin organization	43/11691	62/36026	2.89888980453367e-09	7.94295806442227e-08	5.98849604357614e-08	ENSSSAG00000002904/ENSSSAG00000002986/ENSSSAG00000003726/ENSSSAG00000003904/ENSSSAG00000005810/ENSSSAG00000007043/ENSSSAG00000010054/ENSSSAG00000027306/ENSSSAG00000040970/ENSSSAG00000042181/ENSSSAG00000042230/ENSSSAG00000043778/ENSSSAG00000044074/ENSSSAG00000045062/ENSSSAG00000046181/ENSSSAG00000046550/ENSSSAG00000049595/ENSSSAG00000049929/ENSSSAG00000052932/ENSSSAG00000053650/ENSSSAG00000054212/…	43
			GO:0003697	single-stranded DNA binding	25/11691	29/36026	3.17116733071219e-09	8.47707169380624e-08	6.39118447909902e-08	ENSSSAG00000002591/ENSSSAG00000002938/ENSSSAG00000005255/ENSSSAG00000006400/ENSSSAG00000006875/ENSSSAG00000008523/ENSSSAG00000009016/ENSSSAG00000015896/ENSSSAG00000042243/ENSSSAG00000042782/ENSSSAG00000044037/ENSSSAG00000045336/ENSSSAG00000046281/ENSSSAG00000053979/ENSSSAG00000055342/ENSSSAG00000062989/ENSSSAG00000064100/ENSSSAG00000071806/ENSSSAG00000073090/ENSSSAG00000073105/ENSSSAG00000073691/…	25
			GO:0006270	DNA replication initiation	23/11691	26/36026	4.81879589723987e-09	1.25747626270831e-07	9.4805884193817e-08	ENSSSAG00000005359/ENSSSAG00000005407/ENSSSAG00000005519/ENSSSAG00000006047/ENSSSAG00000006255/ENSSSAG00000040979/ENSSSAG00000041624/ENSSSAG00000041769/ENSSSAG00000042138/ENSSSAG00000042717/ENSSSAG00000043532/ENSSSAG00000045721/ENSSSAG00000047205/ENSSSAG00000050791/ENSSSAG00000053979/ENSSSAG00000055449/ENSSSAG00000056564/ENSSSAG00000066187/ENSSSAG00000070729/ENSSSAG00000070777/ENSSSAG00000078605/…	23
			GO:0071339	MLL1 complex	27/11691	33/36026	7.31975909734679e-09	1.86568743504467e-07	1.40661221332123e-07	ENSSSAG00000000128/ENSSSAG00000005509/ENSSSAG00000007043/ENSSSAG00000008592/ENSSSAG00000009670/ENSSSAG00000038596/ENSSSAG00000038663/ENSSSAG00000042250/ENSSSAG00000044041/ENSSSAG00000044056/ENSSSAG00000046394/ENSSSAG00000047405/ENSSSAG00000050756/ENSSSAG00000053580/ENSSSAG00000054757/ENSSSAG00000055052/ENSSSAG00000061290/ENSSSAG00000064186/ENSSSAG00000065034/ENSSSAG00000067373/ENSSSAG00000067644/…	27
			GO:0016853	isomerase activity	59/11691	97/36026	8.7995441724859e-09	2.19188645751012e-07	1.65254597497642e-07	ENSSSAG00000001006/ENSSSAG00000002438/ENSSSAG00000006599/ENSSSAG00000006931/ENSSSAG00000007353/ENSSSAG00000007607/ENSSSAG00000009097/ENSSSAG00000009591/ENSSSAG00000010126/ENSSSAG00000010287/ENSSSAG00000015443/ENSSSAG00000037619/ENSSSAG00000040994/ENSSSAG00000041284/ENSSSAG00000043973/ENSSSAG00000044816/ENSSSAG00000044893/ENSSSAG00000046143/ENSSSAG00000046808/ENSSSAG00000046822/ENSSSAG00000047514/…	59
			GO:0051082	unfolded protein binding	55/11691	89/36026	1.24939199870405e-08	3.0429636235103e-07	2.29420519060275e-07	ENSSSAG00000001365/ENSSSAG00000002480/ENSSSAG00000003242/ENSSSAG00000004360/ENSSSAG00000004541/ENSSSAG00000005718/ENSSSAG00000005955/ENSSSAG00000008240/ENSSSAG00000008683/ENSSSAG00000009667/ENSSSAG00000010182/ENSSSAG00000031592/ENSSSAG00000039688/ENSSSAG00000040057/ENSSSAG00000040738/ENSSSAG00000041551/ENSSSAG00000041751/ENSSSAG00000041777/ENSSSAG00000042515/ENSSSAG00000042708/ENSSSAG00000043708/…	55
			GO:0001732	formation of cytoplasmic translation initiation complex	16/11691	16/36026	1.50230101806001e-08	3.36024880774239e-07	2.53341847299057e-07	ENSSSAG00000001088/ENSSSAG00000004179/ENSSSAG00000005711/ENSSSAG00000007047/ENSSSAG00000010991/ENSSSAG00000046844/ENSSSAG00000046961/ENSSSAG00000048458/ENSSSAG00000052342/ENSSSAG00000057098/ENSSSAG00000057745/ENSSSAG00000065468/ENSSSAG00000070433/ENSSSAG00000074652/ENSSSAG00000076698/ENSSSAG00000077463	16
			GO:0002183	cytoplasmic translational initiation	16/11691	16/36026	1.50230101806001e-08	3.36024880774239e-07	2.53341847299057e-07	ENSSSAG00000001088/ENSSSAG00000004179/ENSSSAG00000005711/ENSSSAG00000007047/ENSSSAG00000010991/ENSSSAG00000046844/ENSSSAG00000046961/ENSSSAG00000048458/ENSSSAG00000052342/ENSSSAG00000057098/ENSSSAG00000057745/ENSSSAG00000065468/ENSSSAG00000070433/ENSSSAG00000074652/ENSSSAG00000076698/ENSSSAG00000077463	16
			GO:0016282	eukaryotic 43S preinitiation complex	16/11691	16/36026	1.50230101806001e-08	3.36024880774239e-07	2.53341847299057e-07	ENSSSAG00000001088/ENSSSAG00000004179/ENSSSAG00000005711/ENSSSAG00000007047/ENSSSAG00000010991/ENSSSAG00000046844/ENSSSAG00000046961/ENSSSAG00000048458/ENSSSAG00000052342/ENSSSAG00000057098/ENSSSAG00000057745/ENSSSAG00000065468/ENSSSAG00000070433/ENSSSAG00000074652/ENSSSAG00000076698/ENSSSAG00000077463	16
			GO:0033290	eukaryotic 48S preinitiation complex	16/11691	16/36026	1.50230101806001e-08	3.36024880774239e-07	2.53341847299057e-07	ENSSSAG00000001088/ENSSSAG00000004179/ENSSSAG00000005711/ENSSSAG00000007047/ENSSSAG00000010991/ENSSSAG00000046844/ENSSSAG00000046961/ENSSSAG00000048458/ENSSSAG00000052342/ENSSSAG00000057098/ENSSSAG00000057745/ENSSSAG00000065468/ENSSSAG00000070433/ENSSSAG00000074652/ENSSSAG00000076698/ENSSSAG00000077463	16
			GO:0004518	nuclease activity	31/11691	41/36026	1.79784851908643e-08	3.93832842153027e-07	2.96925452449219e-07	ENSSSAG00000000108/ENSSSAG00000004442/ENSSSAG00000006394/ENSSSAG00000006400/ENSSSAG00000006675/ENSSSAG00000007077/ENSSSAG00000012916/ENSSSAG00000028772/ENSSSAG00000036742/ENSSSAG00000041963/ENSSSAG00000042104/ENSSSAG00000042782/ENSSSAG00000044079/ENSSSAG00000045794/ENSSSAG00000051589/ENSSSAG00000051647/ENSSSAG00000054606/ENSSSAG00000055451/ENSSSAG00000061065/ENSSSAG00000061300/ENSSSAG00000066030/…	31
			GO:0004527	exonuclease activity	20/11691	22/36026	1.8326163275369e-08	3.93832842153027e-07	2.96925452449219e-07	ENSSSAG00000000392/ENSSSAG00000002037/ENSSSAG00000004442/ENSSSAG00000010247/ENSSSAG00000027611/ENSSSAG00000042657/ENSSSAG00000044079/ENSSSAG00000052706/ENSSSAG00000055373/ENSSSAG00000055451/ENSSSAG00000061413/ENSSSAG00000070113/ENSSSAG00000070286/ENSSSAG00000071047/ENSSSAG00000073634/ENSSSAG00000074868/ENSSSAG00000076213/ENSSSAG00000078140/ENSSSAG00000078575/ENSSSAG00000080828	20
			GO:0000123	histone acetyltransferase complex	15/11691	15/36026	4.63338146294614e-08	9.66104886198478e-07	7.2838295780427e-07	ENSSSAG00000001794/ENSSSAG00000002605/ENSSSAG00000006388/ENSSSAG00000008899/ENSSSAG00000009744/ENSSSAG00000038942/ENSSSAG00000040665/ENSSSAG00000044384/ENSSSAG00000046638/ENSSSAG00000048794/ENSSSAG00000049177/ENSSSAG00000050847/ENSSSAG00000065622/ENSSSAG00000067147/ENSSSAG00000067198	15
			GO:0006310	DNA recombination	25/11691	31/36026	4.67185757012038e-08	9.66104886198478e-07	7.2838295780427e-07	ENSSSAG00000001388/ENSSSAG00000002938/ENSSSAG00000024550/ENSSSAG00000038712/ENSSSAG00000041819/ENSSSAG00000042916/ENSSSAG00000043520/ENSSSAG00000045861/ENSSSAG00000050209/ENSSSAG00000050927/ENSSSAG00000052009/ENSSSAG00000054755/ENSSSAG00000055318/ENSSSAG00000068081/ENSSSAG00000068553/ENSSSAG00000070312/ENSSSAG00000070483/ENSSSAG00000072995/ENSSSAG00000073202/ENSSSAG00000074855/ENSSSAG00000077393/…	25
			GO:0032508	DNA duplex unwinding	19/11691	21/36026	5.15093443718626e-08	1.04544891539929e-06	7.88203417776065e-07	ENSSSAG00000001692/ENSSSAG00000005407/ENSSSAG00000007043/ENSSSAG00000021354/ENSSSAG00000041624/ENSSSAG00000041819/ENSSSAG00000042717/ENSSSAG00000043520/ENSSSAG00000045861/ENSSSAG00000051371/ENSSSAG00000054755/ENSSSAG00000055449/ENSSSAG00000057770/ENSSSAG00000064186/ENSSSAG00000068081/ENSSSAG00000068553/ENSSSAG00000074855/ENSSSAG00000078058/ENSSSAG00000080838	19
			GO:0006974	cellular response to DNA damage stimulus	33/11691	46/36026	5.50344250972121e-08	1.09668599830081e-06	8.26832989498785e-07	ENSSSAG00000000450/ENSSSAG00000002938/ENSSSAG00000006675/ENSSSAG00000009474/ENSSSAG00000010881/ENSSSAG00000040756/ENSSSAG00000042313/ENSSSAG00000042916/ENSSSAG00000043439/ENSSSAG00000043520/ENSSSAG00000044583/ENSSSAG00000045460/ENSSSAG00000045707/ENSSSAG00000045861/ENSSSAG00000048571/ENSSSAG00000051647/ENSSSAG00000052111/ENSSSAG00000052378/ENSSSAG00000053883/ENSSSAG00000059699/ENSSSAG00000068081/…	33
			GO:0000278	mitotic cell cycle	26/11691	33/36026	6.02836188875612e-08	1.16961281381512e-06	8.81815269731913e-07	ENSSSAG00000005872/ENSSSAG00000006609/ENSSSAG00000007782/ENSSSAG00000007899/ENSSSAG00000008209/ENSSSAG00000008553/ENSSSAG00000009264/ENSSSAG00000010035/ENSSSAG00000018246/ENSSSAG00000031237/ENSSSAG00000039371/ENSSSAG00000042306/ENSSSAG00000050377/ENSSSAG00000053226/ENSSSAG00000053430/ENSSSAG00000054644/ENSSSAG00000059668/ENSSSAG00000063327/ENSSSAG00000065294/ENSSSAG00000065954/ENSSSAG00000069352/…	26
			GO:0006913	nucleocytoplasmic transport	17/11691	18/36026	6.0828403638195e-08	1.16961281381512e-06	8.81815269731913e-07	ENSSSAG00000003727/ENSSSAG00000006278/ENSSSAG00000006534/ENSSSAG00000006973/ENSSSAG00000009113/ENSSSAG00000040336/ENSSSAG00000052260/ENSSSAG00000054292/ENSSSAG00000055444/ENSSSAG00000062572/ENSSSAG00000063799/ENSSSAG00000065275/ENSSSAG00000073083/ENSSSAG00000074478/ENSSSAG00000075119/ENSSSAG00000077750/ENSSSAG00000078114	17
			GO:0006357	regulation of transcription by RNA polymerase II	126/11691	261/36026	7.32526316816011e-08	1.37083473540468e-06	1.03352407538674e-06	ENSSSAG00000000096/ENSSSAG00000000448/ENSSSAG00000000506/ENSSSAG00000001407/ENSSSAG00000001536/ENSSSAG00000001587/ENSSSAG00000001862/ENSSSAG00000002618/ENSSSAG00000003931/ENSSSAG00000004322/ENSSSAG00000004777/ENSSSAG00000005400/ENSSSAG00000005467/ENSSSAG00000005915/ENSSSAG00000006344/ENSSSAG00000007552/ENSSSAG00000007585/ENSSSAG00000007604/ENSSSAG00000009579/ENSSSAG00000029376/ENSSSAG00000030522/…	126
			GO:0006606	protein import into nucleus	27/11691	35/36026	7.37949355737918e-08	1.37083473540468e-06	1.03352407538674e-06	ENSSSAG00000001089/ENSSSAG00000001169/ENSSSAG00000001263/ENSSSAG00000002009/ENSSSAG00000003464/ENSSSAG00000005410/ENSSSAG00000005630/ENSSSAG00000006573/ENSSSAG00000008161/ENSSSAG00000008813/ENSSSAG00000009612/ENSSSAG00000009758/ENSSSAG00000015852/ENSSSAG00000033233/ENSSSAG00000043422/ENSSSAG00000043678/ENSSSAG00000051836/ENSSSAG00000065368/ENSSSAG00000065526/ENSSSAG00000068034/ENSSSAG00000071074/…	27
			GO:0001522	pseudouridine synthesis	23/11691	28/36026	8.67920475636119e-08	1.58540140216198e-06	1.19529398837606e-06	ENSSSAG00000000636/ENSSSAG00000001442/ENSSSAG00000011560/ENSSSAG00000015354/ENSSSAG00000015462/ENSSSAG00000037730/ENSSSAG00000039028/ENSSSAG00000042351/ENSSSAG00000044479/ENSSSAG00000044858/ENSSSAG00000047246/ENSSSAG00000047925/ENSSSAG00000049736/ENSSSAG00000054021/ENSSSAG00000060438/ENSSSAG00000063041/ENSSSAG00000063274/ENSSSAG00000067264/ENSSSAG00000071937/ENSSSAG00000073128/ENSSSAG00000073729/…	23
			GO:0045454	cell redox homeostasis	56/11691	95/36026	9.73889978567286e-08	1.74980887952417e-06	1.31924699426285e-06	ENSSSAG00000000827/ENSSSAG00000002389/ENSSSAG00000002416/ENSSSAG00000002949/ENSSSAG00000004233/ENSSSAG00000004286/ENSSSAG00000004495/ENSSSAG00000004888/ENSSSAG00000005870/ENSSSAG00000006941/ENSSSAG00000007250/ENSSSAG00000009173/ENSSSAG00000009943/ENSSSAG00000010287/ENSSSAG00000015288/ENSSSAG00000030560/ENSSSAG00000041172/ENSSSAG00000042213/ENSSSAG00000043763/ENSSSAG00000044460/ENSSSAG00000046143/…	56
			GO:0003729	mRNA binding	34/11691	49/36026	1.29562646826978e-07	2.29033324068335e-06	1.72676872256668e-06	ENSSSAG00000005063/ENSSSAG00000005993/ENSSSAG00000006143/ENSSSAG00000007055/ENSSSAG00000021602/ENSSSAG00000024658/ENSSSAG00000039409/ENSSSAG00000040100/ENSSSAG00000040249/ENSSSAG00000041808/ENSSSAG00000044465/ENSSSAG00000047894/ENSSSAG00000050355/ENSSSAG00000051547/ENSSSAG00000053819/ENSSSAG00000055128/ENSSSAG00000057413/ENSSSAG00000063884/ENSSSAG00000064701/ENSSSAG00000064945/ENSSSAG00000066751/…	34
			GO:0008536	Ran GTPase binding	25/11691	32/36026	1.47304498795985e-07	2.56263064572064e-06	1.93206401929572e-06	ENSSSAG00000001278/ENSSSAG00000001359/ENSSSAG00000001603/ENSSSAG00000001798/ENSSSAG00000005408/ENSSSAG00000005630/ENSSSAG00000009612/ENSSSAG00000009758/ENSSSAG00000042266/ENSSSAG00000043422/ENSSSAG00000043974/ENSSSAG00000053267/ENSSSAG00000056232/ENSSSAG00000059493/ENSSSAG00000059763/ENSSSAG00000060157/ENSSSAG00000066083/ENSSSAG00000067396/ENSSSAG00000069543/ENSSSAG00000070281/ENSSSAG00000071864/…	25
			GO:0048188	Set1C/COMPASS complex	21/11691	25/36026	1.55158872138099e-07	2.65709568536495e-06	2.0032847800725e-06	ENSSSAG00000001051/ENSSSAG00000001061/ENSSSAG00000004546/ENSSSAG00000008592/ENSSSAG00000020016/ENSSSAG00000031908/ENSSSAG00000039359/ENSSSAG00000040778/ENSSSAG00000041740/ENSSSAG00000043513/ENSSSAG00000044712/ENSSSAG00000046394/ENSSSAG00000051297/ENSSSAG00000051955/ENSSSAG00000055052/ENSSSAG00000077346/ENSSSAG00000080421/ENSSSAG00000081105/ENSSSAG00000081216/ENSSSAG00000081321/ENSSSAG00000081355	21
			GO:0005643	nuclear pore	16/11691	17/36026	1.77460089989499e-07	2.99225013274602e-06	2.25597037476529e-06	ENSSSAG00000005450/ENSSSAG00000006534/ENSSSAG00000007958/ENSSSAG00000009113/ENSSSAG00000010054/ENSSSAG00000031542/ENSSSAG00000049595/ENSSSAG00000052260/ENSSSAG00000054292/ENSSSAG00000063799/ENSSSAG00000067571/ENSSSAG00000068268/ENSSSAG00000072580/ENSSSAG00000075794/ENSSSAG00000077750/ENSSSAG00000078114	16
			GO:0004402	histone acetyltransferase activity	22/11691	27/36026	2.20949308062529e-07	3.6690976005535e-06	2.76627124129322e-06	ENSSSAG00000001624/ENSSSAG00000001794/ENSSSAG00000002605/ENSSSAG00000006273/ENSSSAG00000006388/ENSSSAG00000008899/ENSSSAG00000009305/ENSSSAG00000010864/ENSSSAG00000022875/ENSSSAG00000040665/ENSSSAG00000043811/ENSSSAG00000044384/ENSSSAG00000045330/ENSSSAG00000051710/ENSSSAG00000053650/ENSSSAG00000058369/ENSSSAG00000060459/ENSSSAG00000067198/ENSSSAG00000069538/ENSSSAG00000072454/ENSSSAG00000072653/…	22
			GO:0003724	RNA helicase activity	13/11691	13/36026	4.40661235935115e-07	7.20842857589382e-06	5.43470652331603e-06	ENSSSAG00000000352/ENSSSAG00000004571/ENSSSAG00000008791/ENSSSAG00000041696/ENSSSAG00000051599/ENSSSAG00000059371/ENSSSAG00000063891/ENSSSAG00000065294/ENSSSAG00000066742/ENSSSAG00000072314/ENSSSAG00000073865/ENSSSAG00000074121/ENSSSAG00000078162	13
			GO:0090305	nucleic acid phosphodiester bond hydrolysis	43/11691	70/36026	6.01801176976696e-07	9.69961897009498e-06	7.3129090391131e-06	ENSSSAG00000000108/ENSSSAG00000000392/ENSSSAG00000002037/ENSSSAG00000002642/ENSSSAG00000004442/ENSSSAG00000006394/ENSSSAG00000006675/ENSSSAG00000007077/ENSSSAG00000008310/ENSSSAG00000010247/ENSSSAG00000012916/ENSSSAG00000027611/ENSSSAG00000028772/ENSSSAG00000036742/ENSSSAG00000041819/ENSSSAG00000042104/ENSSSAG00000042239/ENSSSAG00000042515/ENSSSAG00000042657/ENSSSAG00000044079/ENSSSAG00000051647/…	43
			GO:0008180	COP9 signalosome	18/11691	21/36026	6.99741683165258e-07	1.09645271820549e-05	8.26657110825308e-06	ENSSSAG00000001226/ENSSSAG00000001696/ENSSSAG00000003746/ENSSSAG00000005511/ENSSSAG00000039881/ENSSSAG00000040620/ENSSSAG00000043392/ENSSSAG00000043783/ENSSSAG00000044416/ENSSSAG00000052046/ENSSSAG00000054399/ENSSSAG00000058032/ENSSSAG00000066197/ENSSSAG00000073417/ENSSSAG00000074531/ENSSSAG00000076662/ENSSSAG00000078892/ENSSSAG00000080584	18
			GO:0005667	transcription factor complex	47/11691	79/36026	7.00289144839274e-07	1.09645271820549e-05	8.26657110825308e-06	ENSSSAG00000000795/ENSSSAG00000001334/ENSSSAG00000005179/ENSSSAG00000005292/ENSSSAG00000006307/ENSSSAG00000007804/ENSSSAG00000008040/ENSSSAG00000008048/ENSSSAG00000008499/ENSSSAG00000008823/ENSSSAG00000009264/ENSSSAG00000018246/ENSSSAG00000038318/ENSSSAG00000039011/ENSSSAG00000039371/ENSSSAG00000040523/ENSSSAG00000041362/ENSSSAG00000041521/ENSSSAG00000044703/ENSSSAG00000045677/ENSSSAG00000047036/…	47
			GO:0007049	cell cycle	24/11691	32/36026	9.86270586753414e-07	1.52246839870668e-05	1.14784642046172e-05	ENSSSAG00000003730/ENSSSAG00000004442/ENSSSAG00000005209/ENSSSAG00000005407/ENSSSAG00000008209/ENSSSAG00000042306/ENSSSAG00000043802/ENSSSAG00000044816/ENSSSAG00000044958/ENSSSAG00000047397/ENSSSAG00000048517/ENSSSAG00000051362/ENSSSAG00000054441/ENSSSAG00000054777/ENSSSAG00000057565/ENSSSAG00000060899/ENSSSAG00000065351/ENSSSAG00000068615/ENSSSAG00000070033/ENSSSAG00000072215/ENSSSAG00000073742/…	24
			GO:0000776	kinetochore	16/11691	18/36026	1.11051358079993e-06	1.64476065480638e-05	1.24004717059452e-05	ENSSSAG00000002923/ENSSSAG00000003161/ENSSSAG00000007818/ENSSSAG00000008209/ENSSSAG00000008797/ENSSSAG00000039534/ENSSSAG00000042255/ENSSSAG00000045257/ENSSSAG00000047397/ENSSSAG00000056832/ENSSSAG00000066812/ENSSSAG00000067950/ENSSSAG00000072325/ENSSSAG00000072447/ENSSSAG00000073749/ENSSSAG00000078484	16
			GO:0019843	rRNA binding	16/11691	18/36026	1.11051358079993e-06	1.64476065480638e-05	1.24004717059452e-05	ENSSSAG00000003215/ENSSSAG00000004774/ENSSSAG00000006264/ENSSSAG00000008630/ENSSSAG00000032246/ENSSSAG00000058888/ENSSSAG00000061468/ENSSSAG00000063416/ENSSSAG00000063940/ENSSSAG00000065983/ENSSSAG00000069892/ENSSSAG00000070890/ENSSSAG00000071147/ENSSSAG00000074150/ENSSSAG00000074883/ENSSSAG00000080304	16
			GO:0071897	DNA biosynthetic process	16/11691	18/36026	1.11051358079993e-06	1.64476065480638e-05	1.24004717059452e-05	ENSSSAG00000000450/ENSSSAG00000001109/ENSSSAG00000001980/ENSSSAG00000005314/ENSSSAG00000008385/ENSSSAG00000038712/ENSSSAG00000039392/ENSSSAG00000042916/ENSSSAG00000045460/ENSSSAG00000064069/ENSSSAG00000065895/ENSSSAG00000066768/ENSSSAG00000074050/ENSSSAG00000078390/ENSSSAG00000078528/ENSSSAG00000081183	16
			GO:0003755	peptidyl-prolyl cis-trans isomerase activity	42/11691	69/36026	1.15150834585219e-06	1.68273752940533e-05	1.26867937051785e-05	ENSSSAG00000000323/ENSSSAG00000002438/ENSSSAG00000005768/ENSSSAG00000006931/ENSSSAG00000007353/ENSSSAG00000007460/ENSSSAG00000008974/ENSSSAG00000009097/ENSSSAG00000009591/ENSSSAG00000010126/ENSSSAG00000037619/ENSSSAG00000040994/ENSSSAG00000041284/ENSSSAG00000043973/ENSSSAG00000044893/ENSSSAG00000050385/ENSSSAG00000053651/ENSSSAG00000053820/ENSSSAG00000053925/ENSSSAG00000054176/ENSSSAG00000055010/…	42
			GO:0005874	microtubule	84/11691	167/36026	1.27524869429372e-06	1.83904285387621e-05	1.38652385736921e-05	ENSSSAG00000000078/ENSSSAG00000000210/ENSSSAG00000001403/ENSSSAG00000003312/ENSSSAG00000005123/ENSSSAG00000005872/ENSSSAG00000006171/ENSSSAG00000006351/ENSSSAG00000007082/ENSSSAG00000007347/ENSSSAG00000007626/ENSSSAG00000007644/ENSSSAG00000008119/ENSSSAG00000008209/ENSSSAG00000008404/ENSSSAG00000008920/ENSSSAG00000010214/ENSSSAG00000010791/ENSSSAG00000011338/ENSSSAG00000015587/ENSSSAG00000016311/…	84
			GO:0030488	tRNA methylation	12/11691	12/36026	1.35884696900139e-06	1.93415101042276e-05	1.45822948826533e-05	ENSSSAG00000000442/ENSSSAG00000003015/ENSSSAG00000007812/ENSSSAG00000044976/ENSSSAG00000046167/ENSSSAG00000052728/ENSSSAG00000067770/ENSSSAG00000070099/ENSSSAG00000071347/ENSSSAG00000072632/ENSSSAG00000074380/ENSSSAG00000081237	12
			GO:0017056	structural constituent of nuclear pore	14/11691	15/36026	1.49473671649801e-06	2.07371068516686e-05	1.56344879740298e-05	ENSSSAG00000005450/ENSSSAG00000006278/ENSSSAG00000006534/ENSSSAG00000006973/ENSSSAG00000007958/ENSSSAG00000040336/ENSSSAG00000052260/ENSSSAG00000054292/ENSSSAG00000062572/ENSSSAG00000063799/ENSSSAG00000065275/ENSSSAG00000068268/ENSSSAG00000077750/ENSSSAG00000078114	14
			GO:0042555	MCM complex	14/11691	15/36026	1.49473671649801e-06	2.07371068516686e-05	1.56344879740298e-05	ENSSSAG00000005359/ENSSSAG00000005407/ENSSSAG00000006047/ENSSSAG00000040979/ENSSSAG00000041624/ENSSSAG00000042717/ENSSSAG00000043532/ENSSSAG00000050791/ENSSSAG00000055449/ENSSSAG00000070729/ENSSSAG00000070777/ENSSSAG00000078605/ENSSSAG00000080838/ENSSSAG00000081704	14
			GO:0031625	ubiquitin protein ligase binding	22/11691	29/36026	2.04267506400895e-06	2.79846483769226e-05	2.10986832269345e-05	ENSSSAG00000001294/ENSSSAG00000002467/ENSSSAG00000002551/ENSSSAG00000006568/ENSSSAG00000007949/ENSSSAG00000012342/ENSSSAG00000038869/ENSSSAG00000040266/ENSSSAG00000040812/ENSSSAG00000047353/ENSSSAG00000059225/ENSSSAG00000063329/ENSSSAG00000064201/ENSSSAG00000065332/ENSSSAG00000065870/ENSSSAG00000070396/ENSSSAG00000072600/ENSSSAG00000074834/ENSSSAG00000076528/ENSSSAG00000077719/ENSSSAG00000079090/…	22
			GO:0000381	regulation of alternative mRNA splicing, via spliceosome	15/11691	17/36026	3.05501431665897e-06	4.03409119404606e-05	3.04145369508851e-05	ENSSSAG00000000352/ENSSSAG00000000955/ENSSSAG00000009680/ENSSSAG00000009819/ENSSSAG00000045091/ENSSSAG00000054457/ENSSSAG00000064101/ENSSSAG00000064154/ENSSSAG00000065557/ENSSSAG00000067250/ENSSSAG00000072314/ENSSSAG00000073252/ENSSSAG00000074153/ENSSSAG00000074636/ENSSSAG00000081034	15
			GO:0000922	spindle pole	15/11691	17/36026	3.05501431665897e-06	4.03409119404606e-05	3.04145369508851e-05	ENSSSAG00000006171/ENSSSAG00000044025/ENSSSAG00000046872/ENSSSAG00000047938/ENSSSAG00000048278/ENSSSAG00000055220/ENSSSAG00000064799/ENSSSAG00000065351/ENSSSAG00000069200/ENSSSAG00000070033/ENSSSAG00000071147/ENSSSAG00000073742/ENSSSAG00000078807/ENSSSAG00000079016/ENSSSAG00000081450	15
			GO:0031011	Ino80 complex	15/11691	17/36026	3.05501431665897e-06	4.03409119404606e-05	3.04145369508851e-05	ENSSSAG00000010101/ENSSSAG00000012636/ENSSSAG00000016035/ENSSSAG00000028321/ENSSSAG00000036031/ENSSSAG00000039091/ENSSSAG00000042852/ENSSSAG00000043520/ENSSSAG00000045861/ENSSSAG00000049588/ENSSSAG00000052483/ENSSSAG00000065034/ENSSSAG00000068553/ENSSSAG00000068858/ENSSSAG00000081252	15
			GO:0016055	Wnt signaling pathway	68/11691	131/36026	3.10227383237658e-06	4.04772871462468e-05	3.05173553686167e-05	ENSSSAG00000000111/ENSSSAG00000002769/ENSSSAG00000003034/ENSSSAG00000003990/ENSSSAG00000004003/ENSSSAG00000005040/ENSSSAG00000006176/ENSSSAG00000006240/ENSSSAG00000007043/ENSSSAG00000007708/ENSSSAG00000008519/ENSSSAG00000008824/ENSSSAG00000008844/ENSSSAG00000009923/ENSSSAG00000022591/ENSSSAG00000037120/ENSSSAG00000039975/ENSSSAG00000042646/ENSSSAG00000044252/ENSSSAG00000046158/ENSSSAG00000047365/…	68
			GO:0016779	nucleotidyltransferase activity	37/11691	60/36026	3.17825767649033e-06	4.09808283933342e-05	3.08969941305871e-05	ENSSSAG00000000450/ENSSSAG00000001875/ENSSSAG00000003493/ENSSSAG00000004361/ENSSSAG00000008385/ENSSSAG00000026725/ENSSSAG00000039392/ENSSSAG00000042898/ENSSSAG00000043007/ENSSSAG00000044198/ENSSSAG00000044638/ENSSSAG00000044706/ENSSSAG00000044999/ENSSSAG00000045460/ENSSSAG00000046349/ENSSSAG00000046611/ENSSSAG00000046925/ENSSSAG00000049909/ENSSSAG00000051784/ENSSSAG00000053769/ENSSSAG00000056878/…	37
			GO:0005685	U1 snRNP	11/11691	11/36026	4.18997205381721e-06	5.27840157584329e-05	3.97958628220994e-05	ENSSSAG00000005063/ENSSSAG00000005993/ENSSSAG00000006143/ENSSSAG00000039409/ENSSSAG00000044465/ENSSSAG00000055128/ENSSSAG00000058564/ENSSSAG00000072219/ENSSSAG00000074153/ENSSSAG00000077850/ENSSSAG00000079300	11
			GO:0051382	kinetochore assembly	11/11691	11/36026	4.18997205381721e-06	5.27840157584329e-05	3.97958628220994e-05	ENSSSAG00000000322/ENSSSAG00000007782/ENSSSAG00000008797/ENSSSAG00000037933/ENSSSAG00000042255/ENSSSAG00000042276/ENSSSAG00000048408/ENSSSAG00000052619/ENSSSAG00000054644/ENSSSAG00000072447/ENSSSAG00000078834	11
			GO:0005654	nucleoplasm	13/11691	14/36026	4.31163519795587e-06	5.36994565563595e-05	4.04860482104708e-05	ENSSSAG00000008121/ENSSSAG00000010054/ENSSSAG00000021588/ENSSSAG00000041106/ENSSSAG00000043092/ENSSSAG00000044707/ENSSSAG00000047288/ENSSSAG00000048517/ENSSSAG00000049595/ENSSSAG00000050355/ENSSSAG00000052779/ENSSSAG00000072580/ENSSSAG00000078908	13
			GO:0004812	aminoacyl-tRNA ligase activity	42/11691	72/36026	5.47421875345944e-06	6.74128511661972e-05	5.08250942810841e-05	ENSSSAG00000000511/ENSSSAG00000002987/ENSSSAG00000004648/ENSSSAG00000008007/ENSSSAG00000008665/ENSSSAG00000009186/ENSSSAG00000028027/ENSSSAG00000042477/ENSSSAG00000042572/ENSSSAG00000043215/ENSSSAG00000043851/ENSSSAG00000044907/ENSSSAG00000044994/ENSSSAG00000045811/ENSSSAG00000046336/ENSSSAG00000046703/ENSSSAG00000048688/ENSSSAG00000052268/ENSSSAG00000052562/ENSSSAG00000053208/ENSSSAG00000057206/…	42
			GO:0006886	intracellular protein transport	138/11691	311/36026	6.93335057759067e-06	8.44328025893264e-05	6.36570784024407e-05	ENSSSAG00000000326/ENSSSAG00000000883/ENSSSAG00000000892/ENSSSAG00000001001/ENSSSAG00000001077/ENSSSAG00000001222/ENSSSAG00000001278/ENSSSAG00000001359/ENSSSAG00000001603/ENSSSAG00000001798/ENSSSAG00000002265/ENSSSAG00000002516/ENSSSAG00000002760/ENSSSAG00000002775/ENSSSAG00000003077/ENSSSAG00000003446/ENSSSAG00000003480/ENSSSAG00000003709/ENSSSAG00000004045/ENSSSAG00000004585/ENSSSAG00000005526/…	138
			GO:0004175	endopeptidase activity	33/11691	53/36026	7.9797026530268e-06	9.61071879968943e-05	7.2458838434078e-05	ENSSSAG00000000364/ENSSSAG00000002721/ENSSSAG00000005710/ENSSSAG00000006990/ENSSSAG00000008811/ENSSSAG00000009546/ENSSSAG00000026601/ENSSSAG00000034990/ENSSSAG00000040480/ENSSSAG00000040909/ENSSSAG00000046306/ENSSSAG00000046820/ENSSSAG00000047328/ENSSSAG00000048720/ENSSSAG00000049820/ENSSSAG00000050151/ENSSSAG00000054211/ENSSSAG00000059477/ENSSSAG00000063671/ENSSSAG00000065065/ENSSSAG00000066401/…	33
			GO:0000724	double-strand break repair via homologous recombination	14/11691	16/36026	8.34592256244746e-06	9.9425338352635e-05	7.49605172942936e-05	ENSSSAG00000000823/ENSSSAG00000002938/ENSSSAG00000004625/ENSSSAG00000010881/ENSSSAG00000040246/ENSSSAG00000045336/ENSSSAG00000054392/ENSSSAG00000066484/ENSSSAG00000072090/ENSSSAG00000073737/ENSSSAG00000074673/ENSSSAG00000077393/ENSSSAG00000078945/ENSSSAG00000081637	14
			GO:0009451	RNA modification	18/11691	23/36026	8.53271922667526e-06	9.94878752386817e-05	7.50076662143346e-05	ENSSSAG00000000636/ENSSSAG00000001442/ENSSSAG00000011560/ENSSSAG00000015354/ENSSSAG00000015462/ENSSSAG00000037730/ENSSSAG00000042351/ENSSSAG00000044479/ENSSSAG00000044858/ENSSSAG00000047246/ENSSSAG00000047925/ENSSSAG00000049736/ENSSSAG00000054021/ENSSSAG00000063041/ENSSSAG00000063274/ENSSSAG00000067264/ENSSSAG00000073729/ENSSSAG00000081322	18
			GO:0009982	pseudouridine synthase activity	18/11691	23/36026	8.53271922667526e-06	9.94878752386817e-05	7.50076662143346e-05	ENSSSAG00000000636/ENSSSAG00000001442/ENSSSAG00000011560/ENSSSAG00000015354/ENSSSAG00000015462/ENSSSAG00000037730/ENSSSAG00000042351/ENSSSAG00000044479/ENSSSAG00000044858/ENSSSAG00000047246/ENSSSAG00000047925/ENSSSAG00000049736/ENSSSAG00000054021/ENSSSAG00000063041/ENSSSAG00000063274/ENSSSAG00000067264/ENSSSAG00000073729/ENSSSAG00000081322	18
			GO:0006367	transcription initiation from RNA polymerase II promoter	19/11691	25/36026	1.00356186184282e-05	0.000115779347429446	8.72904223320349e-05	ENSSSAG00000000577/ENSSSAG00000003734/ENSSSAG00000006281/ENSSSAG00000007475/ENSSSAG00000011770/ENSSSAG00000015777/ENSSSAG00000021354/ENSSSAG00000040128/ENSSSAG00000040539/ENSSSAG00000044067/ENSSSAG00000045747/ENSSSAG00000045755/ENSSSAG00000053795/ENSSSAG00000055204/ENSSSAG00000064257/ENSSSAG00000067553/ENSSSAG00000072598/ENSSSAG00000078280/ENSSSAG00000079281	19
			GO:0003887	DNA-directed DNA polymerase activity	20/11691	27/36026	1.12278520201208e-05	0.00012818464389638	9.66432438135402e-05	ENSSSAG00000000450/ENSSSAG00000001980/ENSSSAG00000005314/ENSSSAG00000008385/ENSSSAG00000039392/ENSSSAG00000041039/ENSSSAG00000042341/ENSSSAG00000042972/ENSSSAG00000045460/ENSSSAG00000045962/ENSSSAG00000061726/ENSSSAG00000064069/ENSSSAG00000065895/ENSSSAG00000066117/ENSSSAG00000066768/ENSSSAG00000068767/ENSSSAG00000073992/ENSSSAG00000074050/ENSSSAG00000078390/ENSSSAG00000078528	20
			GO:0003682	chromatin binding	27/11691	41/36026	1.18914162386572e-05	0.000134360744304827	0.000101299639146455	ENSSSAG00000000423/ENSSSAG00000001301/ENSSSAG00000002005/ENSSSAG00000002243/ENSSSAG00000002838/ENSSSAG00000002986/ENSSSAG00000004842/ENSSSAG00000006255/ENSSSAG00000006452/ENSSSAG00000040519/ENSSSAG00000040970/ENSSSAG00000042884/ENSSSAG00000045721/ENSSSAG00000050377/ENSSSAG00000057622/ENSSSAG00000059690/ENSSSAG00000064516/ENSSSAG00000065235/ENSSSAG00000066187/ENSSSAG00000069251/ENSSSAG00000074371/…	27
			GO:0005885	Arp2/3 protein complex	21/11691	29/36026	1.20919574680635e-05	0.000135232503928547	0.000101956891648011	ENSSSAG00000000509/ENSSSAG00000000860/ENSSSAG00000002056/ENSSSAG00000003710/ENSSSAG00000007843/ENSSSAG00000007849/ENSSSAG00000039245/ENSSSAG00000043159/ENSSSAG00000055421/ENSSSAG00000055968/ENSSSAG00000057356/ENSSSAG00000057782/ENSSSAG00000066267/ENSSSAG00000066388/ENSSSAG00000066992/ENSSSAG00000068208/ENSSSAG00000068588/ENSSSAG00000072049/ENSSSAG00000076569/ENSSSAG00000079996/ENSSSAG00000081334	21
			GO:0035267	NuA4 histone acetyltransferase complex	15/11691	18/36026	1.27775179959542e-05	0.000140189588326433	0.000105694224775499	ENSSSAG00000005467/ENSSSAG00000005810/ENSSSAG00000006273/ENSSSAG00000007604/ENSSSAG00000043520/ENSSSAG00000044182/ENSSSAG00000045271/ENSSSAG00000045861/ENSSSAG00000057918/ENSSSAG00000058369/ENSSSAG00000068553/ENSSSAG00000070713/ENSSSAG00000080786/ENSSSAG00000081184/ENSSSAG00000081641	15
			GO:0000413	protein peptidyl-prolyl isomerization	34/11691	56/36026	1.28401119795253e-05	0.000140189588326433	0.000105694224775499	ENSSSAG00000002438/ENSSSAG00000006931/ENSSSAG00000007353/ENSSSAG00000007460/ENSSSAG00000009097/ENSSSAG00000009591/ENSSSAG00000010126/ENSSSAG00000037619/ENSSSAG00000040994/ENSSSAG00000041284/ENSSSAG00000043973/ENSSSAG00000044893/ENSSSAG00000050385/ENSSSAG00000053651/ENSSSAG00000053820/ENSSSAG00000053925/ENSSSAG00000054176/ENSSSAG00000055010/ENSSSAG00000057146/ENSSSAG00000063293/ENSSSAG00000063862/…	34
			GO:0001510	RNA methylation	10/11691	10/36026	1.29189310410308e-05	0.000140189588326433	0.000105694224775499	ENSSSAG00000009955/ENSSSAG00000031025/ENSSSAG00000046710/ENSSSAG00000050637/ENSSSAG00000061097/ENSSSAG00000066322/ENSSSAG00000071659/ENSSSAG00000071969/ENSSSAG00000075035/ENSSSAG00000077310	10
			GO:0005783	endoplasmic reticulum	113/11691	251/36026	2.06929111711086e-05	0.000222347359250344	0.000167636070890818	ENSSSAG00000000326/ENSSSAG00000001222/ENSSSAG00000001416/ENSSSAG00000003135/ENSSSAG00000003242/ENSSSAG00000003331/ENSSSAG00000003446/ENSSSAG00000003866/ENSSSAG00000004470/ENSSSAG00000005047/ENSSSAG00000005514/ENSSSAG00000005634/ENSSSAG00000005805/ENSSSAG00000006615/ENSSSAG00000006705/ENSSSAG00000007784/ENSSSAG00000008109/ENSSSAG00000008170/ENSSSAG00000008320/ENSSSAG00000009280/ENSSSAG00000009667/…	113
			GO:0051028	mRNA transport	13/11691	15/36026	2.26214753274318e-05	0.000238395547681397	0.000179735406194676	ENSSSAG00000000352/ENSSSAG00000007681/ENSSSAG00000009113/ENSSSAG00000009680/ENSSSAG00000010054/ENSSSAG00000048347/ENSSSAG00000049595/ENSSSAG00000050355/ENSSSAG00000051042/ENSSSAG00000069675/ENSSSAG00000072314/ENSSSAG00000072580/ENSSSAG00000072956	13
			GO:1903507	negative regulation of nucleic acid-templated transcription	13/11691	15/36026	2.26214753274318e-05	0.000238395547681397	0.000179735406194676	ENSSSAG00000010200/ENSSSAG00000044438/ENSSSAG00000045603/ENSSSAG00000050779/ENSSSAG00000051403/ENSSSAG00000054212/ENSSSAG00000063617/ENSSSAG00000069424/ENSSSAG00000070482/ENSSSAG00000071132/ENSSSAG00000075093/ENSSSAG00000075772/ENSSSAG00000076000	13
			GO:1903508	positive regulation of nucleic acid-templated transcription	30/11691	49/36026	3.27840988231211e-05	0.000341588331788382	0.000257536343117441	ENSSSAG00000000292/ENSSSAG00000001536/ENSSSAG00000004281/ENSSSAG00000005915/ENSSSAG00000006388/ENSSSAG00000007293/ENSSSAG00000008899/ENSSSAG00000009784/ENSSSAG00000028697/ENSSSAG00000040665/ENSSSAG00000042529/ENSSSAG00000042658/ENSSSAG00000043717/ENSSSAG00000049092/ENSSSAG00000055287/ENSSSAG00000055775/ENSSSAG00000055914/ENSSSAG00000060369/ENSSSAG00000062625/ENSSSAG00000063108/ENSSSAG00000065576/…	30
			GO:0006614	SRP-dependent cotranslational protein targeting to membrane	14/11691	17/36026	3.30368277094603e-05	0.000341588331788382	0.000257536343117441	ENSSSAG00000003149/ENSSSAG00000003366/ENSSSAG00000007171/ENSSSAG00000036209/ENSSSAG00000042726/ENSSSAG00000044431/ENSSSAG00000054790/ENSSSAG00000064882/ENSSSAG00000067844/ENSSSAG00000068881/ENSSSAG00000071013/ENSSSAG00000073689/ENSSSAG00000076847/ENSSSAG00000077694	14
			GO:0005819	spindle	11/11691	12/36026	3.53323479867913e-05	0.000348867147689399	0.000263024117303283	ENSSSAG00000000078/ENSSSAG00000008209/ENSSSAG00000044816/ENSSSAG00000055356/ENSSSAG00000059693/ENSSSAG00000063363/ENSSSAG00000065351/ENSSSAG00000065862/ENSSSAG00000070033/ENSSSAG00000073742/ENSSSAG00000075691	11
			GO:0006400	tRNA modification	11/11691	12/36026	3.53323479867913e-05	0.000348867147689399	0.000263024117303283	ENSSSAG00000004885/ENSSSAG00000015533/ENSSSAG00000039987/ENSSSAG00000044706/ENSSSAG00000049826/ENSSSAG00000059170/ENSSSAG00000066042/ENSSSAG00000068905/ENSSSAG00000077043/ENSSSAG00000077209/ENSSSAG00000081237	11
			GO:0007059	chromosome segregation	11/11691	12/36026	3.53323479867913e-05	0.000348867147689399	0.000263024117303283	ENSSSAG00000000558/ENSSSAG00000002923/ENSSSAG00000005170/ENSSSAG00000008209/ENSSSAG00000037933/ENSSSAG00000045257/ENSSSAG00000052619/ENSSSAG00000063305/ENSSSAG00000063821/ENSSSAG00000066721/ENSSSAG00000081122	11
			GO:0030234	enzyme regulator activity	11/11691	12/36026	3.53323479867913e-05	0.000348867147689399	0.000263024117303283	ENSSSAG00000003553/ENSSSAG00000006800/ENSSSAG00000008148/ENSSSAG00000046393/ENSSSAG00000047417/ENSSSAG00000069616/ENSSSAG00000069956/ENSSSAG00000077303/ENSSSAG00000077709/ENSSSAG00000077876/ENSSSAG00000080571	11
			GO:0043015	gamma-tubulin binding	11/11691	12/36026	3.53323479867913e-05	0.000348867147689399	0.000263024117303283	ENSSSAG00000006171/ENSSSAG00000008398/ENSSSAG00000044025/ENSSSAG00000047938/ENSSSAG00000055220/ENSSSAG00000058525/ENSSSAG00000064735/ENSSSAG00000064799/ENSSSAG00000076962/ENSSSAG00000078807/ENSSSAG00000081450	11
			GO:0006406	mRNA export from nucleus	15/11691	19/36026	4.23419430642931e-05	0.000410393619264773	0.00030941124771691	ENSSSAG00000004789/ENSSSAG00000007681/ENSSSAG00000010054/ENSSSAG00000039574/ENSSSAG00000049595/ENSSSAG00000050355/ENSSSAG00000050618/ENSSSAG00000051042/ENSSSAG00000057040/ENSSSAG00000059154/ENSSSAG00000067558/ENSSSAG00000068024/ENSSSAG00000069675/ENSSSAG00000072580/ENSSSAG00000073747	15
			GO:0015934	large ribosomal subunit	15/11691	19/36026	4.23419430642931e-05	0.000410393619264773	0.00030941124771691	ENSSSAG00000003176/ENSSSAG00000007561/ENSSSAG00000008668/ENSSSAG00000008822/ENSSSAG00000009177/ENSSSAG00000018086/ENSSSAG00000043628/ENSSSAG00000045463/ENSSSAG00000058260/ENSSSAG00000059594/ENSSSAG00000071322/ENSSSAG00000076707/ENSSSAG00000077632/ENSSSAG00000079373/ENSSSAG00000080922	15
			GO:0006888	endoplasmic reticulum to Golgi vesicle-mediated transport	27/11691	43/36026	4.26869275512629e-05	0.000410393619264773	0.00030941124771691	ENSSSAG00000000707/ENSSSAG00000001222/ENSSSAG00000002760/ENSSSAG00000003709/ENSSSAG00000005541/ENSSSAG00000005649/ENSSSAG00000006934/ENSSSAG00000007701/ENSSSAG00000009280/ENSSSAG00000009462/ENSSSAG00000027097/ENSSSAG00000038980/ENSSSAG00000039268/ENSSSAG00000044816/ENSSSAG00000045269/ENSSSAG00000054064/ENSSSAG00000065682/ENSSSAG00000065831/ENSSSAG00000066421/ENSSSAG00000069906/ENSSSAG00000071046/…	27
			GO:0090503	RNA phosphodiester bond hydrolysis, exonucleolytic	16/11691	21/36026	4.98604657788684e-05	0.000475191917335998	0.000358265131683402	ENSSSAG00000004442/ENSSSAG00000005613/ENSSSAG00000010247/ENSSSAG00000010487/ENSSSAG00000020755/ENSSSAG00000037651/ENSSSAG00000044079/ENSSSAG00000058310/ENSSSAG00000059592/ENSSSAG00000067063/ENSSSAG00000067722/ENSSSAG00000070113/ENSSSAG00000071047/ENSSSAG00000072974/ENSSSAG00000073634/ENSSSAG00000076213	16
			GO:0034314	Arp2/3 complex-mediated actin nucleation	22/11691	33/36026	5.82447768578662e-05	0.000550312719277771	0.000414901541138158	ENSSSAG00000000509/ENSSSAG00000000860/ENSSSAG00000002056/ENSSSAG00000003710/ENSSSAG00000007843/ENSSSAG00000007849/ENSSSAG00000039245/ENSSSAG00000043159/ENSSSAG00000050658/ENSSSAG00000055421/ENSSSAG00000055968/ENSSSAG00000057356/ENSSSAG00000057782/ENSSSAG00000066267/ENSSSAG00000066388/ENSSSAG00000066992/ENSSSAG00000068208/ENSSSAG00000068588/ENSSSAG00000072049/ENSSSAG00000076569/ENSSSAG00000079996/…	22
			GO:0005813	centrosome	21/11691	31/36026	6.00656041767741e-05	0.000550443076144083	0.000414999822102483	ENSSSAG00000005872/ENSSSAG00000007555/ENSSSAG00000038988/ENSSSAG00000043490/ENSSSAG00000044816/ENSSSAG00000046872/ENSSSAG00000048278/ENSSSAG00000051362/ENSSSAG00000053912/ENSSSAG00000053915/ENSSSAG00000057412/ENSSSAG00000058525/ENSSSAG00000065351/ENSSSAG00000069200/ENSSSAG00000070033/ENSSSAG00000072215/ENSSSAG00000073742/ENSSSAG00000076685/ENSSSAG00000076962/ENSSSAG00000079016/ENSSSAG00000079372	21
			GO:0005833	hemoglobin complex	21/11691	31/36026	6.00656041767741e-05	0.000550443076144083	0.000414999822102483	ENSSSAG00000005178/ENSSSAG00000010272/ENSSSAG00000017138/ENSSSAG00000029230/ENSSSAG00000044695/ENSSSAG00000044737/ENSSSAG00000044836/ENSSSAG00000044851/ENSSSAG00000044889/ENSSSAG00000044911/ENSSSAG00000044920/ENSSSAG00000046009/ENSSSAG00000046057/ENSSSAG00000046066/ENSSSAG00000060579/ENSSSAG00000061234/ENSSSAG00000065254/ENSSSAG00000065388/ENSSSAG00000065390/ENSSSAG00000065395/ENSSSAG00000065398	21
			GO:0070062	extracellular exosome	21/11691	31/36026	6.00656041767741e-05	0.000550443076144083	0.000414999822102483	ENSSSAG00000002722/ENSSSAG00000008920/ENSSSAG00000026601/ENSSSAG00000039577/ENSSSAG00000039806/ENSSSAG00000049457/ENSSSAG00000049695/ENSSSAG00000052119/ENSSSAG00000055896/ENSSSAG00000055968/ENSSSAG00000057842/ENSSSAG00000059484/ENSSSAG00000062937/ENSSSAG00000064683/ENSSSAG00000068819/ENSSSAG00000070495/ENSSSAG00000072099/ENSSSAG00000076426/ENSSSAG00000077660/ENSSSAG00000078518/ENSSSAG00000078842	21
			GO:0030833	regulation of actin filament polymerization	19/11691	27/36026	6.06752876303985e-05	0.000550443076144083	0.000414999822102483	ENSSSAG00000000509/ENSSSAG00000000860/ENSSSAG00000002056/ENSSSAG00000003710/ENSSSAG00000006572/ENSSSAG00000007843/ENSSSAG00000007849/ENSSSAG00000039245/ENSSSAG00000043159/ENSSSAG00000050355/ENSSSAG00000055968/ENSSSAG00000066267/ENSSSAG00000066388/ENSSSAG00000067552/ENSSSAG00000068588/ENSSSAG00000076569/ENSSSAG00000079818/ENSSSAG00000079996/ENSSSAG00000081334	19
			GO:0007224	smoothened signaling pathway	12/11691	14/36026	6.07697191728412e-05	0.000550443076144083	0.000414999822102483	ENSSSAG00000000590/ENSSSAG00000003646/ENSSSAG00000008286/ENSSSAG00000009666/ENSSSAG00000038404/ENSSSAG00000039831/ENSSSAG00000041796/ENSSSAG00000046547/ENSSSAG00000070213/ENSSSAG00000072886/ENSSSAG00000073193/ENSSSAG00000076978	12
			GO:0006418	tRNA aminoacylation for protein translation	36/11691	64/36026	7.32392735478358e-05	0.000657952818101869	0.000496055476575074	ENSSSAG00000000511/ENSSSAG00000002987/ENSSSAG00000004648/ENSSSAG00000008007/ENSSSAG00000008665/ENSSSAG00000009186/ENSSSAG00000028027/ENSSSAG00000042477/ENSSSAG00000043851/ENSSSAG00000044907/ENSSSAG00000044994/ENSSSAG00000045811/ENSSSAG00000046703/ENSSSAG00000052268/ENSSSAG00000053208/ENSSSAG00000058117/ENSSSAG00000059271/ENSSSAG00000063393/ENSSSAG00000063477/ENSSSAG00000064536/ENSSSAG00000064656/…	36
			GO:0006368	transcription elongation from RNA polymerase II promoter	13/11691	16/36026	8.44822039756975e-05	0.000748955171041346	0.00056466558707977	ENSSSAG00000002817/ENSSSAG00000006153/ENSSSAG00000010054/ENSSSAG00000042969/ENSSSAG00000048653/ENSSSAG00000049119/ENSSSAG00000049595/ENSSSAG00000064086/ENSSSAG00000065980/ENSSSAG00000066345/ENSSSAG00000067211/ENSSSAG00000072580/ENSSSAG00000078749	13
			GO:0005829	cytosol	44/11691	83/36026	8.4735804022926e-05	0.000748955171041346	0.00056466558707977	ENSSSAG00000000564/ENSSSAG00000000613/ENSSSAG00000001222/ENSSSAG00000001858/ENSSSAG00000003258/ENSSSAG00000003504/ENSSSAG00000006910/ENSSSAG00000016020/ENSSSAG00000030560/ENSSSAG00000034005/ENSSSAG00000037149/ENSSSAG00000041375/ENSSSAG00000042181/ENSSSAG00000043850/ENSSSAG00000044909/ENSSSAG00000045260/ENSSSAG00000048567/ENSSSAG00000049650/ENSSSAG00000049676/ENSSSAG00000049679/ENSSSAG00000049703/…	44
			GO:0005839	proteasome core complex	34/11691	60/36026	9.43424234689197e-05	0.00082062933430108	0.000618703445472866	ENSSSAG00000000364/ENSSSAG00000002721/ENSSSAG00000005710/ENSSSAG00000006990/ENSSSAG00000008811/ENSSSAG00000009546/ENSSSAG00000026601/ENSSSAG00000034990/ENSSSAG00000040480/ENSSSAG00000040909/ENSSSAG00000046306/ENSSSAG00000046820/ENSSSAG00000047328/ENSSSAG00000048720/ENSSSAG00000049820/ENSSSAG00000050151/ENSSSAG00000054211/ENSSSAG00000059477/ENSSSAG00000063671/ENSSSAG00000063994/ENSSSAG00000065065/…	34
			GO:0051603	proteolysis involved in cellular protein catabolic process	34/11691	60/36026	9.43424234689197e-05	0.00082062933430108	0.000618703445472866	ENSSSAG00000000364/ENSSSAG00000002721/ENSSSAG00000005710/ENSSSAG00000006990/ENSSSAG00000008811/ENSSSAG00000009546/ENSSSAG00000026601/ENSSSAG00000034990/ENSSSAG00000040480/ENSSSAG00000040909/ENSSSAG00000046306/ENSSSAG00000046820/ENSSSAG00000047328/ENSSSAG00000048720/ENSSSAG00000049820/ENSSSAG00000050151/ENSSSAG00000054211/ENSSSAG00000059477/ENSSSAG00000063671/ENSSSAG00000063994/ENSSSAG00000065065/…	34
			GO:0000956	nuclear-transcribed mRNA catabolic process	10/11691	11/36026	0.000100208520913166	0.000858035460318988	0.000646905336487136	ENSSSAG00000039689/ENSSSAG00000040447/ENSSSAG00000045535/ENSSSAG00000049930/ENSSSAG00000055451/ENSSSAG00000066840/ENSSSAG00000072783/ENSSSAG00000074566/ENSSSAG00000074868/ENSSSAG00000078534	10
			GO:0005786	signal recognition particle, endoplasmic reticulum targeting	10/11691	11/36026	0.000100208520913166	0.000858035460318988	0.000646905336487136	ENSSSAG00000003149/ENSSSAG00000003366/ENSSSAG00000007171/ENSSSAG00000036209/ENSSSAG00000042726/ENSSSAG00000044431/ENSSSAG00000071013/ENSSSAG00000073689/ENSSSAG00000076847/ENSSSAG00000077694	10
			GO:0008641	ubiquitin-like modifier activating enzyme activity	14/11691	18/36026	0.000103944411706732	0.000876331347927523	0.000660699297083275	ENSSSAG00000040342/ENSSSAG00000042378/ENSSSAG00000047304/ENSSSAG00000047891/ENSSSAG00000049558/ENSSSAG00000049636/ENSSSAG00000052563/ENSSSAG00000057386/ENSSSAG00000059670/ENSSSAG00000061717/ENSSSAG00000063167/ENSSSAG00000064722/ENSSSAG00000070074/ENSSSAG00000072831	14
			GO:0044237	cellular metabolic process	14/11691	18/36026	0.000103944411706732	0.000876331347927523	0.000660699297083275	ENSSSAG00000005551/ENSSSAG00000039364/ENSSSAG00000041770/ENSSSAG00000041819/ENSSSAG00000046540/ENSSSAG00000051115/ENSSSAG00000051433/ENSSSAG00000055095/ENSSSAG00000056562/ENSSSAG00000075277/ENSSSAG00000075706/ENSSSAG00000078058/ENSSSAG00000079395/ENSSSAG00000081717	14
			GO:0008134	transcription factor binding	22/11691	34/36026	0.000114423588264723	0.000957314906397987	0.000721755860086842	ENSSSAG00000000432/ENSSSAG00000001030/ENSSSAG00000001834/ENSSSAG00000002402/ENSSSAG00000004961/ENSSSAG00000006516/ENSSSAG00000008769/ENSSSAG00000018246/ENSSSAG00000034634/ENSSSAG00000039756/ENSSSAG00000043357/ENSSSAG00000047369/ENSSSAG00000059599/ENSSSAG00000066523/ENSSSAG00000070069/ENSSSAG00000071160/ENSSSAG00000073018/ENSSSAG00000073567/ENSSSAG00000076197/ENSSSAG00000079258/ENSSSAG00000080066/…	22
			GO:0005680	anaphase-promoting complex	15/11691	20/36026	0.000118256673535687	0.000981888743902371	0.000740283004190704	ENSSSAG00000000285/ENSSSAG00000006744/ENSSSAG00000006796/ENSSSAG00000044958/ENSSSAG00000046783/ENSSSAG00000046928/ENSSSAG00000054571/ENSSSAG00000060075/ENSSSAG00000063253/ENSSSAG00000064794/ENSSSAG00000068615/ENSSSAG00000070139/ENSSSAG00000078782/ENSSSAG00000080839/ENSSSAG00000081692	15
			GO:0034968	histone lysine methylation	21/11691	32/36026	0.000121251521703765	0.000999185472085158	0.000753323660763398	ENSSSAG00000037147/ENSSSAG00000043137/ENSSSAG00000043425/ENSSSAG00000043513/ENSSSAG00000045578/ENSSSAG00000048075/ENSSSAG00000050118/ENSSSAG00000055076/ENSSSAG00000055973/ENSSSAG00000056953/ENSSSAG00000059185/ENSSSAG00000067524/ENSSSAG00000068147/ENSSSAG00000071778/ENSSSAG00000074093/ENSSSAG00000074324/ENSSSAG00000074873/ENSSSAG00000075132/ENSSSAG00000075737/ENSSSAG00000077574/ENSSSAG00000080440	21
			GO:0030117	membrane coat	27/11691	45/36026	0.000131975242697207	0.00107338372838787	0.00080926452822174	ENSSSAG00000001001/ENSSSAG00000002265/ENSSSAG00000005526/ENSSSAG00000008072/ENSSSAG00000031418/ENSSSAG00000045173/ENSSSAG00000045731/ENSSSAG00000046129/ENSSSAG00000047869/ENSSSAG00000049632/ENSSSAG00000050124/ENSSSAG00000051472/ENSSSAG00000054186/ENSSSAG00000056136/ENSSSAG00000056947/ENSSSAG00000061342/ENSSSAG00000062605/ENSSSAG00000063935/ENSSSAG00000064089/ENSSSAG00000065016/ENSSSAG00000066669/…	27
			GO:0006289	nucleotide-excision repair	17/11691	24/36026	0.000132214236617119	0.00107338372838787	0.00080926452822174	ENSSSAG00000003200/ENSSSAG00000006281/ENSSSAG00000006400/ENSSSAG00000011122/ENSSSAG00000041150/ENSSSAG00000042722/ENSSSAG00000043259/ENSSSAG00000044583/ENSSSAG00000049773/ENSSSAG00000057436/ENSSSAG00000067478/ENSSSAG00000068827/ENSSSAG00000070417/ENSSSAG00000070460/ENSSSAG00000074568/ENSSSAG00000075659/ENSSSAG00000078670	17
			GO:0004298	threonine-type endopeptidase activity	34/11691	61/36026	0.000146953526669361	0.00118427253845308	0.000892867789748052	ENSSSAG00000000364/ENSSSAG00000002721/ENSSSAG00000005710/ENSSSAG00000006990/ENSSSAG00000008811/ENSSSAG00000009546/ENSSSAG00000026601/ENSSSAG00000034990/ENSSSAG00000040480/ENSSSAG00000040909/ENSSSAG00000046306/ENSSSAG00000046820/ENSSSAG00000047328/ENSSSAG00000048720/ENSSSAG00000049820/ENSSSAG00000050151/ENSSSAG00000054211/ENSSSAG00000059477/ENSSSAG00000063671/ENSSSAG00000063994/ENSSSAG00000065065/…	34
			GO:0005929	cilium	11/11691	13/36026	0.000161586345202261	0.00127409089454445	0.000960585240316359	ENSSSAG00000000241/ENSSSAG00000001573/ENSSSAG00000001803/ENSSSAG00000004055/ENSSSAG00000008204/ENSSSAG00000054778/ENSSSAG00000055332/ENSSSAG00000055630/ENSSSAG00000067531/ENSSSAG00000071099/ENSSSAG00000075178	11
			GO:0008312	7S RNA binding	11/11691	13/36026	0.000161586345202261	0.00127409089454445	0.000960585240316359	ENSSSAG00000003149/ENSSSAG00000003366/ENSSSAG00000007171/ENSSSAG00000036209/ENSSSAG00000042726/ENSSSAG00000044431/ENSSSAG00000054790/ENSSSAG00000071013/ENSSSAG00000073689/ENSSSAG00000076847/ENSSSAG00000077694	11
			GO:0030014	CCR4-NOT complex	11/11691	13/36026	0.000161586345202261	0.00127409089454445	0.000960585240316359	ENSSSAG00000003725/ENSSSAG00000005396/ENSSSAG00000005613/ENSSSAG00000040831/ENSSSAG00000044481/ENSSSAG00000056588/ENSSSAG00000056969/ENSSSAG00000058310/ENSSSAG00000071497/ENSSSAG00000076829/ENSSSAG00000079459	11
			GO:0003713	transcription coactivator activity	41/11691	78/36026	0.000185969122766025	0.0014558725610826	0.00109763730354383	ENSSSAG00000000292/ENSSSAG00000001060/ENSSSAG00000001654/ENSSSAG00000001794/ENSSSAG00000002605/ENSSSAG00000004281/ENSSSAG00000004289/ENSSSAG00000005915/ENSSSAG00000006388/ENSSSAG00000007293/ENSSSAG00000008899/ENSSSAG00000009784/ENSSSAG00000010054/ENSSSAG00000028697/ENSSSAG00000040665/ENSSSAG00000042529/ENSSSAG00000042658/ENSSSAG00000043717/ENSSSAG00000044384/ENSSSAG00000049092/ENSSSAG00000049595/…	41
			GO:0007368	determination of left/right symmetry	12/11691	15/36026	0.00021336269455448	0.00165847881724617	0.00125038981131218	ENSSSAG00000002647/ENSSSAG00000004055/ENSSSAG00000009422/ENSSSAG00000031592/ENSSSAG00000044322/ENSSSAG00000045210/ENSSSAG00000045908/ENSSSAG00000046467/ENSSSAG00000064081/ENSSSAG00000068107/ENSSSAG00000068189/ENSSSAG00000080401	12
			GO:0016192	vesicle-mediated transport	117/11691	274/36026	0.000231356621223463	0.00177439583497734	0.00133778402848369	ENSSSAG00000000326/ENSSSAG00000000883/ENSSSAG00000000892/ENSSSAG00000001001/ENSSSAG00000001077/ENSSSAG00000001222/ENSSSAG00000001524/ENSSSAG00000002265/ENSSSAG00000002430/ENSSSAG00000002775/ENSSSAG00000003077/ENSSSAG00000004585/ENSSSAG00000005526/ENSSSAG00000006354/ENSSSAG00000006530/ENSSSAG00000006705/ENSSSAG00000007431/ENSSSAG00000008072/ENSSSAG00000008770/ENSSSAG00000009280/ENSSSAG00000009364/…	117
			GO:0005815	microtubule organizing center	21/11691	33/36026	0.000231513325184088	0.00177439583497734	0.00133778402848369	ENSSSAG00000002387/ENSSSAG00000006171/ENSSSAG00000039575/ENSSSAG00000044025/ENSSSAG00000044558/ENSSSAG00000044816/ENSSSAG00000046803/ENSSSAG00000047938/ENSSSAG00000051362/ENSSSAG00000052846/ENSSSAG00000055220/ENSSSAG00000064799/ENSSSAG00000065351/ENSSSAG00000070033/ENSSSAG00000071099/ENSSSAG00000071730/ENSSSAG00000072215/ENSSSAG00000073603/ENSSSAG00000073742/ENSSSAG00000078807/ENSSSAG00000081450	21
			GO:0008234	cysteine-type peptidase activity	63/11691	133/36026	0.000238196442040984	0.00181293958664527	0.00136684361843693	ENSSSAG00000000059/ENSSSAG00000002454/ENSSSAG00000002679/ENSSSAG00000005770/ENSSSAG00000006083/ENSSSAG00000007658/ENSSSAG00000007727/ENSSSAG00000009632/ENSSSAG00000028321/ENSSSAG00000032199/ENSSSAG00000038994/ENSSSAG00000039784/ENSSSAG00000041647/ENSSSAG00000041689/ENSSSAG00000041763/ENSSSAG00000041831/ENSSSAG00000042418/ENSSSAG00000044673/ENSSSAG00000044868/ENSSSAG00000046830/ENSSSAG00000047405/…	63
			GO:0007017	microtubule-based process	39/11691	74/36026	0.000245944054307582	0.00185899781738696	0.00140156865794157	ENSSSAG00000001403/ENSSSAG00000003312/ENSSSAG00000005123/ENSSSAG00000007347/ENSSSAG00000007644/ENSSSAG00000008404/ENSSSAG00000008920/ENSSSAG00000010214/ENSSSAG00000011338/ENSSSAG00000016311/ENSSSAG00000031098/ENSSSAG00000039318/ENSSSAG00000040090/ENSSSAG00000040145/ENSSSAG00000040575/ENSSSAG00000040600/ENSSSAG00000040767/ENSSSAG00000044002/ENSSSAG00000046050/ENSSSAG00000046308/ENSSSAG00000046978/…	39
			GO:0003725	double-stranded RNA binding	13/11691	17/36026	0.000251679676840969	0.00187646888311362	0.00141474075417229	ENSSSAG00000005813/ENSSSAG00000005921/ENSSSAG00000006966/ENSSSAG00000007213/ENSSSAG00000009245/ENSSSAG00000041673/ENSSSAG00000043450/ENSSSAG00000046201/ENSSSAG00000051953/ENSSSAG00000066075/ENSSSAG00000066353/ENSSSAG00000070389/ENSSSAG00000074885	13
			GO:0043161	proteasome-mediated ubiquitin-dependent protein catabolic process	13/11691	17/36026	0.000251679676840969	0.00187646888311362	0.00141474075417229	ENSSSAG00000002531/ENSSSAG00000003200/ENSSSAG00000046306/ENSSSAG00000047328/ENSSSAG00000049773/ENSSSAG00000053876/ENSSSAG00000062983/ENSSSAG00000066401/ENSSSAG00000067418/ENSSSAG00000070417/ENSSSAG00000070460/ENSSSAG00000077660/ENSSSAG00000079585	13
			GO:0043044	ATP-dependent chromatin remodeling	14/11691	19/36026	0.000276431323905561	0.00202033402603455	0.00152320611836066	ENSSSAG00000002457/ENSSSAG00000004632/ENSSSAG00000007043/ENSSSAG00000008541/ENSSSAG00000010003/ENSSSAG00000010609/ENSSSAG00000044259/ENSSSAG00000044876/ENSSSAG00000049719/ENSSSAG00000053247/ENSSSAG00000064186/ENSSSAG00000067279/ENSSSAG00000069499/ENSSSAG00000074507	14
			GO:0005666	RNA polymerase III complex	9/11691	10/36026	0.000282035680641684	0.00202033402603455	0.00152320611836066	ENSSSAG00000005255/ENSSSAG00000006875/ENSSSAG00000012031/ENSSSAG00000015816/ENSSSAG00000041770/ENSSSAG00000073198/ENSSSAG00000073316/ENSSSAG00000076748/ENSSSAG00000077092	9
			GO:0006284	base-excision repair	9/11691	10/36026	0.000282035680641684	0.00202033402603455	0.00152320611836066	ENSSSAG00000000591/ENSSSAG00000006049/ENSSSAG00000045948/ENSSSAG00000063850/ENSSSAG00000064733/ENSSSAG00000074568/ENSSSAG00000075038/ENSSSAG00000078670/ENSSSAG00000081161	9
			GO:0006779	porphyrin-containing compound biosynthetic process	9/11691	10/36026	0.000282035680641684	0.00202033402603455	0.00152320611836066	ENSSSAG00000010135/ENSSSAG00000041337/ENSSSAG00000044736/ENSSSAG00000045261/ENSSSAG00000045586/ENSSSAG00000046917/ENSSSAG00000053680/ENSSSAG00000054891/ENSSSAG00000074907	9
			GO:0007020	microtubule nucleation	9/11691	10/36026	0.000282035680641684	0.00202033402603455	0.00152320611836066	ENSSSAG00000005123/ENSSSAG00000006171/ENSSSAG00000007347/ENSSSAG00000044025/ENSSSAG00000047938/ENSSSAG00000055220/ENSSSAG00000064799/ENSSSAG00000078807/ENSSSAG00000081450	9
			GO:0042273	ribosomal large subunit biogenesis	9/11691	10/36026	0.000282035680641684	0.00202033402603455	0.00152320611836066	ENSSSAG00000008121/ENSSSAG00000021588/ENSSSAG00000047288/ENSSSAG00000052795/ENSSSAG00000056519/ENSSSAG00000065858/ENSSSAG00000067333/ENSSSAG00000075361/ENSSSAG00000078908	9
			GO:0005789	endoplasmic reticulum membrane	81/11691	180/36026	0.000287456941716293	0.00203651177151061	0.00153540313161336	ENSSSAG00000001222/ENSSSAG00000003135/ENSSSAG00000003331/ENSSSAG00000005514/ENSSSAG00000005649/ENSSSAG00000005805/ENSSSAG00000006615/ENSSSAG00000007741/ENSSSAG00000007784/ENSSSAG00000008022/ENSSSAG00000008170/ENSSSAG00000036932/ENSSSAG00000041234/ENSSSAG00000041539/ENSSSAG00000041612/ENSSSAG00000041684/ENSSSAG00000041708/ENSSSAG00000042156/ENSSSAG00000044431/ENSSSAG00000044688/ENSSSAG00000045053/…	81
			GO:0030131	clathrin adaptor complex	17/11691	25/36026	0.000288010332649767	0.00203651177151061	0.00153540313161336	ENSSSAG00000001001/ENSSSAG00000003077/ENSSSAG00000004585/ENSSSAG00000006530/ENSSSAG00000008072/ENSSSAG00000045173/ENSSSAG00000051472/ENSSSAG00000052736/ENSSSAG00000056947/ENSSSAG00000063935/ENSSSAG00000065016/ENSSSAG00000072653/ENSSSAG00000072743/ENSSSAG00000075127/ENSSSAG00000076252/ENSSSAG00000078995/ENSSSAG00000080985	17
			GO:0000049	tRNA binding	16/11691	23/36026	0.000292356165221471	0.00205398946847905	0.00154858022738768	ENSSSAG00000003015/ENSSSAG00000004648/ENSSSAG00000005408/ENSSSAG00000042572/ENSSSAG00000043215/ENSSSAG00000046336/ENSSSAG00000050766/ENSSSAG00000052562/ENSSSAG00000052728/ENSSSAG00000059493/ENSSSAG00000065633/ENSSSAG00000066127/ENSSSAG00000068510/ENSSSAG00000077334/ENSSSAG00000080441/ENSSSAG00000081237	16
			GO:0050790	regulation of catalytic activity	27/11691	47/36026	0.000359389714554639	0.00250886068249608	0.00189152481344547	ENSSSAG00000001382/ENSSSAG00000001893/ENSSSAG00000002454/ENSSSAG00000002688/ENSSSAG00000005455/ENSSSAG00000005916/ENSSSAG00000006800/ENSSSAG00000008827/ENSSSAG00000040816/ENSSSAG00000046393/ENSSSAG00000046720/ENSSSAG00000046770/ENSSSAG00000046941/ENSSSAG00000046949/ENSSSAG00000047417/ENSSSAG00000049102/ENSSSAG00000057365/ENSSSAG00000058855/ENSSSAG00000064282/ENSSSAG00000064673/ENSSSAG00000066971/…	27
			GO:0007064	mitotic sister chromatid cohesion	10/11691	12/36026	0.000424589385545043	0.00294525295289473	0.00222053742606835	ENSSSAG00000000382/ENSSSAG00000006452/ENSSSAG00000007410/ENSSSAG00000020146/ENSSSAG00000035579/ENSSSAG00000040517/ENSSSAG00000047412/ENSSSAG00000053413/ENSSSAG00000064128/ENSSSAG00000064516	10
			GO:0006479	protein methylation	20/11691	32/36026	0.000461304932248766	0.00317981261474621	0.00239738081307701	ENSSSAG00000000712/ENSSSAG00000001103/ENSSSAG00000001202/ENSSSAG00000001207/ENSSSAG00000003731/ENSSSAG00000005967/ENSSSAG00000007432/ENSSSAG00000010295/ENSSSAG00000026224/ENSSSAG00000028224/ENSSSAG00000039562/ENSSSAG00000039804/ENSSSAG00000042181/ENSSSAG00000046417/ENSSSAG00000048567/ENSSSAG00000061870/ENSSSAG00000071581/ENSSSAG00000072690/ENSSSAG00000074593/ENSSSAG00000075757	20
			GO:0030126	COPI vesicle coat	11/11691	14/36026	0.000531247307310133	0.00361644129696836	0.0027265716655015	ENSSSAG00000005526/ENSSSAG00000047869/ENSSSAG00000053935/ENSSSAG00000054186/ENSSSAG00000056136/ENSSSAG00000062605/ENSSSAG00000065658/ENSSSAG00000066669/ENSSSAG00000068484/ENSSSAG00000069594/ENSSSAG00000077523	11
			GO:0051225	spindle assembly	11/11691	14/36026	0.000531247307310133	0.00361644129696836	0.0027265716655015	ENSSSAG00000002850/ENSSSAG00000004003/ENSSSAG00000005872/ENSSSAG00000005878/ENSSSAG00000015685/ENSSSAG00000040980/ENSSSAG00000042790/ENSSSAG00000044488/ENSSSAG00000070588/ENSSSAG00000071132/ENSSSAG00000075230	11
			GO:0061630	ubiquitin protein ligase activity	49/11691	101/36026	0.000566803847572091	0.00383467294406797	0.00289110474557564	ENSSSAG00000000613/ENSSSAG00000001492/ENSSSAG00000001686/ENSSSAG00000002897/ENSSSAG00000003634/ENSSSAG00000004340/ENSSSAG00000006910/ENSSSAG00000008523/ENSSSAG00000009994/ENSSSAG00000010474/ENSSSAG00000013557/ENSSSAG00000016020/ENSSSAG00000016382/ENSSSAG00000032452/ENSSSAG00000037120/ENSSSAG00000040647/ENSSSAG00000040956/ENSSSAG00000042821/ENSSSAG00000046900/ENSSSAG00000047242/ENSSSAG00000047265/…	49
			GO:0005764	lysosome	23/11691	39/36026	0.000582443625364849	0.00391630805766794	0.00295265254059675	ENSSSAG00000002280/ENSSSAG00000002337/ENSSSAG00000002454/ENSSSAG00000002993/ENSSSAG00000008231/ENSSSAG00000009364/ENSSSAG00000011508/ENSSSAG00000027269/ENSSSAG00000027888/ENSSSAG00000031038/ENSSSAG00000039166/ENSSSAG00000039467/ENSSSAG00000043721/ENSSSAG00000046330/ENSSSAG00000050252/ENSSSAG00000059102/ENSSSAG00000067406/ENSSSAG00000072232/ENSSSAG00000074801/ENSSSAG00000078843/ENSSSAG00000079656/…	23
			GO:0061608	nuclear import signal receptor activity	12/11691	16/36026	0.000600004166290828	0.00400978394057773	0.00302312753875674	ENSSSAG00000001263/ENSSSAG00000002009/ENSSSAG00000005410/ENSSSAG00000043678/ENSSSAG00000051836/ENSSSAG00000065368/ENSSSAG00000065526/ENSSSAG00000068034/ENSSSAG00000071074/ENSSSAG00000076960/ENSSSAG00000077541/ENSSSAG00000080845	12
			GO:0006164	purine nucleotide biosynthetic process	16/11691	24/36026	0.000612640022430172	0.00404490038905704	0.00304960315540701	ENSSSAG00000001368/ENSSSAG00000002340/ENSSSAG00000010520/ENSSSAG00000010758/ENSSSAG00000034895/ENSSSAG00000040324/ENSSSAG00000040893/ENSSSAG00000042080/ENSSSAG00000042182/ENSSSAG00000045538/ENSSSAG00000051703/ENSSSAG00000053700/ENSSSAG00000054060/ENSSSAG00000064976/ENSSSAG00000067387/ENSSSAG00000073688	16
			GO:0090502	RNA phosphodiester bond hydrolysis, endonucleolytic	16/11691	24/36026	0.000612640022430172	0.00404490038905704	0.00304960315540701	ENSSSAG00000002403/ENSSSAG00000007077/ENSSSAG00000028772/ENSSSAG00000038152/ENSSSAG00000041963/ENSSSAG00000042239/ENSSSAG00000045763/ENSSSAG00000046036/ENSSSAG00000046212/ENSSSAG00000056987/ENSSSAG00000057691/ENSSSAG00000061498/ENSSSAG00000072304/ENSSSAG00000076040/ENSSSAG00000076522/ENSSSAG00000077615	16
			GO:0042147	retrograde transport, endosome to Golgi	13/11691	18/36026	0.000635791366189985	0.00417261878649236	0.00314589487840617	ENSSSAG00000000564/ENSSSAG00000000613/ENSSSAG00000034005/ENSSSAG00000045260/ENSSSAG00000057791/ENSSSAG00000062746/ENSSSAG00000065334/ENSSSAG00000067962/ENSSSAG00000069168/ENSSSAG00000072166/ENSSSAG00000077233/ENSSSAG00000080149/ENSSSAG00000081326	13
			GO:0001947	heart looping	14/11691	20/36026	0.00064550550810193	0.0041862369046137	0.00315616209193407	ENSSSAG00000002402/ENSSSAG00000002647/ENSSSAG00000004055/ENSSSAG00000007823/ENSSSAG00000009241/ENSSSAG00000031592/ENSSSAG00000040064/ENSSSAG00000042300/ENSSSAG00000045151/ENSSSAG00000045908/ENSSSAG00000054803/ENSSSAG00000055206/ENSSSAG00000064081/ENSSSAG00000073076	14
			GO:0030163	protein catabolic process	14/11691	20/36026	0.00064550550810193	0.0041862369046137	0.00315616209193407	ENSSSAG00000002256/ENSSSAG00000005423/ENSSSAG00000006066/ENSSSAG00000006988/ENSSSAG00000032452/ENSSSAG00000042508/ENSSSAG00000043788/ENSSSAG00000046083/ENSSSAG00000053808/ENSSSAG00000065630/ENSSSAG00000067990/ENSSSAG00000069965/ENSSSAG00000074690/ENSSSAG00000079733	14
			GO:0018024	histone-lysine N-methyltransferase activity	28/11691	51/36026	0.000765597834704582	0.00493585427550719	0.00372132693648977	ENSSSAG00000000040/ENSSSAG00000001051/ENSSSAG00000001061/ENSSSAG00000004746/ENSSSAG00000006163/ENSSSAG00000037147/ENSSSAG00000040778/ENSSSAG00000043137/ENSSSAG00000043425/ENSSSAG00000043513/ENSSSAG00000045578/ENSSSAG00000048075/ENSSSAG00000050118/ENSSSAG00000054494/ENSSSAG00000055076/ENSSSAG00000055973/ENSSSAG00000056953/ENSSSAG00000059185/ENSSSAG00000067524/ENSSSAG00000068147/ENSSSAG00000071778/…	28
			GO:0043666	regulation of phosphoprotein phosphatase activity	23/11691	40/36026	0.000951594246762454	0.00609910698509737	0.00459834708346277	ENSSSAG00000000276/ENSSSAG00000001667/ENSSSAG00000002908/ENSSSAG00000006559/ENSSSAG00000008957/ENSSSAG00000009470/ENSSSAG00000032017/ENSSSAG00000040752/ENSSSAG00000058855/ENSSSAG00000059393/ENSSSAG00000063838/ENSSSAG00000064190/ENSSSAG00000065498/ENSSSAG00000069332/ENSSSAG00000073338/ENSSSAG00000074405/ENSSSAG00000076754/ENSSSAG00000077744/ENSSSAG00000078006/ENSSSAG00000078063/ENSSSAG00000078083/…	23
			GO:0005768	endosome	17/11691	27/36026	0.00109421549287503	0.00677462167283335	0.00510764311676353	ENSSSAG00000003208/ENSSSAG00000004716/ENSSSAG00000007577/ENSSSAG00000008231/ENSSSAG00000009364/ENSSSAG00000039166/ENSSSAG00000043721/ENSSSAG00000047378/ENSSSAG00000055220/ENSSSAG00000060390/ENSSSAG00000068819/ENSSSAG00000071228/ENSSSAG00000072232/ENSSSAG00000080662/ENSSSAG00000080674/ENSSSAG00000081141/ENSSSAG00000081557	17
			GO:0000723	telomere maintenance	9/11691	11/36026	0.00110025789942002	0.00677462167283335	0.00510764311676353	ENSSSAG00000001692/ENSSSAG00000038560/ENSSSAG00000040756/ENSSSAG00000042953/ENSSSAG00000043802/ENSSSAG00000058544/ENSSSAG00000068081/ENSSSAG00000074157/ENSSSAG00000074855	9
			GO:0016485	protein processing	9/11691	11/36026	0.00110025789942002	0.00677462167283335	0.00510764311676353	ENSSSAG00000000065/ENSSSAG00000004931/ENSSSAG00000005200/ENSSSAG00000009834/ENSSSAG00000010246/ENSSSAG00000051966/ENSSSAG00000056516/ENSSSAG00000069281/ENSSSAG00000069640	9
			GO:0017053	transcriptional repressor complex	9/11691	11/36026	0.00110025789942002	0.00677462167283335	0.00510764311676353	ENSSSAG00000001967/ENSSSAG00000015926/ENSSSAG00000041610/ENSSSAG00000043294/ENSSSAG00000048473/ENSSSAG00000057232/ENSSSAG00000066180/ENSSSAG00000074661/ENSSSAG00000077259	9
			GO:0030182	neuron differentiation	9/11691	11/36026	0.00110025789942002	0.00677462167283335	0.00510764311676353	ENSSSAG00000001277/ENSSSAG00000003735/ENSSSAG00000007418/ENSSSAG00000042450/ENSSSAG00000054456/ENSSSAG00000061901/ENSSSAG00000064597/ENSSSAG00000073010/ENSSSAG00000076287	9
			GO:0036297	interstrand cross-link repair	9/11691	11/36026	0.00110025789942002	0.00677462167283335	0.00510764311676353	ENSSSAG00000004048/ENSSSAG00000043299/ENSSSAG00000048852/ENSSSAG00000054752/ENSSSAG00000058550/ENSSSAG00000061215/ENSSSAG00000070627/ENSSSAG00000074358/ENSSSAG00000078102	9
			GO:0048500	signal recognition particle	9/11691	11/36026	0.00110025789942002	0.00677462167283335	0.00510764311676353	ENSSSAG00000003149/ENSSSAG00000003366/ENSSSAG00000007171/ENSSSAG00000044431/ENSSSAG00000054790/ENSSSAG00000071013/ENSSSAG00000073689/ENSSSAG00000076847/ENSSSAG00000077694	9
			GO:0000184	nuclear-transcribed mRNA catabolic process, nonsense-mediated decay	16/11691	25/36026	0.00118975947092867	0.0072443132229879	0.00546176131391232	ENSSSAG00000000352/ENSSSAG00000000681/ENSSSAG00000002179/ENSSSAG00000002370/ENSSSAG00000005629/ENSSSAG00000007681/ENSSSAG00000009680/ENSSSAG00000015578/ENSSSAG00000039689/ENSSSAG00000056068/ENSSSAG00000069581/ENSSSAG00000070246/ENSSSAG00000072314/ENSSSAG00000072790/ENSSSAG00000073685/ENSSSAG00000074779	16
			GO:0006506	GPI anchor biosynthetic process	16/11691	25/36026	0.00118975947092867	0.0072443132229879	0.00546176131391232	ENSSSAG00000002754/ENSSSAG00000002759/ENSSSAG00000003772/ENSSSAG00000008535/ENSSSAG00000041234/ENSSSAG00000054266/ENSSSAG00000056609/ENSSSAG00000066062/ENSSSAG00000066233/ENSSSAG00000069566/ENSSSAG00000072584/ENSSSAG00000073562/ENSSSAG00000074315/ENSSSAG00000076430/ENSSSAG00000077909/ENSSSAG00000078473	16
			GO:0008094	DNA-dependent ATPase activity	10/11691	13/36026	0.00130126618668765	0.0077933756317468	0.00587572019873342	ENSSSAG00000002938/ENSSSAG00000007043/ENSSSAG00000039564/ENSSSAG00000042688/ENSSSAG00000045336/ENSSSAG00000063769/ENSSSAG00000064186/ENSSSAG00000073737/ENSSSAG00000074673/ENSSSAG00000079143	10
			GO:0032040	small-subunit processome	10/11691	13/36026	0.00130126618668765	0.0077933756317468	0.00587572019873342	ENSSSAG00000001958/ENSSSAG00000002452/ENSSSAG00000006520/ENSSSAG00000007897/ENSSSAG00000029460/ENSSSAG00000042064/ENSSSAG00000055212/ENSSSAG00000066853/ENSSSAG00000075589/ENSSSAG00000077399	10
			GO:0043248	proteasome assembly	10/11691	13/36026	0.00130126618668765	0.0077933756317468	0.00587572019873342	ENSSSAG00000000819/ENSSSAG00000009155/ENSSSAG00000037821/ENSSSAG00000039637/ENSSSAG00000045600/ENSSSAG00000050618/ENSSSAG00000062864/ENSSSAG00000064955/ENSSSAG00000066079/ENSSSAG00000078898	10
			GO:0000077	DNA damage checkpoint	11/11691	15/36026	0.00140542999238818	0.00815000672834628	0.0061445978503187	ENSSSAG00000005006/ENSSSAG00000007777/ENSSSAG00000008356/ENSSSAG00000009790/ENSSSAG00000040427/ENSSSAG00000040756/ENSSSAG00000043592/ENSSSAG00000055392/ENSSSAG00000058105/ENSSSAG00000060161/ENSSSAG00000080248	11
			GO:0003341	cilium movement	11/11691	15/36026	0.00140542999238818	0.00815000672834628	0.0061445978503187	ENSSSAG00000000241/ENSSSAG00000008204/ENSSSAG00000008348/ENSSSAG00000008446/ENSSSAG00000010159/ENSSSAG00000045908/ENSSSAG00000051402/ENSSSAG00000055630/ENSSSAG00000065882/ENSSSAG00000068107/ENSSSAG00000081323	11
			GO:0006383	transcription by RNA polymerase III	11/11691	15/36026	0.00140542999238818	0.00815000672834628	0.0061445978503187	ENSSSAG00000006563/ENSSSAG00000007651/ENSSSAG00000012031/ENSSSAG00000015816/ENSSSAG00000049952/ENSSSAG00000054615/ENSSSAG00000063338/ENSSSAG00000073198/ENSSSAG00000073316/ENSSSAG00000076748/ENSSSAG00000077092	11
			GO:0043123	positive regulation of I-kappaB kinase/NF-kappaB signaling	11/11691	15/36026	0.00140542999238818	0.00815000672834628	0.0061445978503187	ENSSSAG00000002812/ENSSSAG00000016214/ENSSSAG00000037957/ENSSSAG00000050721/ENSSSAG00000066076/ENSSSAG00000067007/ENSSSAG00000068025/ENSSSAG00000068031/ENSSSAG00000073677/ENSSSAG00000075545/ENSSSAG00000081374	11
			GO:0046540	U4/U6 x U5 tri-snRNP complex	11/11691	15/36026	0.00140542999238818	0.00815000672834628	0.0061445978503187	ENSSSAG00000004556/ENSSSAG00000006164/ENSSSAG00000006454/ENSSSAG00000008756/ENSSSAG00000033402/ENSSSAG00000047708/ENSSSAG00000050737/ENSSSAG00000058564/ENSSSAG00000060110/ENSSSAG00000060227/ENSSSAG00000077850	11
			GO:0090501	RNA phosphodiester bond hydrolysis	11/11691	15/36026	0.00140542999238818	0.00815000672834628	0.0061445978503187	ENSSSAG00000002403/ENSSSAG00000004442/ENSSSAG00000028772/ENSSSAG00000046036/ENSSSAG00000046212/ENSSSAG00000056987/ENSSSAG00000057691/ENSSSAG00000061498/ENSSSAG00000072304/ENSSSAG00000076630/ENSSSAG00000080828	11
			GO:0140142	nucleocytoplasmic carrier activity	12/11691	17/36026	0.00143598294097049	0.00828335422791398	0.00624513356599354	ENSSSAG00000001263/ENSSSAG00000001798/ENSSSAG00000002009/ENSSSAG00000005410/ENSSSAG00000051836/ENSSSAG00000065368/ENSSSAG00000065526/ENSSSAG00000068034/ENSSSAG00000071074/ENSSSAG00000076960/ENSSSAG00000077541/ENSSSAG00000080845	12
			GO:0003714	transcription corepressor activity	28/11691	53/36026	0.00168724829439971	0.00968180173121509	0.00729947594986923	ENSSSAG00000004380/ENSSSAG00000010200/ENSSSAG00000044150/ENSSSAG00000044438/ENSSSAG00000045603/ENSSSAG00000046738/ENSSSAG00000046965/ENSSSAG00000050779/ENSSSAG00000051403/ENSSSAG00000054212/ENSSSAG00000055497/ENSSSAG00000063617/ENSSSAG00000066086/ENSSSAG00000068862/ENSSSAG00000069424/ENSSSAG00000069695/ENSSSAG00000070482/ENSSSAG00000070807/ENSSSAG00000071126/ENSSSAG00000071132/ENSSSAG00000071668/…	28
			GO:0007420	brain development	22/11691	39/36026	0.00172089794126471	0.00982345908138607	0.00740627677572807	ENSSSAG00000001587/ENSSSAG00000001751/ENSSSAG00000002014/ENSSSAG00000002021/ENSSSAG00000003583/ENSSSAG00000005942/ENSSSAG00000007585/ENSSSAG00000016035/ENSSSAG00000029376/ENSSSAG00000030522/ENSSSAG00000042165/ENSSSAG00000043062/ENSSSAG00000051584/ENSSSAG00000054372/ENSSSAG00000054768/ENSSSAG00000066458/ENSSSAG00000066859/ENSSSAG00000067529/ENSSSAG00000070752/ENSSSAG00000076070/ENSSSAG00000078670/…	22
			GO:0004843	thiol-dependent ubiquitin-specific protease activity	30/11691	58/36026	0.00181752906184853	0.0103213049315336	0.00778162156286389	ENSSSAG00000001744/ENSSSAG00000002679/ENSSSAG00000008749/ENSSSAG00000008928/ENSSSAG00000009432/ENSSSAG00000009632/ENSSSAG00000010101/ENSSSAG00000014566/ENSSSAG00000028321/ENSSSAG00000029585/ENSSSAG00000032199/ENSSSAG00000040147/ENSSSAG00000040926/ENSSSAG00000041763/ENSSSAG00000047786/ENSSSAG00000052375/ENSSSAG00000055867/ENSSSAG00000056236/ENSSSAG00000059807/ENSSSAG00000060005/ENSSSAG00000064360/…	30
			GO:0005623	cell	77/11691	180/36026	0.00231462798978346	0.0130764550350653	0.00985883327173094	ENSSSAG00000000078/ENSSSAG00000000827/ENSSSAG00000001782/ENSSSAG00000002389/ENSSSAG00000002454/ENSSSAG00000004286/ENSSSAG00000004495/ENSSSAG00000005870/ENSSSAG00000006941/ENSSSAG00000007687/ENSSSAG00000008219/ENSSSAG00000008263/ENSSSAG00000009173/ENSSSAG00000010774/ENSSSAG00000010802/ENSSSAG00000015288/ENSSSAG00000030560/ENSSSAG00000042213/ENSSSAG00000043763/ENSSSAG00000044460/ENSSSAG00000045952/…	77
			GO:0008233	peptidase activity	149/11691	378/36026	0.00244751571291483	0.0137562934428444	0.0103713891208537	ENSSSAG00000000059/ENSSSAG00000000364/ENSSSAG00000001612/ENSSSAG00000002256/ENSSSAG00000002280/ENSSSAG00000002404/ENSSSAG00000002454/ENSSSAG00000002679/ENSSSAG00000002721/ENSSSAG00000003219/ENSSSAG00000004002/ENSSSAG00000004100/ENSSSAG00000005423/ENSSSAG00000005446/ENSSSAG00000005710/ENSSSAG00000005770/ENSSSAG00000005892/ENSSSAG00000006453/ENSSSAG00000006634/ENSSSAG00000007658/ENSSSAG00000007727/…	149
			GO:0019773	proteasome core complex, alpha-subunit complex	19/11691	33/36026	0.00255127421479139	0.0142663088745478	0.010755909015098	ENSSSAG00000000364/ENSSSAG00000002721/ENSSSAG00000008811/ENSSSAG00000009546/ENSSSAG00000026601/ENSSSAG00000034990/ENSSSAG00000040909/ENSSSAG00000046820/ENSSSAG00000049820/ENSSSAG00000050151/ENSSSAG00000059477/ENSSSAG00000063671/ENSSSAG00000065065/ENSSSAG00000068478/ENSSSAG00000071166/ENSSSAG00000077040/ENSSSAG00000077660/ENSSSAG00000079190/ENSSSAG00000079572	19
			GO:0051087	chaperone binding	14/11691	22/36026	0.00262179174074665	0.0145862119180626	0.0109970960004602	ENSSSAG00000001893/ENSSSAG00000005916/ENSSSAG00000041428/ENSSSAG00000049102/ENSSSAG00000055890/ENSSSAG00000060231/ENSSSAG00000066838/ENSSSAG00000067492/ENSSSAG00000069510/ENSSSAG00000070097/ENSSSAG00000073599/ENSSSAG00000073759/ENSSSAG00000074570/ENSSSAG00000077766	14
			GO:0001822	kidney development	8/11691	10/36026	0.00280442645625758	0.015445484402303	0.0116449339759968	ENSSSAG00000002402/ENSSSAG00000005047/ENSSSAG00000056610/ENSSSAG00000058303/ENSSSAG00000065884/ENSSSAG00000069738/ENSSSAG00000077640/ENSSSAG00000081516	8
			GO:0006465	signal peptide processing	8/11691	10/36026	0.00280442645625758	0.015445484402303	0.0116449339759968	ENSSSAG00000045325/ENSSSAG00000052192/ENSSSAG00000055976/ENSSSAG00000063898/ENSSSAG00000066516/ENSSSAG00000069702/ENSSSAG00000074974/ENSSSAG00000078207	8
			GO:0005669	transcription factor TFIID complex	13/11691	20/36026	0.00284236060249518	0.0155761361016736	0.0117434372260985	ENSSSAG00000036025/ENSSSAG00000040539/ENSSSAG00000042016/ENSSSAG00000045755/ENSSSAG00000052872/ENSSSAG00000061512/ENSSSAG00000063673/ENSSSAG00000064257/ENSSSAG00000068540/ENSSSAG00000078280/ENSSSAG00000078733/ENSSSAG00000079213/ENSSSAG00000081057	13
			GO:0030127	COPII vesicle coat	12/11691	18/36026	0.0030363660905315	0.0165162756029094	0.0124522438996195	ENSSSAG00000001222/ENSSSAG00000002760/ENSSSAG00000003709/ENSSSAG00000005541/ENSSSAG00000008770/ENSSSAG00000009462/ENSSSAG00000038980/ENSSSAG00000065831/ENSSSAG00000066421/ENSSSAG00000069906/ENSSSAG00000071046/ENSSSAG00000076008	12
			GO:0019904	protein domain specific binding	21/11691	38/36026	0.003059127689225	0.0165162756029094	0.0124522438996195	ENSSSAG00000001594/ENSSSAG00000003208/ENSSSAG00000007577/ENSSSAG00000008422/ENSSSAG00000034634/ENSSSAG00000043357/ENSSSAG00000045362/ENSSSAG00000050790/ENSSSAG00000053169/ENSSSAG00000057269/ENSSSAG00000061478/ENSSSAG00000061523/ENSSSAG00000064193/ENSSSAG00000067168/ENSSSAG00000068227/ENSSSAG00000070069/ENSSSAG00000070278/ENSSSAG00000071160/ENSSSAG00000071608/ENSSSAG00000073018/ENSSSAG00000076197	21
			GO:0098869	cellular oxidant detoxification	21/11691	38/36026	0.003059127689225	0.0165162756029094	0.0124522438996195	ENSSSAG00000000157/ENSSSAG00000000827/ENSSSAG00000004286/ENSSSAG00000005275/ENSSSAG00000005870/ENSSSAG00000006941/ENSSSAG00000009173/ENSSSAG00000024453/ENSSSAG00000046626/ENSSSAG00000046969/ENSSSAG00000048994/ENSSSAG00000051514/ENSSSAG00000051595/ENSSSAG00000052515/ENSSSAG00000053364/ENSSSAG00000056405/ENSSSAG00000056734/ENSSSAG00000065955/ENSSSAG00000067020/ENSSSAG00000073907/ENSSSAG00000074242	21
			GO:0005200	structural constituent of cytoskeleton	33/11691	67/36026	0.00312229596429243	0.0167194182018793	0.0126054007764841	ENSSSAG00000001403/ENSSSAG00000003654/ENSSSAG00000007318/ENSSSAG00000007644/ENSSSAG00000008920/ENSSSAG00000010214/ENSSSAG00000011338/ENSSSAG00000016311/ENSSSAG00000031098/ENSSSAG00000039318/ENSSSAG00000040090/ENSSSAG00000040145/ENSSSAG00000040575/ENSSSAG00000040767/ENSSSAG00000044002/ENSSSAG00000046978/ENSSSAG00000049643/ENSSSAG00000060307/ENSSSAG00000063060/ENSSSAG00000066749/ENSSSAG00000068899/…	33
			GO:0016272	prefoldin complex	9/11691	12/36026	0.00312726344104494	0.0167194182018793	0.0126054007764841	ENSSSAG00000040738/ENSSSAG00000041551/ENSSSAG00000045614/ENSSSAG00000054161/ENSSSAG00000064846/ENSSSAG00000067510/ENSSSAG00000067783/ENSSSAG00000070854/ENSSSAG00000076476	9
			GO:0006259	DNA metabolic process	11/11691	16/36026	0.00317736680980236	0.0167584809009671	0.0126348516204948	ENSSSAG00000002938/ENSSSAG00000008385/ENSSSAG00000008784/ENSSSAG00000039392/ENSSSAG00000045336/ENSSSAG00000045416/ENSSSAG00000045848/ENSSSAG00000054874/ENSSSAG00000056458/ENSSSAG00000061142/ENSSSAG00000066721	11
			GO:0031461	cullin-RING ubiquitin ligase complex	11/11691	16/36026	0.00317736680980236	0.0167584809009671	0.0126348516204948	ENSSSAG00000001294/ENSSSAG00000002551/ENSSSAG00000006568/ENSSSAG00000012342/ENSSSAG00000063329/ENSSSAG00000065332/ENSSSAG00000065870/ENSSSAG00000070396/ENSSSAG00000072600/ENSSSAG00000074834/ENSSSAG00000076528	11
			GO:0002161	aminoacyl-tRNA editing activity	10/11691	14/36026	0.00322631338513144	0.0167584809009671	0.0126348516204948	ENSSSAG00000008007/ENSSSAG00000044907/ENSSSAG00000052268/ENSSSAG00000068510/ENSSSAG00000068921/ENSSSAG00000071544/ENSSSAG00000074880/ENSSSAG00000075198/ENSSSAG00000076941/ENSSSAG00000077334	10
			GO:0016589	NURF complex	10/11691	14/36026	0.00322631338513144	0.0167584809009671	0.0126348516204948	ENSSSAG00000000506/ENSSSAG00000002457/ENSSSAG00000002618/ENSSSAG00000004632/ENSSSAG00000005400/ENSSSAG00000042250/ENSSSAG00000053580/ENSSSAG00000064596/ENSSSAG00000067373/ENSSSAG00000074507	10
			GO:0016818	hydrolase activity, acting on acid anhydrides, in phosphorus-containing anhydrides	10/11691	14/36026	0.00322631338513144	0.0167584809009671	0.0126348516204948	ENSSSAG00000002457/ENSSSAG00000004571/ENSSSAG00000051092/ENSSSAG00000051666/ENSSSAG00000053608/ENSSSAG00000057436/ENSSSAG00000068081/ENSSSAG00000071745/ENSSSAG00000072139/ENSSSAG00000078058	10
			GO:0060041	retina development in camera-type eye	10/11691	14/36026	0.00322631338513144	0.0167584809009671	0.0126348516204948	ENSSSAG00000004777/ENSSSAG00000014066/ENSSSAG00000038934/ENSSSAG00000041470/ENSSSAG00000041876/ENSSSAG00000044182/ENSSSAG00000064109/ENSSSAG00000071925/ENSSSAG00000076448/ENSSSAG00000078381	10
			GO:0031418	L-ascorbic acid binding	17/11691	29/36026	0.00328983649573953	0.0170078339591063	0.0128228483076243	ENSSSAG00000012359/ENSSSAG00000016461/ENSSSAG00000039572/ENSSSAG00000040405/ENSSSAG00000040801/ENSSSAG00000041212/ENSSSAG00000042736/ENSSSAG00000051364/ENSSSAG00000052041/ENSSSAG00000052776/ENSSSAG00000063972/ENSSSAG00000068099/ENSSSAG00000074840/ENSSSAG00000076532/ENSSSAG00000078461/ENSSSAG00000080016/ENSSSAG00000081394	17
			GO:0005739	mitochondrion	120/11691	300/36026	0.0034406537601278	0.0177040212258219	0.0133477301788996	ENSSSAG00000000023/ENSSSAG00000000029/ENSSSAG00000000442/ENSSSAG00000001308/ENSSSAG00000001839/ENSSSAG00000001858/ENSSSAG00000001931/ENSSSAG00000002261/ENSSSAG00000004002/ENSSSAG00000004271/ENSSSAG00000005206/ENSSSAG00000005916/ENSSSAG00000006005/ENSSSAG00000006675/ENSSSAG00000007147/ENSSSAG00000007720/ENSSSAG00000007830/ENSSSAG00000007935/ENSSSAG00000007961/ENSSSAG00000007966/ENSSSAG00000008170/…	120
			GO:0006139	nucleobase-containing compound metabolic process	27/11691	53/36026	0.00397522218820814	0.0203590818611034	0.0153494806578622	ENSSSAG00000001218/ENSSSAG00000001721/ENSSSAG00000008446/ENSSSAG00000009214/ENSSSAG00000038936/ENSSSAG00000041819/ENSSSAG00000042657/ENSSSAG00000042718/ENSSSAG00000043142/ENSSSAG00000045547/ENSSSAG00000045589/ENSSSAG00000051092/ENSSSAG00000051666/ENSSSAG00000053608/ENSSSAG00000054816/ENSSSAG00000057436/ENSSSAG00000060453/ENSSSAG00000062947/ENSSSAG00000066338/ENSSSAG00000068081/ENSSSAG00000070113/…	27
			GO:0015671	oxygen transport	22/11691	41/36026	0.00399877200536272	0.0203844377575699	0.0153685974257514	ENSSSAG00000001062/ENSSSAG00000005178/ENSSSAG00000010272/ENSSSAG00000017138/ENSSSAG00000029230/ENSSSAG00000044695/ENSSSAG00000044737/ENSSSAG00000044836/ENSSSAG00000044851/ENSSSAG00000044889/ENSSSAG00000044911/ENSSSAG00000044920/ENSSSAG00000046009/ENSSSAG00000046057/ENSSSAG00000046066/ENSSSAG00000060579/ENSSSAG00000061234/ENSSSAG00000065254/ENSSSAG00000065388/ENSSSAG00000065390/ENSSSAG00000065395/…	22
			GO:0030286	dynein complex	18/11691	32/36026	0.00463432241115673	0.0235148951973508	0.0177287675085674	ENSSSAG00000003312/ENSSSAG00000003663/ENSSSAG00000005591/ENSSSAG00000006745/ENSSSAG00000008404/ENSSSAG00000042424/ENSSSAG00000044322/ENSSSAG00000046308/ENSSSAG00000048291/ENSSSAG00000048353/ENSSSAG00000061257/ENSSSAG00000064354/ENSSSAG00000065882/ENSSSAG00000072138/ENSSSAG00000072145/ENSSSAG00000072460/ENSSSAG00000077593/ENSSSAG00000078738	18
			GO:0016874	ligase activity	62/11691	144/36026	0.00487453833109101	0.0246197880685518	0.018561787969471	ENSSSAG00000000511/ENSSSAG00000001368/ENSSSAG00000002987/ENSSSAG00000004922/ENSSSAG00000006910/ENSSSAG00000009186/ENSSSAG00000009490/ENSSSAG00000009906/ENSSSAG00000016020/ENSSSAG00000017625/ENSSSAG00000028027/ENSSSAG00000039945/ENSSSAG00000040324/ENSSSAG00000042916/ENSSSAG00000043215/ENSSSAG00000045074/ENSSSAG00000045538/ENSSSAG00000045811/ENSSSAG00000046101/ENSSSAG00000049650/ENSSSAG00000052562/…	62
			GO:0003690	double-stranded DNA binding	13/11691	21/36026	0.00525441060656806	0.0264166698385257	0.01991652499351	ENSSSAG00000002591/ENSSSAG00000002938/ENSSSAG00000005065/ENSSSAG00000008634/ENSSSAG00000015896/ENSSSAG00000042313/ENSSSAG00000045336/ENSSSAG00000046281/ENSSSAG00000047981/ENSSSAG00000053979/ENSSSAG00000057888/ENSSSAG00000059631/ENSSSAG00000066020	13
			GO:0008013	beta-catenin binding	17/11691	30/36026	0.00531491557152582	0.0265988468785037	0.0200538751437047	ENSSSAG00000004432/ENSSSAG00000005863/ENSSSAG00000007043/ENSSSAG00000007293/ENSSSAG00000042529/ENSSSAG00000042646/ENSSSAG00000042658/ENSSSAG00000046049/ENSSSAG00000056164/ENSSSAG00000062939/ENSSSAG00000063108/ENSSSAG00000064186/ENSSSAG00000065431/ENSSSAG00000073478/ENSSSAG00000075404/ENSSSAG00000076151/ENSSSAG00000080170	17
			GO:0008152	metabolic process	27/11691	54/36026	0.00552133614547023	0.0275062927974335	0.020738032890881	ENSSSAG00000004215/ENSSSAG00000006638/ENSSSAG00000008212/ENSSSAG00000039967/ENSSSAG00000040324/ENSSSAG00000041411/ENSSSAG00000043481/ENSSSAG00000046330/ENSSSAG00000049819/ENSSSAG00000053717/ENSSSAG00000054295/ENSSSAG00000056127/ENSSSAG00000056880/ENSSSAG00000057054/ENSSSAG00000058095/ENSSSAG00000060764/ENSSSAG00000062061/ENSSSAG00000064843/ENSSSAG00000065314/ENSSSAG00000065832/ENSSSAG00000065950/…	27
			GO:0042813	Wnt-activated receptor activity	12/11691	19/36026	0.0058168711752034	0.0288474697195608	0.0217491968208367	ENSSSAG00000003990/ENSSSAG00000009923/ENSSSAG00000044252/ENSSSAG00000047365/ENSSSAG00000047742/ENSSSAG00000051448/ENSSSAG00000056357/ENSSSAG00000056654/ENSSSAG00000064635/ENSSSAG00000076242/ENSSSAG00000077354/ENSSSAG00000081406	12
			GO:0019825	oxygen binding	22/11691	42/36026	0.0058516861307551	0.0288894054022864	0.0217808137157077	ENSSSAG00000001062/ENSSSAG00000005178/ENSSSAG00000010272/ENSSSAG00000017138/ENSSSAG00000029230/ENSSSAG00000044695/ENSSSAG00000044737/ENSSSAG00000044836/ENSSSAG00000044851/ENSSSAG00000044889/ENSSSAG00000044911/ENSSSAG00000044920/ENSSSAG00000046009/ENSSSAG00000046057/ENSSSAG00000046066/ENSSSAG00000060579/ENSSSAG00000061234/ENSSSAG00000065254/ENSSSAG00000065388/ENSSSAG00000065390/ENSSSAG00000065395/…	22
			GO:0006338	chromatin remodeling	24/11691	47/36026	0.00619708154760754	0.0304574052743402	0.0229629880333817	ENSSSAG00000002457/ENSSSAG00000005058/ENSSSAG00000005774/ENSSSAG00000012636/ENSSSAG00000015931/ENSSSAG00000016035/ENSSSAG00000036031/ENSSSAG00000039091/ENSSSAG00000042291/ENSSSAG00000042852/ENSSSAG00000044182/ENSSSAG00000044790/ENSSSAG00000049588/ENSSSAG00000052483/ENSSSAG00000056689/ENSSSAG00000063620/ENSSSAG00000064269/ENSSSAG00000065235/ENSSSAG00000067980/ENSSSAG00000068858/ENSSSAG00000069566/…	24
			GO:0008235	metalloexopeptidase activity	10/11691	15/36026	0.00686808017061795	0.0330149818727951	0.0248912416155821	ENSSSAG00000004100/ENSSSAG00000007134/ENSSSAG00000007643/ENSSSAG00000008644/ENSSSAG00000048649/ENSSSAG00000051962/ENSSSAG00000055345/ENSSSAG00000057759/ENSSSAG00000061181/ENSSSAG00000066949	10
			GO:0009165	nucleotide biosynthetic process	10/11691	15/36026	0.00686808017061795	0.0330149818727951	0.0248912416155821	ENSSSAG00000001218/ENSSSAG00000001721/ENSSSAG00000010114/ENSSSAG00000015212/ENSSSAG00000038411/ENSSSAG00000044155/ENSSSAG00000056111/ENSSSAG00000068027/ENSSSAG00000071376/ENSSSAG00000079210	10
			GO:0016226	iron-sulfur cluster assembly	10/11691	15/36026	0.00686808017061795	0.0330149818727951	0.0248912416155821	ENSSSAG00000006059/ENSSSAG00000007147/ENSSSAG00000041949/ENSSSAG00000045375/ENSSSAG00000060562/ENSSSAG00000063255/ENSSSAG00000066849/ENSSSAG00000067814/ENSSSAG00000077955/ENSSSAG00000080516	10
			GO:0030041	actin filament polymerization	10/11691	15/36026	0.00686808017061795	0.0330149818727951	0.0248912416155821	ENSSSAG00000002556/ENSSSAG00000002692/ENSSSAG00000002709/ENSSSAG00000043159/ENSSSAG00000048727/ENSSSAG00000055968/ENSSSAG00000068588/ENSSSAG00000072744/ENSSSAG00000076569/ENSSSAG00000079996	10
			GO:0030150	protein import into mitochondrial matrix	10/11691	15/36026	0.00686808017061795	0.0330149818727951	0.0248912416155821	ENSSSAG00000003586/ENSSSAG00000010155/ENSSSAG00000043996/ENSSSAG00000052480/ENSSSAG00000055890/ENSSSAG00000073599/ENSSSAG00000073759/ENSSSAG00000074079/ENSSSAG00000077766/ENSSSAG00000079343	10
			GO:0003684	damaged DNA binding	15/11691	26/36026	0.00696532716594664	0.0333362383138756	0.025133448978479	ENSSSAG00000001692/ENSSSAG00000003200/ENSSSAG00000049773/ENSSSAG00000053271/ENSSSAG00000066117/ENSSSAG00000067478/ENSSSAG00000068124/ENSSSAG00000070417/ENSSSAG00000070460/ENSSSAG00000074568/ENSSSAG00000075295/ENSSSAG00000078229/ENSSSAG00000078670/ENSSSAG00000079331/ENSSSAG00000080944	15
			GO:0000151	ubiquitin ligase complex	8/11691	11/36026	0.00734887594115772	0.0341286780996138	0.0257308992587369	ENSSSAG00000003667/ENSSSAG00000043666/ENSSSAG00000045454/ENSSSAG00000064192/ENSSSAG00000066772/ENSSSAG00000072048/ENSSSAG00000073710/ENSSSAG00000079808	8
			GO:0001755	neural crest cell migration	8/11691	11/36026	0.00734887594115772	0.0341286780996138	0.0257308992587369	ENSSSAG00000002005/ENSSSAG00000004034/ENSSSAG00000005590/ENSSSAG00000030560/ENSSSAG00000040405/ENSSSAG00000042575/ENSSSAG00000069261/ENSSSAG00000077677	8
			GO:0033014	tetrapyrrole biosynthetic process	8/11691	11/36026	0.00734887594115772	0.0341286780996138	0.0257308992587369	ENSSSAG00000015500/ENSSSAG00000045261/ENSSSAG00000046917/ENSSSAG00000053897/ENSSSAG00000058996/ENSSSAG00000059167/ENSSSAG00000068428/ENSSSAG00000069571	8
			GO:0035329	hippo signaling	8/11691	11/36026	0.00734887594115772	0.0341286780996138	0.0257308992587369	ENSSSAG00000054944/ENSSSAG00000065374/ENSSSAG00000070079/ENSSSAG00000071165/ENSSSAG00000072567/ENSSSAG00000074501/ENSSSAG00000074575/ENSSSAG00000077012	8
			GO:0043009	chordate embryonic development	8/11691	11/36026	0.00734887594115772	0.0341286780996138	0.0257308992587369	ENSSSAG00000010392/ENSSSAG00000014066/ENSSSAG00000039689/ENSSSAG00000045721/ENSSSAG00000067529/ENSSSAG00000071589/ENSSSAG00000073308/ENSSSAG00000079163	8
			GO:0043010	camera-type eye development	8/11691	11/36026	0.00734887594115772	0.0341286780996138	0.0257308992587369	ENSSSAG00000002005/ENSSSAG00000031592/ENSSSAG00000036762/ENSSSAG00000041470/ENSSSAG00000054567/ENSSSAG00000070752/ENSSSAG00000070879/ENSSSAG00000071925	8
			GO:0048037	cofactor binding	8/11691	11/36026	0.00734887594115772	0.0341286780996138	0.0257308992587369	ENSSSAG00000002610/ENSSSAG00000029666/ENSSSAG00000043380/ENSSSAG00000055065/ENSSSAG00000057053/ENSSSAG00000066463/ENSSSAG00000066572/ENSSSAG00000080918	8
			GO:0004519	endonuclease activity	24/11691	48/36026	0.00863100406574272	0.0399138415867258	0.0300925524832691	ENSSSAG00000000108/ENSSSAG00000002642/ENSSSAG00000006394/ENSSSAG00000006400/ENSSSAG00000006675/ENSSSAG00000007077/ENSSSAG00000008310/ENSSSAG00000012916/ENSSSAG00000028772/ENSSSAG00000036742/ENSSSAG00000041963/ENSSSAG00000042104/ENSSSAG00000051647/ENSSSAG00000054606/ENSSSAG00000057358/ENSSSAG00000060389/ENSSSAG00000061300/ENSSSAG00000064124/ENSSSAG00000066030/ENSSSAG00000072090/ENSSSAG00000072304/…	24
			GO:0046907	intracellular transport	13/11691	22/36026	0.00905708230164343	0.0417082445487445	0.0314454206403808	ENSSSAG00000004055/ENSSSAG00000007242/ENSSSAG00000009364/ENSSSAG00000010299/ENSSSAG00000031592/ENSSSAG00000043721/ENSSSAG00000049450/ENSSSAG00000053820/ENSSSAG00000064081/ENSSSAG00000065165/ENSSSAG00000068189/ENSSSAG00000068670/ENSSSAG00000081173	13
			GO:0005765	lysosomal membrane	12/11691	20/36026	0.0102786370342657	0.0471355070692688	0.035537238810388	ENSSSAG00000001549/ENSSSAG00000002337/ENSSSAG00000002993/ENSSSAG00000004074/ENSSSAG00000008231/ENSSSAG00000035612/ENSSSAG00000039166/ENSSSAG00000067406/ENSSSAG00000072232/ENSSSAG00000074801/ENSSSAG00000081141/ENSSSAG00000081557	12
255dd vs 690dd	Down	16629	GO:0005216	ion channel activity	334/13189	429/36026	7.29876809609025e-69	7.88996831187356e-66	5.53169792545787e-66	ENSSSAG00000000439/ENSSSAG00000000472/ENSSSAG00000001180/ENSSSAG00000001367/ENSSSAG00000001383/ENSSSAG00000001431/ENSSSAG00000001533/ENSSSAG00000001558/ENSSSAG00000001829/ENSSSAG00000002286/ENSSSAG00000002375/ENSSSAG00000003030/ENSSSAG00000003110/ENSSSAG00000003250/ENSSSAG00000003434/ENSSSAG00000003457/ENSSSAG00000003642/ENSSSAG00000003652/ENSSSAG00000003659/ENSSSAG00000003693/ENSSSAG00000003762/…	334
			GO:0006813	potassium ion transport	179/13189	243/36026	5.13741358157892e-32	2.77677204084341e-29	1.94680935722991e-29	ENSSSAG00000000373/ENSSSAG00000000472/ENSSSAG00000000537/ENSSSAG00000000735/ENSSSAG00000001180/ENSSSAG00000001383/ENSSSAG00000001431/ENSSSAG00000001688/ENSSSAG00000002283/ENSSSAG00000002286/ENSSSAG00000002697/ENSSSAG00000003434/ENSSSAG00000003693/ENSSSAG00000004867/ENSSSAG00000004920/ENSSSAG00000005004/ENSSSAG00000005176/ENSSSAG00000005189/ENSSSAG00000005244/ENSSSAG00000005416/ENSSSAG00000005881/…	179
			GO:0035556	intracellular signal transduction	302/13189	491/36026	1.83225373629774e-29	6.60222096312617e-27	4.62885154433112e-27	ENSSSAG00000000085/ENSSSAG00000000252/ENSSSAG00000000261/ENSSSAG00000000602/ENSSSAG00000000661/ENSSSAG00000000818/ENSSSAG00000000887/ENSSSAG00000000894/ENSSSAG00000001141/ENSSSAG00000001414/ENSSSAG00000001718/ENSSSAG00000001783/ENSSSAG00000002089/ENSSSAG00000002120/ENSSSAG00000002623/ENSSSAG00000002749/ENSSSAG00000002848/ENSSSAG00000003197/ENSSSAG00000003381/ENSSSAG00000003388/ENSSSAG00000003488/…	302
			GO:0007155	cell adhesion	285/13189	457/36026	2.61763469635064e-29	7.07415776688761e-27	4.95972889834859e-27	ENSSSAG00000000942/ENSSSAG00000002084/ENSSSAG00000002123/ENSSSAG00000002147/ENSSSAG00000002164/ENSSSAG00000002198/ENSSSAG00000002251/ENSSSAG00000002260/ENSSSAG00000002282/ENSSSAG00000002288/ENSSSAG00000002295/ENSSSAG00000002300/ENSSSAG00000002350/ENSSSAG00000002381/ENSSSAG00000002499/ENSSSAG00000002528/ENSSSAG00000002563/ENSSSAG00000002570/ENSSSAG00000002581/ENSSSAG00000002598/ENSSSAG00000002636/…	285
			GO:0034220	ion transmembrane transport	175/13189	247/36026	6.13418790695649e-28	1.32621142548399e-25	9.29813745896562e-26	ENSSSAG00000000373/ENSSSAG00000000735/ENSSSAG00000001324/ENSSSAG00000001367/ENSSSAG00000001558/ENSSSAG00000001829/ENSSSAG00000002375/ENSSSAG00000003030/ENSSSAG00000003237/ENSSSAG00000003457/ENSSSAG00000003642/ENSSSAG00000003659/ENSSSAG00000004528/ENSSSAG00000004561/ENSSSAG00000005165/ENSSSAG00000005247/ENSSSAG00000005257/ENSSSAG00000005386/ENSSSAG00000005554/ENSSSAG00000006223/ENSSSAG00000006425/…	175
			GO:0005887	integral component of plasma membrane	267/13189	438/36026	2.29884239282324e-25	4.14174771106987e-23	2.90380091725041e-23	ENSSSAG00000000236/ENSSSAG00000000472/ENSSSAG00000000565/ENSSSAG00000000630/ENSSSAG00000000857/ENSSSAG00000001005/ENSSSAG00000001112/ENSSSAG00000001181/ENSSSAG00000001291/ENSSSAG00000001343/ENSSSAG00000001630/ENSSSAG00000001914/ENSSSAG00000002046/ENSSSAG00000002079/ENSSSAG00000002207/ENSSSAG00000002408/ENSSSAG00000002475/ENSSSAG00000002824/ENSSSAG00000003431/ENSSSAG00000003437/ENSSSAG00000003662/…	267
			GO:0045202	synapse	92/13189	111/36026	1.38544464359945e-23	2.13952237104429e-21	1.50003029081444e-21	ENSSSAG00000001291/ENSSSAG00000001829/ENSSSAG00000002824/ENSSSAG00000004627/ENSSSAG00000006415/ENSSSAG00000006425/ENSSSAG00000007246/ENSSSAG00000007371/ENSSSAG00000007474/ENSSSAG00000007819/ENSSSAG00000008318/ENSSSAG00000009180/ENSSSAG00000009741/ENSSSAG00000015187/ENSSSAG00000015282/ENSSSAG00000015455/ENSSSAG00000015975/ENSSSAG00000035346/ENSSSAG00000038235/ENSSSAG00000038393/ENSSSAG00000040220/…	92
			GO:0005249	voltage-gated potassium channel activity	111/13189	144/36026	3.78119450963852e-23	5.10933908114904e-21	3.58218427228912e-21	ENSSSAG00000000236/ENSSSAG00000000472/ENSSSAG00000001180/ENSSSAG00000001383/ENSSSAG00000001431/ENSSSAG00000002286/ENSSSAG00000003275/ENSSSAG00000003434/ENSSSAG00000003693/ENSSSAG00000004920/ENSSSAG00000005004/ENSSSAG00000005189/ENSSSAG00000005416/ENSSSAG00000005881/ENSSSAG00000006527/ENSSSAG00000008116/ENSSSAG00000009209/ENSSSAG00000009833/ENSSSAG00000011806/ENSSSAG00000015562/ENSSSAG00000024804/…	111
			GO:0034765	regulation of ion transmembrane transport	101/13189	127/36026	4.64004240450401e-23	5.57320648807648e-21	3.90740413010864e-21	ENSSSAG00000000373/ENSSSAG00000000601/ENSSSAG00000000735/ENSSSAG00000001383/ENSSSAG00000001431/ENSSSAG00000003434/ENSSSAG00000003693/ENSSSAG00000004674/ENSSSAG00000006223/ENSSSAG00000006493/ENSSSAG00000006527/ENSSSAG00000006713/ENSSSAG00000006995/ENSSSAG00000006999/ENSSSAG00000007001/ENSSSAG00000008002/ENSSSAG00000008296/ENSSSAG00000008299/ENSSSAG00000008526/ENSSSAG00000011806/ENSSSAG00000014558/…	101
			GO:0071805	potassium ion transmembrane transport	137/13189	191/36026	5.23323826546292e-23	5.65713056496542e-21	3.96624373803506e-21	ENSSSAG00000000236/ENSSSAG00000000373/ENSSSAG00000000472/ENSSSAG00000000735/ENSSSAG00000001383/ENSSSAG00000001431/ENSSSAG00000002025/ENSSSAG00000003044/ENSSSAG00000003275/ENSSSAG00000003434/ENSSSAG00000003664/ENSSSAG00000003693/ENSSSAG00000004325/ENSSSAG00000004704/ENSSSAG00000005004/ENSSSAG00000005416/ENSSSAG00000005881/ENSSSAG00000006223/ENSSSAG00000006245/ENSSSAG00000006527/ENSSSAG00000006713/…	137
			GO:0005244	voltage-gated ion channel activity	101/13189	131/36026	3.32020161393399e-21	3.26285267696604e-19	2.2876030258684e-19	ENSSSAG00000000373/ENSSSAG00000000601/ENSSSAG00000000735/ENSSSAG00000001383/ENSSSAG00000001431/ENSSSAG00000003434/ENSSSAG00000003693/ENSSSAG00000004674/ENSSSAG00000006223/ENSSSAG00000006493/ENSSSAG00000006527/ENSSSAG00000006713/ENSSSAG00000006995/ENSSSAG00000006999/ENSSSAG00000007001/ENSSSAG00000008002/ENSSSAG00000008296/ENSSSAG00000008299/ENSSSAG00000008526/ENSSSAG00000011806/ENSSSAG00000014558/…	101
			GO:0070588	calcium ion transmembrane transport	97/13189	126/36026	2.43565235882517e-20	2.19411683324167e-18	1.53830675294221e-18	ENSSSAG00000000592/ENSSSAG00000000601/ENSSSAG00000001114/ENSSSAG00000001899/ENSSSAG00000003110/ENSSSAG00000003652/ENSSSAG00000003762/ENSSSAG00000004674/ENSSSAG00000005785/ENSSSAG00000005843/ENSSSAG00000006305/ENSSSAG00000006643/ENSSSAG00000006850/ENSSSAG00000006995/ENSSSAG00000006999/ENSSSAG00000007001/ENSSSAG00000007463/ENSSSAG00000007534/ENSSSAG00000007622/ENSSSAG00000007943/ENSSSAG00000008296/…	97
			GO:0005230	extracellular ligand-gated ion channel activity	89/13189	115/36026	4.75441620504202e-19	3.95347993665417e-17	2.77180539889089e-17	ENSSSAG00000002375/ENSSSAG00000003030/ENSSSAG00000003457/ENSSSAG00000003642/ENSSSAG00000003659/ENSSSAG00000004528/ENSSSAG00000005165/ENSSSAG00000005247/ENSSSAG00000005257/ENSSSAG00000005386/ENSSSAG00000005554/ENSSSAG00000006425/ENSSSAG00000007201/ENSSSAG00000007489/ENSSSAG00000007592/ENSSSAG00000009034/ENSSSAG00000009452/ENSSSAG00000015487/ENSSSAG00000015520/ENSSSAG00000015602/ENSSSAG00000016481/…	89
			GO:0004888	transmembrane signaling receptor activity	171/13189	276/36026	9.19938266243703e-18	7.10323761292459e-16	4.9801169300411e-16	ENSSSAG00000000227/ENSSSAG00000002170/ENSSSAG00000002219/ENSSSAG00000002375/ENSSSAG00000002434/ENSSSAG00000002654/ENSSSAG00000002713/ENSSSAG00000003030/ENSSSAG00000003290/ENSSSAG00000003457/ENSSSAG00000003642/ENSSSAG00000003659/ENSSSAG00000004041/ENSSSAG00000004528/ENSSSAG00000004929/ENSSSAG00000005165/ENSSSAG00000005247/ENSSSAG00000005257/ENSSSAG00000005290/ENSSSAG00000005386/ENSSSAG00000005554/…	171
			GO:0008076	voltage-gated potassium channel complex	71/13189	88/36026	2.89393821878342e-17	2.08556480966992e-15	1.46220036317478e-15	ENSSSAG00000001180/ENSSSAG00000001383/ENSSSAG00000001431/ENSSSAG00000003693/ENSSSAG00000005004/ENSSSAG00000005189/ENSSSAG00000008116/ENSSSAG00000009209/ENSSSAG00000009833/ENSSSAG00000015562/ENSSSAG00000024804/ENSSSAG00000033174/ENSSSAG00000034116/ENSSSAG00000039426/ENSSSAG00000039570/ENSSSAG00000040002/ENSSSAG00000041978/ENSSSAG00000042207/ENSSSAG00000042589/ENSSSAG00000043769/ENSSSAG00000044324/…	71
			GO:0015276	ligand-gated ion channel activity	52/13189	58/36026	5.38421566857999e-17	3.63771071108436e-15	2.55041794827473e-15	ENSSSAG00000000439/ENSSSAG00000001533/ENSSSAG00000001558/ENSSSAG00000001829/ENSSSAG00000007119/ENSSSAG00000007371/ENSSSAG00000007819/ENSSSAG00000009180/ENSSSAG00000009741/ENSSSAG00000016481/ENSSSAG00000038600/ENSSSAG00000040220/ENSSSAG00000040222/ENSSSAG00000041700/ENSSSAG00000041800/ENSSSAG00000042348/ENSSSAG00000043937/ENSSSAG00000044553/ENSSSAG00000046668/ENSSSAG00000046777/ENSSSAG00000049002/…	52
			GO:0005891	voltage-gated calcium channel complex	43/13189	46/36026	6.63384683164802e-16	4.21834613235971e-14	2.95750446983689e-14	ENSSSAG00000000592/ENSSSAG00000000601/ENSSSAG00000001114/ENSSSAG00000004674/ENSSSAG00000005785/ENSSSAG00000006850/ENSSSAG00000006995/ENSSSAG00000006999/ENSSSAG00000008299/ENSSSAG00000008526/ENSSSAG00000009555/ENSSSAG00000014558/ENSSSAG00000015618/ENSSSAG00000020579/ENSSSAG00000039238/ENSSSAG00000040369/ENSSSAG00000040958/ENSSSAG00000042492/ENSSSAG00000044140/ENSSSAG00000044566/ENSSSAG00000045433/…	43
			GO:0004890	GABA-A receptor activity	37/13189	38/36026	1.69009685780833e-15	1.01499705738378e-13	7.11619729603506e-14	ENSSSAG00000003030/ENSSSAG00000004528/ENSSSAG00000005165/ENSSSAG00000005247/ENSSSAG00000005386/ENSSSAG00000005554/ENSSSAG00000009034/ENSSSAG00000015487/ENSSSAG00000015520/ENSSSAG00000015602/ENSSSAG00000037635/ENSSSAG00000037896/ENSSSAG00000039181/ENSSSAG00000040921/ENSSSAG00000042446/ENSSSAG00000043760/ENSSSAG00000045177/ENSSSAG00000045443/ENSSSAG00000053996/ENSSSAG00000055654/ENSSSAG00000055674/…	37
			GO:0004970	ionotropic glutamate receptor activity	44/13189	49/36026	1.25818895069403e-14	7.15843292473811e-13	5.01881465096786e-13	ENSSSAG00000000439/ENSSSAG00000001533/ENSSSAG00000001829/ENSSSAG00000007119/ENSSSAG00000007371/ENSSSAG00000007819/ENSSSAG00000009180/ENSSSAG00000009741/ENSSSAG00000038600/ENSSSAG00000040220/ENSSSAG00000040222/ENSSSAG00000041700/ENSSSAG00000042348/ENSSSAG00000043937/ENSSSAG00000044553/ENSSSAG00000046668/ENSSSAG00000046777/ENSSSAG00000049002/ENSSSAG00000049427/ENSSSAG00000051663/ENSSSAG00000052059/…	44
			GO:0005245	voltage-gated calcium channel activity	45/13189	51/36026	2.78802557850536e-14	1.50692782518215e-12	1.05651495606519e-12	ENSSSAG00000000592/ENSSSAG00000000601/ENSSSAG00000001114/ENSSSAG00000004674/ENSSSAG00000005785/ENSSSAG00000006850/ENSSSAG00000006995/ENSSSAG00000006999/ENSSSAG00000008299/ENSSSAG00000008526/ENSSSAG00000009555/ENSSSAG00000014558/ENSSSAG00000015618/ENSSSAG00000020579/ENSSSAG00000039238/ENSSSAG00000040369/ENSSSAG00000040958/ENSSSAG00000042492/ENSSSAG00000044140/ENSSSAG00000044566/ENSSSAG00000045433/…	45
			GO:0007156	homophilic cell adhesion via plasma membrane adhesion molecules	135/13189	219/36026	4.28653314383121e-14	2.20654396594359e-12	1.54701948048044e-12	ENSSSAG00000000942/ENSSSAG00000001846/ENSSSAG00000002084/ENSSSAG00000002123/ENSSSAG00000002147/ENSSSAG00000002164/ENSSSAG00000002198/ENSSSAG00000002251/ENSSSAG00000002260/ENSSSAG00000002282/ENSSSAG00000002288/ENSSSAG00000002295/ENSSSAG00000002300/ENSSSAG00000002350/ENSSSAG00000002499/ENSSSAG00000002528/ENSSSAG00000002563/ENSSSAG00000002570/ENSSSAG00000002581/ENSSSAG00000002598/ENSSSAG00000002636/…	135
			GO:0007268	chemical synaptic transmission	51/13189	61/36026	5.59853332343862e-14	2.75091569210779e-12	1.92868133630421e-12	ENSSSAG00000001718/ENSSSAG00000002824/ENSSSAG00000003488/ENSSSAG00000004627/ENSSSAG00000007246/ENSSSAG00000007474/ENSSSAG00000007913/ENSSSAG00000010477/ENSSSAG00000015187/ENSSSAG00000015975/ENSSSAG00000038235/ENSSSAG00000038613/ENSSSAG00000042720/ENSSSAG00000042731/ENSSSAG00000042875/ENSSSAG00000045172/ENSSSAG00000045209/ENSSSAG00000045650/ENSSSAG00000045928/ENSSSAG00000047733/ENSSSAG00000048767/…	51
			GO:0005267	potassium channel activity	80/13189	113/36026	1.53403251600964e-13	7.20995282524529e-12	5.05493552186242e-12	ENSSSAG00000001383/ENSSSAG00000001431/ENSSSAG00000002025/ENSSSAG00000003044/ENSSSAG00000003434/ENSSSAG00000003664/ENSSSAG00000003693/ENSSSAG00000004325/ENSSSAG00000004704/ENSSSAG00000005004/ENSSSAG00000006527/ENSSSAG00000008039/ENSSSAG00000011806/ENSSSAG00000034116/ENSSSAG00000039426/ENSSSAG00000040002/ENSSSAG00000041528/ENSSSAG00000041978/ENSSSAG00000042206/ENSSSAG00000042207/ENSSSAG00000043514/…	80
			GO:0016459	myosin complex	92/13189	136/36026	1.88070794725756e-13	8.4710220457726e-12	5.93907772818177e-12	ENSSSAG00000000605/ENSSSAG00000000855/ENSSSAG00000001035/ENSSSAG00000001171/ENSSSAG00000001203/ENSSSAG00000001327/ENSSSAG00000004163/ENSSSAG00000004243/ENSSSAG00000004342/ENSSSAG00000004634/ENSSSAG00000004670/ENSSSAG00000004721/ENSSSAG00000004768/ENSSSAG00000004809/ENSSSAG00000004846/ENSSSAG00000005548/ENSSSAG00000005650/ENSSSAG00000005825/ENSSSAG00000006495/ENSSSAG00000006728/ENSSSAG00000006823/…	92
			GO:0006816	calcium ion transport	62/13189	81/36026	2.60964290664841e-13	1.12840959283477e-11	7.91133849594465e-12	ENSSSAG00000000100/ENSSSAG00000000592/ENSSSAG00000000601/ENSSSAG00000001114/ENSSSAG00000001870/ENSSSAG00000001899/ENSSSAG00000003110/ENSSSAG00000004674/ENSSSAG00000005522/ENSSSAG00000005843/ENSSSAG00000006643/ENSSSAG00000006901/ENSSSAG00000006995/ENSSSAG00000006999/ENSSSAG00000007001/ENSSSAG00000007463/ENSSSAG00000007534/ENSSSAG00000008296/ENSSSAG00000008299/ENSSSAG00000008526/ENSSSAG00000014558/…	62
			GO:0045211	postsynaptic membrane	60/13189	78/36026	4.30693645358138e-13	1.79069165627749e-11	1.25546325772413e-11	ENSSSAG00000001291/ENSSSAG00000001829/ENSSSAG00000003642/ENSSSAG00000005257/ENSSSAG00000006425/ENSSSAG00000007371/ENSSSAG00000007592/ENSSSAG00000007819/ENSSSAG00000008318/ENSSSAG00000009180/ENSSSAG00000009741/ENSSSAG00000015282/ENSSSAG00000016481/ENSSSAG00000035346/ENSSSAG00000037181/ENSSSAG00000040220/ENSSSAG00000040222/ENSSSAG00000041636/ENSSSAG00000041700/ENSSSAG00000041806/ENSSSAG00000043937/…	60
			GO:0006814	sodium ion transport	59/13189	78/36026	2.3987311419344e-12	9.60380875715215e-11	6.73328039841234e-11	ENSSSAG00000001747/ENSSSAG00000001986/ENSSSAG00000002283/ENSSSAG00000004771/ENSSSAG00000004867/ENSSSAG00000006493/ENSSSAG00000006527/ENSSSAG00000006582/ENSSSAG00000008394/ENSSSAG00000008620/ENSSSAG00000009853/ENSSSAG00000010198/ENSSSAG00000029504/ENSSSAG00000040203/ENSSSAG00000041222/ENSSSAG00000041528/ENSSSAG00000042442/ENSSSAG00000042912/ENSSSAG00000044419/ENSSSAG00000045322/ENSSSAG00000045571/…	59
			GO:0004879	nuclear receptor activity	52/13189	66/36026	2.98526085805693e-12	1.15252392412841e-10	8.08040533007891e-11	ENSSSAG00000003153/ENSSSAG00000005012/ENSSSAG00000006232/ENSSSAG00000007676/ENSSSAG00000007825/ENSSSAG00000009160/ENSSSAG00000015387/ENSSSAG00000015775/ENSSSAG00000015906/ENSSSAG00000016562/ENSSSAG00000029040/ENSSSAG00000031059/ENSSSAG00000037255/ENSSSAG00000037545/ENSSSAG00000037692/ENSSSAG00000041464/ENSSSAG00000042186/ENSSSAG00000043837/ENSSSAG00000045856/ENSSSAG00000052927/ENSSSAG00000054663/…	52
			GO:0038023	signaling receptor activity	91/13189	139/36026	4.50808448795174e-12	1.68042735568132e-10	1.17815638160626e-10	ENSSSAG00000000439/ENSSSAG00000001533/ENSSSAG00000001558/ENSSSAG00000001829/ENSSSAG00000002967/ENSSSAG00000006766/ENSSSAG00000007119/ENSSSAG00000007371/ENSSSAG00000007819/ENSSSAG00000008435/ENSSSAG00000008845/ENSSSAG00000009180/ENSSSAG00000009197/ENSSSAG00000009741/ENSSSAG00000009811/ENSSSAG00000015771/ENSSSAG00000022772/ENSSSAG00000038600/ENSSSAG00000039442/ENSSSAG00000039883/ENSSSAG00000039924/…	91
			GO:0043547	positive regulation of GTPase activity	114/13189	188/36026	1.78113987318274e-11	6.41804067636848e-10	4.49972178488272e-10	ENSSSAG00000000813/ENSSSAG00000001364/ENSSSAG00000001489/ENSSSAG00000001855/ENSSSAG00000003294/ENSSSAG00000003308/ENSSSAG00000003445/ENSSSAG00000003712/ENSSSAG00000004386/ENSSSAG00000004411/ENSSSAG00000005122/ENSSSAG00000005256/ENSSSAG00000005562/ENSSSAG00000005797/ENSSSAG00000006550/ENSSSAG00000006552/ENSSSAG00000006783/ENSSSAG00000007164/ENSSSAG00000007473/ENSSSAG00000007543/ENSSSAG00000007667/…	114
			GO:0005096	GTPase activator activity	139/13189	241/36026	2.17586046325147e-11	7.58743600249947e-10	5.31959094581004e-10	ENSSSAG00000000813/ENSSSAG00000001141/ENSSSAG00000001364/ENSSSAG00000001489/ENSSSAG00000001855/ENSSSAG00000003294/ENSSSAG00000003308/ENSSSAG00000003445/ENSSSAG00000003712/ENSSSAG00000004096/ENSSSAG00000004386/ENSSSAG00000004411/ENSSSAG00000004629/ENSSSAG00000005122/ENSSSAG00000005256/ENSSSAG00000005339/ENSSSAG00000005562/ENSSSAG00000005797/ENSSSAG00000006127/ENSSSAG00000006550/ENSSSAG00000006552/…	139
			GO:0051260	protein homooligomerization	81/13189	122/36026	2.25135548579539e-11	7.60536025045256e-10	5.3321577295154e-10	ENSSSAG00000001383/ENSSSAG00000001431/ENSSSAG00000003693/ENSSSAG00000003848/ENSSSAG00000005189/ENSSSAG00000008116/ENSSSAG00000009833/ENSSSAG00000009858/ENSSSAG00000013118/ENSSSAG00000013522/ENSSSAG00000015562/ENSSSAG00000015945/ENSSSAG00000017595/ENSSSAG00000024804/ENSSSAG00000027878/ENSSSAG00000034116/ENSSSAG00000039426/ENSSSAG00000039570/ENSSSAG00000040002/ENSSSAG00000041978/ENSSSAG00000042207/…	81
			GO:0022857	transmembrane transporter activity	171/13189	311/36026	2.81459063832595e-11	9.21991660615257e-10	6.46413160955241e-10	ENSSSAG00000000069/ENSSSAG00000000388/ENSSSAG00000000545/ENSSSAG00000000857/ENSSSAG00000000867/ENSSSAG00000000971/ENSSSAG00000001214/ENSSSAG00000001239/ENSSSAG00000002046/ENSSSAG00000003207/ENSSSAG00000003780/ENSSSAG00000004274/ENSSSAG00000004330/ENSSSAG00000004523/ENSSSAG00000004573/ENSSSAG00000004679/ENSSSAG00000004840/ENSSSAG00000005373/ENSSSAG00000005876/ENSSSAG00000005953/ENSSSAG00000006450/…	171
			GO:0051015	actin filament binding	105/13189	171/36026	3.78934872232024e-11	1.20478999083182e-09	8.44684544913491e-10	ENSSSAG00000000605/ENSSSAG00000000676/ENSSSAG00000000855/ENSSSAG00000001035/ENSSSAG00000001203/ENSSSAG00000001287/ENSSSAG00000001327/ENSSSAG00000002372/ENSSSAG00000003524/ENSSSAG00000003660/ENSSSAG00000003759/ENSSSAG00000003813/ENSSSAG00000003883/ENSSSAG00000004243/ENSSSAG00000004342/ENSSSAG00000004634/ENSSSAG00000004670/ENSSSAG00000004846/ENSSSAG00000005102/ENSSSAG00000006124/ENSSSAG00000006728/…	105
			GO:0048786	presynaptic active zone	23/13189	23/36026	9.0660652050305e-11	2.80011899618228e-09	1.96317802935999e-09	ENSSSAG00000000250/ENSSSAG00000001490/ENSSSAG00000002746/ENSSSAG00000004669/ENSSSAG00000015455/ENSSSAG00000031416/ENSSSAG00000038393/ENSSSAG00000041621/ENSSSAG00000042428/ENSSSAG00000042496/ENSSSAG00000052658/ENSSSAG00000055982/ENSSSAG00000063754/ENSSSAG00000063859/ENSSSAG00000064346/ENSSSAG00000065524/ENSSSAG00000067721/ENSSSAG00000074325/ENSSSAG00000074376/ENSSSAG00000076730/ENSSSAG00000076861/…	23
			GO:0017137	Rab GTPase binding	46/13189	59/36026	1.04190512059569e-10	3.12860954267762e-09	2.19348446441198e-09	ENSSSAG00000000058/ENSSSAG00000000250/ENSSSAG00000000776/ENSSSAG00000001311/ENSSSAG00000004008/ENSSSAG00000004669/ENSSSAG00000006306/ENSSSAG00000006937/ENSSSAG00000007000/ENSSSAG00000024837/ENSSSAG00000031416/ENSSSAG00000041621/ENSSSAG00000042002/ENSSSAG00000042464/ENSSSAG00000046080/ENSSSAG00000049259/ENSSSAG00000052308/ENSSSAG00000053095/ENSSSAG00000053986/ENSSSAG00000055132/ENSSSAG00000055982/…	46
			GO:0005262	calcium channel activity	47/13189	61/36026	1.35763199328997e-10	3.96648698580124e-09	2.78092470887277e-09	ENSSSAG00000000601/ENSSSAG00000003110/ENSSSAG00000003652/ENSSSAG00000003762/ENSSSAG00000004674/ENSSSAG00000005843/ENSSSAG00000006305/ENSSSAG00000006995/ENSSSAG00000006999/ENSSSAG00000007001/ENSSSAG00000007534/ENSSSAG00000007622/ENSSSAG00000007943/ENSSSAG00000008296/ENSSSAG00000008299/ENSSSAG00000008526/ENSSSAG00000014558/ENSSSAG00000041066/ENSSSAG00000041791/ENSSSAG00000042275/ENSSSAG00000042728/…	47
			GO:0008081	phosphoric diester hydrolase activity	81/13189	126/36026	2.55521145124849e-10	7.26890415473583e-09	5.09626660636817e-09	ENSSSAG00000000252/ENSSSAG00000000716/ENSSSAG00000002848/ENSSSAG00000003548/ENSSSAG00000004178/ENSSSAG00000004570/ENSSSAG00000004772/ENSSSAG00000005113/ENSSSAG00000005497/ENSSSAG00000005589/ENSSSAG00000006714/ENSSSAG00000006779/ENSSSAG00000007238/ENSSSAG00000009391/ENSSSAG00000010992/ENSSSAG00000017212/ENSSSAG00000037950/ENSSSAG00000039822/ENSSSAG00000040024/ENSSSAG00000040888/ENSSSAG00000041431/…	81
			GO:0004713	protein tyrosine kinase activity	112/13189	190/36026	3.06839838707092e-10	8.50497091390683e-09	5.96287945665604e-09	ENSSSAG00000001705/ENSSSAG00000002530/ENSSSAG00000002603/ENSSSAG00000002976/ENSSSAG00000003134/ENSSSAG00000003574/ENSSSAG00000003744/ENSSSAG00000003786/ENSSSAG00000003963/ENSSSAG00000004088/ENSSSAG00000004949/ENSSSAG00000005361/ENSSSAG00000005686/ENSSSAG00000006566/ENSSSAG00000007032/ENSSSAG00000007857/ENSSSAG00000007887/ENSSSAG00000009062/ENSSSAG00000009390/ENSSSAG00000011616/ENSSSAG00000015493/…	112
			GO:0003779	actin binding	185/13189	351/36026	4.94120867276545e-10	1.33536164381486e-08	9.36229011681874e-09	ENSSSAG00000000473/ENSSSAG00000000656/ENSSSAG00000000905/ENSSSAG00000001287/ENSSSAG00000001879/ENSSSAG00000002369/ENSSSAG00000002795/ENSSSAG00000003524/ENSSSAG00000003643/ENSSSAG00000003782/ENSSSAG00000004419/ENSSSAG00000005102/ENSSSAG00000005365/ENSSSAG00000005436/ENSSSAG00000005536/ENSSSAG00000005548/ENSSSAG00000005650/ENSSSAG00000006147/ENSSSAG00000006495/ENSSSAG00000006759/ENSSSAG00000006847/…	185
			GO:0030054	cell junction	107/13189	182/36026	9.32992484095183e-10	2.45991433001681e-08	1.72465876392434e-08	ENSSSAG00000000366/ENSSSAG00000000496/ENSSSAG00000000563/ENSSSAG00000001291/ENSSSAG00000001829/ENSSSAG00000001942/ENSSSAG00000003370/ENSSSAG00000004321/ENSSSAG00000005173/ENSSSAG00000006425/ENSSSAG00000006954/ENSSSAG00000006959/ENSSSAG00000007371/ENSSSAG00000007682/ENSSSAG00000007819/ENSSSAG00000008318/ENSSSAG00000009180/ENSSSAG00000009331/ENSSSAG00000009741/ENSSSAG00000014553/ENSSSAG00000015282/…	107
			GO:0003774	motor activity	115/13189	200/36026	1.42983145266125e-09	3.68011381030192e-08	2.58014698224586e-08	ENSSSAG00000000605/ENSSSAG00000000855/ENSSSAG00000001035/ENSSSAG00000001171/ENSSSAG00000001203/ENSSSAG00000001327/ENSSSAG00000004163/ENSSSAG00000004243/ENSSSAG00000004342/ENSSSAG00000004634/ENSSSAG00000004670/ENSSSAG00000004721/ENSSSAG00000004768/ENSSSAG00000004809/ENSSSAG00000004846/ENSSSAG00000005548/ENSSSAG00000005650/ENSSSAG00000005825/ENSSSAG00000006495/ENSSSAG00000006728/ENSSSAG00000006823/…	115
			GO:0003707	steroid hormone receptor activity	86/13189	140/36026	2.07772394062627e-09	5.21709417081627e-08	3.6577319275405e-08	ENSSSAG00000002055/ENSSSAG00000002641/ENSSSAG00000003153/ENSSSAG00000004009/ENSSSAG00000004826/ENSSSAG00000005012/ENSSSAG00000006232/ENSSSAG00000006285/ENSSSAG00000007676/ENSSSAG00000007825/ENSSSAG00000007929/ENSSSAG00000008265/ENSSSAG00000009160/ENSSSAG00000009961/ENSSSAG00000015387/ENSSSAG00000015775/ENSSSAG00000015906/ENSSSAG00000016562/ENSSSAG00000029040/ENSSSAG00000031059/ENSSSAG00000037255/…	86
			GO:0008021	synaptic vesicle	32/13189	38/36026	2.12351659126657e-09	5.21709417081627e-08	3.6577319275405e-08	ENSSSAG00000008160/ENSSSAG00000016878/ENSSSAG00000020439/ENSSSAG00000038561/ENSSSAG00000040637/ENSSSAG00000044011/ENSSSAG00000044026/ENSSSAG00000045650/ENSSSAG00000047322/ENSSSAG00000048767/ENSSSAG00000048781/ENSSSAG00000049648/ENSSSAG00000049864/ENSSSAG00000051105/ENSSSAG00000052786/ENSSSAG00000055686/ENSSSAG00000059333/ENSSSAG00000059353/ENSSSAG00000065518/ENSSSAG00000067141/ENSSSAG00000069971/…	32
			GO:0007399	nervous system development	62/13189	93/36026	3.78420904975323e-09	9.09051107285165e-08	6.37340471537386e-08	ENSSSAG00000001173/ENSSSAG00000001873/ENSSSAG00000002123/ENSSSAG00000002645/ENSSSAG00000003146/ENSSSAG00000004201/ENSSSAG00000004313/ENSSSAG00000004323/ENSSSAG00000005885/ENSSSAG00000007091/ENSSSAG00000007101/ENSSSAG00000008701/ENSSSAG00000029344/ENSSSAG00000038202/ENSSSAG00000039458/ENSSSAG00000039476/ENSSSAG00000039673/ENSSSAG00000040183/ENSSSAG00000041175/ENSSSAG00000042730/ENSSSAG00000043139/…	62
			GO:0015293	symporter activity	52/13189	74/36026	4.11302719175616e-09	9.45920398711253e-08	6.63189724010032e-08	ENSSSAG00000000163/ENSSSAG00000001194/ENSSSAG00000001387/ENSSSAG00000004013/ENSSSAG00000004290/ENSSSAG00000004643/ENSSSAG00000006720/ENSSSAG00000007183/ENSSSAG00000008079/ENSSSAG00000008688/ENSSSAG00000009050/ENSSSAG00000015840/ENSSSAG00000034299/ENSSSAG00000037401/ENSSSAG00000041483/ENSSSAG00000042549/ENSSSAG00000043626/ENSSSAG00000046992/ENSSSAG00000047879/ENSSSAG00000049130/ENSSSAG00000050191/…	52
			GO:0007601	visual perception	77/13189	123/36026	4.19293655996054e-09	9.45920398711253e-08	6.63189724010032e-08	ENSSSAG00000001975/ENSSSAG00000001982/ENSSSAG00000001990/ENSSSAG00000002109/ENSSSAG00000002493/ENSSSAG00000002804/ENSSSAG00000003250/ENSSSAG00000003809/ENSSSAG00000004920/ENSSSAG00000005113/ENSSSAG00000005205/ENSSSAG00000006068/ENSSSAG00000006385/ENSSSAG00000006623/ENSSSAG00000006887/ENSSSAG00000008883/ENSSSAG00000009564/ENSSSAG00000010365/ENSSSAG00000016007/ENSSSAG00000020269/ENSSSAG00000020979/…	77
			GO:0007169	transmembrane receptor protein tyrosine kinase signaling pathway	66/13189	101/36026	4.20020158539687e-09	9.45920398711253e-08	6.63189724010032e-08	ENSSSAG00000001705/ENSSSAG00000002530/ENSSSAG00000003134/ENSSSAG00000003744/ENSSSAG00000003786/ENSSSAG00000003963/ENSSSAG00000004088/ENSSSAG00000007032/ENSSSAG00000007857/ENSSSAG00000007887/ENSSSAG00000009062/ENSSSAG00000009390/ENSSSAG00000010092/ENSSSAG00000015802/ENSSSAG00000017278/ENSSSAG00000017684/ENSSSAG00000027128/ENSSSAG00000039815/ENSSSAG00000040654/ENSSSAG00000041250/ENSSSAG00000041954/…	66
			GO:0098609	cell-cell adhesion	76/13189	124/36026	2.01441499146151e-08	4.44404613422426e-07	3.11574391805002e-07	ENSSSAG00000000743/ENSSSAG00000003571/ENSSSAG00000006222/ENSSSAG00000006877/ENSSSAG00000006883/ENSSSAG00000008256/ENSSSAG00000009331/ENSSSAG00000009969/ENSSSAG00000010218/ENSSSAG00000010432/ENSSSAG00000011692/ENSSSAG00000012229/ENSSSAG00000014553/ENSSSAG00000017681/ENSSSAG00000037434/ENSSSAG00000038989/ENSSSAG00000039055/ENSSSAG00000039218/ENSSSAG00000040049/ENSSSAG00000040968/ENSSSAG00000041642/…	76
			GO:0001518	voltage-gated sodium channel complex	22/13189	24/36026	2.89404816952356e-08	6.25693214250995e-07	4.38676775169888e-07	ENSSSAG00000005566/ENSSSAG00000006493/ENSSSAG00000008394/ENSSSAG00000040203/ENSSSAG00000042442/ENSSSAG00000042912/ENSSSAG00000049640/ENSSSAG00000051134/ENSSSAG00000053816/ENSSSAG00000053836/ENSSSAG00000062849/ENSSSAG00000063232/ENSSSAG00000067949/ENSSSAG00000069089/ENSSSAG00000069095/ENSSSAG00000070160/ENSSSAG00000071355/ENSSSAG00000072669/ENSSSAG00000075916/ENSSSAG00000076622/ENSSSAG00000079565/…	22
			GO:0030522	intracellular receptor signaling pathway	33/13189	42/36026	3.37658174012281e-08	7.15702913935834e-07	5.0178304497181e-07	ENSSSAG00000003153/ENSSSAG00000005012/ENSSSAG00000006232/ENSSSAG00000007676/ENSSSAG00000007825/ENSSSAG00000016562/ENSSSAG00000037545/ENSSSAG00000042186/ENSSSAG00000043837/ENSSSAG00000045856/ENSSSAG00000052927/ENSSSAG00000054663/ENSSSAG00000055780/ENSSSAG00000055846/ENSSSAG00000056078/ENSSSAG00000057762/ENSSSAG00000061077/ENSSSAG00000064590/ENSSSAG00000065430/ENSSSAG00000065806/ENSSSAG00000066827/…	33
			GO:0035725	sodium ion transmembrane transport	31/13189	39/36026	5.44000052680529e-08	1.12123118844795e-06	7.8610103284729e-07	ENSSSAG00000000236/ENSSSAG00000004771/ENSSSAG00000006493/ENSSSAG00000023564/ENSSSAG00000038024/ENSSSAG00000042789/ENSSSAG00000046316/ENSSSAG00000047167/ENSSSAG00000048005/ENSSSAG00000055297/ENSSSAG00000055381/ENSSSAG00000055927/ENSSSAG00000063232/ENSSSAG00000063576/ENSSSAG00000066477/ENSSSAG00000067718/ENSSSAG00000068345/ENSSSAG00000069094/ENSSSAG00000071023/ENSSSAG00000071355/ENSSSAG00000073484/…	31
			GO:0006836	neurotransmitter transport	40/13189	55/36026	5.4972481949807e-08	1.12123118844795e-06	7.8610103284729e-07	ENSSSAG00000000578/ENSSSAG00000002455/ENSSSAG00000004290/ENSSSAG00000006720/ENSSSAG00000007781/ENSSSAG00000008688/ENSSSAG00000034299/ENSSSAG00000038971/ENSSSAG00000039620/ENSSSAG00000041483/ENSSSAG00000042549/ENSSSAG00000043626/ENSSSAG00000047879/ENSSSAG00000049130/ENSSSAG00000050191/ENSSSAG00000053168/ENSSSAG00000053238/ENSSSAG00000054177/ENSSSAG00000054751/ENSSSAG00000054904/ENSSSAG00000057048/…	40
			GO:0031012	extracellular matrix	36/13189	48/36026	6.85315997164129e-08	1.37190109802671e-06	9.61847013563689e-07	ENSSSAG00000000176/ENSSSAG00000001521/ENSSSAG00000006426/ENSSSAG00000010856/ENSSSAG00000017327/ENSSSAG00000039375/ENSSSAG00000039918/ENSSSAG00000040604/ENSSSAG00000042609/ENSSSAG00000044754/ENSSSAG00000047363/ENSSSAG00000049953/ENSSSAG00000053435/ENSSSAG00000054178/ENSSSAG00000054807/ENSSSAG00000054815/ENSSSAG00000054827/ENSSSAG00000054839/ENSSSAG00000056051/ENSSSAG00000059883/ENSSSAG00000059987/…	36
			GO:0016757	transferase activity, transferring glycosyl groups	169/13189	334/36026	1.11255281410136e-07	2.18667198553376e-06	1.53308713139326e-06	ENSSSAG00000000320/ENSSSAG00000000403/ENSSSAG00000000896/ENSSSAG00000001000/ENSSSAG00000001086/ENSSSAG00000001178/ENSSSAG00000001187/ENSSSAG00000002204/ENSSSAG00000002209/ENSSSAG00000002259/ENSSSAG00000002459/ENSSSAG00000002661/ENSSSAG00000003384/ENSSSAG00000003463/ENSSSAG00000003567/ENSSSAG00000003576/ENSSSAG00000003847/ENSSSAG00000004036/ENSSSAG00000004390/ENSSSAG00000004645/ENSSSAG00000004879/…	169
			GO:0007264	small GTPase mediated signal transduction	99/13189	177/36026	1.25163257343171e-07	2.41609787835656e-06	1.69393882118577e-06	ENSSSAG00000000252/ENSSSAG00000000274/ENSSSAG00000000308/ENSSSAG00000000321/ENSSSAG00000000533/ENSSSAG00000000654/ENSSSAG00000001304/ENSSSAG00000001776/ENSSSAG00000002740/ENSSSAG00000002749/ENSSSAG00000003117/ENSSSAG00000004078/ENSSSAG00000004411/ENSSSAG00000004620/ENSSSAG00000004664/ENSSSAG00000005185/ENSSSAG00000005803/ENSSSAG00000006182/ENSSSAG00000006439/ENSSSAG00000006714/ENSSSAG00000007710/…	99
			GO:0005085	guanyl-nucleotide exchange factor activity	113/13189	208/36026	1.38315251521859e-07	2.62313661219525e-06	1.83909475707735e-06	ENSSSAG00000000252/ENSSSAG00000000274/ENSSSAG00000000533/ENSSSAG00000002623/ENSSSAG00000002740/ENSSSAG00000002749/ENSSSAG00000003117/ENSSSAG00000003197/ENSSSAG00000003326/ENSSSAG00000003540/ENSSSAG00000004411/ENSSSAG00000004647/ENSSSAG00000004664/ENSSSAG00000005185/ENSSSAG00000006182/ENSSSAG00000006714/ENSSSAG00000007145/ENSSSAG00000007423/ENSSSAG00000007589/ENSSSAG00000007891/ENSSSAG00000008248/…	113
			GO:0035235	ionotropic glutamate receptor signaling pathway	22/13189	25/36026	1.56978013914321e-07	2.92574539726518e-06	2.05125535423432e-06	ENSSSAG00000001829/ENSSSAG00000007371/ENSSSAG00000007819/ENSSSAG00000009180/ENSSSAG00000009741/ENSSSAG00000038600/ENSSSAG00000040220/ENSSSAG00000040222/ENSSSAG00000041700/ENSSSAG00000043937/ENSSSAG00000046668/ENSSSAG00000049427/ENSSSAG00000051663/ENSSSAG00000055905/ENSSSAG00000058403/ENSSSAG00000063224/ENSSSAG00000063801/ENSSSAG00000068384/ENSSSAG00000070559/ENSSSAG00000072745/ENSSSAG00000075643/…	22
			GO:0005615	extracellular space	120/13189	224/36026	1.60206575485852e-07	2.93531030678316e-06	2.0579613621733e-06	ENSSSAG00000000082/ENSSSAG00000001017/ENSSSAG00000002284/ENSSSAG00000002509/ENSSSAG00000003774/ENSSSAG00000003929/ENSSSAG00000004217/ENSSSAG00000005327/ENSSSAG00000005576/ENSSSAG00000006118/ENSSSAG00000006421/ENSSSAG00000007739/ENSSSAG00000007742/ENSSSAG00000008142/ENSSSAG00000008151/ENSSSAG00000009145/ENSSSAG00000009221/ENSSSAG00000009595/ENSSSAG00000009655/ENSSSAG00000015472/ENSSSAG00000015611/…	120
			GO:0016525	negative regulation of angiogenesis	18/13189	19/36026	1.71992559867913e-07	3.09873262028689e-06	2.17253759833153e-06	ENSSSAG00000000383/ENSSSAG00000001968/ENSSSAG00000006421/ENSSSAG00000009220/ENSSSAG00000040332/ENSSSAG00000042143/ENSSSAG00000047444/ENSSSAG00000049134/ENSSSAG00000049900/ENSSSAG00000054750/ENSSSAG00000055096/ENSSSAG00000055226/ENSSSAG00000059035/ENSSSAG00000063533/ENSSSAG00000068671/ENSSSAG00000071980/ENSSSAG00000072633/ENSSSAG00000078000	18
			GO:0005861	troponin complex	28/13189	35/36026	1.90580825066444e-07	3.37734216224304e-06	2.36787220099809e-06	ENSSSAG00000002185/ENSSSAG00000006188/ENSSSAG00000008019/ENSSSAG00000008074/ENSSSAG00000008475/ENSSSAG00000009167/ENSSSAG00000009799/ENSSSAG00000009939/ENSSSAG00000009998/ENSSSAG00000010002/ENSSSAG00000010154/ENSSSAG00000015328/ENSSSAG00000051692/ENSSSAG00000055126/ENSSSAG00000055203/ENSSSAG00000055259/ENSSSAG00000059482/ENSSSAG00000059682/ENSSSAG00000066696/ENSSSAG00000071759/ENSSSAG00000076994/…	28
			GO:0008237	metallopeptidase activity	108/13189	198/36026	1.97228127262914e-07	3.43876783179372e-06	2.41093805822238e-06	ENSSSAG00000000176/ENSSSAG00000000686/ENSSSAG00000001521/ENSSSAG00000002294/ENSSSAG00000002903/ENSSSAG00000003152/ENSSSAG00000004086/ENSSSAG00000004276/ENSSSAG00000004830/ENSSSAG00000005664/ENSSSAG00000006426/ENSSSAG00000007916/ENSSSAG00000010856/ENSSSAG00000017327/ENSSSAG00000037100/ENSSSAG00000039096/ENSSSAG00000039375/ENSSSAG00000039918/ENSSSAG00000040059/ENSSSAG00000040087/ENSSSAG00000040172/…	108
			GO:0004714	transmembrane receptor protein tyrosine kinase activity	58/13189	92/36026	2.32640733582551e-07	3.99181957147203e-06	2.79868551678257e-06	ENSSSAG00000001705/ENSSSAG00000002530/ENSSSAG00000002603/ENSSSAG00000003134/ENSSSAG00000003744/ENSSSAG00000003786/ENSSSAG00000003963/ENSSSAG00000004088/ENSSSAG00000007032/ENSSSAG00000007857/ENSSSAG00000007887/ENSSSAG00000009062/ENSSSAG00000009390/ENSSSAG00000015802/ENSSSAG00000017278/ENSSSAG00000017684/ENSSSAG00000039815/ENSSSAG00000041954/ENSSSAG00000043568/ENSSSAG00000044376/ENSSSAG00000046239/…	58
			GO:0015914	phospholipid transport	39/13189	55/36026	2.44331342260738e-07	4.12690907787278e-06	2.89339747414032e-06	ENSSSAG00000000688/ENSSSAG00000001399/ENSSSAG00000005153/ENSSSAG00000005678/ENSSSAG00000006482/ENSSSAG00000006882/ENSSSAG00000007136/ENSSSAG00000009764/ENSSSAG00000009813/ENSSSAG00000009829/ENSSSAG00000012947/ENSSSAG00000038552/ENSSSAG00000041025/ENSSSAG00000042205/ENSSSAG00000042981/ENSSSAG00000048777/ENSSSAG00000049554/ENSSSAG00000050108/ENSSSAG00000050161/ENSSSAG00000052698/ENSSSAG00000053461/…	39
			GO:0016791	phosphatase activity	121/13189	228/36026	2.78756405437493e-07	4.63593345042969e-06	3.25027711603231e-06	ENSSSAG00000001232/ENSSSAG00000001786/ENSSSAG00000003677/ENSSSAG00000003791/ENSSSAG00000003795/ENSSSAG00000003800/ENSSSAG00000004223/ENSSSAG00000004567/ENSSSAG00000005078/ENSSSAG00000005435/ENSSSAG00000005550/ENSSSAG00000006311/ENSSSAG00000006753/ENSSSAG00000006852/ENSSSAG00000007089/ENSSSAG00000007323/ENSSSAG00000007546/ENSSSAG00000007628/ENSSSAG00000008073/ENSSSAG00000008674/ENSSSAG00000008699/…	121
			GO:0006887	exocytosis	45/13189	67/36026	3.67691686491323e-07	6.02234413783516e-06	4.22229687836926e-06	ENSSSAG00000000250/ENSSSAG00000000496/ENSSSAG00000001557/ENSSSAG00000001560/ENSSSAG00000002298/ENSSSAG00000004008/ENSSSAG00000004378/ENSSSAG00000004669/ENSSSAG00000006937/ENSSSAG00000007450/ENSSSAG00000031416/ENSSSAG00000041621/ENSSSAG00000043931/ENSSSAG00000043947/ENSSSAG00000054936/ENSSSAG00000055132/ENSSSAG00000055269/ENSSSAG00000055370/ENSSSAG00000055474/ENSSSAG00000055982/ENSSSAG00000056045/…	45
			GO:0004697	protein kinase C activity	21/13189	24/36026	3.7900178447102e-07	6.11493923900257e-06	4.28721578663212e-06	ENSSSAG00000000602/ENSSSAG00000007052/ENSSSAG00000015628/ENSSSAG00000028951/ENSSSAG00000042833/ENSSSAG00000045276/ENSSSAG00000048719/ENSSSAG00000051846/ENSSSAG00000055737/ENSSSAG00000058901/ENSSSAG00000061978/ENSSSAG00000062230/ENSSSAG00000066101/ENSSSAG00000067778/ENSSSAG00000068088/ENSSSAG00000068132/ENSSSAG00000072714/ENSSSAG00000075914/ENSSSAG00000075988/ENSSSAG00000076425/ENSSSAG00000078795	21
			GO:0050804	modulation of chemical synaptic transmission	14/13189	14/36026	7.73465870307372e-07	1.22958324382687e-05	8.62067223871993e-06	ENSSSAG00000003643/ENSSSAG00000005365/ENSSSAG00000006759/ENSSSAG00000054464/ENSSSAG00000059295/ENSSSAG00000063732/ENSSSAG00000065593/ENSSSAG00000066129/ENSSSAG00000068826/ENSSSAG00000068830/ENSSSAG00000069935/ENSSSAG00000071052/ENSSSAG00000078054/ENSSSAG00000081622	14
			GO:0004725	protein tyrosine phosphatase activity	106/13189	198/36026	8.53105501544538e-07	1.33653195241978e-05	9.37049521147319e-06	ENSSSAG00000001232/ENSSSAG00000001786/ENSSSAG00000003677/ENSSSAG00000003791/ENSSSAG00000003795/ENSSSAG00000003800/ENSSSAG00000005078/ENSSSAG00000005435/ENSSSAG00000005550/ENSSSAG00000006311/ENSSSAG00000006852/ENSSSAG00000007089/ENSSSAG00000007323/ENSSSAG00000007546/ENSSSAG00000007628/ENSSSAG00000008073/ENSSSAG00000008674/ENSSSAG00000008699/ENSSSAG00000008913/ENSSSAG00000009645/ENSSSAG00000015321/…	106
			GO:0043401	steroid hormone mediated signaling pathway	63/13189	105/36026	9.24868408646485e-07	1.42826107106693e-05	1.00136128454958e-05	ENSSSAG00000002055/ENSSSAG00000003153/ENSSSAG00000004826/ENSSSAG00000005012/ENSSSAG00000006232/ENSSSAG00000007676/ENSSSAG00000007825/ENSSSAG00000007929/ENSSSAG00000008265/ENSSSAG00000009961/ENSSSAG00000016562/ENSSSAG00000031059/ENSSSAG00000037545/ENSSSAG00000037692/ENSSSAG00000041320/ENSSSAG00000042186/ENSSSAG00000043371/ENSSSAG00000043837/ENSSSAG00000044533/ENSSSAG00000045856/ENSSSAG00000048597/…	63
			GO:0005261	cation channel activity	18/13189	20/36026	1.12478544295479e-06	1.71252544201989e-05	1.20066051731274e-05	ENSSSAG00000003237/ENSSSAG00000006595/ENSSSAG00000012627/ENSSSAG00000015848/ENSSSAG00000043000/ENSSSAG00000043019/ENSSSAG00000046261/ENSSSAG00000046937/ENSSSAG00000047813/ENSSSAG00000049365/ENSSSAG00000049754/ENSSSAG00000051278/ENSSSAG00000055805/ENSSSAG00000058401/ENSSSAG00000059427/ENSSSAG00000064623/ENSSSAG00000064938/ENSSSAG00000065680	18
			GO:0018108	peptidyl-tyrosine phosphorylation	72/13189	125/36026	1.42706870002236e-06	2.14258508989469e-05	1.50217757897091e-05	ENSSSAG00000001705/ENSSSAG00000002530/ENSSSAG00000002603/ENSSSAG00000002976/ENSSSAG00000003134/ENSSSAG00000003744/ENSSSAG00000003786/ENSSSAG00000003963/ENSSSAG00000005361/ENSSSAG00000005686/ENSSSAG00000006566/ENSSSAG00000007032/ENSSSAG00000007857/ENSSSAG00000007887/ENSSSAG00000009390/ENSSSAG00000011616/ENSSSAG00000015493/ENSSSAG00000017278/ENSSSAG00000038503/ENSSSAG00000039815/ENSSSAG00000040351/…	72
			GO:0016311	dephosphorylation	134/13189	264/36026	1.74127190308326e-06	2.57851359894931e-05	1.80780932980525e-05	ENSSSAG00000001232/ENSSSAG00000001786/ENSSSAG00000003677/ENSSSAG00000003791/ENSSSAG00000003795/ENSSSAG00000003800/ENSSSAG00000005078/ENSSSAG00000005435/ENSSSAG00000005550/ENSSSAG00000006311/ENSSSAG00000006753/ENSSSAG00000006852/ENSSSAG00000007089/ENSSSAG00000007323/ENSSSAG00000007384/ENSSSAG00000007546/ENSSSAG00000007628/ENSSSAG00000008073/ENSSSAG00000008674/ENSSSAG00000008699/ENSSSAG00000008913/…	134
			GO:0005328	neurotransmitter:sodium symporter activity	40/13189	60/36026	2.17592963733602e-06	3.17862153778411e-05	2.22854813496719e-05	ENSSSAG00000000876/ENSSSAG00000004290/ENSSSAG00000006515/ENSSSAG00000006720/ENSSSAG00000008688/ENSSSAG00000034299/ENSSSAG00000039620/ENSSSAG00000041483/ENSSSAG00000041986/ENSSSAG00000042549/ENSSSAG00000043626/ENSSSAG00000047879/ENSSSAG00000049130/ENSSSAG00000049988/ENSSSAG00000050191/ENSSSAG00000052277/ENSSSAG00000053238/ENSSSAG00000053631/ENSSSAG00000054177/ENSSSAG00000054751/ENSSSAG00000054904/…	40
			GO:0005248	voltage-gated sodium channel activity	15/13189	16/36026	2.97475334817878e-06	4.28761115917501e-05	3.0060665413175e-05	ENSSSAG00000006493/ENSSSAG00000008394/ENSSSAG00000040203/ENSSSAG00000042442/ENSSSAG00000049640/ENSSSAG00000051134/ENSSSAG00000053816/ENSSSAG00000063232/ENSSSAG00000070160/ENSSSAG00000071355/ENSSSAG00000072669/ENSSSAG00000075916/ENSSSAG00000076622/ENSSSAG00000079565/ENSSSAG00000080905	15
			GO:0062023	collagen-containing extracellular matrix	37/13189	55/36026	3.75945869651182e-06	5.3473353301701e-05	3.74904468350209e-05	ENSSSAG00000000213/ENSSSAG00000000686/ENSSSAG00000001831/ENSSSAG00000004312/ENSSSAG00000008593/ENSSSAG00000008760/ENSSSAG00000020269/ENSSSAG00000020979/ENSSSAG00000029308/ENSSSAG00000038323/ENSSSAG00000042394/ENSSSAG00000042469/ENSSSAG00000042901/ENSSSAG00000043871/ENSSSAG00000044592/ENSSSAG00000054054/ENSSSAG00000054109/ENSSSAG00000056353/ENSSSAG00000058859/ENSSSAG00000059883/ENSSSAG00000060496/…	37
			GO:0006629	lipid metabolic process	116/13189	226/36026	4.20250975455086e-06	5.89988707099932e-05	4.13644159026195e-05	ENSSSAG00000000107/ENSSSAG00000000252/ENSSSAG00000000716/ENSSSAG00000001715/ENSSSAG00000002848/ENSSSAG00000003548/ENSSSAG00000003920/ENSSSAG00000004051/ENSSSAG00000004570/ENSSSAG00000005303/ENSSSAG00000005589/ENSSSAG00000005724/ENSSSAG00000006662/ENSSSAG00000006714/ENSSSAG00000006779/ENSSSAG00000007146/ENSSSAG00000007669/ENSSSAG00000009320/ENSSSAG00000009391/ENSSSAG00000009411/ENSSSAG00000010992/…	116
			GO:0005516	calmodulin binding	49/13189	80/36026	6.46738120856779e-06	8.96312703392536e-05	6.28409510144239e-05	ENSSSAG00000000438/ENSSSAG00000000537/ENSSSAG00000000799/ENSSSAG00000003202/ENSSSAG00000004715/ENSSSAG00000006245/ENSSSAG00000007590/ENSSSAG00000007877/ENSSSAG00000008044/ENSSSAG00000009471/ENSSSAG00000031329/ENSSSAG00000037099/ENSSSAG00000039915/ENSSSAG00000041742/ENSSSAG00000042518/ENSSSAG00000044616/ENSSSAG00000045029/ENSSSAG00000047210/ENSSSAG00000047455/ENSSSAG00000048450/ENSSSAG00000050760/…	49
			GO:0005520	insulin-like growth factor binding	47/13189	76/36026	6.8338433183214e-06	9.35111978114612e-05	6.55611883969541e-05	ENSSSAG00000000186/ENSSSAG00000001725/ENSSSAG00000001734/ENSSSAG00000004500/ENSSSAG00000004732/ENSSSAG00000005542/ENSSSAG00000008740/ENSSSAG00000009975/ENSSSAG00000010225/ENSSSAG00000010236/ENSSSAG00000038088/ENSSSAG00000039751/ENSSSAG00000041370/ENSSSAG00000041399/ENSSSAG00000043324/ENSSSAG00000044477/ENSSSAG00000045171/ENSSSAG00000045542/ENSSSAG00000046127/ENSSSAG00000047244/ENSSSAG00000047596/…	47
			GO:0019221	cytokine-mediated signaling pathway	22/13189	28/36026	7.11616129299269e-06	9.49700044163592e-05	6.65839653145515e-05	ENSSSAG00000001430/ENSSSAG00000001705/ENSSSAG00000004088/ENSSSAG00000004944/ENSSSAG00000006676/ENSSSAG00000007189/ENSSSAG00000009655/ENSSSAG00000038993/ENSSSAG00000040597/ENSSSAG00000047020/ENSSSAG00000048269/ENSSSAG00000052979/ENSSSAG00000059452/ENSSSAG00000061479/ENSSSAG00000062497/ENSSSAG00000069633/ENSSSAG00000069897/ENSSSAG00000070386/ENSSSAG00000070477/ENSSSAG00000077028/ENSSSAG00000079839/…	22
			GO:0140326	ATPase-coupled intramembrane lipid transporter activity	22/13189	28/36026	7.11616129299269e-06	9.49700044163592e-05	6.65839653145515e-05	ENSSSAG00000001399/ENSSSAG00000005678/ENSSSAG00000006482/ENSSSAG00000006882/ENSSSAG00000007136/ENSSSAG00000009764/ENSSSAG00000038552/ENSSSAG00000041025/ENSSSAG00000042981/ENSSSAG00000048777/ENSSSAG00000049554/ENSSSAG00000050161/ENSSSAG00000052698/ENSSSAG00000055816/ENSSSAG00000056659/ENSSSAG00000057699/ENSSSAG00000066100/ENSSSAG00000068425/ENSSSAG00000071867/ENSSSAG00000073564/ENSSSAG00000078974/…	22
			GO:0004114	3',5'-cyclic-nucleotide phosphodiesterase activity	43/13189	68/36026	7.35207423453847e-06	9.69218566772693e-05	6.79524191125507e-05	ENSSSAG00000001982/ENSSSAG00000002493/ENSSSAG00000004178/ENSSSAG00000004772/ENSSSAG00000005113/ENSSSAG00000005497/ENSSSAG00000007238/ENSSSAG00000037950/ENSSSAG00000040888/ENSSSAG00000042795/ENSSSAG00000044781/ENSSSAG00000045010/ENSSSAG00000045031/ENSSSAG00000050237/ENSSSAG00000050899/ENSSSAG00000055457/ENSSSAG00000056292/ENSSSAG00000057439/ENSSSAG00000059632/ENSSSAG00000059831/ENSSSAG00000061402/…	43
			GO:0004252	serine-type endopeptidase activity	125/13189	249/36026	7.63991657586532e-06	9.83242887893324e-05	6.89356715792583e-05	ENSSSAG00000000186/ENSSSAG00000001017/ENSSSAG00000001554/ENSSSAG00000001578/ENSSSAG00000001695/ENSSSAG00000001762/ENSSSAG00000001874/ENSSSAG00000002088/ENSSSAG00000002158/ENSSSAG00000002885/ENSSSAG00000003330/ENSSSAG00000003393/ENSSSAG00000003410/ENSSSAG00000003825/ENSSSAG00000003871/ENSSSAG00000003964/ENSSSAG00000004105/ENSSSAG00000004130/ENSSSAG00000004938/ENSSSAG00000004955/ENSSSAG00000005524/…	125
			GO:0042043	neurexin family protein binding	14/13189	15/36026	7.64037026670113e-06	9.83242887893324e-05	6.89356715792583e-05	ENSSSAG00000054464/ENSSSAG00000059295/ENSSSAG00000059730/ENSSSAG00000063732/ENSSSAG00000065593/ENSSSAG00000066129/ENSSSAG00000068826/ENSSSAG00000068830/ENSSSAG00000071052/ENSSSAG00000077914/ENSSSAG00000078054/ENSSSAG00000078584/ENSSSAG00000080157/ENSSSAG00000081622	14
			GO:0005086	ARF guanyl-nucleotide exchange factor activity	29/13189	41/36026	9.35878234440272e-06	0.000117637717608132	8.24764172334144e-05	ENSSSAG00000000874/ENSSSAG00000001817/ENSSSAG00000005842/ENSSSAG00000007501/ENSSSAG00000007667/ENSSSAG00000009162/ENSSSAG00000010201/ENSSSAG00000042327/ENSSSAG00000042759/ENSSSAG00000045867/ENSSSAG00000046824/ENSSSAG00000047427/ENSSSAG00000049312/ENSSSAG00000050614/ENSSSAG00000054592/ENSSSAG00000054947/ENSSSAG00000055693/ENSSSAG00000057661/ENSSSAG00000061352/ENSSSAG00000062853/ENSSSAG00000063889/…	29
			GO:0032012	regulation of ARF protein signal transduction	29/13189	41/36026	9.35878234440272e-06	0.000117637717608132	8.24764172334144e-05	ENSSSAG00000000874/ENSSSAG00000001817/ENSSSAG00000005842/ENSSSAG00000007501/ENSSSAG00000007667/ENSSSAG00000009162/ENSSSAG00000010201/ENSSSAG00000042327/ENSSSAG00000042759/ENSSSAG00000045867/ENSSSAG00000046824/ENSSSAG00000047427/ENSSSAG00000049312/ENSSSAG00000050614/ENSSSAG00000054592/ENSSSAG00000054947/ENSSSAG00000055693/ENSSSAG00000057661/ENSSSAG00000061352/ENSSSAG00000062853/ENSSSAG00000063889/…	29
			GO:0006099	tricarboxylic acid cycle	32/13189	47/36026	1.15719367570567e-05	0.000143105827320233	0.000100332241755263	ENSSSAG00000000909/ENSSSAG00000001906/ENSSSAG00000002315/ENSSSAG00000006433/ENSSSAG00000008143/ENSSSAG00000010173/ENSSSAG00000020652/ENSSSAG00000038671/ENSSSAG00000039596/ENSSSAG00000039874/ENSSSAG00000045777/ENSSSAG00000050787/ENSSSAG00000051336/ENSSSAG00000052047/ENSSSAG00000052723/ENSSSAG00000053426/ENSSSAG00000055813/ENSSSAG00000056533/ENSSSAG00000058715/ENSSSAG00000063839/ENSSSAG00000065157/…	32
			GO:0046914	transition metal ion binding	20/13189	25/36026	1.16496880704722e-05	0.000143105827320233	0.000100332241755263	ENSSSAG00000004690/ENSSSAG00000005764/ENSSSAG00000005895/ENSSSAG00000005928/ENSSSAG00000008701/ENSSSAG00000017261/ENSSSAG00000035898/ENSSSAG00000042316/ENSSSAG00000042365/ENSSSAG00000049615/ENSSSAG00000050348/ENSSSAG00000050372/ENSSSAG00000052994/ENSSSAG00000054484/ENSSSAG00000054772/ENSSSAG00000054800/ENSSSAG00000057028/ENSSSAG00000059933/ENSSSAG00000065493/ENSSSAG00000066196	20
			GO:0010951	negative regulation of endopeptidase activity	45/13189	73/36026	1.20191937074968e-05	0.000145985937053978	0.000102351501707838	ENSSSAG00000000759/ENSSSAG00000003315/ENSSSAG00000006118/ENSSSAG00000008142/ENSSSAG00000009975/ENSSSAG00000010137/ENSSSAG00000036483/ENSSSAG00000037003/ENSSSAG00000038238/ENSSSAG00000040346/ENSSSAG00000041592/ENSSSAG00000042353/ENSSSAG00000042501/ENSSSAG00000042537/ENSSSAG00000042547/ENSSSAG00000042557/ENSSSAG00000042668/ENSSSAG00000043516/ENSSSAG00000044727/ENSSSAG00000046194/ENSSSAG00000046962/…	45
			GO:0005581	collagen trimer	43/13189	69/36026	1.26089652280659e-05	0.000151447682350436	0.000106180759815292	ENSSSAG00000001689/ENSSSAG00000003820/ENSSSAG00000004398/ENSSSAG00000005527/ENSSSAG00000006686/ENSSSAG00000009459/ENSSSAG00000009553/ENSSSAG00000010830/ENSSSAG00000015756/ENSSSAG00000029049/ENSSSAG00000029801/ENSSSAG00000030457/ENSSSAG00000037585/ENSSSAG00000042283/ENSSSAG00000042837/ENSSSAG00000043460/ENSSSAG00000046455/ENSSSAG00000050481/ENSSSAG00000051437/ENSSSAG00000052814/ENSSSAG00000053123/…	43
			GO:0005543	phospholipid binding	37/13189	57/36026	1.32296166968095e-05	0.000157156215925836	0.000110183042471982	ENSSSAG00000000186/ENSSSAG00000001718/ENSSSAG00000003426/ENSSSAG00000003488/ENSSSAG00000005536/ENSSSAG00000007479/ENSSSAG00000007623/ENSSSAG00000007875/ENSSSAG00000010477/ENSSSAG00000024837/ENSSSAG00000038613/ENSSSAG00000041082/ENSSSAG00000042731/ENSSSAG00000045867/ENSSSAG00000046609/ENSSSAG00000049312/ENSSSAG00000050910/ENSSSAG00000054591/ENSSSAG00000055693/ENSSSAG00000056346/ENSSSAG00000062853/…	37
			GO:0004683	calmodulin-dependent protein kinase activity	11/13189	11/36026	1.57908533401902e-05	0.000183547445814469	0.00012868607136318	ENSSSAG00000003202/ENSSSAG00000007877/ENSSSAG00000009471/ENSSSAG00000039915/ENSSSAG00000042518/ENSSSAG00000047455/ENSSSAG00000048450/ENSSSAG00000065094/ENSSSAG00000068163/ENSSSAG00000070083/ENSSSAG00000078209	11
			GO:0007214	gamma-aminobutyric acid signaling pathway	11/13189	11/36026	1.57908533401902e-05	0.000183547445814469	0.00012868607136318	ENSSSAG00000005247/ENSSSAG00000005386/ENSSSAG00000015487/ENSSSAG00000015520/ENSSSAG00000039181/ENSSSAG00000055654/ENSSSAG00000070959/ENSSSAG00000073523/ENSSSAG00000075796/ENSSSAG00000075824/ENSSSAG00000076466	11
			GO:0006955	immune response	114/13189	227/36026	1.82777727536194e-05	0.000210194386666623	0.000147368380544299	ENSSSAG00000000146/ENSSSAG00000000332/ENSSSAG00000000477/ENSSSAG00000001700/ENSSSAG00000002773/ENSSSAG00000003774/ENSSSAG00000003864/ENSSSAG00000003929/ENSSSAG00000004635/ENSSSAG00000005327/ENSSSAG00000005439/ENSSSAG00000005464/ENSSSAG00000006296/ENSSSAG00000007084/ENSSSAG00000007216/ENSSSAG00000007231/ENSSSAG00000007372/ENSSSAG00000010063/ENSSSAG00000014996/ENSSSAG00000015744/ENSSSAG00000031724/…	114
			GO:0007269	neurotransmitter secretion	18/13189	22/36026	1.85657587451023e-05	0.000211258791615321	0.00014811464040414	ENSSSAG00000000496/ENSSSAG00000001490/ENSSSAG00000002746/ENSSSAG00000008160/ENSSSAG00000020439/ENSSSAG00000038561/ENSSSAG00000040637/ENSSSAG00000049648/ENSSSAG00000049864/ENSSSAG00000052658/ENSSSAG00000059333/ENSSSAG00000063754/ENSSSAG00000065518/ENSSSAG00000065524/ENSSSAG00000067141/ENSSSAG00000071854/ENSSSAG00000075099/ENSSSAG00000080996	18
			GO:0044212	transcription regulatory region DNA binding	23/13189	31/36026	2.30032485275148e-05	0.000259026163106703	0.000181604593638274	ENSSSAG00000001991/ENSSSAG00000007794/ENSSSAG00000009083/ENSSSAG00000015551/ENSSSAG00000038413/ENSSSAG00000039730/ENSSSAG00000041349/ENSSSAG00000042069/ENSSSAG00000045576/ENSSSAG00000047292/ENSSSAG00000049853/ENSSSAG00000052429/ENSSSAG00000057191/ENSSSAG00000058121/ENSSSAG00000063968/ENSSSAG00000066279/ENSSSAG00000067957/ENSSSAG00000070386/ENSSSAG00000071432/ENSSSAG00000075674/ENSSSAG00000076497/…	23
			GO:0009190	cyclic nucleotide biosynthetic process	35/13189	54/36026	2.36807258159976e-05	0.000261212904154014	0.00018313772918924	ENSSSAG00000001783/ENSSSAG00000004802/ENSSSAG00000010309/ENSSSAG00000010339/ENSSSAG00000010411/ENSSSAG00000010506/ENSSSAG00000015934/ENSSSAG00000024733/ENSSSAG00000038683/ENSSSAG00000039183/ENSSSAG00000039917/ENSSSAG00000040213/ENSSSAG00000040521/ENSSSAG00000040944/ENSSSAG00000044690/ENSSSAG00000044782/ENSSSAG00000046300/ENSSSAG00000048089/ENSSSAG00000049223/ENSSSAG00000049393/ENSSSAG00000057682/…	35
			GO:0016849	phosphorus-oxygen lyase activity	35/13189	54/36026	2.36807258159976e-05	0.000261212904154014	0.00018313772918924	ENSSSAG00000001783/ENSSSAG00000004802/ENSSSAG00000010309/ENSSSAG00000010339/ENSSSAG00000010411/ENSSSAG00000010506/ENSSSAG00000015934/ENSSSAG00000024733/ENSSSAG00000038683/ENSSSAG00000039183/ENSSSAG00000039917/ENSSSAG00000040213/ENSSSAG00000040521/ENSSSAG00000040944/ENSSSAG00000044690/ENSSSAG00000044782/ENSSSAG00000046300/ENSSSAG00000048089/ENSSSAG00000049223/ENSSSAG00000049393/ENSSSAG00000057682/…	35
			GO:0007160	cell-matrix adhesion	24/13189	33/36026	2.65744405704399e-05	0.000290171416733793	0.000203440693362219	ENSSSAG00000008593/ENSSSAG00000009724/ENSSSAG00000010021/ENSSSAG00000022772/ENSSSAG00000039442/ENSSSAG00000041458/ENSSSAG00000043700/ENSSSAG00000046100/ENSSSAG00000046328/ENSSSAG00000048382/ENSSSAG00000049526/ENSSSAG00000049730/ENSSSAG00000051642/ENSSSAG00000052638/ENSSSAG00000054885/ENSSSAG00000065365/ENSSSAG00000067161/ENSSSAG00000072644/ENSSSAG00000073991/ENSSSAG00000076400/ENSSSAG00000077017/…	24
			GO:0008233	peptidase activity	177/13189	378/36026	2.75022059901135e-05	0.000297298846753127	0.000208437771714544	ENSSSAG00000000067/ENSSSAG00000000176/ENSSSAG00000000186/ENSSSAG00000000686/ENSSSAG00000001142/ENSSSAG00000001521/ENSSSAG00000001578/ENSSSAG00000001762/ENSSSAG00000001874/ENSSSAG00000002158/ENSSSAG00000002427/ENSSSAG00000002885/ENSSSAG00000003152/ENSSSAG00000003346/ENSSSAG00000003964/ENSSSAG00000004086/ENSSSAG00000004276/ENSSSAG00000004938/ENSSSAG00000004943/ENSSSAG00000004955/ENSSSAG00000005583/…	177
			GO:0016641	oxidoreductase activity, acting on the CH-NH2 group of donors, oxygen as acceptor	16/13189	19/36026	2.83610945231704e-05	0.000303547952272744	0.000212819052180122	ENSSSAG00000000053/ENSSSAG00000000190/ENSSSAG00000000522/ENSSSAG00000000540/ENSSSAG00000000950/ENSSSAG00000004651/ENSSSAG00000006368/ENSSSAG00000048951/ENSSSAG00000049254/ENSSSAG00000058421/ENSSSAG00000060583/ENSSSAG00000070510/ENSSSAG00000072269/ENSSSAG00000072358/ENSSSAG00000073344/ENSSSAG00000081119	16
			GO:0060326	cell chemotaxis	26/13189	37/36026	3.279020148466e-05	0.000346465151329457	0.000242908524229231	ENSSSAG00000002773/ENSSSAG00000003774/ENSSSAG00000003929/ENSSSAG00000006296/ENSSSAG00000031724/ENSSSAG00000033609/ENSSSAG00000042534/ENSSSAG00000045607/ENSSSAG00000047101/ENSSSAG00000051350/ENSSSAG00000051368/ENSSSAG00000051405/ENSSSAG00000057893/ENSSSAG00000061390/ENSSSAG00000065129/ENSSSAG00000065916/ENSSSAG00000066280/ENSSSAG00000066897/ENSSSAG00000071050/ENSSSAG00000071212/ENSSSAG00000073353/…	26
			GO:0045010	actin nucleation	20/13189	26/36026	3.30119431886531e-05	0.000346465151329457	0.000242908524229231	ENSSSAG00000005175/ENSSSAG00000007483/ENSSSAG00000008261/ENSSSAG00000015582/ENSSSAG00000032969/ENSSSAG00000033358/ENSSSAG00000039170/ENSSSAG00000041314/ENSSSAG00000041867/ENSSSAG00000043094/ENSSSAG00000044422/ENSSSAG00000045163/ENSSSAG00000046474/ENSSSAG00000049911/ENSSSAG00000063398/ENSSSAG00000067464/ENSSSAG00000067614/ENSSSAG00000070970/ENSSSAG00000073205/ENSSSAG00000078331	20
			GO:0015986	ATP synthesis coupled proton transport	27/13189	39/36026	3.53344910768982e-05	0.000367274854366605	0.000257498315540149	ENSSSAG00000001633/ENSSSAG00000002887/ENSSSAG00000004246/ENSSSAG00000004542/ENSSSAG00000006812/ENSSSAG00000007100/ENSSSAG00000007320/ENSSSAG00000038629/ENSSSAG00000039718/ENSSSAG00000040415/ENSSSAG00000041559/ENSSSAG00000043976/ENSSSAG00000046603/ENSSSAG00000055558/ENSSSAG00000056066/ENSSSAG00000059523/ENSSSAG00000063467/ENSSSAG00000064265/ENSSSAG00000065070/ENSSSAG00000066161/ENSSSAG00000070988/…	27
			GO:0008236	serine-type peptidase activity	63/13189	114/36026	3.74577393511668e-05	0.000382162817053924	0.000267936343813063	ENSSSAG00000001578/ENSSSAG00000001762/ENSSSAG00000001874/ENSSSAG00000002158/ENSSSAG00000002885/ENSSSAG00000004955/ENSSSAG00000005583/ENSSSAG00000015735/ENSSSAG00000039705/ENSSSAG00000039887/ENSSSAG00000040216/ENSSSAG00000040375/ENSSSAG00000041415/ENSSSAG00000042258/ENSSSAG00000043518/ENSSSAG00000044874/ENSSSAG00000045356/ENSSSAG00000045914/ENSSSAG00000045923/ENSSSAG00000048657/ENSSSAG00000052479/…	63
			GO:0022848	acetylcholine-gated cation-selective channel activity	28/13189	41/36026	3.74738747527437e-05	0.000382162817053924	0.000267936343813063	ENSSSAG00000003642/ENSSSAG00000005257/ENSSSAG00000006425/ENSSSAG00000007592/ENSSSAG00000035346/ENSSSAG00000037181/ENSSSAG00000041636/ENSSSAG00000041806/ENSSSAG00000045148/ENSSSAG00000048761/ENSSSAG00000053946/ENSSSAG00000059314/ENSSSAG00000059711/ENSSSAG00000059808/ENSSSAG00000062869/ENSSSAG00000063648/ENSSSAG00000065495/ENSSSAG00000065525/ENSSSAG00000068064/ENSSSAG00000069636/ENSSSAG00000071423/…	28
			GO:0001614	purinergic nucleotide receptor activity	14/13189	16/36026	4.02996886963576e-05	0.000407139845614603	0.000285447868778922	ENSSSAG00000003776/ENSSSAG00000004343/ENSSSAG00000008442/ENSSSAG00000039817/ENSSSAG00000055323/ENSSSAG00000061104/ENSSSAG00000061129/ENSSSAG00000061189/ENSSSAG00000065463/ENSSSAG00000069496/ENSSSAG00000075280/ENSSSAG00000076337/ENSSSAG00000076427/ENSSSAG00000078861	14
			GO:0000977	RNA polymerase II regulatory region sequence-specific DNA binding	17/13189	21/36026	4.18157676593627e-05	0.00041470499853001	0.000290751836936177	ENSSSAG00000004222/ENSSSAG00000004604/ENSSSAG00000009638/ENSSSAG00000032249/ENSSSAG00000039327/ENSSSAG00000041784/ENSSSAG00000041843/ENSSSAG00000049491/ENSSSAG00000054817/ENSSSAG00000056815/ENSSSAG00000062954/ENSSSAG00000063840/ENSSSAG00000066626/ENSSSAG00000070254/ENSSSAG00000071885/ENSSSAG00000074515/ENSSSAG00000079394	17
			GO:0046933	proton-transporting ATP synthase activity, rotational mechanism	17/13189	21/36026	4.18157676593627e-05	0.00041470499853001	0.000290751836936177	ENSSSAG00000000842/ENSSSAG00000004246/ENSSSAG00000039718/ENSSSAG00000041418/ENSSSAG00000041559/ENSSSAG00000043976/ENSSSAG00000050346/ENSSSAG00000059523/ENSSSAG00000064265/ENSSSAG00000065070/ENSSSAG00000066161/ENSSSAG00000074146/ENSSSAG00000074629/ENSSSAG00000076805/ENSSSAG00000077151/ENSSSAG00000077672/ENSSSAG00000081518	17
			GO:0017075	syntaxin-1 binding	10/13189	10/36026	4.31537577889286e-05	0.000420263172701187	0.000294648701830522	ENSSSAG00000003275/ENSSSAG00000007038/ENSSSAG00000010034/ENSSSAG00000043755/ENSSSAG00000046503/ENSSSAG00000049620/ENSSSAG00000055273/ENSSSAG00000063655/ENSSSAG00000070919/ENSSSAG00000071005	10
			GO:0019992	diacylglycerol binding	10/13189	10/36026	4.31537577889286e-05	0.000420263172701187	0.000294648701830522	ENSSSAG00000001718/ENSSSAG00000003488/ENSSSAG00000010477/ENSSSAG00000038613/ENSSSAG00000042731/ENSSSAG00000045209/ENSSSAG00000069807/ENSSSAG00000071866/ENSSSAG00000079923/ENSSSAG00000080968	10
			GO:0016012	sarcoglycan complex	12/13189	13/36026	4.97442932777647e-05	0.000480121259225568	0.000336615518420964	ENSSSAG00000002771/ENSSSAG00000003043/ENSSSAG00000005871/ENSSSAG00000042188/ENSSSAG00000047882/ENSSSAG00000058211/ENSSSAG00000065645/ENSSSAG00000069941/ENSSSAG00000070119/ENSSSAG00000073149/ENSSSAG00000077995/ENSSSAG00000078004	12
			GO:0004435	phosphatidylinositol phospholipase C activity	24/13189	34/36026	5.8916931352321e-05	0.00056362126364477	0.000395157806927537	ENSSSAG00000000252/ENSSSAG00000002848/ENSSSAG00000003548/ENSSSAG00000004570/ENSSSAG00000006714/ENSSSAG00000006779/ENSSSAG00000010992/ENSSSAG00000039822/ENSSSAG00000040024/ENSSSAG00000041431/ENSSSAG00000042897/ENSSSAG00000043593/ENSSSAG00000044956/ENSSSAG00000050747/ENSSSAG00000053340/ENSSSAG00000054179/ENSSSAG00000065267/ENSSSAG00000067733/ENSSSAG00000067988/ENSSSAG00000068970/ENSSSAG00000070616/…	24
			GO:0006096	glycolytic process	41/13189	68/36026	6.05332931594086e-05	0.000574004297415093	0.000402437406045929	ENSSSAG00000003417/ENSSSAG00000003928/ENSSSAG00000007618/ENSSSAG00000007744/ENSSSAG00000011384/ENSSSAG00000040499/ENSSSAG00000041512/ENSSSAG00000042521/ENSSSAG00000043281/ENSSSAG00000045045/ENSSSAG00000046596/ENSSSAG00000046798/ENSSSAG00000047233/ENSSSAG00000050952/ENSSSAG00000056636/ENSSSAG00000057094/ENSSSAG00000059449/ENSSSAG00000060153/ENSSSAG00000061934/ENSSSAG00000062197/ENSSSAG00000065456/…	41
			GO:0008305	integrin complex	37/13189	60/36026	6.94980327430557e-05	0.000653281507784724	0.000458019071624715	ENSSSAG00000002657/ENSSSAG00000003604/ENSSSAG00000006725/ENSSSAG00000007494/ENSSSAG00000010010/ENSSSAG00000015398/ENSSSAG00000022772/ENSSSAG00000025750/ENSSSAG00000039442/ENSSSAG00000040699/ENSSSAG00000040941/ENSSSAG00000041458/ENSSSAG00000042854/ENSSSAG00000043700/ENSSSAG00000046328/ENSSSAG00000046537/ENSSSAG00000047081/ENSSSAG00000047199/ENSSSAG00000047200/ENSSSAG00000048382/ENSSSAG00000049715/…	37
			GO:0005242	inward rectifier potassium channel activity	31/13189	48/36026	7.61482885672464e-05	0.000709623275355115	0.000497520578660775	ENSSSAG00000000373/ENSSSAG00000000735/ENSSSAG00000001688/ENSSSAG00000006223/ENSSSAG00000006713/ENSSSAG00000006718/ENSSSAG00000008002/ENSSSAG00000038496/ENSSSAG00000041906/ENSSSAG00000043119/ENSSSAG00000045679/ENSSSAG00000046297/ENSSSAG00000050017/ENSSSAG00000053670/ENSSSAG00000054234/ENSSSAG00000055184/ENSSSAG00000060505/ENSSSAG00000061528/ENSSSAG00000064132/ENSSSAG00000065610/ENSSSAG00000066122/…	31
			GO:1902600	proton transmembrane transport	62/13189	114/36026	8.10251894089125e-05	0.000748617348299439	0.000524859526535466	ENSSSAG00000000017/ENSSSAG00000000020/ENSSSAG00000000024/ENSSSAG00000000842/ENSSSAG00000001860/ENSSSAG00000001987/ENSSSAG00000004542/ENSSSAG00000004771/ENSSSAG00000006046/ENSSSAG00000006374/ENSSSAG00000007137/ENSSSAG00000007320/ENSSSAG00000008233/ENSSSAG00000008888/ENSSSAG00000009506/ENSSSAG00000009822/ENSSSAG00000009990/ENSSSAG00000010140/ENSSSAG00000015521/ENSSSAG00000039035/ENSSSAG00000039339/…	62
			GO:0005089	Rho guanyl-nucleotide exchange factor activity	87/13189	171/36026	9.36396435031458e-05	0.00085783436124492	0.000601432143820383	ENSSSAG00000000533/ENSSSAG00000001364/ENSSSAG00000001855/ENSSSAG00000002623/ENSSSAG00000003197/ENSSSAG00000003326/ENSSSAG00000003540/ENSSSAG00000003889/ENSSSAG00000004647/ENSSSAG00000006300/ENSSSAG00000007145/ENSSSAG00000007211/ENSSSAG00000007423/ENSSSAG00000007589/ENSSSAG00000007940/ENSSSAG00000008579/ENSSSAG00000008946/ENSSSAG00000009198/ENSSSAG00000009589/ENSSSAG00000010005/ENSSSAG00000010968/…	87
			GO:0005882	intermediate filament	39/13189	65/36026	0.00010565336194002	0.000959758691236657	0.000672891823058954	ENSSSAG00000000052/ENSSSAG00000000841/ENSSSAG00000000885/ENSSSAG00000002989/ENSSSAG00000004076/ENSSSAG00000004323/ENSSSAG00000008349/ENSSSAG00000028801/ENSSSAG00000039531/ENSSSAG00000040563/ENSSSAG00000041137/ENSSSAG00000042994/ENSSSAG00000045498/ENSSSAG00000045892/ENSSSAG00000047730/ENSSSAG00000048355/ENSSSAG00000048372/ENSSSAG00000054832/ENSSSAG00000054844/ENSSSAG00000065591/ENSSSAG00000066500/…	39
			GO:0004143	diacylglycerol kinase activity	17/13189	22/36026	0.000120865797967847	0.00107980105457225	0.000757054149950847	ENSSSAG00000002089/ENSSSAG00000008778/ENSSSAG00000015434/ENSSSAG00000041397/ENSSSAG00000044213/ENSSSAG00000045405/ENSSSAG00000045949/ENSSSAG00000048131/ENSSSAG00000054221/ENSSSAG00000057091/ENSSSAG00000059028/ENSSSAG00000064260/ENSSSAG00000067500/ENSSSAG00000068911/ENSSSAG00000072954/ENSSSAG00000078388/ENSSSAG00000079005	17
			GO:0007205	protein kinase C-activating G protein-coupled receptor signaling pathway	17/13189	22/36026	0.000120865797967847	0.00107980105457225	0.000757054149950847	ENSSSAG00000002089/ENSSSAG00000008778/ENSSSAG00000015434/ENSSSAG00000041397/ENSSSAG00000044213/ENSSSAG00000045405/ENSSSAG00000045949/ENSSSAG00000048131/ENSSSAG00000054221/ENSSSAG00000057091/ENSSSAG00000059028/ENSSSAG00000064260/ENSSSAG00000067500/ENSSSAG00000068911/ENSSSAG00000072954/ENSSSAG00000078388/ENSSSAG00000079005	17
			GO:0005432	calcium:sodium antiporter activity	11/13189	12/36026	0.000125933096711818	0.00108042601226568	0.000757492311048528	ENSSSAG00000000100/ENSSSAG00000001870/ENSSSAG00000038024/ENSSSAG00000044164/ENSSSAG00000046316/ENSSSAG00000055381/ENSSSAG00000059276/ENSSSAG00000068345/ENSSSAG00000073560/ENSSSAG00000074168/ENSSSAG00000076764	11
			GO:0007200	phospholipase C-activating G protein-coupled receptor signaling pathway	11/13189	12/36026	0.000125933096711818	0.00108042601226568	0.000757492311048528	ENSSSAG00000008821/ENSSSAG00000009602/ENSSSAG00000011278/ENSSSAG00000041269/ENSSSAG00000046534/ENSSSAG00000049751/ENSSSAG00000056253/ENSSSAG00000064689/ENSSSAG00000068496/ENSSSAG00000069399/ENSSSAG00000070100	11
			GO:0017157	regulation of exocytosis	11/13189	12/36026	0.000125933096711818	0.00108042601226568	0.000757492311048528	ENSSSAG00000002736/ENSSSAG00000009192/ENSSSAG00000031416/ENSSSAG00000041621/ENSSSAG00000042464/ENSSSAG00000051105/ENSSSAG00000052786/ENSSSAG00000055982/ENSSSAG00000062833/ENSSSAG00000074542/ENSSSAG00000079795	11
			GO:0030314	junctional membrane complex	11/13189	12/36026	0.000125933096711818	0.00108042601226568	0.000757492311048528	ENSSSAG00000013485/ENSSSAG00000015507/ENSSSAG00000039777/ENSSSAG00000044284/ENSSSAG00000044312/ENSSSAG00000046514/ENSSSAG00000054267/ENSSSAG00000054563/ENSSSAG00000055020/ENSSSAG00000069248/ENSSSAG00000071780	11
			GO:0061588	calcium activated phospholipid scrambling	11/13189	12/36026	0.000125933096711818	0.00108042601226568	0.000757492311048528	ENSSSAG00000005332/ENSSSAG00000017632/ENSSSAG00000027979/ENSSSAG00000035678/ENSSSAG00000039356/ENSSSAG00000053059/ENSSSAG00000061274/ENSSSAG00000067407/ENSSSAG00000068707/ENSSSAG00000072337/ENSSSAG00000072590	11
			GO:0004129	cytochrome-c oxidase activity	28/13189	43/36026	0.000136476196873836	0.00115258413141107	0.000808082744647714	ENSSSAG00000000017/ENSSSAG00000000020/ENSSSAG00000000024/ENSSSAG00000006046/ENSSSAG00000007137/ENSSSAG00000009477/ENSSSAG00000009506/ENSSSAG00000009822/ENSSSAG00000015521/ENSSSAG00000039712/ENSSSAG00000039958/ENSSSAG00000040757/ENSSSAG00000040855/ENSSSAG00000041369/ENSSSAG00000042929/ENSSSAG00000047999/ENSSSAG00000050777/ENSSSAG00000052502/ENSSSAG00000053624/ENSSSAG00000062152/ENSSSAG00000064179/…	28
			GO:0005540	hyaluronic acid binding	28/13189	43/36026	0.000136476196873836	0.00115258413141107	0.000808082744647714	ENSSSAG00000004422/ENSSSAG00000004545/ENSSSAG00000006068/ENSSSAG00000009146/ENSSSAG00000009509/ENSSSAG00000010202/ENSSSAG00000010213/ENSSSAG00000015922/ENSSSAG00000041912/ENSSSAG00000041956/ENSSSAG00000050015/ENSSSAG00000055166/ENSSSAG00000055317/ENSSSAG00000056748/ENSSSAG00000063760/ENSSSAG00000063786/ENSSSAG00000065086/ENSSSAG00000067259/ENSSSAG00000067879/ENSSSAG00000067902/ENSSSAG00000068634/…	28
			GO:0004674	protein serine/threonine kinase activity	205/13189	456/36026	0.000141222868640858	0.00118342574419199	0.000829705960191084	ENSSSAG00000000315/ENSSSAG00000000602/ENSSSAG00000000818/ENSSSAG00000001364/ENSSSAG00000001855/ENSSSAG00000002967/ENSSSAG00000003202/ENSSSAG00000003278/ENSSSAG00000003743/ENSSSAG00000003974/ENSSSAG00000004263/ENSSSAG00000004910/ENSSSAG00000005318/ENSSSAG00000005614/ENSSSAG00000005847/ENSSSAG00000006140/ENSSSAG00000006532/ENSSSAG00000006721/ENSSSAG00000006874/ENSSSAG00000007052/ENSSSAG00000007106/…	205
			GO:0001540	amyloid-beta binding	14/13189	17/36026	0.00015075427151094	0.00125357975002558	0.000878891299496975	ENSSSAG00000001522/ENSSSAG00000001918/ENSSSAG00000010446/ENSSSAG00000024966/ENSSSAG00000045650/ENSSSAG00000048767/ENSSSAG00000048781/ENSSSAG00000058933/ENSSSAG00000062677/ENSSSAG00000069922/ENSSSAG00000070602/ENSSSAG00000072478/ENSSSAG00000072848/ENSSSAG00000073464	14
			GO:0006937	regulation of muscle contraction	15/13189	19/36026	0.00020574002865492	0.00169774787004556	0.00119029988454434	ENSSSAG00000004593/ENSSSAG00000008019/ENSSSAG00000008475/ENSSSAG00000009167/ENSSSAG00000009998/ENSSSAG00000010002/ENSSSAG00000015328/ENSSSAG00000055126/ENSSSAG00000059482/ENSSSAG00000066696/ENSSSAG00000069371/ENSSSAG00000076994/ENSSSAG00000079466/ENSSSAG00000080175/ENSSSAG00000080578	15
			GO:0016758	transferase activity, transferring hexosyl groups	32/13189	52/36026	0.000223947469996462	0.00183399405353163	0.00128582279423806	ENSSSAG00000001167/ENSSSAG00000001178/ENSSSAG00000003463/ENSSSAG00000003876/ENSSSAG00000006310/ENSSSAG00000008082/ENSSSAG00000019593/ENSSSAG00000024489/ENSSSAG00000040260/ENSSSAG00000040655/ENSSSAG00000047004/ENSSSAG00000049101/ENSSSAG00000050642/ENSSSAG00000054203/ENSSSAG00000054428/ENSSSAG00000055156/ENSSSAG00000056440/ENSSSAG00000056650/ENSSSAG00000059171/ENSSSAG00000063847/ENSSSAG00000065510/…	32
			GO:0008195	phosphatidate phosphatase activity	12/13189	14/36026	0.000230959530435198	0.00184938705481815	0.00129661490770638	ENSSSAG00000044187/ENSSSAG00000051711/ENSSSAG00000053818/ENSSSAG00000055167/ENSSSAG00000057291/ENSSSAG00000064670/ENSSSAG00000066826/ENSSSAG00000074898/ENSSSAG00000075115/ENSSSAG00000077317/ENSSSAG00000078093/ENSSSAG00000079982	12
			GO:0033198	response to ATP	12/13189	14/36026	0.000230959530435198	0.00184938705481815	0.00129661490770638	ENSSSAG00000003776/ENSSSAG00000004343/ENSSSAG00000008442/ENSSSAG00000039817/ENSSSAG00000055323/ENSSSAG00000061104/ENSSSAG00000065463/ENSSSAG00000069496/ENSSSAG00000075280/ENSSSAG00000076337/ENSSSAG00000076427/ENSSSAG00000078861	12
			GO:0050808	synapse organization	12/13189	14/36026	0.000230959530435198	0.00184938705481815	0.00129661490770638	ENSSSAG00000042361/ENSSSAG00000054464/ENSSSAG00000059295/ENSSSAG00000063732/ENSSSAG00000065593/ENSSSAG00000066129/ENSSSAG00000068826/ENSSSAG00000068830/ENSSSAG00000071052/ENSSSAG00000078054/ENSSSAG00000080732/ENSSSAG00000081622	12
			GO:0005201	extracellular matrix structural constituent	30/13189	48/36026	0.000236308860709271	0.00187830792960825	0.00131689148382876	ENSSSAG00000000862/ENSSSAG00000003820/ENSSSAG00000005527/ENSSSAG00000006068/ENSSSAG00000006686/ENSSSAG00000008593/ENSSSAG00000008727/ENSSSAG00000009553/ENSSSAG00000011898/ENSSSAG00000029049/ENSSSAG00000029801/ENSSSAG00000037585/ENSSSAG00000039022/ENSSSAG00000042837/ENSSSAG00000046988/ENSSSAG00000050015/ENSSSAG00000055166/ENSSSAG00000057090/ENSSSAG00000062816/ENSSSAG00000067809/ENSSSAG00000069796/…	30
			GO:0098656	anion transmembrane transport	25/13189	38/36026	0.000244189277177605	0.00192677816517512	0.00135087421873128	ENSSSAG00000000728/ENSSSAG00000003819/ENSSSAG00000010169/ENSSSAG00000023564/ENSSSAG00000043618/ENSSSAG00000043863/ENSSSAG00000044249/ENSSSAG00000045635/ENSSSAG00000048003/ENSSSAG00000056167/ENSSSAG00000056260/ENSSSAG00000058729/ENSSSAG00000064060/ENSSSAG00000067253/ENSSSAG00000067718/ENSSSAG00000068211/ENSSSAG00000071724/ENSSSAG00000073978/ENSSSAG00000074203/ENSSSAG00000078046/ENSSSAG00000078220/…	25
			GO:0008009	chemokine activity	46/13189	82/36026	0.000251103302327351	0.00196697586823092	0.00137905703795342	ENSSSAG00000000332/ENSSSAG00000002773/ENSSSAG00000003774/ENSSSAG00000003929/ENSSSAG00000006296/ENSSSAG00000007084/ENSSSAG00000007216/ENSSSAG00000007231/ENSSSAG00000010063/ENSSSAG00000031724/ENSSSAG00000033609/ENSSSAG00000042534/ENSSSAG00000045607/ENSSSAG00000047101/ENSSSAG00000051350/ENSSSAG00000051368/ENSSSAG00000051389/ENSSSAG00000051405/ENSSSAG00000052357/ENSSSAG00000052447/ENSSSAG00000057893/…	46
			GO:0005272	sodium channel activity	16/13189	21/36026	0.00025787864940665	0.00200551669070927	0.00140607820956295	ENSSSAG00000001747/ENSSSAG00000001986/ENSSSAG00000006493/ENSSSAG00000047167/ENSSSAG00000048005/ENSSSAG00000053729/ENSSSAG00000054997/ENSSSAG00000057004/ENSSSAG00000063232/ENSSSAG00000063576/ENSSSAG00000069094/ENSSSAG00000071023/ENSSSAG00000071355/ENSSSAG00000076622/ENSSSAG00000079565/ENSSSAG00000080905	16
			GO:0030215	semaphorin receptor binding	38/13189	65/36026	0.000274437095382764	0.00211904642934834	0.00148567450132023	ENSSSAG00000000181/ENSSSAG00000002023/ENSSSAG00000003362/ENSSSAG00000005572/ENSSSAG00000008666/ENSSSAG00000010280/ENSSSAG00000039015/ENSSSAG00000039746/ENSSSAG00000045696/ENSSSAG00000045998/ENSSSAG00000051399/ENSSSAG00000051954/ENSSSAG00000053620/ENSSSAG00000056473/ENSSSAG00000061057/ENSSSAG00000063204/ENSSSAG00000065336/ENSSSAG00000066038/ENSSSAG00000066363/ENSSSAG00000067399/ENSSSAG00000067499/…	38
			GO:0098655	cation transmembrane transport	36/13189	61/36026	0.000305042382160209	0.00233865826322827	0.00163964550321277	ENSSSAG00000001367/ENSSSAG00000003237/ENSSSAG00000003250/ENSSSAG00000003776/ENSSSAG00000004343/ENSSSAG00000004920/ENSSSAG00000006887/ENSSSAG00000008442/ENSSSAG00000039817/ENSSSAG00000043019/ENSSSAG00000046261/ENSSSAG00000046937/ENSSSAG00000047344/ENSSSAG00000047813/ENSSSAG00000048087/ENSSSAG00000049199/ENSSSAG00000049578/ENSSSAG00000049754/ENSSSAG00000051278/ENSSSAG00000055323/ENSSSAG00000059427/…	36
			GO:0005246	calcium channel regulator activity	10/13189	11/36026	0.000316782802276312	0.00239470076406079	0.00167893719277839	ENSSSAG00000003054/ENSSSAG00000003080/ENSSSAG00000004256/ENSSSAG00000037787/ENSSSAG00000039682/ENSSSAG00000040955/ENSSSAG00000042822/ENSSSAG00000049978/ENSSSAG00000050119/ENSSSAG00000057138	10
			GO:0016079	synaptic vesicle exocytosis	10/13189	11/36026	0.000316782802276312	0.00239470076406079	0.00167893719277839	ENSSSAG00000044138/ENSSSAG00000060765/ENSSSAG00000061721/ENSSSAG00000063275/ENSSSAG00000069241/ENSSSAG00000070239/ENSSSAG00000072132/ENSSSAG00000074080/ENSSSAG00000074129/ENSSSAG00000076633	10
			GO:0002376	immune system process	13/13189	16/36026	0.000342171996464505	0.00256866616790368	0.00180090524455002	ENSSSAG00000005327/ENSSSAG00000014996/ENSSSAG00000040910/ENSSSAG00000042126/ENSSSAG00000042324/ENSSSAG00000042700/ENSSSAG00000049592/ENSSSAG00000054795/ENSSSAG00000061259/ENSSSAG00000068313/ENSSSAG00000074528/ENSSSAG00000077444/ENSSSAG00000078793	13
			GO:0019001	guanyl nucleotide binding	33/13189	55/36026	0.000352113016422647	0.0026070833613211	0.00182783973918029	ENSSSAG00000000792/ENSSSAG00000003150/ENSSSAG00000007344/ENSSSAG00000015806/ENSSSAG00000015984/ENSSSAG00000025321/ENSSSAG00000040485/ENSSSAG00000043787/ENSSSAG00000049010/ENSSSAG00000051393/ENSSSAG00000052079/ENSSSAG00000056431/ENSSSAG00000059233/ENSSSAG00000059475/ENSSSAG00000063851/ENSSSAG00000063982/ENSSSAG00000064125/ENSSSAG00000064517/ENSSSAG00000067893/ENSSSAG00000068117/ENSSSAG00000069653/…	33
			GO:0031683	G-protein beta/gamma-subunit complex binding	33/13189	55/36026	0.000352113016422647	0.0026070833613211	0.00182783973918029	ENSSSAG00000000792/ENSSSAG00000003150/ENSSSAG00000007344/ENSSSAG00000015806/ENSSSAG00000015984/ENSSSAG00000025321/ENSSSAG00000040485/ENSSSAG00000043787/ENSSSAG00000049010/ENSSSAG00000051393/ENSSSAG00000052079/ENSSSAG00000056431/ENSSSAG00000059233/ENSSSAG00000059475/ENSSSAG00000063851/ENSSSAG00000063982/ENSSSAG00000064125/ENSSSAG00000064517/ENSSSAG00000067893/ENSSSAG00000068117/ENSSSAG00000069653/…	33
			GO:0022900	electron transport chain	46/13189	83/36026	0.00036460416439574	0.00268120477354962	0.00187980664779758	ENSSSAG00000000017/ENSSSAG00000000020/ENSSSAG00000004878/ENSSSAG00000006046/ENSSSAG00000006051/ENSSSAG00000007137/ENSSSAG00000009506/ENSSSAG00000009822/ENSSSAG00000015521/ENSSSAG00000020652/ENSSSAG00000039596/ENSSSAG00000039600/ENSSSAG00000039958/ENSSSAG00000040164/ENSSSAG00000040757/ENSSSAG00000041369/ENSSSAG00000042929/ENSSSAG00000044289/ENSSSAG00000047999/ENSSSAG00000048771/ENSSSAG00000048914/…	46
			GO:0007188	adenylate cyclase-modulating G protein-coupled receptor signaling pathway	19/13189	27/36026	0.000377733072204678	0.00275898277738687	0.00193433721185895	ENSSSAG00000000792/ENSSSAG00000003150/ENSSSAG00000007344/ENSSSAG00000015806/ENSSSAG00000015984/ENSSSAG00000040485/ENSSSAG00000043787/ENSSSAG00000046534/ENSSSAG00000049010/ENSSSAG00000064517/ENSSSAG00000067193/ENSSSAG00000067893/ENSSSAG00000068117/ENSSSAG00000070485/ENSSSAG00000070697/ENSSSAG00000076583/ENSSSAG00000076602/ENSSSAG00000081196/ENSSSAG00000081370	19
			GO:0007166	cell surface receptor signaling pathway	76/13189	151/36026	0.000382513502827676	0.00277514829903838	0.00194567094338345	ENSSSAG00000000227/ENSSSAG00000002170/ENSSSAG00000002219/ENSSSAG00000002434/ENSSSAG00000004041/ENSSSAG00000004929/ENSSSAG00000005290/ENSSSAG00000007372/ENSSSAG00000009203/ENSSSAG00000009220/ENSSSAG00000030734/ENSSSAG00000039811/ENSSSAG00000040496/ENSSSAG00000041319/ENSSSAG00000043097/ENSSSAG00000044853/ENSSSAG00000044869/ENSSSAG00000045529/ENSSSAG00000046422/ENSSSAG00000046534/ENSSSAG00000046672/…	76
			GO:0005544	calcium-dependent phospholipid binding	29/13189	47/36026	0.000409879533947728	0.00295386517464996	0.00207097027678852	ENSSSAG00000004991/ENSSSAG00000007346/ENSSSAG00000009454/ENSSSAG00000016098/ENSSSAG00000018761/ENSSSAG00000022802/ENSSSAG00000040637/ENSSSAG00000043931/ENSSSAG00000043947/ENSSSAG00000047797/ENSSSAG00000049864/ENSSSAG00000056021/ENSSSAG00000056045/ENSSSAG00000056137/ENSSSAG00000057403/ENSSSAG00000059333/ENSSSAG00000059590/ENSSSAG00000060374/ENSSSAG00000063257/ENSSSAG00000065518/ENSSSAG00000067234/…	29
			GO:0005834	heterotrimeric G-protein complex	22/13189	33/36026	0.000435496826795723	0.00309718466951432	0.00217145232197314	ENSSSAG00000000264/ENSSSAG00000005246/ENSSSAG00000005960/ENSSSAG00000006663/ENSSSAG00000008821/ENSSSAG00000009602/ENSSSAG00000011278/ENSSSAG00000043785/ENSSSAG00000046920/ENSSSAG00000049751/ENSSSAG00000050984/ENSSSAG00000054315/ENSSSAG00000068857/ENSSSAG00000069023/ENSSSAG00000069982/ENSSSAG00000070906/ENSSSAG00000071696/ENSSSAG00000073792/ENSSSAG00000074225/ENSSSAG00000074816/ENSSSAG00000075574/…	22
			GO:0019752	carboxylic acid metabolic process	22/13189	33/36026	0.000435496826795723	0.00309718466951432	0.00217145232197314	ENSSSAG00000000708/ENSSSAG00000000909/ENSSSAG00000004522/ENSSSAG00000006665/ENSSSAG00000006703/ENSSSAG00000006715/ENSSSAG00000008143/ENSSSAG00000041413/ENSSSAG00000042330/ENSSSAG00000048086/ENSSSAG00000052128/ENSSSAG00000057046/ENSSSAG00000057067/ENSSSAG00000060455/ENSSSAG00000063793/ENSSSAG00000063839/ENSSSAG00000067693/ENSSSAG00000069389/ENSSSAG00000070190/ENSSSAG00000071409/ENSSSAG00000073123/…	22
			GO:0006470	protein dephosphorylation	126/13189	271/36026	0.000513374233386545	0.00362717350516899	0.00254303025826153	ENSSSAG00000000387/ENSSSAG00000001232/ENSSSAG00000001614/ENSSSAG00000001786/ENSSSAG00000003118/ENSSSAG00000003677/ENSSSAG00000003791/ENSSSAG00000003795/ENSSSAG00000003800/ENSSSAG00000004767/ENSSSAG00000005078/ENSSSAG00000005435/ENSSSAG00000005550/ENSSSAG00000005938/ENSSSAG00000006311/ENSSSAG00000006852/ENSSSAG00000007089/ENSSSAG00000007197/ENSSSAG00000007323/ENSSSAG00000007546/ENSSSAG00000007628/…	126
			GO:0035335	peptidyl-tyrosine dephosphorylation	62/13189	120/36026	0.000527270844837113	0.00370116742382415	0.00259490778046973	ENSSSAG00000001232/ENSSSAG00000001786/ENSSSAG00000003677/ENSSSAG00000003791/ENSSSAG00000003795/ENSSSAG00000003800/ENSSSAG00000005435/ENSSSAG00000005550/ENSSSAG00000006852/ENSSSAG00000007323/ENSSSAG00000007628/ENSSSAG00000009645/ENSSSAG00000015321/ENSSSAG00000019360/ENSSSAG00000031124/ENSSSAG00000039390/ENSSSAG00000039480/ENSSSAG00000043664/ENSSSAG00000044503/ENSSSAG00000046209/ENSSSAG00000046252/…	62
			GO:0004016	adenylate cyclase activity	15/13189	20/36026	0.000543182181822102	0.00370512080731218	0.00259767951824798	ENSSSAG00000001783/ENSSSAG00000004802/ENSSSAG00000010309/ENSSSAG00000010506/ENSSSAG00000024733/ENSSSAG00000040213/ENSSSAG00000065100/ENSSSAG00000066105/ENSSSAG00000067890/ENSSSAG00000069692/ENSSSAG00000071902/ENSSSAG00000073930/ENSSSAG00000075964/ENSSSAG00000079557/ENSSSAG00000080202	15
			GO:0006171	cAMP biosynthetic process	15/13189	20/36026	0.000543182181822102	0.00370512080731218	0.00259767951824798	ENSSSAG00000001783/ENSSSAG00000004802/ENSSSAG00000010309/ENSSSAG00000010506/ENSSSAG00000024733/ENSSSAG00000040213/ENSSSAG00000065100/ENSSSAG00000066105/ENSSSAG00000067890/ENSSSAG00000069692/ENSSSAG00000071902/ENSSSAG00000073930/ENSSSAG00000075964/ENSSSAG00000079557/ENSSSAG00000080202	15
			GO:0048268	clathrin coat assembly	15/13189	20/36026	0.000543182181822102	0.00370512080731218	0.00259767951824798	ENSSSAG00000003426/ENSSSAG00000007623/ENSSSAG00000031916/ENSSSAG00000041082/ENSSSAG00000041933/ENSSSAG00000054591/ENSSSAG00000055057/ENSSSAG00000064118/ENSSSAG00000066191/ENSSSAG00000068138/ENSSSAG00000068446/ENSSSAG00000070755/ENSSSAG00000074111/ENSSSAG00000075762/ENSSSAG00000079069	15
			GO:0051016	barbed-end actin filament capping	11/13189	13/36026	0.000544971515599108	0.00370512080731218	0.00259767951824798	ENSSSAG00000003660/ENSSSAG00000007483/ENSSSAG00000015486/ENSSSAG00000045617/ENSSSAG00000054188/ENSSSAG00000058198/ENSSSAG00000069988/ENSSSAG00000070500/ENSSSAG00000070970/ENSSSAG00000076983/ENSSSAG00000080701	11
			GO:0051289	protein homotetramerization	11/13189	13/36026	0.000544971515599108	0.00370512080731218	0.00259767951824798	ENSSSAG00000006704/ENSSSAG00000039170/ENSSSAG00000041719/ENSSSAG00000055805/ENSSSAG00000061357/ENSSSAG00000065266/ENSSSAG00000067614/ENSSSAG00000069686/ENSSSAG00000071726/ENSSSAG00000073343/ENSSSAG00000078331	11
			GO:0030036	actin cytoskeleton organization	54/13189	102/36026	0.000549158013058046	0.00371024882572342	0.00260127479869601	ENSSSAG00000000656/ENSSSAG00000000676/ENSSSAG00000001287/ENSSSAG00000002740/ENSSSAG00000002795/ENSSSAG00000003782/ENSSSAG00000003883/ENSSSAG00000004419/ENSSSAG00000005185/ENSSSAG00000005436/ENSSSAG00000006847/ENSSSAG00000007010/ENSSSAG00000008608/ENSSSAG00000013774/ENSSSAG00000015253/ENSSSAG00000019850/ENSSSAG00000040583/ENSSSAG00000041507/ENSSSAG00000041948/ENSSSAG00000043534/ENSSSAG00000043537/…	54
			GO:0035023	regulation of Rho protein signal transduction	91/13189	188/36026	0.000597108586760044	0.0040091576539603	0.00281084133682401	ENSSSAG00000000533/ENSSSAG00000001364/ENSSSAG00000001855/ENSSSAG00000002623/ENSSSAG00000003197/ENSSSAG00000003326/ENSSSAG00000003540/ENSSSAG00000003889/ENSSSAG00000004647/ENSSSAG00000006183/ENSSSAG00000006300/ENSSSAG00000007145/ENSSSAG00000007211/ENSSSAG00000007423/ENSSSAG00000007589/ENSSSAG00000007940/ENSSSAG00000008579/ENSSSAG00000008946/ENSSSAG00000009198/ENSSSAG00000009589/ENSSSAG00000010968/…	91
			GO:0007154	cell communication	66/13189	130/36026	0.000662220962629506	0.00441889420124997	0.00309810976668775	ENSSSAG00000000100/ENSSSAG00000000563/ENSSSAG00000001870/ENSSSAG00000001930/ENSSSAG00000001934/ENSSSAG00000001942/ENSSSAG00000002668/ENSSSAG00000002753/ENSSSAG00000004321/ENSSSAG00000005173/ENSSSAG00000007682/ENSSSAG00000009901/ENSSSAG00000010235/ENSSSAG00000036605/ENSSSAG00000038024/ENSSSAG00000039693/ENSSSAG00000040084/ENSSSAG00000040176/ENSSSAG00000042210/ENSSSAG00000042326/ENSSSAG00000042422/…	66
			GO:0007605	sensory perception of sound	29/13189	48/36026	0.000674803193101157	0.00447522853829663	0.00313760606414487	ENSSSAG00000001768/ENSSSAG00000002585/ENSSSAG00000003436/ENSSSAG00000007625/ENSSSAG00000008593/ENSSSAG00000014073/ENSSSAG00000023361/ENSSSAG00000041151/ENSSSAG00000042030/ENSSSAG00000049691/ENSSSAG00000052176/ENSSSAG00000053207/ENSSSAG00000054333/ENSSSAG00000056572/ENSSSAG00000062744/ENSSSAG00000067240/ENSSSAG00000068388/ENSSSAG00000070424/ENSSSAG00000072011/ENSSSAG00000075124/ENSSSAG00000075648/…	29
			GO:0052689	carboxylic ester hydrolase activity	17/13189	24/36026	0.000687660593076417	0.00453268964094882	0.00317789234284352	ENSSSAG00000001715/ENSSSAG00000006424/ENSSSAG00000006662/ENSSSAG00000040290/ENSSSAG00000044487/ENSSSAG00000044618/ENSSSAG00000059480/ENSSSAG00000063320/ENSSSAG00000064905/ENSSSAG00000068780/ENSSSAG00000072070/ENSSSAG00000072710/ENSSSAG00000075337/ENSSSAG00000078034/ENSSSAG00000078074/ENSSSAG00000078773/ENSSSAG00000081362	17
			GO:0005506	iron ion binding	99/13189	208/36026	0.000735351783839095	0.00479819190732231	0.00336403736625158	ENSSSAG00000000247/ENSSSAG00000003521/ENSSSAG00000003527/ENSSSAG00000003554/ENSSSAG00000003565/ENSSSAG00000003648/ENSSSAG00000003888/ENSSSAG00000003986/ENSSSAG00000004115/ENSSSAG00000004662/ENSSSAG00000004918/ENSSSAG00000004992/ENSSSAG00000005119/ENSSSAG00000005253/ENSSSAG00000008587/ENSSSAG00000009258/ENSSSAG00000009434/ENSSSAG00000009907/ENSSSAG00000010049/ENSSSAG00000010286/ENSSSAG00000010560/…	99
			GO:0015631	tubulin binding	18/13189	26/36026	0.000736817628691492	0.00479819190732231	0.00336403736625158	ENSSSAG00000004159/ENSSSAG00000008034/ENSSSAG00000010408/ENSSSAG00000041403/ENSSSAG00000045081/ENSSSAG00000046568/ENSSSAG00000048840/ENSSSAG00000050874/ENSSSAG00000061700/ENSSSAG00000061998/ENSSSAG00000067118/ENSSSAG00000068122/ENSSSAG00000069964/ENSSSAG00000073361/ENSSSAG00000075463/ENSSSAG00000077754/ENSSSAG00000079448/ENSSSAG00000080625	18
			GO:0004931	extracellularly ATP-gated cation channel activity	12/13189	15/36026	0.00076719466656445	0.00493653234854863	0.00346102857096744	ENSSSAG00000003776/ENSSSAG00000004343/ENSSSAG00000008442/ENSSSAG00000039817/ENSSSAG00000055323/ENSSSAG00000061104/ENSSSAG00000065463/ENSSSAG00000069496/ENSSSAG00000075280/ENSSSAG00000076337/ENSSSAG00000076427/ENSSSAG00000078861	12
			GO:0015377	cation:chloride symporter activity	12/13189	15/36026	0.00076719466656445	0.00493653234854863	0.00346102857096744	ENSSSAG00000004840/ENSSSAG00000045928/ENSSSAG00000047988/ENSSSAG00000056958/ENSSSAG00000059447/ENSSSAG00000065944/ENSSSAG00000069946/ENSSSAG00000070643/ENSSSAG00000071223/ENSSSAG00000073833/ENSSSAG00000077383/ENSSSAG00000079179	12
			GO:0005501	retinoid binding	9/13189	10/36026	0.000790879377383588	0.00497058492413755	0.00348490300927897	ENSSSAG00000007721/ENSSSAG00000052479/ENSSSAG00000052485/ENSSSAG00000062385/ENSSSAG00000062846/ENSSSAG00000075142/ENSSSAG00000080044/ENSSSAG00000080047/ENSSSAG00000081425	9
			GO:0006936	muscle contraction	9/13189	10/36026	0.000790879377383588	0.00497058492413755	0.00348490300927897	ENSSSAG00000008044/ENSSSAG00000039647/ENSSSAG00000059643/ENSSSAG00000059652/ENSSSAG00000064672/ENSSSAG00000066465/ENSSSAG00000067931/ENSSSAG00000068554/ENSSSAG00000071766	9
			GO:0007212	dopamine receptor signaling pathway	9/13189	10/36026	0.000790879377383588	0.00497058492413755	0.00348490300927897	ENSSSAG00000031916/ENSSSAG00000041933/ENSSSAG00000055037/ENSSSAG00000055057/ENSSSAG00000074111/ENSSSAG00000074115/ENSSSAG00000075762/ENSSSAG00000079063/ENSSSAG00000079069	9
			GO:0051781	positive regulation of cell division	9/13189	10/36026	0.000790879377383588	0.00497058492413755	0.00348490300927897	ENSSSAG00000002284/ENSSSAG00000002509/ENSSSAG00000050848/ENSSSAG00000055340/ENSSSAG00000055975/ENSSSAG00000065026/ENSSSAG00000068178/ENSSSAG00000077821/ENSSSAG00000078271	9
			GO:0004950	chemokine receptor activity	23/13189	36/36026	0.000802641925732245	0.00501535214865062	0.00351628954382243	ENSSSAG00000000641/ENSSSAG00000006179/ENSSSAG00000006196/ENSSSAG00000007419/ENSSSAG00000036208/ENSSSAG00000040531/ENSSSAG00000042484/ENSSSAG00000044305/ENSSSAG00000045526/ENSSSAG00000048324/ENSSSAG00000051132/ENSSSAG00000051147/ENSSSAG00000054849/ENSSSAG00000060006/ENSSSAG00000063084/ENSSSAG00000063130/ENSSSAG00000063489/ENSSSAG00000070198/ENSSSAG00000070344/ENSSSAG00000071116/ENSSSAG00000072678/…	23
			GO:0004222	metalloendopeptidase activity	91/13189	190/36026	0.000915803720191963	0.00568956219268685	0.0039889817213443	ENSSSAG00000000176/ENSSSAG00000000686/ENSSSAG00000001521/ENSSSAG00000002294/ENSSSAG00000002903/ENSSSAG00000003152/ENSSSAG00000004086/ENSSSAG00000005664/ENSSSAG00000006426/ENSSSAG00000010856/ENSSSAG00000017327/ENSSSAG00000037100/ENSSSAG00000039375/ENSSSAG00000039918/ENSSSAG00000040059/ENSSSAG00000040087/ENSSSAG00000040172/ENSSSAG00000040300/ENSSSAG00000040604/ENSSSAG00000042609/ENSSSAG00000043141/…	91
			GO:0045087	innate immune response	31/13189	53/36026	0.000967344555325842	0.00597542551032706	0.00418940198396756	ENSSSAG00000000603/ENSSSAG00000002713/ENSSSAG00000005327/ENSSSAG00000009686/ENSSSAG00000040533/ENSSSAG00000040910/ENSSSAG00000042324/ENSSSAG00000045560/ENSSSAG00000045658/ENSSSAG00000048692/ENSSSAG00000050934/ENSSSAG00000051489/ENSSSAG00000053837/ENSSSAG00000053852/ENSSSAG00000054795/ENSSSAG00000061259/ENSSSAG00000062271/ENSSSAG00000064760/ENSSSAG00000066236/ENSSSAG00000067940/ENSSSAG00000068313/…	31
			GO:0005044	scavenger receptor activity	54/13189	104/36026	0.00100417096970787	0.0061676637400807	0.00432418120926832	ENSSSAG00000000053/ENSSSAG00000000130/ENSSSAG00000000146/ENSSSAG00000000522/ENSSSAG00000000540/ENSSSAG00000000950/ENSSSAG00000001762/ENSSSAG00000005397/ENSSSAG00000005524/ENSSSAG00000005583/ENSSSAG00000006368/ENSSSAG00000006674/ENSSSAG00000006868/ENSSSAG00000008417/ENSSSAG00000009683/ENSSSAG00000015744/ENSSSAG00000036921/ENSSSAG00000037936/ENSSSAG00000038823/ENSSSAG00000039705/ENSSSAG00000040343/…	54
			GO:0004896	cytokine receptor activity	14/13189	19/36026	0.00112796238987623	0.00686330526160508	0.00481189910741093	ENSSSAG00000001430/ENSSSAG00000004917/ENSSSAG00000004944/ENSSSAG00000005513/ENSSSAG00000009478/ENSSSAG00000009526/ENSSSAG00000009655/ENSSSAG00000040597/ENSSSAG00000055682/ENSSSAG00000058216/ENSSSAG00000069633/ENSSSAG00000070477/ENSSSAG00000079839/ENSSSAG00000079970	14
			GO:0016627	oxidoreductase activity, acting on the CH-CH group of donors	28/13189	47/36026	0.00113411692720669	0.00686330526160508	0.00481189910741093	ENSSSAG00000000194/ENSSSAG00000002144/ENSSSAG00000005724/ENSSSAG00000006268/ENSSSAG00000007013/ENSSSAG00000007240/ENSSSAG00000009320/ENSSSAG00000020652/ENSSSAG00000039665/ENSSSAG00000041811/ENSSSAG00000042221/ENSSSAG00000042931/ENSSSAG00000044549/ENSSSAG00000046595/ENSSSAG00000049619/ENSSSAG00000051978/ENSSSAG00000052029/ENSSSAG00000055729/ENSSSAG00000062871/ENSSSAG00000065157/ENSSSAG00000066385/…	28
			GO:0008146	sulfotransferase activity	56/13189	109/36026	0.0011364770044656	0.00686330526160508	0.00481189910741093	ENSSSAG00000000106/ENSSSAG00000000122/ENSSSAG00000001363/ENSSSAG00000001569/ENSSSAG00000001605/ENSSSAG00000001672/ENSSSAG00000002433/ENSSSAG00000004800/ENSSSAG00000005343/ENSSSAG00000005804/ENSSSAG00000006601/ENSSSAG00000007221/ENSSSAG00000008257/ENSSSAG00000008266/ENSSSAG00000008621/ENSSSAG00000010120/ENSSSAG00000040857/ENSSSAG00000040873/ENSSSAG00000041921/ENSSSAG00000042140/ENSSSAG00000045035/…	56
			GO:0008556	potassium transmembrane transporter activity, phosphorylative mechanism	10/13189	12/36026	0.00127103133009879	0.00754936740569663	0.00529290085408401	ENSSSAG00000002697/ENSSSAG00000039944/ENSSSAG00000041746/ENSSSAG00000043774/ENSSSAG00000054749/ENSSSAG00000055874/ENSSSAG00000071358/ENSSSAG00000075009/ENSSSAG00000081258/ENSSSAG00000081598	10
			GO:0009168	purine ribonucleoside monophosphate biosynthetic process	10/13189	12/36026	0.00127103133009879	0.00754936740569663	0.00529290085408401	ENSSSAG00000039669/ENSSSAG00000040655/ENSSSAG00000041446/ENSSSAG00000043594/ENSSSAG00000051795/ENSSSAG00000066287/ENSSSAG00000070924/ENSSSAG00000072698/ENSSSAG00000074381/ENSSSAG00000076542	10
			GO:0009410	response to xenobiotic stimulus	10/13189	12/36026	0.00127103133009879	0.00754936740569663	0.00529290085408401	ENSSSAG00000003783/ENSSSAG00000006331/ENSSSAG00000042321/ENSSSAG00000063389/ENSSSAG00000067965/ENSSSAG00000071319/ENSSSAG00000071494/ENSSSAG00000077899/ENSSSAG00000081482/ENSSSAG00000081485	10
			GO:0004993	G protein-coupled serotonin receptor activity	24/13189	39/36026	0.00134545065625687	0.00794771671810755	0.00557218563419586	ENSSSAG00000002824/ENSSSAG00000004627/ENSSSAG00000007913/ENSSSAG00000015975/ENSSSAG00000041973/ENSSSAG00000042720/ENSSSAG00000045457/ENSSSAG00000053684/ENSSSAG00000054286/ENSSSAG00000055803/ENSSSAG00000056916/ENSSSAG00000059201/ENSSSAG00000060915/ENSSSAG00000063633/ENSSSAG00000068327/ENSSSAG00000070420/ENSSSAG00000070900/ENSSSAG00000072056/ENSSSAG00000075154/ENSSSAG00000078639/ENSSSAG00000079052/…	24
			GO:0008017	microtubule binding	113/13189	245/36026	0.00136528481588198	0.00802104829330664	0.00562359878395324	ENSSSAG00000000438/ENSSSAG00000000799/ENSSSAG00000001141/ENSSSAG00000002254/ENSSSAG00000002545/ENSSSAG00000003024/ENSSSAG00000003368/ENSSSAG00000003520/ENSSSAG00000004715/ENSSSAG00000005175/ENSSSAG00000005256/ENSSSAG00000005822/ENSSSAG00000006089/ENSSSAG00000006124/ENSSSAG00000006226/ENSSSAG00000007553/ENSSSAG00000007590/ENSSSAG00000007915/ENSSSAG00000008034/ENSSSAG00000008608/ENSSSAG00000008940/…	113
			GO:0008138	protein tyrosine/serine/threonine phosphatase activity	50/13189	96/36026	0.00138726694511834	0.00803092859088397	0.00563052591210522	ENSSSAG00000001232/ENSSSAG00000003677/ENSSSAG00000003791/ENSSSAG00000003795/ENSSSAG00000003800/ENSSSAG00000005435/ENSSSAG00000005550/ENSSSAG00000006852/ENSSSAG00000007089/ENSSSAG00000007323/ENSSSAG00000008674/ENSSSAG00000008699/ENSSSAG00000009463/ENSSSAG00000031124/ENSSSAG00000039480/ENSSSAG00000039703/ENSSSAG00000043011/ENSSSAG00000043664/ENSSSAG00000046209/ENSSSAG00000046252/ENSSSAG00000046480/…	50
			GO:0004715	non-membrane spanning protein tyrosine kinase activity	32/13189	56/36026	0.0013884721855846	0.00803092859088397	0.00563052591210522	ENSSSAG00000002976/ENSSSAG00000005686/ENSSSAG00000006566/ENSSSAG00000011616/ENSSSAG00000015493/ENSSSAG00000038503/ENSSSAG00000039032/ENSSSAG00000042383/ENSSSAG00000042654/ENSSSAG00000042825/ENSSSAG00000043023/ENSSSAG00000045032/ENSSSAG00000052278/ENSSSAG00000053065/ENSSSAG00000053471/ENSSSAG00000055038/ENSSSAG00000058389/ENSSSAG00000062585/ENSSSAG00000062806/ENSSSAG00000064455/ENSSSAG00000064602/…	32
			GO:0042310	vasoconstriction	23/13189	37/36026	0.00138925406706318	0.00803092859088397	0.00563052591210522	ENSSSAG00000001367/ENSSSAG00000001494/ENSSSAG00000002824/ENSSSAG00000004693/ENSSSAG00000008704/ENSSSAG00000015975/ENSSSAG00000042021/ENSSSAG00000044770/ENSSSAG00000045457/ENSSSAG00000047344/ENSSSAG00000050997/ENSSSAG00000054286/ENSSSAG00000059201/ENSSSAG00000063633/ENSSSAG00000064180/ENSSSAG00000068327/ENSSSAG00000070900/ENSSSAG00000072056/ENSSSAG00000075851/ENSSSAG00000078639/ENSSSAG00000079052/…	23
			GO:0006633	fatty acid biosynthetic process	20/13189	31/36026	0.00147023691926768	0.00841750836975485	0.00590155901088026	ENSSSAG00000000107/ENSSSAG00000001799/ENSSSAG00000007146/ENSSSAG00000007669/ENSSSAG00000013940/ENSSSAG00000041651/ENSSSAG00000049750/ENSSSAG00000050786/ENSSSAG00000054826/ENSSSAG00000069422/ENSSSAG00000069542/ENSSSAG00000069626/ENSSSAG00000070671/ENSSSAG00000073237/ENSSSAG00000073829/ENSSSAG00000074439/ENSSSAG00000074658/ENSSSAG00000075819/ENSSSAG00000078500/ENSSSAG00000079420	20
			GO:0060079	excitatory postsynaptic potential	19/13189	29/36026	0.00147170127833827	0.00841750836975485	0.00590155901088026	ENSSSAG00000006425/ENSSSAG00000008442/ENSSSAG00000035346/ENSSSAG00000039817/ENSSSAG00000053946/ENSSSAG00000055323/ENSSSAG00000059711/ENSSSAG00000059808/ENSSSAG00000063648/ENSSSAG00000068064/ENSSSAG00000069636/ENSSSAG00000071423/ENSSSAG00000074389/ENSSSAG00000076337/ENSSSAG00000076427/ENSSSAG00000076763/ENSSSAG00000076800/ENSSSAG00000078490/ENSSSAG00000081612	19
			GO:0006897	endocytosis	52/13189	101/36026	0.00157480630162645	0.00895981901083259	0.00628177582920246	ENSSSAG00000000130/ENSSSAG00000001762/ENSSSAG00000002623/ENSSSAG00000005397/ENSSSAG00000005583/ENSSSAG00000006368/ENSSSAG00000007978/ENSSSAG00000009683/ENSSSAG00000015744/ENSSSAG00000037936/ENSSSAG00000038823/ENSSSAG00000039705/ENSSSAG00000039962/ENSSSAG00000040531/ENSSSAG00000043663/ENSSSAG00000045060/ENSSSAG00000045356/ENSSSAG00000046724/ENSSSAG00000051305/ENSSSAG00000054209/ENSSSAG00000054999/…	52
			GO:0016829	lyase activity	55/13189	108/36026	0.00162550332985004	0.00919983821763297	0.00645005454666317	ENSSSAG00000001279/ENSSSAG00000001783/ENSSSAG00000001906/ENSSSAG00000001907/ENSSSAG00000004522/ENSSSAG00000004802/ENSSSAG00000006514/ENSSSAG00000006665/ENSSSAG00000007680/ENSSSAG00000008210/ENSSSAG00000010173/ENSSSAG00000010339/ENSSSAG00000010411/ENSSSAG00000015859/ENSSSAG00000015934/ENSSSAG00000032650/ENSSSAG00000038683/ENSSSAG00000039183/ENSSSAG00000040213/ENSSSAG00000041311/ENSSSAG00000043336/…	55
			GO:0004111	creatine kinase activity	11/13189	14/36026	0.00169634879453344	0.00926137902470027	0.00649320112740075	ENSSSAG00000000174/ENSSSAG00000003466/ENSSSAG00000007969/ENSSSAG00000015360/ENSSSAG00000057721/ENSSSAG00000065166/ENSSSAG00000070110/ENSSSAG00000073723/ENSSSAG00000075922/ENSSSAG00000075928/ENSSSAG00000080382	11
			GO:0006000	fructose metabolic process	11/13189	14/36026	0.00169634879453344	0.00926137902470027	0.00649320112740075	ENSSSAG00000002466/ENSSSAG00000041075/ENSSSAG00000041790/ENSSSAG00000049094/ENSSSAG00000051508/ENSSSAG00000059913/ENSSSAG00000070943/ENSSSAG00000076381/ENSSSAG00000078211/ENSSSAG00000080735/ENSSSAG00000081699	11
			GO:0006805	xenobiotic metabolic process	11/13189	14/36026	0.00169634879453344	0.00926137902470027	0.00649320112740075	ENSSSAG00000003783/ENSSSAG00000006331/ENSSSAG00000008587/ENSSSAG00000042321/ENSSSAG00000063389/ENSSSAG00000067965/ENSSSAG00000071319/ENSSSAG00000071494/ENSSSAG00000077899/ENSSSAG00000081482/ENSSSAG00000081485	11
			GO:0007016	cytoskeletal anchoring at plasma membrane	11/13189	14/36026	0.00169634879453344	0.00926137902470027	0.00649320112740075	ENSSSAG00000042402/ENSSSAG00000046724/ENSSSAG00000052276/ENSSSAG00000063331/ENSSSAG00000065464/ENSSSAG00000069395/ENSSSAG00000073168/ENSSSAG00000075276/ENSSSAG00000076215/ENSSSAG00000076319/ENSSSAG00000079166	11
			GO:0008273	calcium, potassium:sodium antiporter activity	11/13189	14/36026	0.00169634879453344	0.00926137902470027	0.00649320112740075	ENSSSAG00000004430/ENSSSAG00000006769/ENSSSAG00000009975/ENSSSAG00000023564/ENSSSAG00000041183/ENSSSAG00000067718/ENSSSAG00000073682/ENSSSAG00000073978/ENSSSAG00000074203/ENSSSAG00000077343/ENSSSAG00000078046	11
			GO:0046314	phosphocreatine biosynthetic process	11/13189	14/36026	0.00169634879453344	0.00926137902470027	0.00649320112740075	ENSSSAG00000000174/ENSSSAG00000003466/ENSSSAG00000007969/ENSSSAG00000015360/ENSSSAG00000057721/ENSSSAG00000065166/ENSSSAG00000070110/ENSSSAG00000073723/ENSSSAG00000075922/ENSSSAG00000075928/ENSSSAG00000080382	11
			GO:0070679	inositol 1,4,5 trisphosphate binding	11/13189	14/36026	0.00169634879453344	0.00926137902470027	0.00649320112740075	ENSSSAG00000007534/ENSSSAG00000039822/ENSSSAG00000041431/ENSSSAG00000043713/ENSSSAG00000048947/ENSSSAG00000050747/ENSSSAG00000053340/ENSSSAG00000054019/ENSSSAG00000074521/ENSSSAG00000076761/ENSSSAG00000078769	11
			GO:0004985	opioid receptor activity	12/13189	16/36026	0.00204226267686429	0.0109291383846054	0.00766247591111147	ENSSSAG00000000513/ENSSSAG00000006964/ENSSSAG00000007133/ENSSSAG00000008934/ENSSSAG00000045295/ENSSSAG00000047963/ENSSSAG00000056563/ENSSSAG00000072621/ENSSSAG00000075299/ENSSSAG00000078189/ENSSSAG00000081300/ENSSSAG00000081624	12
			GO:0005890	sodium:potassium-exchanging ATPase complex	12/13189	16/36026	0.00204226267686429	0.0109291383846054	0.00766247591111147	ENSSSAG00000002283/ENSSSAG00000004867/ENSSSAG00000006582/ENSSSAG00000008620/ENSSSAG00000009853/ENSSSAG00000010198/ENSSSAG00000044419/ENSSSAG00000045571/ENSSSAG00000049194/ENSSSAG00000063662/ENSSSAG00000074572/ENSSSAG00000074797	12
			GO:0007217	tachykinin receptor signaling pathway	12/13189	16/36026	0.00204226267686429	0.0109291383846054	0.00766247591111147	ENSSSAG00000003811/ENSSSAG00000005092/ENSSSAG00000005911/ENSSSAG00000054170/ENSSSAG00000059908/ENSSSAG00000065976/ENSSSAG00000068989/ENSSSAG00000070461/ENSSSAG00000073182/ENSSSAG00000077278/ENSSSAG00000078236/ENSSSAG00000080087	12
			GO:0008157	protein phosphatase 1 binding	12/13189	16/36026	0.00204226267686429	0.0109291383846054	0.00766247591111147	ENSSSAG00000001879/ENSSSAG00000003643/ENSSSAG00000005365/ENSSSAG00000006759/ENSSSAG00000007141/ENSSSAG00000010393/ENSSSAG00000010405/ENSSSAG00000012469/ENSSSAG00000068206/ENSSSAG00000068618/ENSSSAG00000069935/ENSSSAG00000080240	12
			GO:0007010	cytoskeleton organization	48/13189	93/36026	0.00218500436746108	0.011635417345938	0.00815765177377223	ENSSSAG00000000966/ENSSSAG00000002545/ENSSSAG00000002795/ENSSSAG00000003368/ENSSSAG00000005436/ENSSSAG00000007010/ENSSSAG00000007449/ENSSSAG00000008779/ENSSSAG00000009399/ENSSSAG00000010177/ENSSSAG00000010513/ENSSSAG00000010698/ENSSSAG00000033358/ENSSSAG00000039709/ENSSSAG00000040532/ENSSSAG00000040583/ENSSSAG00000041579/ENSSSAG00000047393/ENSSSAG00000050829/ENSSSAG00000052276/ENSSSAG00000053457/…	48
			GO:0016907	G protein-coupled acetylcholine receptor activity	13/13189	18/36026	0.00230548824757471	0.0120397719595568	0.00844114690187536	ENSSSAG00000000565/ENSSSAG00000001291/ENSSSAG00000008318/ENSSSAG00000009671/ENSSSAG00000015282/ENSSSAG00000041959/ENSSSAG00000044049/ENSSSAG00000059661/ENSSSAG00000063391/ENSSSAG00000065349/ENSSSAG00000066901/ENSSSAG00000067652/ENSSSAG00000078295	13
			GO:0023052	signaling	13/13189	18/36026	0.00230548824757471	0.0120397719595568	0.00844114690187536	ENSSSAG00000009354/ENSSSAG00000011273/ENSSSAG00000039326/ENSSSAG00000039501/ENSSSAG00000042875/ENSSSAG00000060944/ENSSSAG00000061192/ENSSSAG00000064586/ENSSSAG00000065961/ENSSSAG00000067467/ENSSSAG00000068494/ENSSSAG00000071433/ENSSSAG00000076555	13
			GO:0030334	regulation of cell migration	13/13189	18/36026	0.00230548824757471	0.0120397719595568	0.00844114690187536	ENSSSAG00000002296/ENSSSAG00000020291/ENSSSAG00000024824/ENSSSAG00000036921/ENSSSAG00000045692/ENSSSAG00000054648/ENSSSAG00000055127/ENSSSAG00000057121/ENSSSAG00000068006/ENSSSAG00000072108/ENSSSAG00000076356/ENSSSAG00000078379/ENSSSAG00000079146	13
			GO:0045028	G protein-coupled purinergic nucleotide receptor activity	13/13189	18/36026	0.00230548824757471	0.0120397719595568	0.00844114690187536	ENSSSAG00000041269/ENSSSAG00000042819/ENSSSAG00000052557/ENSSSAG00000055648/ENSSSAG00000056253/ENSSSAG00000064689/ENSSSAG00000064901/ENSSSAG00000068496/ENSSSAG00000068753/ENSSSAG00000068755/ENSSSAG00000069399/ENSSSAG00000070100/ENSSSAG00000073475	13
			GO:0007229	integrin-mediated signaling pathway	50/13189	98/36026	0.00245379553653064	0.012752658533604	0.00894095539626549	ENSSSAG00000000215/ENSSSAG00000000686/ENSSSAG00000002294/ENSSSAG00000002657/ENSSSAG00000005926/ENSSSAG00000006390/ENSSSAG00000007494/ENSSSAG00000007557/ENSSSAG00000010010/ENSSSAG00000022772/ENSSSAG00000025750/ENSSSAG00000039442/ENSSSAG00000040059/ENSSSAG00000040699/ENSSSAG00000041458/ENSSSAG00000043700/ENSSSAG00000044241/ENSSSAG00000044766/ENSSSAG00000045531/ENSSSAG00000046328/ENSSSAG00000047200/…	50
			GO:0005496	steroid binding	14/13189	20/36026	0.00249244954200251	0.0127693741938612	0.00895267483283516	ENSSSAG00000002055/ENSSSAG00000002641/ENSSSAG00000006285/ENSSSAG00000043563/ENSSSAG00000046852/ENSSSAG00000053685/ENSSSAG00000055290/ENSSSAG00000055773/ENSSSAG00000060549/ENSSSAG00000062169/ENSSSAG00000064457/ENSSSAG00000069617/ENSSSAG00000075853/ENSSSAG00000078999	14
			GO:0006956	complement activation	14/13189	20/36026	0.00249244954200251	0.0127693741938612	0.00895267483283516	ENSSSAG00000006118/ENSSSAG00000006210/ENSSSAG00000040346/ENSSSAG00000040460/ENSSSAG00000043705/ENSSSAG00000048642/ENSSSAG00000049802/ENSSSAG00000059317/ENSSSAG00000061521/ENSSSAG00000070413/ENSSSAG00000073702/ENSSSAG00000075610/ENSSSAG00000077445/ENSSSAG00000081483	14
			GO:0015698	inorganic anion transport	14/13189	20/36026	0.00249244954200251	0.0127693741938612	0.00895267483283516	ENSSSAG00000000728/ENSSSAG00000003819/ENSSSAG00000043236/ENSSSAG00000043863/ENSSSAG00000044249/ENSSSAG00000045635/ENSSSAG00000048003/ENSSSAG00000056167/ENSSSAG00000056260/ENSSSAG00000058729/ENSSSAG00000064060/ENSSSAG00000071724/ENSSSAG00000078472/ENSSSAG00000078705	14
			GO:0008289	lipid binding	73/13189	152/36026	0.00252897088439626	0.0128953656888319	0.00904100812693799	ENSSSAG00000000132/ENSSSAG00000000580/ENSSSAG00000000718/ENSSSAG00000001107/ENSSSAG00000001832/ENSSSAG00000002120/ENSSSAG00000002292/ENSSSAG00000002671/ENSSSAG00000003133/ENSSSAG00000004217/ENSSSAG00000004477/ENSSSAG00000004542/ENSSSAG00000004610/ENSSSAG00000004972/ENSSSAG00000004976/ENSSSAG00000005740/ENSSSAG00000005935/ENSSSAG00000006604/ENSSSAG00000006935/ENSSSAG00000007157/ENSSSAG00000007320/…	73
			GO:0016712	oxidoreductase activity, acting on paired donors, with incorporation or reduction of molecular oxygen, reduced flavin or flavoprotein as one donor, and incorporation of one atom of oxygen	15/13189	22/36026	0.00261328692632634	0.0132627378749238	0.00929857468225827	ENSSSAG00000000247/ENSSSAG00000003527/ENSSSAG00000003554/ENSSSAG00000008587/ENSSSAG00000009434/ENSSSAG00000010049/ENSSSAG00000010286/ENSSSAG00000010560/ENSSSAG00000039163/ENSSSAG00000054672/ENSSSAG00000067784/ENSSSAG00000069706/ENSSSAG00000070163/ENSSSAG00000073441/ENSSSAG00000080542	15
			GO:0004089	carbonate dehydratase activity	19/13189	30/36026	0.00264168996173571	0.01334423761045	0.00935571457181364	ENSSSAG00000005168/ENSSSAG00000006378/ENSSSAG00000008772/ENSSSAG00000010264/ENSSSAG00000039811/ENSSSAG00000040864/ENSSSAG00000042818/ENSSSAG00000049607/ENSSSAG00000050586/ENSSSAG00000050692/ENSSSAG00000055293/ENSSSAG00000055831/ENSSSAG00000056810/ENSSSAG00000062204/ENSSSAG00000063250/ENSSSAG00000072662/ENSSSAG00000072812/ENSSSAG00000074784/ENSSSAG00000079831	19
			GO:0004935	adrenergic receptor activity	18/13189	28/36026	0.00268459823586209	0.0134979101998461	0.00946345522556036	ENSSSAG00000001132/ENSSSAG00000004593/ENSSSAG00000005418/ENSSSAG00000005438/ENSSSAG00000007378/ENSSSAG00000008794/ENSSSAG00000010836/ENSSSAG00000041803/ENSSSAG00000051725/ENSSSAG00000055374/ENSSSAG00000061620/ENSSSAG00000065632/ENSSSAG00000067886/ENSSSAG00000069371/ENSSSAG00000079105/ENSSSAG00000080175/ENSSSAG00000080489/ENSSSAG00000081426	18
			GO:0008509	anion transmembrane transporter activity	17/13189	26/36026	0.00269962419315022	0.0135106192259046	0.00947236559000077	ENSSSAG00000001818/ENSSSAG00000005412/ENSSSAG00000010454/ENSSSAG00000044249/ENSSSAG00000048003/ENSSSAG00000056167/ENSSSAG00000064060/ENSSSAG00000067184/ENSSSAG00000067253/ENSSSAG00000071724/ENSSSAG00000072213/ENSSSAG00000076075/ENSSSAG00000076766/ENSSSAG00000078472/ENSSSAG00000078705/ENSSSAG00000079099/ENSSSAG00000080208	17
			GO:0006486	protein glycosylation	101/13189	220/36026	0.00282140700215624	0.0140497039847156	0.00985032072544448	ENSSSAG00000000896/ENSSSAG00000001187/ENSSSAG00000002204/ENSSSAG00000002661/ENSSSAG00000003847/ENSSSAG00000004036/ENSSSAG00000004645/ENSSSAG00000004656/ENSSSAG00000004879/ENSSSAG00000006365/ENSSSAG00000006790/ENSSSAG00000009340/ENSSSAG00000009427/ENSSSAG00000011427/ENSSSAG00000014518/ENSSSAG00000024489/ENSSSAG00000030057/ENSSSAG00000034696/ENSSSAG00000039263/ENSSSAG00000039391/ENSSSAG00000039486/…	101
			GO:0046856	phosphatidylinositol dephosphorylation	27/13189	47/36026	0.00289189753616705	0.0140497039847156	0.00985032072544448	ENSSSAG00000000258/ENSSSAG00000003420/ENSSSAG00000007081/ENSSSAG00000007600/ENSSSAG00000010018/ENSSSAG00000010029/ENSSSAG00000015646/ENSSSAG00000040012/ENSSSAG00000047169/ENSSSAG00000047240/ENSSSAG00000050128/ENSSSAG00000050987/ENSSSAG00000051651/ENSSSAG00000052012/ENSSSAG00000052533/ENSSSAG00000064763/ENSSSAG00000064922/ENSSSAG00000065228/ENSSSAG00000065803/ENSSSAG00000072509/ENSSSAG00000072608/…	27
			GO:0003876	AMP deaminase activity	9/13189	11/36026	0.00292431396536633	0.0140497039847156	0.00985032072544448	ENSSSAG00000039669/ENSSSAG00000041446/ENSSSAG00000043594/ENSSSAG00000061371/ENSSSAG00000066287/ENSSSAG00000070924/ENSSSAG00000072698/ENSSSAG00000074381/ENSSSAG00000076542	9
			GO:0005883	neurofilament	9/13189	11/36026	0.00292431396536633	0.0140497039847156	0.00985032072544448	ENSSSAG00000004323/ENSSSAG00000011290/ENSSSAG00000067563/ENSSSAG00000071662/ENSSSAG00000072742/ENSSSAG00000074364/ENSSSAG00000078067/ENSSSAG00000078107/ENSSSAG00000081465	9
			GO:0007416	synapse assembly	9/13189	11/36026	0.00292431396536633	0.0140497039847156	0.00985032072544448	ENSSSAG00000015455/ENSSSAG00000038393/ENSSSAG00000042428/ENSSSAG00000042656/ENSSSAG00000047733/ENSSSAG00000064346/ENSSSAG00000067721/ENSSSAG00000076730/ENSSSAG00000077066	9
			GO:0030368	interleukin-17 receptor activity	9/13189	11/36026	0.00292431396536633	0.0140497039847156	0.00985032072544448	ENSSSAG00000006676/ENSSSAG00000007189/ENSSSAG00000007198/ENSSSAG00000038993/ENSSSAG00000046292/ENSSSAG00000048269/ENSSSAG00000059452/ENSSSAG00000063832/ENSSSAG00000079473	9
			GO:0038003	opioid receptor signaling pathway	9/13189	11/36026	0.00292431396536633	0.0140497039847156	0.00985032072544448	ENSSSAG00000000513/ENSSSAG00000007133/ENSSSAG00000008934/ENSSSAG00000045295/ENSSSAG00000047963/ENSSSAG00000056563/ENSSSAG00000072621/ENSSSAG00000081300/ENSSSAG00000081624	9
			GO:0045664	regulation of neuron differentiation	9/13189	11/36026	0.00292431396536633	0.0140497039847156	0.00985032072544448	ENSSSAG00000001873/ENSSSAG00000003368/ENSSSAG00000010177/ENSSSAG00000010698/ENSSSAG00000045711/ENSSSAG00000046224/ENSSSAG00000065810/ENSSSAG00000068056/ENSSSAG00000080428	9
			GO:0045930	negative regulation of mitotic cell cycle	9/13189	11/36026	0.00292431396536633	0.0140497039847156	0.00985032072544448	ENSSSAG00000000147/ENSSSAG00000010211/ENSSSAG00000010229/ENSSSAG00000024431/ENSSSAG00000034408/ENSSSAG00000043545/ENSSSAG00000055594/ENSSSAG00000066311/ENSSSAG00000079728	9
			GO:0008643	carbohydrate transport	26/13189	45/36026	0.00308218541252166	0.0147426656236102	0.0103361597439012	ENSSSAG00000000388/ENSSSAG00000003780/ENSSSAG00000004573/ENSSSAG00000007382/ENSSSAG00000007889/ENSSSAG00000039913/ENSSSAG00000042006/ENSSSAG00000053547/ENSSSAG00000055306/ENSSSAG00000062498/ENSSSAG00000063720/ENSSSAG00000064495/ENSSSAG00000065605/ENSSSAG00000065662/ENSSSAG00000067915/ENSSSAG00000069641/ENSSSAG00000070985/ENSSSAG00000072986/ENSSSAG00000073607/ENSSSAG00000074140/ENSSSAG00000074441/…	26
			GO:0006935	chemotaxis	43/13189	83/36026	0.00329696470939281	0.0157005235720424	0.0110077189462686	ENSSSAG00000000641/ENSSSAG00000002395/ENSSSAG00000003774/ENSSSAG00000003929/ENSSSAG00000006179/ENSSSAG00000006196/ENSSSAG00000007419/ENSSSAG00000008568/ENSSSAG00000036208/ENSSSAG00000036921/ENSSSAG00000040531/ENSSSAG00000042484/ENSSSAG00000044305/ENSSSAG00000044890/ENSSSAG00000045526/ENSSSAG00000045607/ENSSSAG00000048324/ENSSSAG00000051132/ENSSSAG00000051147/ENSSSAG00000051405/ENSSSAG00000052357/…	43
			GO:0003873	6-phosphofructo-2-kinase activity	10/13189	13/36026	0.0036912307117644	0.0171992258595574	0.0120584669349835	ENSSSAG00000002466/ENSSSAG00000041075/ENSSSAG00000041790/ENSSSAG00000049094/ENSSSAG00000051508/ENSSSAG00000059913/ENSSSAG00000076381/ENSSSAG00000078211/ENSSSAG00000080735/ENSSSAG00000081699	10
			GO:0005518	collagen binding	10/13189	13/36026	0.0036912307117644	0.0171992258595574	0.0120584669349835	ENSSSAG00000020386/ENSSSAG00000054907/ENSSSAG00000055818/ENSSSAG00000056353/ENSSSAG00000056908/ENSSSAG00000060788/ENSSSAG00000060852/ENSSSAG00000065393/ENSSSAG00000065629/ENSSSAG00000077189	10
			GO:0006003	fructose 2,6-bisphosphate metabolic process	10/13189	13/36026	0.0036912307117644	0.0171992258595574	0.0120584669349835	ENSSSAG00000002466/ENSSSAG00000041075/ENSSSAG00000041790/ENSSSAG00000049094/ENSSSAG00000051508/ENSSSAG00000059913/ENSSSAG00000076381/ENSSSAG00000078211/ENSSSAG00000080735/ENSSSAG00000081699	10
			GO:0006885	regulation of pH	10/13189	13/36026	0.0036912307117644	0.0171992258595574	0.0120584669349835	ENSSSAG00000029504/ENSSSAG00000041222/ENSSSAG00000045322/ENSSSAG00000055297/ENSSSAG00000055927/ENSSSAG00000063494/ENSSSAG00000066477/ENSSSAG00000073484/ENSSSAG00000073663/ENSSSAG00000076931	10
			GO:0032793	positive regulation of CREB transcription factor activity	10/13189	13/36026	0.0036912307117644	0.0171992258595574	0.0120584669349835	ENSSSAG00000005860/ENSSSAG00000006704/ENSSSAG00000040394/ENSSSAG00000041719/ENSSSAG00000061357/ENSSSAG00000065266/ENSSSAG00000069686/ENSSSAG00000071726/ENSSSAG00000073343/ENSSSAG00000076846	10
			GO:0007596	blood coagulation	29/13189	52/36026	0.00374444041993366	0.0173722750813231	0.0121797926467234	ENSSSAG00000004784/ENSSSAG00000035678/ENSSSAG00000036483/ENSSSAG00000037599/ENSSSAG00000039356/ENSSSAG00000043233/ENSSSAG00000043518/ENSSSAG00000043606/ENSSSAG00000045461/ENSSSAG00000046957/ENSSSAG00000048657/ENSSSAG00000053261/ENSSSAG00000055083/ENSSSAG00000055924/ENSSSAG00000057287/ENSSSAG00000058502/ENSSSAG00000062920/ENSSSAG00000064223/ENSSSAG00000064227/ENSSSAG00000064901/ENSSSAG00000067842/…	29
			GO:0030170	pyridoxal phosphate binding	48/13189	95/36026	0.00379666530718702	0.0175392957139708	0.0122968916831968	ENSSSAG00000000708/ENSSSAG00000001028/ENSSSAG00000001220/ENSSSAG00000001473/ENSSSAG00000002459/ENSSSAG00000004522/ENSSSAG00000006665/ENSSSAG00000007115/ENSSSAG00000008210/ENSSSAG00000008959/ENSSSAG00000010242/ENSSSAG00000016689/ENSSSAG00000018145/ENSSSAG00000030661/ENSSSAG00000032650/ENSSSAG00000039519/ENSSSAG00000041311/ENSSSAG00000041455/ENSSSAG00000041575/ENSSSAG00000042330/ENSSSAG00000043630/…	48
			GO:0007218	neuropeptide signaling pathway	36/13189	68/36026	0.00432250367395755	0.0198835169002048	0.0139404373807366	ENSSSAG00000002189/ENSSSAG00000002602/ENSSSAG00000006685/ENSSSAG00000007030/ENSSSAG00000008586/ENSSSAG00000010402/ENSSSAG00000015725/ENSSSAG00000015791/ENSSSAG00000033629/ENSSSAG00000037100/ENSSSAG00000039990/ENSSSAG00000040508/ENSSSAG00000042693/ENSSSAG00000043595/ENSSSAG00000046229/ENSSSAG00000046340/ENSSSAG00000048058/ENSSSAG00000051384/ENSSSAG00000056575/ENSSSAG00000059495/ENSSSAG00000059544/…	36
			GO:0006631	fatty acid metabolic process	19/13189	31/36026	0.0044964906123101	0.0205962133555391	0.0144401125819058	ENSSSAG00000007146/ENSSSAG00000007669/ENSSSAG00000041651/ENSSSAG00000042221/ENSSSAG00000049172/ENSSSAG00000049750/ENSSSAG00000054826/ENSSSAG00000055724/ENSSSAG00000066302/ENSSSAG00000068709/ENSSSAG00000069626/ENSSSAG00000070671/ENSSSAG00000073237/ENSSSAG00000073829/ENSSSAG00000074439/ENSSSAG00000074658/ENSSSAG00000075819/ENSSSAG00000078500/ENSSSAG00000079420	19
			GO:0015385	sodium:proton antiporter activity	12/13189	17/36026	0.00462942205518598	0.0211156339310382	0.0148042810558912	ENSSSAG00000004771/ENSSSAG00000029504/ENSSSAG00000041222/ENSSSAG00000045322/ENSSSAG00000046047/ENSSSAG00000055297/ENSSSAG00000055927/ENSSSAG00000063494/ENSSSAG00000066477/ENSSSAG00000073484/ENSSSAG00000073663/ENSSSAG00000076931	12
			GO:0016042	lipid catabolic process	35/13189	66/36026	0.00468913124951792	0.021298112944239	0.0149322180435776	ENSSSAG00000002848/ENSSSAG00000003498/ENSSSAG00000003548/ENSSSAG00000003920/ENSSSAG00000004569/ENSSSAG00000004570/ENSSSAG00000006779/ENSSSAG00000009810/ENSSSAG00000010992/ENSSSAG00000027926/ENSSSAG00000035206/ENSSSAG00000039544/ENSSSAG00000040024/ENSSSAG00000041431/ENSSSAG00000042897/ENSSSAG00000043593/ENSSSAG00000046515/ENSSSAG00000053611/ENSSSAG00000053622/ENSSSAG00000056156/ENSSSAG00000057329/…	35
			GO:0007417	central nervous system development	14/13189	21/36026	0.00496446660028609	0.0223345668949732	0.0156588813129954	ENSSSAG00000006300/ENSSSAG00000007211/ENSSSAG00000040544/ENSSSAG00000045430/ENSSSAG00000048715/ENSSSAG00000049602/ENSSSAG00000052401/ENSSSAG00000052680/ENSSSAG00000053535/ENSSSAG00000067062/ENSSSAG00000071384/ENSSSAG00000072408/ENSSSAG00000074284/ENSSSAG00000076149	14
			GO:0030247	polysaccharide binding	14/13189	21/36026	0.00496446660028609	0.0223345668949732	0.0156588813129954	ENSSSAG00000000146/ENSSSAG00000015744/ENSSSAG00000036921/ENSSSAG00000040343/ENSSSAG00000041180/ENSSSAG00000041265/ENSSSAG00000045060/ENSSSAG00000045280/ENSSSAG00000053696/ENSSSAG00000054135/ENSSSAG00000054434/ENSSSAG00000057121/ENSSSAG00000065057/ENSSSAG00000079801	14
			GO:0098664	G protein-coupled serotonin receptor signaling pathway	15/13189	23/36026	0.00497930677306987	0.0223345668949732	0.0156588813129954	ENSSSAG00000002824/ENSSSAG00000004627/ENSSSAG00000015975/ENSSSAG00000042720/ENSSSAG00000054286/ENSSSAG00000055803/ENSSSAG00000056916/ENSSSAG00000063633/ENSSSAG00000068327/ENSSSAG00000072056/ENSSSAG00000075154/ENSSSAG00000078639/ENSSSAG00000079052/ENSSSAG00000081376/ENSSSAG00000081477	15
			GO:0004867	serine-type endopeptidase inhibitor activity	36/13189	69/36026	0.00589011380733262	0.0263107976269693	0.0184466374131339	ENSSSAG00000000067/ENSSSAG00000003315/ENSSSAG00000004732/ENSSSAG00000005592/ENSSSAG00000008142/ENSSSAG00000009773/ENSSSAG00000009975/ENSSSAG00000010137/ENSSSAG00000036483/ENSSSAG00000037003/ENSSSAG00000041306/ENSSSAG00000041592/ENSSSAG00000041657/ENSSSAG00000042557/ENSSSAG00000042605/ENSSSAG00000042892/ENSSSAG00000043516/ENSSSAG00000044727/ENSSSAG00000047219/ENSSSAG00000047878/ENSSSAG00000047945/…	36
			GO:0042127	regulation of cell population proliferation	21/13189	36/36026	0.00648202185491777	0.0286530195775031	0.0200887814360993	ENSSSAG00000003643/ENSSSAG00000004059/ENSSSAG00000005365/ENSSSAG00000006759/ENSSSAG00000007779/ENSSSAG00000008949/ENSSSAG00000009194/ENSSSAG00000009638/ENSSSAG00000029308/ENSSSAG00000040144/ENSSSAG00000046927/ENSSSAG00000048920/ENSSSAG00000049491/ENSSSAG00000051519/ENSSSAG00000062954/ENSSSAG00000069292/ENSSSAG00000069935/ENSSSAG00000074640/ENSSSAG00000075940/ENSSSAG00000075950/ENSSSAG00000079394	21
			GO:0006821	chloride transport	31/13189	58/36026	0.00649397761007238	0.0286530195775031	0.0200887814360993	ENSSSAG00000005247/ENSSSAG00000005386/ENSSSAG00000010169/ENSSSAG00000015487/ENSSSAG00000015520/ENSSSAG00000039181/ENSSSAG00000040764/ENSSSAG00000041555/ENSSSAG00000042623/ENSSSAG00000051048/ENSSSAG00000051689/ENSSSAG00000055654/ENSSSAG00000056038/ENSSSAG00000057862/ENSSSAG00000064228/ENSSSAG00000067859/ENSSSAG00000067907/ENSSSAG00000068465/ENSSSAG00000068772/ENSSSAG00000069350/ENSSSAG00000070959/…	31
			GO:0008373	sialyltransferase activity	31/13189	58/36026	0.00649397761007238	0.0286530195775031	0.0200887814360993	ENSSSAG00000000896/ENSSSAG00000006790/ENSSSAG00000009340/ENSSSAG00000041294/ENSSSAG00000042773/ENSSSAG00000044232/ENSSSAG00000044666/ENSSSAG00000052514/ENSSSAG00000054248/ENSSSAG00000054363/ENSSSAG00000056449/ENSSSAG00000059538/ENSSSAG00000061551/ENSSSAG00000063800/ENSSSAG00000064097/ENSSSAG00000064145/ENSSSAG00000066360/ENSSSAG00000066685/ENSSSAG00000067299/ENSSSAG00000067923/ENSSSAG00000069181/…	31
			GO:0045666	positive regulation of neuron differentiation	8/13189	10/36026	0.00662031417905163	0.0288570952723984	0.0202318599699371	ENSSSAG00000010211/ENSSSAG00000010229/ENSSSAG00000024431/ENSSSAG00000034408/ENSSSAG00000043545/ENSSSAG00000055594/ENSSSAG00000066311/ENSSSAG00000079728	8
			GO:0055074	calcium ion homeostasis	8/13189	10/36026	0.00662031417905163	0.0288570952723984	0.0202318599699371	ENSSSAG00000008151/ENSSSAG00000044898/ENSSSAG00000055013/ENSSSAG00000056329/ENSSSAG00000057931/ENSSSAG00000058218/ENSSSAG00000062169/ENSSSAG00000069744	8
			GO:1990817	RNA adenylyltransferase activity	8/13189	10/36026	0.00662031417905163	0.0288570952723984	0.0202318599699371	ENSSSAG00000006441/ENSSSAG00000007125/ENSSSAG00000007642/ENSSSAG00000008096/ENSSSAG00000008525/ENSSSAG00000045282/ENSSSAG00000050458/ENSSSAG00000054616	8
			GO:0006820	anion transport	19/13189	32/36026	0.00730117624243002	0.0316375797978822	0.022181272169507	ENSSSAG00000000044/ENSSSAG00000001818/ENSSSAG00000005412/ENSSSAG00000010454/ENSSSAG00000043236/ENSSSAG00000044249/ENSSSAG00000048003/ENSSSAG00000056167/ENSSSAG00000064060/ENSSSAG00000067184/ENSSSAG00000067253/ENSSSAG00000071724/ENSSSAG00000072213/ENSSSAG00000076075/ENSSSAG00000076766/ENSSSAG00000078472/ENSSSAG00000078705/ENSSSAG00000079099/ENSSSAG00000080208	19
			GO:0005794	Golgi apparatus	124/13189	283/36026	0.00731673908369154	0.0316375797978822	0.022181272169507	ENSSSAG00000000896/ENSSSAG00000001187/ENSSSAG00000002204/ENSSSAG00000002661/ENSSSAG00000003847/ENSSSAG00000004036/ENSSSAG00000004196/ENSSSAG00000004645/ENSSSAG00000004879/ENSSSAG00000006169/ENSSSAG00000006365/ENSSSAG00000006790/ENSSSAG00000007221/ENSSSAG00000008496/ENSSSAG00000008548/ENSSSAG00000009340/ENSSSAG00000009427/ENSSSAG00000011427/ENSSSAG00000014518/ENSSSAG00000024489/ENSSSAG00000030057/…	124
			GO:0005545	1-phosphatidylinositol binding	9/13189	12/36026	0.00788416187116896	0.0336868734495401	0.0236180426346647	ENSSSAG00000003426/ENSSSAG00000007623/ENSSSAG00000041082/ENSSSAG00000054591/ENSSSAG00000064118/ENSSSAG00000066191/ENSSSAG00000068138/ENSSSAG00000068446/ENSSSAG00000070755	9
			GO:0015379	potassium:chloride symporter activity	9/13189	12/36026	0.00788416187116896	0.0336868734495401	0.0236180426346647	ENSSSAG00000045928/ENSSSAG00000047988/ENSSSAG00000056958/ENSSSAG00000065944/ENSSSAG00000069946/ENSSSAG00000070643/ENSSSAG00000071223/ENSSSAG00000077383/ENSSSAG00000079179	9
			GO:0030155	regulation of cell adhesion	9/13189	12/36026	0.00788416187116896	0.0336868734495401	0.0236180426346647	ENSSSAG00000009846/ENSSSAG00000026814/ENSSSAG00000031352/ENSSSAG00000038621/ENSSSAG00000045692/ENSSSAG00000055127/ENSSSAG00000068006/ENSSSAG00000078379/ENSSSAG00000079146	9
			GO:0004383	guanylate cyclase activity	17/13189	28/36026	0.00810873182629469	0.0341071560475664	0.0239127049556919	ENSSSAG00000010339/ENSSSAG00000010411/ENSSSAG00000015934/ENSSSAG00000038683/ENSSSAG00000039183/ENSSSAG00000041326/ENSSSAG00000044690/ENSSSAG00000044782/ENSSSAG00000046300/ENSSSAG00000048089/ENSSSAG00000049223/ENSSSAG00000051668/ENSSSAG00000057682/ENSSSAG00000059246/ENSSSAG00000064764/ENSSSAG00000067903/ENSSSAG00000071305	17
			GO:0005452	inorganic anion exchanger activity	17/13189	28/36026	0.00810873182629469	0.0341071560475664	0.0239127049556919	ENSSSAG00000000044/ENSSSAG00000001818/ENSSSAG00000005412/ENSSSAG00000010454/ENSSSAG00000043236/ENSSSAG00000044249/ENSSSAG00000048003/ENSSSAG00000056167/ENSSSAG00000064060/ENSSSAG00000067184/ENSSSAG00000071724/ENSSSAG00000072213/ENSSSAG00000076075/ENSSSAG00000076766/ENSSSAG00000078472/ENSSSAG00000078705/ENSSSAG00000079099	17
			GO:0006182	cGMP biosynthetic process	17/13189	28/36026	0.00810873182629469	0.0341071560475664	0.0239127049556919	ENSSSAG00000010339/ENSSSAG00000010411/ENSSSAG00000015934/ENSSSAG00000038683/ENSSSAG00000039183/ENSSSAG00000041326/ENSSSAG00000044690/ENSSSAG00000044782/ENSSSAG00000046300/ENSSSAG00000048089/ENSSSAG00000049223/ENSSSAG00000051668/ENSSSAG00000057682/ENSSSAG00000059246/ENSSSAG00000064764/ENSSSAG00000067903/ENSSSAG00000071305	17
			GO:0030276	clathrin binding	17/13189	28/36026	0.00810873182629469	0.0341071560475664	0.0239127049556919	ENSSSAG00000003426/ENSSSAG00000007623/ENSSSAG00000041082/ENSSSAG00000046724/ENSSSAG00000054591/ENSSSAG00000063331/ENSSSAG00000064118/ENSSSAG00000065464/ENSSSAG00000066191/ENSSSAG00000068138/ENSSSAG00000068446/ENSSSAG00000070755/ENSSSAG00000073168/ENSSSAG00000075836/ENSSSAG00000076319/ENSSSAG00000078416/ENSSSAG00000080464	17
			GO:0004497	monooxygenase activity	45/13189	91/36026	0.00815673494175308	0.0341251864695527	0.0239253461785656	ENSSSAG00000000384/ENSSSAG00000003527/ENSSSAG00000003565/ENSSSAG00000003888/ENSSSAG00000005253/ENSSSAG00000005957/ENSSSAG00000008587/ENSSSAG00000009434/ENSSSAG00000009907/ENSSSAG00000030649/ENSSSAG00000036512/ENSSSAG00000039163/ENSSSAG00000040959/ENSSSAG00000041010/ENSSSAG00000042583/ENSSSAG00000044778/ENSSSAG00000045042/ENSSSAG00000045956/ENSSSAG00000047257/ENSSSAG00000049904/ENSSSAG00000049959/…	45
			GO:0005922	connexin complex	42/13189	84/36026	0.00817615476005008	0.0341251864695527	0.0239253461785656	ENSSSAG00000000563/ENSSSAG00000001930/ENSSSAG00000001934/ENSSSAG00000001942/ENSSSAG00000002668/ENSSSAG00000004321/ENSSSAG00000005173/ENSSSAG00000007682/ENSSSAG00000036605/ENSSSAG00000039693/ENSSSAG00000040084/ENSSSAG00000040176/ENSSSAG00000042210/ENSSSAG00000042326/ENSSSAG00000042422/ENSSSAG00000042447/ENSSSAG00000042741/ENSSSAG00000044772/ENSSSAG00000045040/ENSSSAG00000050005/ENSSSAG00000051671/…	42
			GO:0005507	copper ion binding	28/13189	52/36026	0.00828723965750969	0.0344557925760307	0.024157135843753	ENSSSAG00000000020/ENSSSAG00000000053/ENSSSAG00000000190/ENSSSAG00000000522/ENSSSAG00000000540/ENSSSAG00000000950/ENSSSAG00000004651/ENSSSAG00000005764/ENSSSAG00000006368/ENSSSAG00000041010/ENSSSAG00000042097/ENSSSAG00000042316/ENSSSAG00000042365/ENSSSAG00000042701/ENSSSAG00000048951/ENSSSAG00000049254/ENSSSAG00000049408/ENSSSAG00000054155/ENSSSAG00000058421/ENSSSAG00000060583/ENSSSAG00000061632/…	28
			GO:0097503	sialylation	23/13189	41/36026	0.00853288041206682	0.03534116369902	0.024777874154822	ENSSSAG00000000896/ENSSSAG00000006790/ENSSSAG00000009340/ENSSSAG00000041294/ENSSSAG00000042773/ENSSSAG00000044232/ENSSSAG00000044666/ENSSSAG00000052514/ENSSSAG00000054248/ENSSSAG00000054363/ENSSSAG00000056449/ENSSSAG00000059538/ENSSSAG00000061551/ENSSSAG00000063800/ENSSSAG00000064145/ENSSSAG00000066685/ENSSSAG00000067299/ENSSSAG00000067923/ENSSSAG00000069733/ENSSSAG00000070956/ENSSSAG00000075252/…	23
			GO:0031225	anchored component of membrane	15/13189	24/36026	0.00881330499812545	0.0363632927594413	0.0254944941689447	ENSSSAG00000001831/ENSSSAG00000004312/ENSSSAG00000042394/ENSSSAG00000042469/ENSSSAG00000043871/ENSSSAG00000056767/ENSSSAG00000062204/ENSSSAG00000068375/ENSSSAG00000072429/ENSSSAG00000072662/ENSSSAG00000073000/ENSSSAG00000075494/ENSSSAG00000075917/ENSSSAG00000077102/ENSSSAG00000081467	15
			GO:0004703	G protein-coupled receptor kinase activity	11/13189	16/36026	0.0091118945795327	0.0370064580579765	0.0259454207135139	ENSSSAG00000006721/ENSSSAG00000045000/ENSSSAG00000055989/ENSSSAG00000061260/ENSSSAG00000063666/ENSSSAG00000065566/ENSSSAG00000066875/ENSSSAG00000067314/ENSSSAG00000074132/ENSSSAG00000075573/ENSSSAG00000077528	11
			GO:0008093	cytoskeletal adaptor activity	11/13189	16/36026	0.0091118945795327	0.0370064580579765	0.0259454207135139	ENSSSAG00000001903/ENSSSAG00000002960/ENSSSAG00000006906/ENSSSAG00000007544/ENSSSAG00000008517/ENSSSAG00000043829/ENSSSAG00000054743/ENSSSAG00000066918/ENSSSAG00000069312/ENSSSAG00000074372/ENSSSAG00000074580	11
			GO:0015020	glucuronosyltransferase activity	11/13189	16/36026	0.0091118945795327	0.0370064580579765	0.0259454207135139	ENSSSAG00000001178/ENSSSAG00000003463/ENSSSAG00000039391/ENSSSAG00000050642/ENSSSAG00000069336/ENSSSAG00000069498/ENSSSAG00000069968/ENSSSAG00000070345/ENSSSAG00000072115/ENSSSAG00000075605/ENSSSAG00000077621	11
			GO:0020037	heme binding	98/13189	220/36026	0.00921755685263401	0.0370064580579765	0.0259454207135139	ENSSSAG00000000017/ENSSSAG00000000247/ENSSSAG00000002953/ENSSSAG00000003509/ENSSSAG00000003521/ENSSSAG00000003527/ENSSSAG00000003554/ENSSSAG00000003565/ENSSSAG00000003888/ENSSSAG00000004662/ENSSSAG00000004918/ENSSSAG00000004992/ENSSSAG00000005070/ENSSSAG00000005253/ENSSSAG00000005779/ENSSSAG00000006030/ENSSSAG00000007665/ENSSSAG00000008587/ENSSSAG00000009258/ENSSSAG00000009434/ENSSSAG00000009907/…	98
			GO:0007009	plasma membrane organization	13/13189	20/36026	0.00924772020081841	0.0370064580579765	0.0259454207135139	ENSSSAG00000000468/ENSSSAG00000001775/ENSSSAG00000001903/ENSSSAG00000002558/ENSSSAG00000002960/ENSSSAG00000009820/ENSSSAG00000019850/ENSSSAG00000048379/ENSSSAG00000053637/ENSSSAG00000055032/ENSSSAG00000066466/ENSSSAG00000066529/ENSSSAG00000076530	13
			GO:0003995	acyl-CoA dehydrogenase activity	12/13189	18/36026	0.00927728967040853	0.0370064580579765	0.0259454207135139	ENSSSAG00000006268/ENSSSAG00000007013/ENSSSAG00000007240/ENSSSAG00000039665/ENSSSAG00000041811/ENSSSAG00000042931/ENSSSAG00000046595/ENSSSAG00000049619/ENSSSAG00000052029/ENSSSAG00000067125/ENSSSAG00000069007/ENSSSAG00000075505	12
			GO:0004869	cysteine-type endopeptidase inhibitor activity	12/13189	18/36026	0.00927728967040853	0.0370064580579765	0.0259454207135139	ENSSSAG00000000759/ENSSSAG00000042501/ENSSSAG00000042547/ENSSSAG00000047532/ENSSSAG00000049689/ENSSSAG00000050312/ENSSSAG00000062430/ENSSSAG00000062840/ENSSSAG00000068757/ENSSSAG00000071927/ENSSSAG00000078144/ENSSSAG00000080729	12
			GO:0008360	regulation of cell shape	12/13189	18/36026	0.00927728967040853	0.0370064580579765	0.0259454207135139	ENSSSAG00000002795/ENSSSAG00000005436/ENSSSAG00000006082/ENSSSAG00000047357/ENSSSAG00000047415/ENSSSAG00000047844/ENSSSAG00000055629/ENSSSAG00000068661/ENSSSAG00000069096/ENSSSAG00000069102/ENSSSAG00000072239/ENSSSAG00000072570	12
			GO:0015299	solute:proton antiporter activity	12/13189	18/36026	0.00927728967040853	0.0370064580579765	0.0259454207135139	ENSSSAG00000004771/ENSSSAG00000015529/ENSSSAG00000029504/ENSSSAG00000041222/ENSSSAG00000045322/ENSSSAG00000055297/ENSSSAG00000055927/ENSSSAG00000063494/ENSSSAG00000066477/ENSSSAG00000073484/ENSSSAG00000073663/ENSSSAG00000076931	12
			GO:0005923	bicellular tight junction	54/13189	113/36026	0.0095944021520794	0.0381306938470509	0.0267336282875278	ENSSSAG00000000366/ENSSSAG00000003150/ENSSSAG00000003370/ENSSSAG00000005259/ENSSSAG00000006356/ENSSSAG00000006952/ENSSSAG00000006954/ENSSSAG00000006959/ENSSSAG00000006961/ENSSSAG00000007190/ENSSSAG00000015612/ENSSSAG00000039274/ENSSSAG00000041923/ENSSSAG00000043076/ENSSSAG00000044822/ENSSSAG00000044981/ENSSSAG00000045631/ENSSSAG00000046060/ENSSSAG00000046061/ENSSSAG00000046628/ENSSSAG00000046765/…	54
			GO:0005921	gap junction	30/13189	57/36026	0.00973014694343678	0.0384481602901558	0.0269562056662079	ENSSSAG00000000563/ENSSSAG00000001942/ENSSSAG00000004321/ENSSSAG00000005173/ENSSSAG00000007682/ENSSSAG00000036605/ENSSSAG00000040084/ENSSSAG00000042210/ENSSSAG00000042326/ENSSSAG00000042422/ENSSSAG00000042741/ENSSSAG00000044772/ENSSSAG00000045040/ENSSSAG00000051671/ENSSSAG00000052782/ENSSSAG00000057730/ENSSSAG00000060057/ENSSSAG00000060293/ENSSSAG00000061751/ENSSSAG00000062911/ENSSSAG00000063139/…	30
			GO:0043087	regulation of GTPase activity	26/13189	48/36026	0.00974541713182488	0.0384481602901558	0.0269562056662079	ENSSSAG00000004386/ENSSSAG00000004411/ENSSSAG00000006035/ENSSSAG00000006576/ENSSSAG00000007164/ENSSSAG00000007875/ENSSSAG00000009228/ENSSSAG00000009974/ENSSSAG00000044157/ENSSSAG00000046853/ENSSSAG00000049134/ENSSSAG00000050092/ENSSSAG00000054125/ENSSSAG00000054335/ENSSSAG00000054750/ENSSSAG00000055012/ENSSSAG00000056388/ENSSSAG00000065814/ENSSSAG00000068267/ENSSSAG00000071635/ENSSSAG00000072633/…	26
			GO:0000287	magnesium ion binding	77/13189	169/36026	0.0102820676835754	0.040417873330709	0.0283371817499494	ENSSSAG00000000312/ENSSSAG00000000387/ENSSSAG00000001399/ENSSSAG00000003104/ENSSSAG00000003417/ENSSSAG00000003928/ENSSSAG00000004263/ENSSSAG00000004767/ENSSSAG00000005678/ENSSSAG00000006433/ENSSSAG00000006482/ENSSSAG00000006882/ENSSSAG00000007136/ENSSSAG00000007449/ENSSSAG00000008779/ENSSSAG00000009764/ENSSSAG00000009841/ENSSSAG00000010513/ENSSSAG00000010695/ENSSSAG00000015372/ENSSSAG00000015682/…	77
			GO:0005743	mitochondrial inner membrane	57/13189	121/36026	0.0113525055623879	0.0444639801193525	0.0311739283177699	ENSSSAG00000000017/ENSSSAG00000000020/ENSSSAG00000000024/ENSSSAG00000000036/ENSSSAG00000000804/ENSSSAG00000001633/ENSSSAG00000002547/ENSSSAG00000002887/ENSSSAG00000004523/ENSSSAG00000004878/ENSSSAG00000005953/ENSSSAG00000006908/ENSSSAG00000007100/ENSSSAG00000009477/ENSSSAG00000009628/ENSSSAG00000015859/ENSSSAG00000015899/ENSSSAG00000015933/ENSSSAG00000020652/ENSSSAG00000028652/ENSSSAG00000030649/…	57
			GO:0051056	regulation of small GTPase mediated signal transduction	18/13189	31/36026	0.0121614104556148	0.0474602335831034	0.0332746172450795	ENSSSAG00000000813/ENSSSAG00000003445/ENSSSAG00000004629/ENSSSAG00000005339/ENSSSAG00000007543/ENSSSAG00000009786/ENSSSAG00000042290/ENSSSAG00000043732/ENSSSAG00000044157/ENSSSAG00000055414/ENSSSAG00000058170/ENSSSAG00000064378/ENSSSAG00000065760/ENSSSAG00000069739/ENSSSAG00000071644/ENSSSAG00000072120/ENSSSAG00000075437/ENSSSAG00000078443	18
379dd vs 690dd	Up	12748	GO:0006412	translation	264/10463	357/36026	2.0201361434881e-69	2.17972689882366e-66	1.65013226036502e-66	ENSSSAG00000000511/ENSSSAG00000000673/ENSSSAG00000001088/ENSSSAG00000001120/ENSSSAG00000001235/ENSSSAG00000001506/ENSSSAG00000001669/ENSSSAG00000002140/ENSSSAG00000002154/ENSSSAG00000002735/ENSSSAG00000002802/ENSSSAG00000002845/ENSSSAG00000002987/ENSSSAG00000003049/ENSSSAG00000003176/ENSSSAG00000003215/ENSSSAG00000003427/ENSSSAG00000003697/ENSSSAG00000004179/ENSSSAG00000004292/ENSSSAG00000004388/…	264
			GO:0005840	ribosome	245/10463	343/36026	1.24123446253826e-59	6.69645992539392e-57	5.06946285752469e-57	ENSSSAG00000001120/ENSSSAG00000001235/ENSSSAG00000001506/ENSSSAG00000002140/ENSSSAG00000002154/ENSSSAG00000002735/ENSSSAG00000002845/ENSSSAG00000003049/ENSSSAG00000003176/ENSSSAG00000003215/ENSSSAG00000003427/ENSSSAG00000003697/ENSSSAG00000004292/ENSSSAG00000004388/ENSSSAG00000004774/ENSSSAG00000005363/ENSSSAG00000005415/ENSSSAG00000005487/ENSSSAG00000005944/ENSSSAG00000006134/ENSSSAG00000006178/…	245
			GO:0003735	structural constituent of ribosome	223/10463	313/36026	4.56846309328257e-54	1.64312389255063e-51	1.24390433697799e-51	ENSSSAG00000000673/ENSSSAG00000001120/ENSSSAG00000001235/ENSSSAG00000001506/ENSSSAG00000002140/ENSSSAG00000002154/ENSSSAG00000002735/ENSSSAG00000002845/ENSSSAG00000003049/ENSSSAG00000003176/ENSSSAG00000003215/ENSSSAG00000003427/ENSSSAG00000003697/ENSSSAG00000004292/ENSSSAG00000004388/ENSSSAG00000004774/ENSSSAG00000005415/ENSSSAG00000005944/ENSSSAG00000006134/ENSSSAG00000006178/ENSSSAG00000006264/…	223
			GO:0006397	mRNA processing	104/10463	126/36026	1.24767676997934e-35	3.36560808701926e-33	2.54788729869465e-33	ENSSSAG00000000091/ENSSSAG00000000352/ENSSSAG00000000890/ENSSSAG00000001619/ENSSSAG00000003140/ENSSSAG00000003182/ENSSSAG00000003347/ENSSSAG00000003588/ENSSSAG00000004225/ENSSSAG00000004798/ENSSSAG00000005230/ENSSSAG00000006164/ENSSSAG00000006167/ENSSSAG00000006912/ENSSSAG00000007681/ENSSSAG00000007712/ENSSSAG00000007853/ENSSSAG00000008140/ENSSSAG00000008358/ENSSSAG00000008395/ENSSSAG00000008941/…	104
			GO:0003743	translation initiation factor activity	100/10463	134/36026	1.12848741376153e-27	2.43527583889737e-25	1.84359206963988e-25	ENSSSAG00000000352/ENSSSAG00000000739/ENSSSAG00000001088/ENSSSAG00000001669/ENSSSAG00000002230/ENSSSAG00000002802/ENSSSAG00000002926/ENSSSAG00000003069/ENSSSAG00000004179/ENSSSAG00000004307/ENSSSAG00000004352/ENSSSAG00000004571/ENSSSAG00000004692/ENSSSAG00000004821/ENSSSAG00000005006/ENSSSAG00000005551/ENSSSAG00000005711/ENSSSAG00000005986/ENSSSAG00000006438/ENSSSAG00000007047/ENSSSAG00000007326/…	100
			GO:0006396	RNA processing	86/10463	109/36026	5.2565511460415e-27	9.45303114429796e-25	7.15628717426001e-25	ENSSSAG00000000102/ENSSSAG00000000140/ENSSSAG00000002322/ENSSSAG00000002403/ENSSSAG00000002956/ENSSSAG00000003012/ENSSSAG00000003182/ENSSSAG00000003910/ENSSSAG00000004225/ENSSSAG00000005694/ENSSSAG00000005767/ENSSSAG00000005799/ENSSSAG00000006364/ENSSSAG00000007055/ENSSSAG00000007482/ENSSSAG00000007881/ENSSSAG00000007883/ENSSSAG00000008190/ENSSSAG00000009955/ENSSSAG00000010077/ENSSSAG00000010221/…	86
			GO:0004386	helicase activity	97/10463	131/36026	1.94214515170926e-26	2.99367802670614e-24	2.26632276349833e-24	ENSSSAG00000000352/ENSSSAG00000001177/ENSSSAG00000001388/ENSSSAG00000001692/ENSSSAG00000003239/ENSSSAG00000004571/ENSSSAG00000005015/ENSSSAG00000005407/ENSSSAG00000005515/ENSSSAG00000006930/ENSSSAG00000007043/ENSSSAG00000007193/ENSSSAG00000007888/ENSSSAG00000008203/ENSSSAG00000008774/ENSSSAG00000008791/ENSSSAG00000009153/ENSSSAG00000015787/ENSSSAG00000021354/ENSSSAG00000024550/ENSSSAG00000038579/…	97
			GO:0006281	DNA repair	104/10463	146/36026	5.94374866009893e-26	8.01663100530843e-24	6.06888021083786e-24	ENSSSAG00000000108/ENSSSAG00000000450/ENSSSAG00000000493/ENSSSAG00000000591/ENSSSAG00000002591/ENSSSAG00000002897/ENSSSAG00000002938/ENSSSAG00000006400/ENSSSAG00000006452/ENSSSAG00000006635/ENSSSAG00000006675/ENSSSAG00000007559/ENSSSAG00000008385/ENSSSAG00000008523/ENSSSAG00000009550/ENSSSAG00000009558/ENSSSAG00000010881/ENSSSAG00000012916/ENSSSAG00000014566/ENSSSAG00000015896/ENSSSAG00000029761/…	104
			GO:0032259	methylation	129/10463	200/36026	2.42815027606996e-25	2.91108238653276e-23	2.20379487044478e-23	ENSSSAG00000000442/ENSSSAG00000000712/ENSSSAG00000000992/ENSSSAG00000001207/ENSSSAG00000001230/ENSSSAG00000001931/ENSSSAG00000002577/ENSSSAG00000002762/ENSSSAG00000002838/ENSSSAG00000003015/ENSSSAG00000003490/ENSSSAG00000003588/ENSSSAG00000004546/ENSSSAG00000005346/ENSSSAG00000005734/ENSSSAG00000005780/ENSSSAG00000006786/ENSSSAG00000006913/ENSSSAG00000007432/ENSSSAG00000008816/ENSSSAG00000008878/…	129
			GO:0006413	translational initiation	90/10463	122/36026	1.94223658187831e-24	2.0956732718467e-22	1.5865006184606e-22	ENSSSAG00000000352/ENSSSAG00000000739/ENSSSAG00000001088/ENSSSAG00000001669/ENSSSAG00000002230/ENSSSAG00000002802/ENSSSAG00000002926/ENSSSAG00000003069/ENSSSAG00000004179/ENSSSAG00000004307/ENSSSAG00000004352/ENSSSAG00000004571/ENSSSAG00000004692/ENSSSAG00000004821/ENSSSAG00000005006/ENSSSAG00000005551/ENSSSAG00000005711/ENSSSAG00000005986/ENSSSAG00000006438/ENSSSAG00000007047/ENSSSAG00000007326/…	90
			GO:0006260	DNA replication	64/10463	78/36026	3.54028192552686e-22	3.47269472513044e-20	2.62895576479315e-20	ENSSSAG00000000493/ENSSSAG00000000870/ENSSSAG00000001875/ENSSSAG00000001980/ENSSSAG00000003561/ENSSSAG00000003816/ENSSSAG00000005314/ENSSSAG00000005359/ENSSSAG00000005407/ENSSSAG00000005923/ENSSSAG00000006047/ENSSSAG00000006323/ENSSSAG00000006811/ENSSSAG00000008784/ENSSSAG00000009614/ENSSSAG00000009808/ENSSSAG00000040979/ENSSSAG00000041624/ENSSSAG00000041819/ENSSSAG00000042341/ENSSSAG00000042717/…	64
			GO:0006457	protein folding	81/10463	112/36026	3.22473313340457e-21	2.89957254245294e-19	2.19508150133504e-19	ENSSSAG00000001365/ENSSSAG00000002480/ENSSSAG00000003242/ENSSSAG00000004360/ENSSSAG00000005718/ENSSSAG00000005916/ENSSSAG00000006895/ENSSSAG00000006931/ENSSSAG00000007353/ENSSSAG00000008240/ENSSSAG00000008846/ENSSSAG00000009591/ENSSSAG00000009667/ENSSSAG00000010126/ENSSSAG00000010182/ENSSSAG00000031592/ENSSSAG00000037985/ENSSSAG00000038141/ENSSSAG00000039688/ENSSSAG00000040057/ENSSSAG00000040738/…	81
			GO:0005730	nucleolus	52/10463	60/36026	1.93690858868179e-20	1.60763412860589e-18	1.21703729944702e-18	ENSSSAG00000001108/ENSSSAG00000005089/ENSSSAG00000006516/ENSSSAG00000006717/ENSSSAG00000006988/ENSSSAG00000008121/ENSSSAG00000009116/ENSSSAG00000010077/ENSSSAG00000021588/ENSSSAG00000030089/ENSSSAG00000041096/ENSSSAG00000041502/ENSSSAG00000041915/ENSSSAG00000042064/ENSSSAG00000042418/ENSSSAG00000044707/ENSSSAG00000046113/ENSSSAG00000047288/ENSSSAG00000050139/ENSSSAG00000050279/ENSSSAG00000051599/…	52
			GO:0042254	ribosome biogenesis	41/10463	45/36026	3.60226179686624e-18	2.77631462772762e-16	2.10177079275805e-16	ENSSSAG00000000610/ENSSSAG00000001108/ENSSSAG00000005089/ENSSSAG00000006427/ENSSSAG00000006988/ENSSSAG00000008121/ENSSSAG00000010077/ENSSSAG00000021588/ENSSSAG00000029588/ENSSSAG00000039028/ENSSSAG00000041096/ENSSSAG00000044707/ENSSSAG00000047288/ENSSSAG00000052099/ENSSSAG00000052779/ENSSSAG00000052795/ENSSSAG00000056047/ENSSSAG00000056727/ENSSSAG00000057108/ENSSSAG00000057799/ENSSSAG00000058519/…	41
			GO:0006351	transcription, DNA-templated	82/10463	124/36026	1.26633666245351e-17	9.10918172524893e-16	6.89598070220299e-16	ENSSSAG00000000170/ENSSSAG00000000756/ENSSSAG00000001507/ENSSSAG00000001561/ENSSSAG00000001869/ENSSSAG00000003493/ENSSSAG00000004490/ENSSSAG00000005255/ENSSSAG00000005525/ENSSSAG00000005613/ENSSSAG00000006213/ENSSSAG00000006335/ENSSSAG00000006875/ENSSSAG00000007166/ENSSSAG00000007950/ENSSSAG00000012031/ENSSSAG00000026725/ENSSSAG00000031250/ENSSSAG00000039235/ENSSSAG00000039520/ENSSSAG00000041150/…	82
			GO:0003899	DNA-directed 5'-3' RNA polymerase activity	51/10463	63/36026	1.841241023242e-17	1.24168691504882e-15	9.40001996076176e-16	ENSSSAG00000000756/ENSSSAG00000001507/ENSSSAG00000001561/ENSSSAG00000001869/ENSSSAG00000001875/ENSSSAG00000003493/ENSSSAG00000005255/ENSSSAG00000005525/ENSSSAG00000006213/ENSSSAG00000006563/ENSSSAG00000006875/ENSSSAG00000007166/ENSSSAG00000007651/ENSSSAG00000007950/ENSSSAG00000009409/ENSSSAG00000012031/ENSSSAG00000015816/ENSSSAG00000026725/ENSSSAG00000041770/ENSSSAG00000041905/ENSSSAG00000041971/…	51
			GO:0000398	mRNA splicing, via spliceosome	65/10463	92/36026	1.78747360513132e-16	1.13452001172747e-14	8.58872766304585e-15	ENSSSAG00000000352/ENSSSAG00000000890/ENSSSAG00000001174/ENSSSAG00000002272/ENSSSAG00000002301/ENSSSAG00000002396/ENSSSAG00000002897/ENSSSAG00000004556/ENSSSAG00000006164/ENSSSAG00000008358/ENSSSAG00000008756/ENSSSAG00000010141/ENSSSAG00000014066/ENSSSAG00000025057/ENSSSAG00000033402/ENSSSAG00000039409/ENSSSAG00000040045/ENSSSAG00000040447/ENSSSAG00000042195/ENSSSAG00000044424/ENSSSAG00000045535/…	65
			GO:0015031	protein transport	130/10463	239/36026	1.92238761301859e-16	1.15236457469281e-14	8.72381747194399e-15	ENSSSAG00000000326/ENSSSAG00000001001/ENSSSAG00000001222/ENSSSAG00000001308/ENSSSAG00000001785/ENSSSAG00000002009/ENSSSAG00000002261/ENSSSAG00000002265/ENSSSAG00000002430/ENSSSAG00000002516/ENSSSAG00000002760/ENSSSAG00000003135/ENSSSAG00000003446/ENSSSAG00000003709/ENSSSAG00000004055/ENSSSAG00000005410/ENSSSAG00000005526/ENSSSAG00000005541/ENSSSAG00000005769/ENSSSAG00000006502/ENSSSAG00000006705/…	130
			GO:0000502	proteasome complex	58/10463	79/36026	4.28039211459435e-16	2.43081215349858e-14	1.84021289801951e-14	ENSSSAG00000000364/ENSSSAG00000000819/ENSSSAG00000002721/ENSSSAG00000003553/ENSSSAG00000005710/ENSSSAG00000006800/ENSSSAG00000006910/ENSSSAG00000008811/ENSSSAG00000009546/ENSSSAG00000010640/ENSSSAG00000016020/ENSSSAG00000026601/ENSSSAG00000040072/ENSSSAG00000040703/ENSSSAG00000045837/ENSSSAG00000046306/ENSSSAG00000046393/ENSSSAG00000046820/ENSSSAG00000047328/ENSSSAG00000048720/ENSSSAG00000049650/…	58
			GO:0005681	spliceosomal complex	37/10463	42/36026	2.10582449978228e-15	1.13609231763254e-13	8.60063058858446e-14	ENSSSAG00000000352/ENSSSAG00000000890/ENSSSAG00000003182/ENSSSAG00000008358/ENSSSAG00000044625/ENSSSAG00000046052/ENSSSAG00000047708/ENSSSAG00000048092/ENSSSAG00000048623/ENSSSAG00000049930/ENSSSAG00000050057/ENSSSAG00000052670/ENSSSAG00000053727/ENSSSAG00000054457/ENSSSAG00000055572/ENSSSAG00000056015/ENSSSAG00000057693/ENSSSAG00000058564/ENSSSAG00000063849/ENSSSAG00000064105/ENSSSAG00000064154/…	37
			GO:0008168	methyltransferase activity	159/10463	319/36026	3.60128532023213e-15	1.8503746954907e-13	1.4008007060151e-13	ENSSSAG00000000442/ENSSSAG00000000712/ENSSSAG00000000992/ENSSSAG00000001103/ENSSSAG00000001207/ENSSSAG00000001230/ENSSSAG00000001931/ENSSSAG00000002577/ENSSSAG00000002762/ENSSSAG00000002838/ENSSSAG00000003015/ENSSSAG00000003224/ENSSSAG00000003490/ENSSSAG00000003588/ENSSSAG00000003731/ENSSSAG00000004546/ENSSSAG00000005346/ENSSSAG00000005734/ENSSSAG00000005780/ENSSSAG00000005967/ENSSSAG00000006786/…	159
			GO:0008033	tRNA processing	40/10463	49/36026	3.2705225807303e-14	1.6040426657309e-12	1.21431843188838e-12	ENSSSAG00000000442/ENSSSAG00000000582/ENSSSAG00000001098/ENSSSAG00000001240/ENSSSAG00000003015/ENSSSAG00000003828/ENSSSAG00000006005/ENSSSAG00000006708/ENSSSAG00000006833/ENSSSAG00000007812/ENSSSAG00000028772/ENSSSAG00000039987/ENSSSAG00000044706/ENSSSAG00000044976/ENSSSAG00000049909/ENSSSAG00000051669/ENSSSAG00000051686/ENSSSAG00000051983/ENSSSAG00000052728/ENSSSAG00000055201/ENSSSAG00000057691/…	40
			GO:0006364	rRNA processing	42/10463	53/36026	5.22209378644565e-14	2.34776633148952e-12	1.7773442010008e-12	ENSSSAG00000006520/ENSSSAG00000006717/ENSSSAG00000007897/ENSSSAG00000008121/ENSSSAG00000009116/ENSSSAG00000009241/ENSSSAG00000015523/ENSSSAG00000015593/ENSSSAG00000021588/ENSSSAG00000029460/ENSSSAG00000041096/ENSSSAG00000041757/ENSSSAG00000042064/ENSSSAG00000045469/ENSSSAG00000045687/ENSSSAG00000047288/ENSSSAG00000049787/ENSSSAG00000052493/ENSSSAG00000052501/ENSSSAG00000053658/ENSSSAG00000055823/…	42
			GO:0016592	mediator complex	42/10463	53/36026	5.22209378644565e-14	2.34776633148952e-12	1.7773442010008e-12	ENSSSAG00000000096/ENSSSAG00000007595/ENSSSAG00000009983/ENSSSAG00000033476/ENSSSAG00000040995/ENSSSAG00000041378/ENSSSAG00000041995/ENSSSAG00000045179/ENSSSAG00000046049/ENSSSAG00000046248/ENSSSAG00000047451/ENSSSAG00000047902/ENSSSAG00000054193/ENSSSAG00000054387/ENSSSAG00000054567/ENSSSAG00000055207/ENSSSAG00000055250/ENSSSAG00000056397/ENSSSAG00000059995/ENSSSAG00000061421/ENSSSAG00000063033/…	42
			GO:0005852	eukaryotic translation initiation factor 3 complex	24/10463	24/36026	1.27299749990831e-13	5.49425720960424e-12	4.15935183127935e-12	ENSSSAG00000001088/ENSSSAG00000004179/ENSSSAG00000005711/ENSSSAG00000007047/ENSSSAG00000010484/ENSSSAG00000010991/ENSSSAG00000042802/ENSSSAG00000043619/ENSSSAG00000043651/ENSSSAG00000046844/ENSSSAG00000046961/ENSSSAG00000048458/ENSSSAG00000052342/ENSSSAG00000056502/ENSSSAG00000057098/ENSSSAG00000057745/ENSSSAG00000064454/ENSSSAG00000065468/ENSSSAG00000070433/ENSSSAG00000074652/ENSSSAG00000076698/…	24
			GO:0007275	multicellular organism development	159/10463	332/36026	2.72686780184008e-13	1.13165013776363e-11	8.56700167703605e-12	ENSSSAG00000000111/ENSSSAG00000000941/ENSSSAG00000001391/ENSSSAG00000001804/ENSSSAG00000001838/ENSSSAG00000002304/ENSSSAG00000002891/ENSSSAG00000003090/ENSSSAG00000003345/ENSSSAG00000003646/ENSSSAG00000003990/ENSSSAG00000004347/ENSSSAG00000004371/ENSSSAG00000004441/ENSSSAG00000004454/ENSSSAG00000004480/ENSSSAG00000004490/ENSSSAG00000004777/ENSSSAG00000004816/ENSSSAG00000004902/ENSSSAG00000005278/…	159
			GO:0051082	unfolded protein binding	59/10463	89/36026	3.69441021691977e-13	1.47639578668757e-11	1.11768511825721e-11	ENSSSAG00000001365/ENSSSAG00000002480/ENSSSAG00000003242/ENSSSAG00000004360/ENSSSAG00000005718/ENSSSAG00000006895/ENSSSAG00000008240/ENSSSAG00000008683/ENSSSAG00000008846/ENSSSAG00000009667/ENSSSAG00000010182/ENSSSAG00000031592/ENSSSAG00000038141/ENSSSAG00000039688/ENSSSAG00000040057/ENSSSAG00000040738/ENSSSAG00000041551/ENSSSAG00000041751/ENSSSAG00000041777/ENSSSAG00000042515/ENSSSAG00000042708/…	59
			GO:0008380	RNA splicing	46/10463	63/36026	6.59043747185103e-13	2.53967215433116e-11	1.92262386396857e-11	ENSSSAG00000000352/ENSSSAG00000000890/ENSSSAG00000003182/ENSSSAG00000004798/ENSSSAG00000006164/ENSSSAG00000006912/ENSSSAG00000007681/ENSSSAG00000008140/ENSSSAG00000008358/ENSSSAG00000009680/ENSSSAG00000016745/ENSSSAG00000033402/ENSSSAG00000039144/ENSSSAG00000042401/ENSSSAG00000044902/ENSSSAG00000047708/ENSSSAG00000048034/ENSSSAG00000048092/ENSSSAG00000049930/ENSSSAG00000050057/ENSSSAG00000054457/…	46
			GO:0046983	protein dimerization activity	190/10463	424/36026	3.23455468780165e-12	1.2034774165993e-10	9.1107602095611e-11	ENSSSAG00000000128/ENSSSAG00000000256/ENSSSAG00000000584/ENSSSAG00000000667/ENSSSAG00000000738/ENSSSAG00000001190/ENSSSAG00000001507/ENSSSAG00000001791/ENSSSAG00000001807/ENSSSAG00000002216/ENSSSAG00000002552/ENSSSAG00000002833/ENSSSAG00000002944/ENSSSAG00000003072/ENSSSAG00000003214/ENSSSAG00000003687/ENSSSAG00000003735/ENSSSAG00000003879/ENSSSAG00000003911/ENSSSAG00000003931/ENSSSAG00000004167/…	190
			GO:0016853	isomerase activity	61/10463	97/36026	4.71283858272273e-12	1.69505094358594e-10	1.28321499655889e-10	ENSSSAG00000001006/ENSSSAG00000002438/ENSSSAG00000006599/ENSSSAG00000006931/ENSSSAG00000007353/ENSSSAG00000007607/ENSSSAG00000009591/ENSSSAG00000010126/ENSSSAG00000010287/ENSSSAG00000015443/ENSSSAG00000037619/ENSSSAG00000040994/ENSSSAG00000041284/ENSSSAG00000043026/ENSSSAG00000043973/ENSSSAG00000044893/ENSSSAG00000046143/ENSSSAG00000046808/ENSSSAG00000046822/ENSSSAG00000047514/ENSSSAG00000047702/…	61
			GO:0051301	cell division	50/10463	74/36026	7.72230297911805e-12	2.68785964982851e-10	2.03480716869121e-10	ENSSSAG00000000558/ENSSSAG00000002040/ENSSSAG00000003386/ENSSSAG00000004434/ENSSSAG00000004442/ENSSSAG00000005170/ENSSSAG00000005830/ENSSSAG00000006796/ENSSSAG00000040417/ENSSSAG00000041481/ENSSSAG00000041487/ENSSSAG00000041769/ENSSSAG00000042306/ENSSSAG00000043736/ENSSSAG00000044519/ENSSSAG00000044958/ENSSSAG00000045721/ENSSSAG00000046681/ENSSSAG00000047397/ENSSSAG00000047646/ENSSSAG00000050808/…	50
			GO:0000387	spliceosomal snRNP assembly	24/10463	26/36026	2.15503243853645e-11	7.2665000036901e-10	5.5010038562641e-10	ENSSSAG00000003182/ENSSSAG00000008358/ENSSSAG00000016745/ENSSSAG00000039409/ENSSSAG00000042181/ENSSSAG00000043850/ENSSSAG00000048092/ENSSSAG00000048623/ENSSSAG00000050057/ENSSSAG00000054572/ENSSSAG00000055823/ENSSSAG00000056130/ENSSSAG00000057693/ENSSSAG00000058564/ENSSSAG00000064105/ENSSSAG00000066967/ENSSSAG00000068459/ENSSSAG00000069477/ENSSSAG00000071535/ENSSSAG00000074153/ENSSSAG00000077850/…	24
			GO:0004527	exonuclease activity	21/10463	22/36026	8.30452791301711e-11	2.71532897519560e-09	2.05560244354108e-09	ENSSSAG00000000392/ENSSSAG00000002037/ENSSSAG00000004442/ENSSSAG00000010247/ENSSSAG00000027611/ENSSSAG00000042657/ENSSSAG00000044079/ENSSSAG00000052706/ENSSSAG00000055373/ENSSSAG00000055451/ENSSSAG00000061413/ENSSSAG00000070113/ENSSSAG00000070286/ENSSSAG00000071047/ENSSSAG00000073095/ENSSSAG00000073634/ENSSSAG00000074868/ENSSSAG00000076213/ENSSSAG00000078140/ENSSSAG00000078575/ENSSSAG00000080828	21
			GO:0015935	small ribosomal subunit	28/10463	34/36026	1.69136423091431e-10	5.36759413281336e-09	4.06346329160838e-09	ENSSSAG00000000673/ENSSSAG00000004292/ENSSSAG00000004774/ENSSSAG00000005363/ENSSSAG00000005433/ENSSSAG00000007090/ENSSSAG00000008474/ENSSSAG00000008630/ENSSSAG00000015431/ENSSSAG00000041429/ENSSSAG00000042488/ENSSSAG00000048893/ENSSSAG00000057489/ENSSSAG00000065477/ENSSSAG00000066629/ENSSSAG00000067773/ENSSSAG00000069784/ENSSSAG00000071292/ENSSSAG00000073156/ENSSSAG00000073308/ENSSSAG00000073777/…	28
			GO:0006325	chromatin organization	42/10463	62/36026	3.2007190508506e-10	9.8673595881937e-09	7.46994882243628e-09	ENSSSAG00000002904/ENSSSAG00000002986/ENSSSAG00000003726/ENSSSAG00000003904/ENSSSAG00000005810/ENSSSAG00000007043/ENSSSAG00000010054/ENSSSAG00000027306/ENSSSAG00000038226/ENSSSAG00000040804/ENSSSAG00000040970/ENSSSAG00000042181/ENSSSAG00000042230/ENSSSAG00000043778/ENSSSAG00000044074/ENSSSAG00000045062/ENSSSAG00000046181/ENSSSAG00000046550/ENSSSAG00000049595/ENSSSAG00000049733/ENSSSAG00000049929/…	42
			GO:0001522	pseudouridine synthesis	24/10463	28/36026	7.0785620570385e-10	2.12160234987348e-08	1.60612987025201e-08	ENSSSAG00000000636/ENSSSAG00000001442/ENSSSAG00000011560/ENSSSAG00000015354/ENSSSAG00000015462/ENSSSAG00000037730/ENSSSAG00000039028/ENSSSAG00000042351/ENSSSAG00000044479/ENSSSAG00000044858/ENSSSAG00000047246/ENSSSAG00000047925/ENSSSAG00000049736/ENSSSAG00000054021/ENSSSAG00000060438/ENSSSAG00000063041/ENSSSAG00000063274/ENSSSAG00000067264/ENSSSAG00000071937/ENSSSAG00000073128/ENSSSAG00000073729/…	24
			GO:0003678	DNA helicase activity	25/10463	30/36026	1.02863023051149e-09	2.99970815870783e-08	2.27088779196846e-08	ENSSSAG00000001692/ENSSSAG00000005407/ENSSSAG00000006281/ENSSSAG00000007043/ENSSSAG00000021354/ENSSSAG00000041624/ENSSSAG00000042717/ENSSSAG00000043520/ENSSSAG00000045861/ENSSSAG00000050791/ENSSSAG00000051092/ENSSSAG00000051371/ENSSSAG00000051666/ENSSSAG00000053608/ENSSSAG00000054755/ENSSSAG00000055449/ENSSSAG00000057436/ENSSSAG00000057770/ENSSSAG00000064186/ENSSSAG00000068081/ENSSSAG00000068553/…	25
			GO:0008536	Ran GTPase binding	26/10463	32/36026	1.36448671712828e-09	3.87442412574057e-08	2.93307948058601e-08	ENSSSAG00000001278/ENSSSAG00000001359/ENSSSAG00000001603/ENSSSAG00000001798/ENSSSAG00000005408/ENSSSAG00000005630/ENSSSAG00000009612/ENSSSAG00000009758/ENSSSAG00000042266/ENSSSAG00000043422/ENSSSAG00000043974/ENSSSAG00000053267/ENSSSAG00000056232/ENSSSAG00000059493/ENSSSAG00000059763/ENSSSAG00000060157/ENSSSAG00000063256/ENSSSAG00000066083/ENSSSAG00000067396/ENSSSAG00000069543/ENSSSAG00000070281/…	26
			GO:0003712	transcription coregulator activity	47/10463	75/36026	1.53630010338955e-09	4.25043028604442e-08	3.21772977120187e-08	ENSSSAG00000000096/ENSSSAG00000000432/ENSSSAG00000000448/ENSSSAG00000001794/ENSSSAG00000001834/ENSSSAG00000001862/ENSSSAG00000002605/ENSSSAG00000006388/ENSSSAG00000007902/ENSSSAG00000008769/ENSSSAG00000008899/ENSSSAG00000018246/ENSSSAG00000033476/ENSSSAG00000040665/ENSSSAG00000040995/ENSSSAG00000041378/ENSSSAG00000041995/ENSSSAG00000042896/ENSSSAG00000044384/ENSSSAG00000045179/ENSSSAG00000046049/…	47
			GO:0006511	ubiquitin-dependent protein catabolic process	99/10463	203/36026	2.31200932472155e-09	6.23268374389669e-08	4.71836747989252e-08	ENSSSAG00000000364/ENSSSAG00000000518/ENSSSAG00000000786/ENSSSAG00000001012/ENSSSAG00000001294/ENSSSAG00000001923/ENSSSAG00000002551/ENSSSAG00000002694/ENSSSAG00000002721/ENSSSAG00000003700/ENSSSAG00000006547/ENSSSAG00000006568/ENSSSAG00000006816/ENSSSAG00000006910/ENSSSAG00000007362/ENSSSAG00000007949/ENSSSAG00000008451/ENSSSAG00000008811/ENSSSAG00000008958/ENSSSAG00000009546/ENSSSAG00000009632/…	99
			GO:0001732	formation of cytoplasmic translation initiation complex	16/10463	16/36026	2.54159485385963e-09	6.23268374389669e-08	4.71836747989252e-08	ENSSSAG00000001088/ENSSSAG00000004179/ENSSSAG00000005711/ENSSSAG00000007047/ENSSSAG00000010991/ENSSSAG00000046844/ENSSSAG00000046961/ENSSSAG00000048458/ENSSSAG00000052342/ENSSSAG00000057098/ENSSSAG00000057745/ENSSSAG00000065468/ENSSSAG00000070433/ENSSSAG00000074652/ENSSSAG00000076698/ENSSSAG00000077463	16
			GO:0002183	cytoplasmic translational initiation	16/10463	16/36026	2.54159485385963e-09	6.23268374389669e-08	4.71836747989252e-08	ENSSSAG00000001088/ENSSSAG00000004179/ENSSSAG00000005711/ENSSSAG00000007047/ENSSSAG00000010991/ENSSSAG00000046844/ENSSSAG00000046961/ENSSSAG00000048458/ENSSSAG00000052342/ENSSSAG00000057098/ENSSSAG00000057745/ENSSSAG00000065468/ENSSSAG00000070433/ENSSSAG00000074652/ENSSSAG00000076698/ENSSSAG00000077463	16
			GO:0016282	eukaryotic 43S preinitiation complex	16/10463	16/36026	2.54159485385963e-09	6.23268374389669e-08	4.71836747989252e-08	ENSSSAG00000001088/ENSSSAG00000004179/ENSSSAG00000005711/ENSSSAG00000007047/ENSSSAG00000010991/ENSSSAG00000046844/ENSSSAG00000046961/ENSSSAG00000048458/ENSSSAG00000052342/ENSSSAG00000057098/ENSSSAG00000057745/ENSSSAG00000065468/ENSSSAG00000070433/ENSSSAG00000074652/ENSSSAG00000076698/ENSSSAG00000077463	16
			GO:0033290	eukaryotic 48S preinitiation complex	16/10463	16/36026	2.54159485385963e-09	6.23268374389669e-08	4.71836747989252e-08	ENSSSAG00000001088/ENSSSAG00000004179/ENSSSAG00000005711/ENSSSAG00000007047/ENSSSAG00000010991/ENSSSAG00000046844/ENSSSAG00000046961/ENSSSAG00000048458/ENSSSAG00000052342/ENSSSAG00000057098/ENSSSAG00000057745/ENSSSAG00000065468/ENSSSAG00000070433/ENSSSAG00000074652/ENSSSAG00000076698/ENSSSAG00000077463	16
			GO:0004812	aminoacyl-tRNA ligase activity	45/10463	72/36026	3.85607341080542e-09	9.24600713390899e-08	6.99956249540352e-08	ENSSSAG00000000511/ENSSSAG00000002987/ENSSSAG00000004648/ENSSSAG00000008007/ENSSSAG00000008665/ENSSSAG00000009186/ENSSSAG00000028027/ENSSSAG00000042477/ENSSSAG00000042572/ENSSSAG00000043215/ENSSSAG00000043851/ENSSSAG00000044907/ENSSSAG00000044994/ENSSSAG00000045811/ENSSSAG00000046336/ENSSSAG00000046703/ENSSSAG00000048688/ENSSSAG00000050867/ENSSSAG00000052268/ENSSSAG00000052562/ENSSSAG00000053208/…	45
			GO:0090305	nucleic acid phosphodiester bond hydrolysis	44/10463	70/36026	4.43162919771825e-09	1.03950606616043e-07	7.86943766002142e-08	ENSSSAG00000000108/ENSSSAG00000000392/ENSSSAG00000002037/ENSSSAG00000002642/ENSSSAG00000004442/ENSSSAG00000006394/ENSSSAG00000006675/ENSSSAG00000007077/ENSSSAG00000008310/ENSSSAG00000010247/ENSSSAG00000012916/ENSSSAG00000027611/ENSSSAG00000028772/ENSSSAG00000036742/ENSSSAG00000041819/ENSSSAG00000042104/ENSSSAG00000042239/ENSSSAG00000042515/ENSSSAG00000042657/ENSSSAG00000044079/ENSSSAG00000051647/…	44
			GO:0071339	MLL1 complex	26/10463	33/36026	4.64256911766406e-09	1.06581533573607e-07	8.06860836574985e-08	ENSSSAG00000000128/ENSSSAG00000005509/ENSSSAG00000007043/ENSSSAG00000008592/ENSSSAG00000009670/ENSSSAG00000038596/ENSSSAG00000038663/ENSSSAG00000042250/ENSSSAG00000044041/ENSSSAG00000044056/ENSSSAG00000046394/ENSSSAG00000047405/ENSSSAG00000050756/ENSSSAG00000053580/ENSSSAG00000054757/ENSSSAG00000055052/ENSSSAG00000061290/ENSSSAG00000064186/ENSSSAG00000065034/ENSSSAG00000067644/ENSSSAG00000068069/…	26
			GO:0060271	cilium assembly	43/10463	68/36026	5.07435659487903e-09	1.14067307622385e-07	8.63530859128538e-08	ENSSSAG00000001007/ENSSSAG00000002402/ENSSSAG00000002647/ENSSSAG00000004055/ENSSSAG00000004394/ENSSSAG00000005042/ENSSSAG00000007404/ENSSSAG00000009422/ENSSSAG00000009545/ENSSSAG00000031592/ENSSSAG00000035894/ENSSSAG00000038988/ENSSSAG00000039436/ENSSSAG00000044440/ENSSSAG00000045908/ENSSSAG00000046467/ENSSSAG00000046839/ENSSSAG00000047541/ENSSSAG00000048457/ENSSSAG00000050654/ENSSSAG00000054514/…	43
			GO:0032508	DNA duplex unwinding	19/10463	21/36026	6.84085087599456e-09	1.50638328473431e-07	1.14038674108953e-07	ENSSSAG00000001692/ENSSSAG00000005407/ENSSSAG00000007043/ENSSSAG00000021354/ENSSSAG00000041624/ENSSSAG00000041819/ENSSSAG00000042717/ENSSSAG00000043520/ENSSSAG00000045861/ENSSSAG00000051371/ENSSSAG00000054755/ENSSSAG00000055449/ENSSSAG00000057770/ENSSSAG00000064186/ENSSSAG00000068081/ENSSSAG00000068553/ENSSSAG00000074855/ENSSSAG00000078058/ENSSSAG00000080838	19
			GO:0000123	histone acetyltransferase complex	15/10463	15/36026	8.7600854022147e-09	1.89042642979793e-07	1.43112132044602e-07	ENSSSAG00000001794/ENSSSAG00000002605/ENSSSAG00000006388/ENSSSAG00000008899/ENSSSAG00000009744/ENSSSAG00000038942/ENSSSAG00000040665/ENSSSAG00000044384/ENSSSAG00000046638/ENSSSAG00000048794/ENSSSAG00000049177/ENSSSAG00000050847/ENSSSAG00000065622/ENSSSAG00000067147/ENSSSAG00000067198	15
			GO:0035267	NuA4 histone acetyltransferase complex	17/10463	18/36026	9.63600907605944e-09	2.03867721432709e-07	1.54335253725947e-07	ENSSSAG00000005467/ENSSSAG00000005810/ENSSSAG00000006273/ENSSSAG00000007120/ENSSSAG00000007604/ENSSSAG00000008859/ENSSSAG00000043520/ENSSSAG00000044182/ENSSSAG00000045271/ENSSSAG00000045861/ENSSSAG00000057918/ENSSSAG00000058369/ENSSSAG00000068553/ENSSSAG00000070713/ENSSSAG00000080786/ENSSSAG00000081184/ENSSSAG00000081641	17
			GO:0031514	motile cilium	26/10463	34/36026	1.42436173642923e-08	2.95555060309065e-07	2.23745892200219e-07	ENSSSAG00000002255/ENSSSAG00000005062/ENSSSAG00000005936/ENSSSAG00000009369/ENSSSAG00000015291/ENSSSAG00000015649/ENSSSAG00000020818/ENSSSAG00000040578/ENSSSAG00000043131/ENSSSAG00000046467/ENSSSAG00000047067/ENSSSAG00000049059/ENSSSAG00000052213/ENSSSAG00000055332/ENSSSAG00000055630/ENSSSAG00000057284/ENSSSAG00000059115/ENSSSAG00000059163/ENSSSAG00000068107/ENSSSAG00000069280/ENSSSAG00000071198/…	26
			GO:0003697	single-stranded DNA binding	23/10463	29/36026	2.96797933281615e-08	6.04235792473327e-07	4.57428393697187e-07	ENSSSAG00000002591/ENSSSAG00000002938/ENSSSAG00000005255/ENSSSAG00000006400/ENSSSAG00000006875/ENSSSAG00000008523/ENSSSAG00000009016/ENSSSAG00000015896/ENSSSAG00000042243/ENSSSAG00000042782/ENSSSAG00000044037/ENSSSAG00000045336/ENSSSAG00000053979/ENSSSAG00000055342/ENSSSAG00000062989/ENSSSAG00000064100/ENSSSAG00000071806/ENSSSAG00000073090/ENSSSAG00000073105/ENSSSAG00000073691/ENSSSAG00000075057/…	23
			GO:0005643	nuclear pore	16/10463	17/36026	3.14094823292116e-08	6.23032651093775e-07	4.71658296911145e-07	ENSSSAG00000005450/ENSSSAG00000006534/ENSSSAG00000007958/ENSSSAG00000009113/ENSSSAG00000010054/ENSSSAG00000031542/ENSSSAG00000049595/ENSSSAG00000052260/ENSSSAG00000054292/ENSSSAG00000063799/ENSSSAG00000067571/ENSSSAG00000068268/ENSSSAG00000072580/ENSSSAG00000075794/ENSSSAG00000077750/ENSSSAG00000078114	16
			GO:0003729	mRNA binding	33/10463	49/36026	3.1757920120628e-08	6.23032651093775e-07	4.71658296911145e-07	ENSSSAG00000005063/ENSSSAG00000005993/ENSSSAG00000006143/ENSSSAG00000007055/ENSSSAG00000021602/ENSSSAG00000024658/ENSSSAG00000039409/ENSSSAG00000040100/ENSSSAG00000040249/ENSSSAG00000041808/ENSSSAG00000044465/ENSSSAG00000047894/ENSSSAG00000050355/ENSSSAG00000051547/ENSSSAG00000053819/ENSSSAG00000054893/ENSSSAG00000055128/ENSSSAG00000057413/ENSSSAG00000063884/ENSSSAG00000064701/ENSSSAG00000066751/…	33
			GO:0006606	protein import into nucleus	26/10463	35/36026	3.99964475921445e-08	7.57125735998666e-07	5.7317162200377e-07	ENSSSAG00000001089/ENSSSAG00000001169/ENSSSAG00000002009/ENSSSAG00000003464/ENSSSAG00000005410/ENSSSAG00000005630/ENSSSAG00000006573/ENSSSAG00000008161/ENSSSAG00000008813/ENSSSAG00000009612/ENSSSAG00000009758/ENSSSAG00000015852/ENSSSAG00000033233/ENSSSAG00000043422/ENSSSAG00000043678/ENSSSAG00000051836/ENSSSAG00000065368/ENSSSAG00000065526/ENSSSAG00000068034/ENSSSAG00000071074/ENSSSAG00000072328/…	26
			GO:0016573	histone acetylation	26/10463	35/36026	3.99964475921445e-08	7.57125735998666e-07	5.7317162200377e-07	ENSSSAG00000001624/ENSSSAG00000001794/ENSSSAG00000002605/ENSSSAG00000003904/ENSSSAG00000006273/ENSSSAG00000006388/ENSSSAG00000008899/ENSSSAG00000009305/ENSSSAG00000009744/ENSSSAG00000010864/ENSSSAG00000022875/ENSSSAG00000040665/ENSSSAG00000042230/ENSSSAG00000044384/ENSSSAG00000049177/ENSSSAG00000051710/ENSSSAG00000053650/ENSSSAG00000058369/ENSSSAG00000060459/ENSSSAG00000065622/ENSSSAG00000067198/…	26
			GO:0006270	DNA replication initiation	21/10463	26/36026	6.81169242577174e-08	1.26720967713926e-06	9.59323651978017e-07	ENSSSAG00000005359/ENSSSAG00000005407/ENSSSAG00000005519/ENSSSAG00000006047/ENSSSAG00000040979/ENSSSAG00000041624/ENSSSAG00000041769/ENSSSAG00000042138/ENSSSAG00000042717/ENSSSAG00000043532/ENSSSAG00000045721/ENSSSAG00000047205/ENSSSAG00000050791/ENSSSAG00000053979/ENSSSAG00000055449/ENSSSAG00000056564/ENSSSAG00000070729/ENSSSAG00000070777/ENSSSAG00000078605/ENSSSAG00000080838/ENSSSAG00000081704	21
			GO:0006974	cellular response to DNA damage stimulus	31/10463	46/36026	8.12281688108739e-08	1.48551176520225e-06	1.12458624437535e-06	ENSSSAG00000000450/ENSSSAG00000002938/ENSSSAG00000006675/ENSSSAG00000009474/ENSSSAG00000010881/ENSSSAG00000040756/ENSSSAG00000042313/ENSSSAG00000042916/ENSSSAG00000043439/ENSSSAG00000043520/ENSSSAG00000044583/ENSSSAG00000045460/ENSSSAG00000045707/ENSSSAG00000045861/ENSSSAG00000048571/ENSSSAG00000051647/ENSSSAG00000052111/ENSSSAG00000052378/ENSSSAG00000053883/ENSSSAG00000054828/ENSSSAG00000059699/…	31
			GO:0003724	RNA helicase activity	13/10463	13/36026	1.04045634500915e-07	1.87108732710812e-06	1.41648091881947e-06	ENSSSAG00000000352/ENSSSAG00000004571/ENSSSAG00000008791/ENSSSAG00000041696/ENSSSAG00000051599/ENSSSAG00000059371/ENSSSAG00000063891/ENSSSAG00000065294/ENSSSAG00000066742/ENSSSAG00000072314/ENSSSAG00000073865/ENSSSAG00000074121/ENSSSAG00000078162	13
			GO:0003755	peptidyl-prolyl cis-trans isomerase activity	41/10463	69/36026	1.4444229150889e-07	2.55497102521463e-06	1.93420566369109e-06	ENSSSAG00000000323/ENSSSAG00000002438/ENSSSAG00000005768/ENSSSAG00000006931/ENSSSAG00000007353/ENSSSAG00000007460/ENSSSAG00000008974/ENSSSAG00000009591/ENSSSAG00000010126/ENSSSAG00000037619/ENSSSAG00000040994/ENSSSAG00000041284/ENSSSAG00000043973/ENSSSAG00000044893/ENSSSAG00000050385/ENSSSAG00000051318/ENSSSAG00000053651/ENSSSAG00000053820/ENSSSAG00000054176/ENSSSAG00000055010/ENSSSAG00000057146/…	41
			GO:0009451	RNA modification	19/10463	23/36026	1.51663103653295e-07	2.59753156891914e-06	1.96642553776036e-06	ENSSSAG00000000636/ENSSSAG00000001442/ENSSSAG00000011560/ENSSSAG00000015354/ENSSSAG00000015462/ENSSSAG00000037730/ENSSSAG00000042351/ENSSSAG00000044479/ENSSSAG00000044858/ENSSSAG00000047246/ENSSSAG00000047925/ENSSSAG00000049736/ENSSSAG00000054021/ENSSSAG00000063041/ENSSSAG00000063274/ENSSSAG00000067264/ENSSSAG00000073729/ENSSSAG00000077785/ENSSSAG00000081322	19
			GO:0009982	pseudouridine synthase activity	19/10463	23/36026	1.51663103653295e-07	2.59753156891914e-06	1.96642553776036e-06	ENSSSAG00000000636/ENSSSAG00000001442/ENSSSAG00000011560/ENSSSAG00000015354/ENSSSAG00000015462/ENSSSAG00000037730/ENSSSAG00000042351/ENSSSAG00000044479/ENSSSAG00000044858/ENSSSAG00000047246/ENSSSAG00000047925/ENSSSAG00000049736/ENSSSAG00000054021/ENSSSAG00000063041/ENSSSAG00000063274/ENSSSAG00000067264/ENSSSAG00000073729/ENSSSAG00000077785/ENSSSAG00000081322	19
			GO:0006886	intracellular protein transport	133/10463	311/36026	1.59209360698311e-07	2.68417031552308e-06	2.03201420891265e-06	ENSSSAG00000000326/ENSSSAG00000000883/ENSSSAG00000000892/ENSSSAG00000001001/ENSSSAG00000001077/ENSSSAG00000001222/ENSSSAG00000001278/ENSSSAG00000001359/ENSSSAG00000001603/ENSSSAG00000001798/ENSSSAG00000002265/ENSSSAG00000002516/ENSSSAG00000002760/ENSSSAG00000003077/ENSSSAG00000003446/ENSSSAG00000003480/ENSSSAG00000003709/ENSSSAG00000005526/ENSSSAG00000005541/ENSSSAG00000005630/ENSSSAG00000006354/…	133
			GO:0048188	Set1C/COMPASS complex	20/10463	25/36026	1.90547721507563e-07	3.16309217702554e-06	2.39457541522055e-06	ENSSSAG00000001051/ENSSSAG00000001061/ENSSSAG00000004546/ENSSSAG00000008592/ENSSSAG00000020016/ENSSSAG00000031908/ENSSSAG00000039359/ENSSSAG00000040778/ENSSSAG00000041740/ENSSSAG00000043513/ENSSSAG00000044712/ENSSSAG00000046394/ENSSSAG00000051297/ENSSSAG00000051955/ENSSSAG00000055052/ENSSSAG00000077346/ENSSSAG00000080421/ENSSSAG00000081105/ENSSSAG00000081216/ENSSSAG00000081355	20
			GO:0006913	nucleocytoplasmic transport	16/10463	18/36026	2.05597268354428e-07	3.31103660528997e-06	2.50657470923859e-06	ENSSSAG00000006278/ENSSSAG00000006534/ENSSSAG00000006973/ENSSSAG00000009113/ENSSSAG00000040336/ENSSSAG00000052260/ENSSSAG00000054292/ENSSSAG00000055444/ENSSSAG00000062572/ENSSSAG00000063799/ENSSSAG00000065275/ENSSSAG00000073083/ENSSSAG00000074478/ENSSSAG00000075119/ENSSSAG00000077750/ENSSSAG00000078114	16
			GO:0019843	rRNA binding	16/10463	18/36026	2.05597268354428e-07	3.31103660528997e-06	2.50657470923859e-06	ENSSSAG00000003215/ENSSSAG00000004774/ENSSSAG00000006264/ENSSSAG00000008630/ENSSSAG00000032246/ENSSSAG00000039500/ENSSSAG00000061468/ENSSSAG00000063416/ENSSSAG00000063940/ENSSSAG00000065983/ENSSSAG00000069892/ENSSSAG00000070890/ENSSSAG00000071147/ENSSSAG00000074150/ENSSSAG00000074883/ENSSSAG00000080304	16
			GO:0016055	Wnt signaling pathway	66/10463	131/36026	2.20207083940242e-07	3.47123433008353e-06	2.62785019281481e-06	ENSSSAG00000000111/ENSSSAG00000002769/ENSSSAG00000003034/ENSSSAG00000003345/ENSSSAG00000003990/ENSSSAG00000004003/ENSSSAG00000006176/ENSSSAG00000006211/ENSSSAG00000006240/ENSSSAG00000007043/ENSSSAG00000007348/ENSSSAG00000007708/ENSSSAG00000008519/ENSSSAG00000008824/ENSSSAG00000008844/ENSSSAG00000009923/ENSSSAG00000022591/ENSSSAG00000037120/ENSSSAG00000037227/ENSSSAG00000039975/ENSSSAG00000042646/…	66
			GO:0003682	chromatin binding	28/10463	41/36026	2.25195925028589e-07	3.47123433008353e-06	2.62785019281481e-06	ENSSSAG00000000423/ENSSSAG00000001301/ENSSSAG00000002005/ENSSSAG00000002243/ENSSSAG00000002838/ENSSSAG00000002986/ENSSSAG00000004842/ENSSSAG00000006452/ENSSSAG00000040519/ENSSSAG00000040804/ENSSSAG00000040970/ENSSSAG00000042884/ENSSSAG00000044792/ENSSSAG00000045721/ENSSSAG00000050377/ENSSSAG00000057622/ENSSSAG00000059690/ENSSSAG00000064516/ENSSSAG00000065235/ENSSSAG00000069251/ENSSSAG00000074371/…	28
			GO:0004518	nuclease activity	28/10463	41/36026	2.25195925028589e-07	3.47123433008353e-06	2.62785019281481e-06	ENSSSAG00000000108/ENSSSAG00000004442/ENSSSAG00000006394/ENSSSAG00000006400/ENSSSAG00000006675/ENSSSAG00000007077/ENSSSAG00000012916/ENSSSAG00000028772/ENSSSAG00000036742/ENSSSAG00000042104/ENSSSAG00000042782/ENSSSAG00000044079/ENSSSAG00000045794/ENSSSAG00000051589/ENSSSAG00000051647/ENSSSAG00000054606/ENSSSAG00000055451/ENSSSAG00000061300/ENSSSAG00000066030/ENSSSAG00000070113/ENSSSAG00000070627/…	28
			GO:0006357	regulation of transcription by RNA polymerase II	114/10463	261/36026	3.24319987733988e-07	4.881030944423e-06	3.69511732390834e-06	ENSSSAG00000000096/ENSSSAG00000000448/ENSSSAG00000000506/ENSSSAG00000001407/ENSSSAG00000001536/ENSSSAG00000001587/ENSSSAG00000001862/ENSSSAG00000002618/ENSSSAG00000003931/ENSSSAG00000004777/ENSSSAG00000005400/ENSSSAG00000005467/ENSSSAG00000005915/ENSSSAG00000006344/ENSSSAG00000007552/ENSSSAG00000007585/ENSSSAG00000007604/ENSSSAG00000008859/ENSSSAG00000009058/ENSSSAG00000009579/ENSSSAG00000029376/…	114
			GO:0017056	structural constituent of nuclear pore	14/10463	15/36026	3.30227302078664e-07	4.881030944423e-06	3.69511732390834e-06	ENSSSAG00000005450/ENSSSAG00000006278/ENSSSAG00000006534/ENSSSAG00000006973/ENSSSAG00000007958/ENSSSAG00000040336/ENSSSAG00000052260/ENSSSAG00000054292/ENSSSAG00000062572/ENSSSAG00000063799/ENSSSAG00000065275/ENSSSAG00000068268/ENSSSAG00000077750/ENSSSAG00000078114	14
			GO:0042555	MCM complex	14/10463	15/36026	3.30227302078664e-07	4.881030944423e-06	3.69511732390834e-06	ENSSSAG00000005359/ENSSSAG00000005407/ENSSSAG00000006047/ENSSSAG00000040979/ENSSSAG00000041624/ENSSSAG00000042717/ENSSSAG00000043532/ENSSSAG00000050791/ENSSSAG00000055449/ENSSSAG00000070729/ENSSSAG00000070777/ENSSSAG00000078605/ENSSSAG00000080838/ENSSSAG00000081704	14
			GO:0030488	tRNA methylation	12/10463	12/36026	3.58539802977317e-07	5.22789793800709e-06	3.95770820925174e-06	ENSSSAG00000000442/ENSSSAG00000003015/ENSSSAG00000007812/ENSSSAG00000044976/ENSSSAG00000046167/ENSSSAG00000052728/ENSSSAG00000067770/ENSSSAG00000070099/ENSSSAG00000071347/ENSSSAG00000072632/ENSSSAG00000074380/ENSSSAG00000081237	12
			GO:0006418	tRNA aminoacylation for protein translation	38/10463	64/36026	4.21415399313732e-07	6.06276287812689e-06	4.58973122620991e-06	ENSSSAG00000000511/ENSSSAG00000002987/ENSSSAG00000004648/ENSSSAG00000008007/ENSSSAG00000008665/ENSSSAG00000009186/ENSSSAG00000028027/ENSSSAG00000042477/ENSSSAG00000043851/ENSSSAG00000044907/ENSSSAG00000044994/ENSSSAG00000045811/ENSSSAG00000046703/ENSSSAG00000050867/ENSSSAG00000052268/ENSSSAG00000053208/ENSSSAG00000058117/ENSSSAG00000063393/ENSSSAG00000063477/ENSSSAG00000064536/ENSSSAG00000064656/…	38
			GO:0005874	microtubule	79/10463	167/36026	4.47863746373318e-07	6.35848660969487e-06	4.81360480866613e-06	ENSSSAG00000000078/ENSSSAG00000000210/ENSSSAG00000001396/ENSSSAG00000001403/ENSSSAG00000003312/ENSSSAG00000005123/ENSSSAG00000005872/ENSSSAG00000006171/ENSSSAG00000006351/ENSSSAG00000007082/ENSSSAG00000007347/ENSSSAG00000007626/ENSSSAG00000007644/ENSSSAG00000008119/ENSSSAG00000008920/ENSSSAG00000010214/ENSSSAG00000010791/ENSSSAG00000011338/ENSSSAG00000015587/ENSSSAG00000016311/ENSSSAG00000028036/…	79
			GO:0004175	endopeptidase activity	33/10463	53/36026	5.17600462063635e-07	7.25312855281379e-06	5.49088118334081e-06	ENSSSAG00000000364/ENSSSAG00000002721/ENSSSAG00000005710/ENSSSAG00000006990/ENSSSAG00000008811/ENSSSAG00000009546/ENSSSAG00000026601/ENSSSAG00000034990/ENSSSAG00000040480/ENSSSAG00000040909/ENSSSAG00000046306/ENSSSAG00000046820/ENSSSAG00000047328/ENSSSAG00000048720/ENSSSAG00000049820/ENSSSAG00000050151/ENSSSAG00000054211/ENSSSAG00000059477/ENSSSAG00000063671/ENSSSAG00000065065/ENSSSAG00000066401/…	33
			GO:0006614	SRP-dependent cotranslational protein targeting to membrane	15/10463	17/36026	6.31747153365013e-07	8.62854656304872e-06	6.53212246517322e-06	ENSSSAG00000003149/ENSSSAG00000003366/ENSSSAG00000007171/ENSSSAG00000036209/ENSSSAG00000042726/ENSSSAG00000044431/ENSSSAG00000054273/ENSSSAG00000054790/ENSSSAG00000064882/ENSSSAG00000067844/ENSSSAG00000068881/ENSSSAG00000071013/ENSSSAG00000073689/ENSSSAG00000076847/ENSSSAG00000077694	15
			GO:0031011	Ino80 complex	15/10463	17/36026	6.31747153365013e-07	8.62854656304872e-06	6.53212246517322e-06	ENSSSAG00000010101/ENSSSAG00000012636/ENSSSAG00000016035/ENSSSAG00000028321/ENSSSAG00000036031/ENSSSAG00000039091/ENSSSAG00000042852/ENSSSAG00000043520/ENSSSAG00000045861/ENSSSAG00000049588/ENSSSAG00000052483/ENSSSAG00000065034/ENSSSAG00000068553/ENSSSAG00000068858/ENSSSAG00000081252	15
			GO:0007049	cell cycle	23/10463	32/36026	6.6364462292805e-07	8.84514413563133e-06	6.69609467757662e-06	ENSSSAG00000003730/ENSSSAG00000004442/ENSSSAG00000005209/ENSSSAG00000005407/ENSSSAG00000040804/ENSSSAG00000042306/ENSSSAG00000043802/ENSSSAG00000044958/ENSSSAG00000047397/ENSSSAG00000048517/ENSSSAG00000051362/ENSSSAG00000054441/ENSSSAG00000054777/ENSSSAG00000057565/ENSSSAG00000060899/ENSSSAG00000065351/ENSSSAG00000068615/ENSSSAG00000070033/ENSSSAG00000072215/ENSSSAG00000073742/ENSSSAG00000076276/…	23
			GO:0008013	beta-catenin binding	22/10463	30/36026	6.64000625566393e-07	8.84514413563133e-06	6.69609467757662e-06	ENSSSAG00000004432/ENSSSAG00000005863/ENSSSAG00000007043/ENSSSAG00000007293/ENSSSAG00000037227/ENSSSAG00000040063/ENSSSAG00000042529/ENSSSAG00000042646/ENSSSAG00000042658/ENSSSAG00000046049/ENSSSAG00000054828/ENSSSAG00000056164/ENSSSAG00000062939/ENSSSAG00000063108/ENSSSAG00000064186/ENSSSAG00000065431/ENSSSAG00000066753/ENSSSAG00000073478/ENSSSAG00000075404/ENSSSAG00000076151/ENSSSAG00000077505/…	22
			GO:0006888	endoplasmic reticulum to Golgi vesicle-mediated transport	28/10463	43/36026	1.00974801849332e-06	1.3286806243345e-05	1.00585938684315e-05	ENSSSAG00000000707/ENSSSAG00000001222/ENSSSAG00000002760/ENSSSAG00000003709/ENSSSAG00000005541/ENSSSAG00000005649/ENSSSAG00000006934/ENSSSAG00000007701/ENSSSAG00000009280/ENSSSAG00000009462/ENSSSAG00000027097/ENSSSAG00000038980/ENSSSAG00000039268/ENSSSAG00000045269/ENSSSAG00000045599/ENSSSAG00000056097/ENSSSAG00000065682/ENSSSAG00000065831/ENSSSAG00000066421/ENSSSAG00000069906/ENSSSAG00000071046/…	28
			GO:0005654	nucleoplasm	13/10463	14/36026	1.06415285166442e-06	1.38339870716375e-05	1.04728295864501e-05	ENSSSAG00000008121/ENSSSAG00000010054/ENSSSAG00000021588/ENSSSAG00000041106/ENSSSAG00000043092/ENSSSAG00000044707/ENSSSAG00000047288/ENSSSAG00000048517/ENSSSAG00000049595/ENSSSAG00000050355/ENSSSAG00000052779/ENSSSAG00000072580/ENSSSAG00000078908	13
			GO:0045454	cell redox homeostasis	50/10463	95/36026	1.18801097111159e-06	1.52602837836834e-05	1.15525878895062e-05	ENSSSAG00000000827/ENSSSAG00000002389/ENSSSAG00000002416/ENSSSAG00000002949/ENSSSAG00000004233/ENSSSAG00000004286/ENSSSAG00000004495/ENSSSAG00000004888/ENSSSAG00000005870/ENSSSAG00000006941/ENSSSAG00000007250/ENSSSAG00000009173/ENSSSAG00000009943/ENSSSAG00000010287/ENSSSAG00000015288/ENSSSAG00000041172/ENSSSAG00000043026/ENSSSAG00000043763/ENSSSAG00000046143/ENSSSAG00000046808/ENSSSAG00000046822/…	50
			GO:0008180	COP9 signalosome	17/10463	21/36026	1.22938655362529e-06	1.53222867465964e-05	1.15995263795511e-05	ENSSSAG00000001226/ENSSSAG00000001696/ENSSSAG00000003908/ENSSSAG00000039881/ENSSSAG00000040620/ENSSSAG00000043392/ENSSSAG00000043783/ENSSSAG00000044416/ENSSSAG00000052046/ENSSSAG00000054399/ENSSSAG00000058032/ENSSSAG00000066197/ENSSSAG00000073417/ENSSSAG00000074531/ENSSSAG00000076662/ENSSSAG00000078892/ENSSSAG00000080584	17
			GO:0005685	U1 snRNP	11/10463	11/36026	1.23543924648183e-06	1.53222867465964e-05	1.15995263795511e-05	ENSSSAG00000005063/ENSSSAG00000005993/ENSSSAG00000006143/ENSSSAG00000039409/ENSSSAG00000044465/ENSSSAG00000055128/ENSSSAG00000058564/ENSSSAG00000072219/ENSSSAG00000074153/ENSSSAG00000077850/ENSSSAG00000079300	11
			GO:0051382	kinetochore assembly	11/10463	11/36026	1.23543924648183e-06	1.53222867465964e-05	1.15995263795511e-05	ENSSSAG00000000322/ENSSSAG00000007782/ENSSSAG00000008797/ENSSSAG00000037933/ENSSSAG00000042255/ENSSSAG00000042276/ENSSSAG00000048408/ENSSSAG00000052619/ENSSSAG00000054644/ENSSSAG00000072447/ENSSSAG00000078834	11
			GO:0000278	mitotic cell cycle	23/10463	33/36026	1.58540369898091e-06	1.94392112636409e-05	1.47161874450859e-05	ENSSSAG00000005872/ENSSSAG00000006609/ENSSSAG00000007782/ENSSSAG00000007899/ENSSSAG00000008553/ENSSSAG00000009264/ENSSSAG00000018246/ENSSSAG00000031237/ENSSSAG00000039371/ENSSSAG00000042306/ENSSSAG00000050377/ENSSSAG00000053226/ENSSSAG00000054644/ENSSSAG00000059668/ENSSSAG00000063327/ENSSSAG00000065294/ENSSSAG00000065954/ENSSSAG00000069352/ENSSSAG00000069654/ENSSSAG00000069984/ENSSSAG00000070079/…	23
			GO:0006310	DNA recombination	22/10463	31/36026	1.65665882725014e-06	2.00783805136862e-05	1.52000617322282e-05	ENSSSAG00000001388/ENSSSAG00000002938/ENSSSAG00000024550/ENSSSAG00000038712/ENSSSAG00000041819/ENSSSAG00000042916/ENSSSAG00000043520/ENSSSAG00000045861/ENSSSAG00000050209/ENSSSAG00000050927/ENSSSAG00000052009/ENSSSAG00000054755/ENSSSAG00000068081/ENSSSAG00000068553/ENSSSAG00000070312/ENSSSAG00000070483/ENSSSAG00000073202/ENSSSAG00000074855/ENSSSAG00000077393/ENSSSAG00000078058/ENSSSAG00000080193/…	22
			GO:0004402	histone acetyltransferase activity	20/10463	27/36026	1.6747490697236e-06	2.00783805136862e-05	1.52000617322282e-05	ENSSSAG00000001624/ENSSSAG00000001794/ENSSSAG00000002605/ENSSSAG00000006273/ENSSSAG00000006388/ENSSSAG00000008899/ENSSSAG00000009305/ENSSSAG00000010864/ENSSSAG00000022875/ENSSSAG00000040665/ENSSSAG00000043811/ENSSSAG00000044384/ENSSSAG00000051710/ENSSSAG00000053650/ENSSSAG00000058369/ENSSSAG00000060459/ENSSSAG00000067198/ENSSSAG00000072454/ENSSSAG00000072653/ENSSSAG00000080991	20
			GO:0006414	translational elongation	36/10463	62/36026	1.7820562974495e-06	2.11300960983298e-05	1.59962485462211e-05	ENSSSAG00000000310/ENSSSAG00000002699/ENSSSAG00000002817/ENSSSAG00000009991/ENSSSAG00000013807/ENSSSAG00000015741/ENSSSAG00000017975/ENSSSAG00000040228/ENSSSAG00000041178/ENSSSAG00000041366/ENSSSAG00000041732/ENSSSAG00000042864/ENSSSAG00000044191/ENSSSAG00000049940/ENSSSAG00000054816/ENSSSAG00000057229/ENSSSAG00000058507/ENSSSAG00000060453/ENSSSAG00000062937/ENSSSAG00000063050/ENSSSAG00000063156/…	36
			GO:0005667	transcription factor complex	43/10463	79/36026	2.02779782581878e-06	2.37825418919398e-05	1.80042461422812e-05	ENSSSAG00000001334/ENSSSAG00000005179/ENSSSAG00000005292/ENSSSAG00000006307/ENSSSAG00000007804/ENSSSAG00000008040/ENSSSAG00000008048/ENSSSAG00000008499/ENSSSAG00000008823/ENSSSAG00000009264/ENSSSAG00000018246/ENSSSAG00000038318/ENSSSAG00000039011/ENSSSAG00000039371/ENSSSAG00000040523/ENSSSAG00000041362/ENSSSAG00000041521/ENSSSAG00000044703/ENSSSAG00000047036/ENSSSAG00000051974/ENSSSAG00000053511/…	43
			GO:0005783	endoplasmic reticulum	107/10463	251/36026	2.91019188277856e-06	3.37644843173986e-05	2.55609383252537e-05	ENSSSAG00000000326/ENSSSAG00000000800/ENSSSAG00000001222/ENSSSAG00000001416/ENSSSAG00000001785/ENSSSAG00000003066/ENSSSAG00000003135/ENSSSAG00000003242/ENSSSAG00000003446/ENSSSAG00000003866/ENSSSAG00000004470/ENSSSAG00000004676/ENSSSAG00000005047/ENSSSAG00000005634/ENSSSAG00000005805/ENSSSAG00000006615/ENSSSAG00000006705/ENSSSAG00000007784/ENSSSAG00000007893/ENSSSAG00000008109/ENSSSAG00000008170/…	107
			GO:0000413	protein peptidyl-prolyl isomerization	33/10463	56/36026	3.03778843106697e-06	3.48699331608645e-05	2.63978031635831e-05	ENSSSAG00000002438/ENSSSAG00000006931/ENSSSAG00000007353/ENSSSAG00000007460/ENSSSAG00000009591/ENSSSAG00000010126/ENSSSAG00000037619/ENSSSAG00000040994/ENSSSAG00000041284/ENSSSAG00000043973/ENSSSAG00000044893/ENSSSAG00000050385/ENSSSAG00000051318/ENSSSAG00000053651/ENSSSAG00000053820/ENSSSAG00000054176/ENSSSAG00000055010/ENSSSAG00000057146/ENSSSAG00000063293/ENSSSAG00000063706/ENSSSAG00000063862/…	33
			GO:0030014	CCR4-NOT complex	12/10463	13/36026	3.41246982469415e-06	3.87584730615262e-05	2.93415687973702e-05	ENSSSAG00000003725/ENSSSAG00000005396/ENSSSAG00000005613/ENSSSAG00000040831/ENSSSAG00000044481/ENSSSAG00000056588/ENSSSAG00000056969/ENSSSAG00000058310/ENSSSAG00000071497/ENSSSAG00000076829/ENSSSAG00000079459/ENSSSAG00000079490	12
			GO:0006289	nucleotide-excision repair	18/10463	24/36026	4.21326467016833e-06	4.73506157789175e-05	3.58461322320277e-05	ENSSSAG00000003200/ENSSSAG00000006281/ENSSSAG00000006400/ENSSSAG00000011122/ENSSSAG00000041150/ENSSSAG00000042722/ENSSSAG00000043259/ENSSSAG00000044583/ENSSSAG00000049773/ENSSSAG00000057436/ENSSSAG00000067478/ENSSSAG00000068827/ENSSSAG00000070417/ENSSSAG00000070460/ENSSSAG00000074568/ENSSSAG00000074678/ENSSSAG00000075659/ENSSSAG00000078670	18
			GO:0001510	RNA methylation	10/10463	10/36026	4.25672820255329e-06	4.73506157789175e-05	3.58461322320277e-05	ENSSSAG00000009955/ENSSSAG00000031025/ENSSSAG00000046710/ENSSSAG00000050637/ENSSSAG00000061097/ENSSSAG00000066322/ENSSSAG00000071659/ENSSSAG00000071969/ENSSSAG00000075035/ENSSSAG00000077310	10
			GO:0051028	mRNA transport	13/10463	15/36026	5.83466892397183e-06	6.42408956016898e-05	4.86326861976599e-05	ENSSSAG00000000352/ENSSSAG00000007681/ENSSSAG00000009113/ENSSSAG00000009680/ENSSSAG00000010054/ENSSSAG00000048347/ENSSSAG00000049595/ENSSSAG00000050355/ENSSSAG00000051042/ENSSSAG00000069675/ENSSSAG00000072314/ENSSSAG00000072580/ENSSSAG00000072956	13
			GO:0005839	proteasome core complex	34/10463	60/36026	7.21566905135817e-06	7.78570690641547e-05	5.89406229879362e-05	ENSSSAG00000000364/ENSSSAG00000002721/ENSSSAG00000005710/ENSSSAG00000006990/ENSSSAG00000008811/ENSSSAG00000009546/ENSSSAG00000026601/ENSSSAG00000034990/ENSSSAG00000040480/ENSSSAG00000040909/ENSSSAG00000046306/ENSSSAG00000046820/ENSSSAG00000047328/ENSSSAG00000048720/ENSSSAG00000049820/ENSSSAG00000050151/ENSSSAG00000054211/ENSSSAG00000059477/ENSSSAG00000063671/ENSSSAG00000063994/ENSSSAG00000065065/…	34
			GO:0051603	proteolysis involved in cellular protein catabolic process	34/10463	60/36026	7.21566905135817e-06	7.78570690641547e-05	5.89406229879362e-05	ENSSSAG00000000364/ENSSSAG00000002721/ENSSSAG00000005710/ENSSSAG00000006990/ENSSSAG00000008811/ENSSSAG00000009546/ENSSSAG00000026601/ENSSSAG00000034990/ENSSSAG00000040480/ENSSSAG00000040909/ENSSSAG00000046306/ENSSSAG00000046820/ENSSSAG00000047328/ENSSSAG00000048720/ENSSSAG00000049820/ENSSSAG00000050151/ENSSSAG00000054211/ENSSSAG00000059477/ENSSSAG00000063671/ENSSSAG00000063994/ENSSSAG00000065065/…	34
			GO:0000381	regulation of alternative mRNA splicing, via spliceosome	14/10463	17/36026	7.97466571463695e-06	8.43594539813066e-05	6.38631640305292e-05	ENSSSAG00000000352/ENSSSAG00000000955/ENSSSAG00000009680/ENSSSAG00000009819/ENSSSAG00000045091/ENSSSAG00000054457/ENSSSAG00000064101/ENSSSAG00000064154/ENSSSAG00000065557/ENSSSAG00000067250/ENSSSAG00000072314/ENSSSAG00000074153/ENSSSAG00000074636/ENSSSAG00000081034	14
			GO:0000922	spindle pole	14/10463	17/36026	7.97466571463695e-06	8.43594539813066e-05	6.38631640305292e-05	ENSSSAG00000006171/ENSSSAG00000044025/ENSSSAG00000046872/ENSSSAG00000047938/ENSSSAG00000048278/ENSSSAG00000055220/ENSSSAG00000065351/ENSSSAG00000069200/ENSSSAG00000070033/ENSSSAG00000071147/ENSSSAG00000073742/ENSSSAG00000078807/ENSSSAG00000079016/ENSSSAG00000081450	14
			GO:0018024	histone-lysine N-methyltransferase activity	30/10463	51/36026	8.92685318236229e-06	9.35152872210574e-05	7.07944616199605e-05	ENSSSAG00000000040/ENSSSAG00000001051/ENSSSAG00000001061/ENSSSAG00000002762/ENSSSAG00000004746/ENSSSAG00000006163/ENSSSAG00000037147/ENSSSAG00000040778/ENSSSAG00000043137/ENSSSAG00000043425/ENSSSAG00000043513/ENSSSAG00000045578/ENSSSAG00000048075/ENSSSAG00000050118/ENSSSAG00000054494/ENSSSAG00000055076/ENSSSAG00000055973/ENSSSAG00000056953/ENSSSAG00000059185/ENSSSAG00000064203/ENSSSAG00000067524/…	30
			GO:0006406	mRNA export from nucleus	15/10463	19/36026	9.56872849548044e-06	9.74024344021075e-05	7.37371729145265e-05	ENSSSAG00000004789/ENSSSAG00000007681/ENSSSAG00000010054/ENSSSAG00000039574/ENSSSAG00000049595/ENSSSAG00000050355/ENSSSAG00000050618/ENSSSAG00000051042/ENSSSAG00000057040/ENSSSAG00000059154/ENSSSAG00000067558/ENSSSAG00000068024/ENSSSAG00000069675/ENSSSAG00000072580/ENSSSAG00000073747	15
			GO:0015934	large ribosomal subunit	15/10463	19/36026	9.56872849548044e-06	9.74024344021075e-05	7.37371729145265e-05	ENSSSAG00000003176/ENSSSAG00000007561/ENSSSAG00000008668/ENSSSAG00000008822/ENSSSAG00000009177/ENSSSAG00000018086/ENSSSAG00000043628/ENSSSAG00000045463/ENSSSAG00000058260/ENSSSAG00000059594/ENSSSAG00000071322/ENSSSAG00000076707/ENSSSAG00000077632/ENSSSAG00000079373/ENSSSAG00000080922	15
			GO:0043044	ATP-dependent chromatin remodeling	15/10463	19/36026	9.56872849548044e-06	9.74024344021075e-05	7.37371729145265e-05	ENSSSAG00000002457/ENSSSAG00000004632/ENSSSAG00000007043/ENSSSAG00000008541/ENSSSAG00000010003/ENSSSAG00000010609/ENSSSAG00000044259/ENSSSAG00000044876/ENSSSAG00000048097/ENSSSAG00000049719/ENSSSAG00000053247/ENSSSAG00000064186/ENSSSAG00000067279/ENSSSAG00000069499/ENSSSAG00000074507	15
			GO:0031625	ubiquitin protein ligase binding	20/10463	29/36026	9.94733192659332e-06	0.000100310010736394	7.59383135763544e-05	ENSSSAG00000001294/ENSSSAG00000002551/ENSSSAG00000006568/ENSSSAG00000007949/ENSSSAG00000012342/ENSSSAG00000040266/ENSSSAG00000040812/ENSSSAG00000047353/ENSSSAG00000047782/ENSSSAG00000059225/ENSSSAG00000063329/ENSSSAG00000064201/ENSSSAG00000065332/ENSSSAG00000065870/ENSSSAG00000070396/ENSSSAG00000072600/ENSSSAG00000074834/ENSSSAG00000076528/ENSSSAG00000079090/ENSSSAG00000080263	20
			GO:0007064	mitotic sister chromatid cohesion	11/10463	12/36026	1.08813331250315e-05	0.000108712578165824	8.22993616474115e-05	ENSSSAG00000000382/ENSSSAG00000006452/ENSSSAG00000007410/ENSSSAG00000020146/ENSSSAG00000035579/ENSSSAG00000040517/ENSSSAG00000047412/ENSSSAG00000053413/ENSSSAG00000064128/ENSSSAG00000064516/ENSSSAG00000080841	11
			GO:0004298	threonine-type endopeptidase activity	34/10463	61/36026	1.17608959210792e-05	0.000116422079805913	8.81357337977544e-05	ENSSSAG00000000364/ENSSSAG00000002721/ENSSSAG00000005710/ENSSSAG00000006990/ENSSSAG00000008811/ENSSSAG00000009546/ENSSSAG00000026601/ENSSSAG00000034990/ENSSSAG00000040480/ENSSSAG00000040909/ENSSSAG00000046306/ENSSSAG00000046820/ENSSSAG00000047328/ENSSSAG00000048720/ENSSSAG00000049820/ENSSSAG00000050151/ENSSSAG00000054211/ENSSSAG00000059477/ENSSSAG00000063671/ENSSSAG00000063994/ENSSSAG00000065065/…	34
			GO:0006338	chromatin remodeling	28/10463	47/36026	1.26690756886319e-05	0.000124272115163943	9.40784950658212e-05	ENSSSAG00000002457/ENSSSAG00000005058/ENSSSAG00000005774/ENSSSAG00000012636/ENSSSAG00000015931/ENSSSAG00000016035/ENSSSAG00000036031/ENSSSAG00000039091/ENSSSAG00000042291/ENSSSAG00000042852/ENSSSAG00000044182/ENSSSAG00000044784/ENSSSAG00000044790/ENSSSAG00000044792/ENSSSAG00000044801/ENSSSAG00000044811/ENSSSAG00000049588/ENSSSAG00000052483/ENSSSAG00000063620/ENSSSAG00000064269/ENSSSAG00000065235/…	28
			GO:0007017	microtubule-based process	39/10463	74/36026	1.64624453818692e-05	0.000160026833937269	0.000121146113004556	ENSSSAG00000001396/ENSSSAG00000001403/ENSSSAG00000003312/ENSSSAG00000005123/ENSSSAG00000007347/ENSSSAG00000007644/ENSSSAG00000008920/ENSSSAG00000010214/ENSSSAG00000011338/ENSSSAG00000016311/ENSSSAG00000031098/ENSSSAG00000039318/ENSSSAG00000039709/ENSSSAG00000040090/ENSSSAG00000040575/ENSSSAG00000040600/ENSSSAG00000040767/ENSSSAG00000044002/ENSSSAG00000046028/ENSSSAG00000046050/ENSSSAG00000046308/…	39
			GO:0034968	histone lysine methylation	21/10463	32/36026	1.93935548309698e-05	0.000186836121987647	0.000141441715684517	ENSSSAG00000037147/ENSSSAG00000043137/ENSSSAG00000043425/ENSSSAG00000043513/ENSSSAG00000045578/ENSSSAG00000048075/ENSSSAG00000050118/ENSSSAG00000055076/ENSSSAG00000055973/ENSSSAG00000056953/ENSSSAG00000059185/ENSSSAG00000067524/ENSSSAG00000068147/ENSSSAG00000071778/ENSSSAG00000074093/ENSSSAG00000074324/ENSSSAG00000074873/ENSSSAG00000075132/ENSSSAG00000075737/ENSSSAG00000078462/ENSSSAG00000080440	21
			GO:0000724	double-strand break repair via homologous recombination	13/10463	16/36026	2.2765490245825e-05	0.000216643092099723	0.000164006672327579	ENSSSAG00000000823/ENSSSAG00000002938/ENSSSAG00000004625/ENSSSAG00000010881/ENSSSAG00000040246/ENSSSAG00000045336/ENSSSAG00000054392/ENSSSAG00000066484/ENSSSAG00000072090/ENSSSAG00000073737/ENSSSAG00000074673/ENSSSAG00000077393/ENSSSAG00000078945	13
			GO:0003746	translation elongation factor activity	33/10463	60/36026	2.28890755323155e-05	0.000216643092099723	0.000164006672327579	ENSSSAG00000000310/ENSSSAG00000002699/ENSSSAG00000002817/ENSSSAG00000009991/ENSSSAG00000015741/ENSSSAG00000017975/ENSSSAG00000040228/ENSSSAG00000041178/ENSSSAG00000041366/ENSSSAG00000041732/ENSSSAG00000042864/ENSSSAG00000054816/ENSSSAG00000057229/ENSSSAG00000058507/ENSSSAG00000060453/ENSSSAG00000062937/ENSSSAG00000063050/ENSSSAG00000063502/ENSSSAG00000064249/ENSSSAG00000067283/ENSSSAG00000068556/…	33
			GO:0007420	brain development	24/10463	39/36026	2.46524706816889e-05	0.000231304485787325	0.000175105878709296	ENSSSAG00000001587/ENSSSAG00000001751/ENSSSAG00000002014/ENSSSAG00000002021/ENSSSAG00000003583/ENSSSAG00000007585/ENSSSAG00000009058/ENSSSAG00000010177/ENSSSAG00000010698/ENSSSAG00000016035/ENSSSAG00000029376/ENSSSAG00000030522/ENSSSAG00000042165/ENSSSAG00000043062/ENSSSAG00000051584/ENSSSAG00000054372/ENSSSAG00000066458/ENSSSAG00000066859/ENSSSAG00000067529/ENSSSAG00000070752/ENSSSAG00000075483/…	24
			GO:0000776	kinetochore	14/10463	18/36026	2.62172576914035e-05	0.000239732381771393	0.000181486101414176	ENSSSAG00000002923/ENSSSAG00000003161/ENSSSAG00000007818/ENSSSAG00000008797/ENSSSAG00000039534/ENSSSAG00000042255/ENSSSAG00000047397/ENSSSAG00000056832/ENSSSAG00000066812/ENSSSAG00000067950/ENSSSAG00000072325/ENSSSAG00000072447/ENSSSAG00000073749/ENSSSAG00000078484	14
			GO:0044237	cellular metabolic process	14/10463	18/36026	2.62172576914035e-05	0.000239732381771393	0.000181486101414176	ENSSSAG00000005551/ENSSSAG00000039364/ENSSSAG00000041770/ENSSSAG00000041819/ENSSSAG00000046540/ENSSSAG00000051115/ENSSSAG00000051433/ENSSSAG00000055095/ENSSSAG00000055606/ENSSSAG00000075277/ENSSSAG00000075706/ENSSSAG00000078058/ENSSSAG00000079395/ENSSSAG00000081717	14
			GO:0071897	DNA biosynthetic process	14/10463	18/36026	2.62172576914035e-05	0.000239732381771393	0.000181486101414176	ENSSSAG00000000450/ENSSSAG00000001980/ENSSSAG00000005314/ENSSSAG00000008385/ENSSSAG00000038712/ENSSSAG00000042916/ENSSSAG00000045460/ENSSSAG00000064069/ENSSSAG00000065895/ENSSSAG00000066768/ENSSSAG00000074050/ENSSSAG00000078390/ENSSSAG00000078528/ENSSSAG00000081183	14
			GO:0005829	cytosol	42/10463	83/36026	2.888557650267e-05	0.000261912076020008	0.00019827693379984	ENSSSAG00000000613/ENSSSAG00000001222/ENSSSAG00000001858/ENSSSAG00000003258/ENSSSAG00000003504/ENSSSAG00000006910/ENSSSAG00000016020/ENSSSAG00000027129/ENSSSAG00000041375/ENSSSAG00000042181/ENSSSAG00000043850/ENSSSAG00000044909/ENSSSAG00000045260/ENSSSAG00000048567/ENSSSAG00000049650/ENSSSAG00000049676/ENSSSAG00000049679/ENSSSAG00000049703/ENSSSAG00000050752/ENSSSAG00000051465/ENSSSAG00000052119/…	42
			GO:0003713	transcription coactivator activity	40/10463	78/36026	2.98234702126852e-05	0.000268162702995728	0.000203008884956524	ENSSSAG00000000292/ENSSSAG00000001060/ENSSSAG00000001654/ENSSSAG00000001794/ENSSSAG00000002605/ENSSSAG00000004281/ENSSSAG00000004289/ENSSSAG00000005915/ENSSSAG00000006388/ENSSSAG00000007293/ENSSSAG00000008899/ENSSSAG00000009784/ENSSSAG00000010054/ENSSSAG00000038226/ENSSSAG00000040063/ENSSSAG00000040665/ENSSSAG00000042529/ENSSSAG00000042658/ENSSSAG00000043717/ENSSSAG00000044384/ENSSSAG00000049092/…	40
			GO:0000956	nuclear-transcribed mRNA catabolic process	10/10463	11/36026	3.44696177632679e-05	0.000302379817614358	0.000228912480824098	ENSSSAG00000039689/ENSSSAG00000040447/ENSSSAG00000045535/ENSSSAG00000049930/ENSSSAG00000055451/ENSSSAG00000066840/ENSSSAG00000072783/ENSSSAG00000074566/ENSSSAG00000074868/ENSSSAG00000078534	10
			GO:0005786	signal recognition particle, endoplasmic reticulum targeting	10/10463	11/36026	3.44696177632679e-05	0.000302379817614358	0.000228912480824098	ENSSSAG00000003149/ENSSSAG00000003366/ENSSSAG00000007171/ENSSSAG00000036209/ENSSSAG00000042726/ENSSSAG00000044431/ENSSSAG00000071013/ENSSSAG00000073689/ENSSSAG00000076847/ENSSSAG00000077694	10
			GO:0036297	interstrand cross-link repair	10/10463	11/36026	3.44696177632679e-05	0.000302379817614358	0.000228912480824098	ENSSSAG00000004048/ENSSSAG00000043299/ENSSSAG00000048852/ENSSSAG00000054752/ENSSSAG00000058550/ENSSSAG00000061215/ENSSSAG00000070627/ENSSSAG00000074358/ENSSSAG00000075224/ENSSSAG00000078102	10
			GO:0008312	7S RNA binding	11/10463	13/36026	5.19600812768866e-05	0.000452136513691618	0.00034228372725691	ENSSSAG00000003149/ENSSSAG00000003366/ENSSSAG00000007171/ENSSSAG00000036209/ENSSSAG00000042726/ENSSSAG00000044431/ENSSSAG00000054790/ENSSSAG00000071013/ENSSSAG00000073689/ENSSSAG00000076847/ENSSSAG00000077694	11
			GO:0030117	membrane coat	26/10463	45/36026	5.39949044993938e-05	0.000466084015638767	0.000352842491718144	ENSSSAG00000001001/ENSSSAG00000002265/ENSSSAG00000005526/ENSSSAG00000008072/ENSSSAG00000031418/ENSSSAG00000045173/ENSSSAG00000045731/ENSSSAG00000047869/ENSSSAG00000050124/ENSSSAG00000051472/ENSSSAG00000054186/ENSSSAG00000056136/ENSSSAG00000056947/ENSSSAG00000059252/ENSSSAG00000061342/ENSSSAG00000062605/ENSSSAG00000063935/ENSSSAG00000064089/ENSSSAG00000065016/ENSSSAG00000066669/ENSSSAG00000068484/…	26
			GO:0005200	structural constituent of cytoskeleton	35/10463	67/36026	5.59794610186477e-05	0.000479379670151753	0.000362907784047373	ENSSSAG00000001396/ENSSSAG00000001403/ENSSSAG00000003654/ENSSSAG00000007318/ENSSSAG00000007479/ENSSSAG00000007644/ENSSSAG00000008920/ENSSSAG00000010214/ENSSSAG00000011338/ENSSSAG00000016311/ENSSSAG00000031098/ENSSSAG00000039318/ENSSSAG00000039709/ENSSSAG00000040090/ENSSSAG00000040575/ENSSSAG00000040767/ENSSSAG00000044002/ENSSSAG00000046978/ENSSSAG00000049643/ENSSSAG00000054293/ENSSSAG00000060307/…	35
			GO:0016514	SWI/SNF complex	18/10463	27/36026	5.64635571918629e-05	0.000479717938661575	0.000363163865568882	ENSSSAG00000005058/ENSSSAG00000008541/ENSSSAG00000010003/ENSSSAG00000038122/ENSSSAG00000043397/ENSSSAG00000044195/ENSSSAG00000044259/ENSSSAG00000044790/ENSSSAG00000044876/ENSSSAG00000048097/ENSSSAG00000049719/ENSSSAG00000053247/ENSSSAG00000064269/ENSSSAG00000067429/ENSSSAG00000067559/ENSSSAG00000067980/ENSSSAG00000069499/ENSSSAG00000069566	18
			GO:0016874	ligase activity	64/10463	144/36026	6.01685972433465e-05	0.000507202472074773	0.00038397065346083	ENSSSAG00000000511/ENSSSAG00000001368/ENSSSAG00000002987/ENSSSAG00000004922/ENSSSAG00000006910/ENSSSAG00000007327/ENSSSAG00000008567/ENSSSAG00000009186/ENSSSAG00000009490/ENSSSAG00000009906/ENSSSAG00000016020/ENSSSAG00000017625/ENSSSAG00000028027/ENSSSAG00000039337/ENSSSAG00000040096/ENSSSAG00000040324/ENSSSAG00000042916/ENSSSAG00000043215/ENSSSAG00000043995/ENSSSAG00000045074/ENSSSAG00000045343/…	64
			GO:0006367	transcription initiation from RNA polymerase II promoter	17/10463	25/36026	6.23680179205055e-05	0.000521667374699422	0.000394921108986636	ENSSSAG00000000577/ENSSSAG00000003734/ENSSSAG00000006281/ENSSSAG00000007475/ENSSSAG00000011770/ENSSSAG00000015777/ENSSSAG00000021354/ENSSSAG00000040128/ENSSSAG00000040539/ENSSSAG00000044067/ENSSSAG00000045747/ENSSSAG00000053795/ENSSSAG00000064257/ENSSSAG00000067553/ENSSSAG00000072598/ENSSSAG00000078280/ENSSSAG00000079281	17
			GO:0007368	determination of left/right symmetry	12/10463	15/36026	6.41731826184749e-05	0.000528571481262095	0.000400147767874139	ENSSSAG00000002647/ENSSSAG00000004055/ENSSSAG00000009422/ENSSSAG00000031592/ENSSSAG00000044322/ENSSSAG00000045210/ENSSSAG00000045908/ENSSSAG00000046467/ENSSSAG00000064081/ENSSSAG00000068107/ENSSSAG00000068189/ENSSSAG00000080401	12
			GO:0060070	canonical Wnt signaling pathway	12/10463	15/36026	6.41731826184749e-05	0.000528571481262095	0.000400147767874139	ENSSSAG00000007293/ENSSSAG00000040063/ENSSSAG00000042529/ENSSSAG00000042646/ENSSSAG00000042658/ENSSSAG00000063108/ENSSSAG00000066753/ENSSSAG00000073478/ENSSSAG00000075404/ENSSSAG00000076151/ENSSSAG00000077505/ENSSSAG00000078888	12
			GO:0003725	double-stranded RNA binding	13/10463	17/36026	7.08356699721862e-05	0.000574674345112698	0.000435049306675239	ENSSSAG00000005813/ENSSSAG00000005921/ENSSSAG00000006966/ENSSSAG00000007213/ENSSSAG00000009245/ENSSSAG00000041673/ENSSSAG00000043450/ENSSSAG00000046201/ENSSSAG00000051953/ENSSSAG00000066075/ENSSSAG00000066353/ENSSSAG00000070389/ENSSSAG00000074885	13
			GO:0043161	proteasome-mediated ubiquitin-dependent protein catabolic process	13/10463	17/36026	7.08356699721862e-05	0.000574674345112698	0.000435049306675239	ENSSSAG00000002531/ENSSSAG00000003200/ENSSSAG00000046306/ENSSSAG00000047328/ENSSSAG00000049773/ENSSSAG00000053876/ENSSSAG00000062983/ENSSSAG00000066401/ENSSSAG00000067418/ENSSSAG00000070417/ENSSSAG00000070460/ENSSSAG00000077660/ENSSSAG00000079585	13
			GO:0030234	enzyme regulator activity	10/10463	12/36026	0.00015241104095445	0.00121815935696186	0.000922190781915425	ENSSSAG00000003553/ENSSSAG00000006800/ENSSSAG00000008148/ENSSSAG00000046393/ENSSSAG00000069616/ENSSSAG00000069956/ENSSSAG00000077303/ENSSSAG00000077709/ENSSSAG00000077876/ENSSSAG00000080571	10
			GO:0043015	gamma-tubulin binding	10/10463	12/36026	0.00015241104095445	0.00121815935696186	0.000922190781915425	ENSSSAG00000006171/ENSSSAG00000008398/ENSSSAG00000044025/ENSSSAG00000047938/ENSSSAG00000055220/ENSSSAG00000058525/ENSSSAG00000064735/ENSSSAG00000076962/ENSSSAG00000078807/ENSSSAG00000081450	10
			GO:0043666	regulation of phosphoprotein phosphatase activity	23/10463	40/36026	0.000159881673124417	0.00126847298015622	0.000960280018146653	ENSSSAG00000000276/ENSSSAG00000001667/ENSSSAG00000002908/ENSSSAG00000006559/ENSSSAG00000008957/ENSSSAG00000009470/ENSSSAG00000032017/ENSSSAG00000040752/ENSSSAG00000056007/ENSSSAG00000058855/ENSSSAG00000059393/ENSSSAG00000063838/ENSSSAG00000064190/ENSSSAG00000069332/ENSSSAG00000073338/ENSSSAG00000074405/ENSSSAG00000076754/ENSSSAG00000077744/ENSSSAG00000078006/ENSSSAG00000078063/ENSSSAG00000078083/…	23
			GO:0030163	protein catabolic process	14/10463	20/36026	0.000177612605510828	0.00139413849879714	0.00105541337014446	ENSSSAG00000002256/ENSSSAG00000005423/ENSSSAG00000006066/ENSSSAG00000006988/ENSSSAG00000032452/ENSSSAG00000042508/ENSSSAG00000043788/ENSSSAG00000046083/ENSSSAG00000053808/ENSSSAG00000065630/ENSSSAG00000067990/ENSSSAG00000069965/ENSSSAG00000074690/ENSSSAG00000079733	14
			GO:0030126	COPI vesicle coat	11/10463	14/36026	0.000178305016528272	0.00139413849879714	0.00105541337014446	ENSSSAG00000005526/ENSSSAG00000047869/ENSSSAG00000053935/ENSSSAG00000054186/ENSSSAG00000056136/ENSSSAG00000062605/ENSSSAG00000065658/ENSSSAG00000066669/ENSSSAG00000068484/ENSSSAG00000069594/ENSSSAG00000077523	11
			GO:0000124	SAGA complex	13/10463	18/36026	0.00018684354190222	0.00141166364066391	0.00106868053768616	ENSSSAG00000002587/ENSSSAG00000007902/ENSSSAG00000010054/ENSSSAG00000038226/ENSSSAG00000040539/ENSSSAG00000042896/ENSSSAG00000049595/ENSSSAG00000049733/ENSSSAG00000063673/ENSSSAG00000068540/ENSSSAG00000072580/ENSSSAG00000074918/ENSSSAG00000078280	13
			GO:0030127	COPII vesicle coat	13/10463	18/36026	0.00018684354190222	0.00141166364066391	0.00106868053768616	ENSSSAG00000001222/ENSSSAG00000002760/ENSSSAG00000003709/ENSSSAG00000005541/ENSSSAG00000008770/ENSSSAG00000009462/ENSSSAG00000038980/ENSSSAG00000065831/ENSSSAG00000066421/ENSSSAG00000069906/ENSSSAG00000071046/ENSSSAG00000076008/ENSSSAG00000077707	13
			GO:0005813	centrosome	19/10463	31/36026	0.000187811492287558	0.00141166364066391	0.00106868053768616	ENSSSAG00000005872/ENSSSAG00000007555/ENSSSAG00000038988/ENSSSAG00000043490/ENSSSAG00000046872/ENSSSAG00000048278/ENSSSAG00000051362/ENSSSAG00000053912/ENSSSAG00000057412/ENSSSAG00000058525/ENSSSAG00000065351/ENSSSAG00000069200/ENSSSAG00000070033/ENSSSAG00000070199/ENSSSAG00000072215/ENSSSAG00000073742/ENSSSAG00000076962/ENSSSAG00000079016/ENSSSAG00000079372	19
			GO:0005833	hemoglobin complex	19/10463	31/36026	0.000187811492287558	0.00141166364066391	0.00106868053768616	ENSSSAG00000005178/ENSSSAG00000017138/ENSSSAG00000029230/ENSSSAG00000044695/ENSSSAG00000044737/ENSSSAG00000044836/ENSSSAG00000044851/ENSSSAG00000044889/ENSSSAG00000044911/ENSSSAG00000044920/ENSSSAG00000046009/ENSSSAG00000046057/ENSSSAG00000046066/ENSSSAG00000061234/ENSSSAG00000065254/ENSSSAG00000065388/ENSSSAG00000065390/ENSSSAG00000065395/ENSSSAG00000065398	19
			GO:0070062	extracellular exosome	19/10463	31/36026	0.000187811492287558	0.00141166364066391	0.00106868053768616	ENSSSAG00000002722/ENSSSAG00000008920/ENSSSAG00000022054/ENSSSAG00000026601/ENSSSAG00000039806/ENSSSAG00000049695/ENSSSAG00000052119/ENSSSAG00000055896/ENSSSAG00000055968/ENSSSAG00000057842/ENSSSAG00000059484/ENSSSAG00000062937/ENSSSAG00000064683/ENSSSAG00000070495/ENSSSAG00000072099/ENSSSAG00000076426/ENSSSAG00000077660/ENSSSAG00000078518/ENSSSAG00000078842	19
			GO:0031461	cullin-RING ubiquitin ligase complex	12/10463	16/36026	0.000188396259736425	0.00141166364066391	0.00106868053768616	ENSSSAG00000001294/ENSSSAG00000002551/ENSSSAG00000006568/ENSSSAG00000012342/ENSSSAG00000047782/ENSSSAG00000063329/ENSSSAG00000065332/ENSSSAG00000065870/ENSSSAG00000070396/ENSSSAG00000072600/ENSSSAG00000074834/ENSSSAG00000076528	12
			GO:0016779	nucleotidyltransferase activity	31/10463	60/36026	0.000190253119908968	0.00141574563021915	0.00107177075171949	ENSSSAG00000000450/ENSSSAG00000001875/ENSSSAG00000003493/ENSSSAG00000004361/ENSSSAG00000008385/ENSSSAG00000026725/ENSSSAG00000042898/ENSSSAG00000044198/ENSSSAG00000044638/ENSSSAG00000044706/ENSSSAG00000044999/ENSSSAG00000045460/ENSSSAG00000046349/ENSSSAG00000046925/ENSSSAG00000049909/ENSSSAG00000051784/ENSSSAG00000053769/ENSSSAG00000061925/ENSSSAG00000064382/ENSSSAG00000065895/ENSSSAG00000066127/…	31
			GO:0005789	endoplasmic reticulum membrane	75/10463	180/36026	0.000194689820235647	0.0014388377810566	0.00108925234681227	ENSSSAG00000001222/ENSSSAG00000001785/ENSSSAG00000003135/ENSSSAG00000005649/ENSSSAG00000005805/ENSSSAG00000006615/ENSSSAG00000006998/ENSSSAG00000007741/ENSSSAG00000007784/ENSSSAG00000007893/ENSSSAG00000008022/ENSSSAG00000008170/ENSSSAG00000036932/ENSSSAG00000037817/ENSSSAG00000041539/ENSSSAG00000041612/ENSSSAG00000041708/ENSSSAG00000042156/ENSSSAG00000044431/ENSSSAG00000044688/ENSSSAG00000045053/…	75
			GO:0003887	DNA-directed DNA polymerase activity	17/10463	27/36026	0.000258584726951297	0.00189804707741802	0.00143689042688297	ENSSSAG00000000450/ENSSSAG00000001980/ENSSSAG00000005314/ENSSSAG00000008385/ENSSSAG00000041039/ENSSSAG00000042341/ENSSSAG00000042972/ENSSSAG00000045460/ENSSSAG00000061726/ENSSSAG00000064069/ENSSSAG00000065895/ENSSSAG00000066768/ENSSSAG00000068767/ENSSSAG00000073992/ENSSSAG00000074050/ENSSSAG00000078390/ENSSSAG00000078528	17
			GO:0030131	clathrin adaptor complex	16/10463	25/36026	0.000299991957723934	0.00218710352962247	0.00165571663722456	ENSSSAG00000001001/ENSSSAG00000003077/ENSSSAG00000006530/ENSSSAG00000008072/ENSSSAG00000045173/ENSSSAG00000051472/ENSSSAG00000052736/ENSSSAG00000056947/ENSSSAG00000063935/ENSSSAG00000065016/ENSSSAG00000072653/ENSSSAG00000072743/ENSSSAG00000075127/ENSSSAG00000076252/ENSSSAG00000078995/ENSSSAG00000080985	16
			GO:0007018	microtubule-based movement	58/10463	134/36026	0.000306043739536515	0.00221624963060335	0.001677781291984	ENSSSAG00000003663/ENSSSAG00000004520/ENSSSAG00000005591/ENSSSAG00000005769/ENSSSAG00000006351/ENSSSAG00000006672/ENSSSAG00000006745/ENSSSAG00000006907/ENSSSAG00000007082/ENSSSAG00000008137/ENSSSAG00000008218/ENSSSAG00000008439/ENSSSAG00000009443/ENSSSAG00000010791/ENSSSAG00000015319/ENSSSAG00000018337/ENSSSAG00000028036/ENSSSAG00000034855/ENSSSAG00000039560/ENSSSAG00000041141/ENSSSAG00000043054/…	58
			GO:0061630	ubiquitin protein ligase activity	46/10463	101/36026	0.000314413286448715	0.00226167957385443	0.00171217340550318	ENSSSAG00000000613/ENSSSAG00000001492/ENSSSAG00000001686/ENSSSAG00000002897/ENSSSAG00000004340/ENSSSAG00000006910/ENSSSAG00000007362/ENSSSAG00000008451/ENSSSAG00000008523/ENSSSAG00000009994/ENSSSAG00000010474/ENSSSAG00000013557/ENSSSAG00000016020/ENSSSAG00000016382/ENSSSAG00000032452/ENSSSAG00000037120/ENSSSAG00000037866/ENSSSAG00000039604/ENSSSAG00000040647/ENSSSAG00000040956/ENSSSAG00000047265/…	46
			GO:0000049	tRNA binding	15/10463	23/36026	0.000344427270571401	0.00246117235063935	0.00186319666757342	ENSSSAG00000003015/ENSSSAG00000004648/ENSSSAG00000005408/ENSSSAG00000042572/ENSSSAG00000043215/ENSSSAG00000046336/ENSSSAG00000050766/ENSSSAG00000052562/ENSSSAG00000052728/ENSSSAG00000059493/ENSSSAG00000065633/ENSSSAG00000066127/ENSSSAG00000068510/ENSSSAG00000080441/ENSSSAG00000081237	15
			GO:0090503	RNA phosphodiester bond hydrolysis, exonucleolytic	14/10463	21/36026	0.000390104873813129	0.00276923130818662	0.00209640846315089	ENSSSAG00000004442/ENSSSAG00000005613/ENSSSAG00000010247/ENSSSAG00000010487/ENSSSAG00000037651/ENSSSAG00000044079/ENSSSAG00000058310/ENSSSAG00000067063/ENSSSAG00000067722/ENSSSAG00000070113/ENSSSAG00000071047/ENSSSAG00000072974/ENSSSAG00000073634/ENSSSAG00000076213	14
			GO:0000151	ubiquitin ligase complex	9/10463	11/36026	0.000440788764140772	0.00304878895197368	0.00230804373126342	ENSSSAG00000003667/ENSSSAG00000043666/ENSSSAG00000045454/ENSSSAG00000064192/ENSSSAG00000066772/ENSSSAG00000072048/ENSSSAG00000072631/ENSSSAG00000073710/ENSSSAG00000079808	9
			GO:0000723	telomere maintenance	9/10463	11/36026	0.000440788764140772	0.00304878895197368	0.00230804373126342	ENSSSAG00000001692/ENSSSAG00000040756/ENSSSAG00000042953/ENSSSAG00000043802/ENSSSAG00000058544/ENSSSAG00000068081/ENSSSAG00000072442/ENSSSAG00000074157/ENSSSAG00000074855	9
			GO:0030182	neuron differentiation	9/10463	11/36026	0.000440788764140772	0.00304878895197368	0.00230804373126342	ENSSSAG00000001277/ENSSSAG00000003735/ENSSSAG00000042450/ENSSSAG00000052482/ENSSSAG00000054456/ENSSSAG00000061901/ENSSSAG00000064597/ENSSSAG00000073010/ENSSSAG00000076287	9
			GO:0048500	signal recognition particle	9/10463	11/36026	0.000440788764140772	0.00304878895197368	0.00230804373126342	ENSSSAG00000003149/ENSSSAG00000003366/ENSSSAG00000007171/ENSSSAG00000044431/ENSSSAG00000054790/ENSSSAG00000071013/ENSSSAG00000073689/ENSSSAG00000076847/ENSSSAG00000077694	9
			GO:0043039	tRNA aminoacylation	12/10463	17/36026	0.000470541675170599	0.00323385011152278	0.00244814173605353	ENSSSAG00000002987/ENSSSAG00000004648/ENSSSAG00000042572/ENSSSAG00000043215/ENSSSAG00000046336/ENSSSAG00000048688/ENSSSAG00000050867/ENSSSAG00000052562/ENSSSAG00000063393/ENSSSAG00000069929/ENSSSAG00000073120/ENSSSAG00000075169	12
			GO:0008094	DNA-dependent ATPase activity	10/10463	13/36026	0.000487247573212996	0.00327807899384475	0.00248162460292037	ENSSSAG00000002938/ENSSSAG00000007043/ENSSSAG00000039564/ENSSSAG00000042688/ENSSSAG00000045336/ENSSSAG00000063769/ENSSSAG00000064186/ENSSSAG00000073737/ENSSSAG00000074673/ENSSSAG00000079143	10
			GO:0032040	small-subunit processome	10/10463	13/36026	0.000487247573212996	0.00327807899384475	0.00248162460292037	ENSSSAG00000001958/ENSSSAG00000002452/ENSSSAG00000006520/ENSSSAG00000007897/ENSSSAG00000029460/ENSSSAG00000042064/ENSSSAG00000055212/ENSSSAG00000066853/ENSSSAG00000075589/ENSSSAG00000077399	10
			GO:0043248	proteasome assembly	10/10463	13/36026	0.000487247573212996	0.00327807899384475	0.00248162460292037	ENSSSAG00000000819/ENSSSAG00000009155/ENSSSAG00000037821/ENSSSAG00000039637/ENSSSAG00000045600/ENSSSAG00000050618/ENSSSAG00000062864/ENSSSAG00000064955/ENSSSAG00000066079/ENSSSAG00000078898	10
			GO:0000077	DNA damage checkpoint	11/10463	15/36026	0.000492167559780213	0.00327807899384475	0.00248162460292037	ENSSSAG00000005006/ENSSSAG00000007777/ENSSSAG00000008356/ENSSSAG00000009790/ENSSSAG00000040427/ENSSSAG00000040756/ENSSSAG00000043592/ENSSSAG00000055392/ENSSSAG00000058105/ENSSSAG00000060161/ENSSSAG00000080248	11
			GO:0090501	RNA phosphodiester bond hydrolysis	11/10463	15/36026	0.000492167559780213	0.00327807899384475	0.00248162460292037	ENSSSAG00000002403/ENSSSAG00000004442/ENSSSAG00000028772/ENSSSAG00000038467/ENSSSAG00000046036/ENSSSAG00000046212/ENSSSAG00000056987/ENSSSAG00000057691/ENSSSAG00000061498/ENSSSAG00000072304/ENSSSAG00000080828	11
			GO:0019773	proteasome core complex, alpha-subunit complex	19/10463	33/36026	0.000578092028301831	0.003803422552059	0.00287932871606047	ENSSSAG00000000364/ENSSSAG00000002721/ENSSSAG00000008811/ENSSSAG00000009546/ENSSSAG00000026601/ENSSSAG00000034990/ENSSSAG00000040909/ENSSSAG00000046820/ENSSSAG00000049820/ENSSSAG00000050151/ENSSSAG00000059477/ENSSSAG00000063671/ENSSSAG00000065065/ENSSSAG00000068478/ENSSSAG00000071166/ENSSSAG00000077040/ENSSSAG00000077660/ENSSSAG00000079190/ENSSSAG00000079572	19
			GO:1990904	ribonucleoprotein complex	19/10463	33/36026	0.000578092028301831	0.003803422552059	0.00287932871606047	ENSSSAG00000001108/ENSSSAG00000002324/ENSSSAG00000005089/ENSSSAG00000005799/ENSSSAG00000006028/ENSSSAG00000008474/ENSSSAG00000010050/ENSSSAG00000042671/ENSSSAG00000055145/ENSSSAG00000057799/ENSSSAG00000059465/ENSSSAG00000060945/ENSSSAG00000063055/ENSSSAG00000063874/ENSSSAG00000070973/ENSSSAG00000074176/ENSSSAG00000075391/ENSSSAG00000080587/ENSSSAG00000081580	19
			GO:0090502	RNA phosphodiester bond hydrolysis, endonucleolytic	15/10463	24/36026	0.000671951661107505	0.00439415662021211	0.00332653581511594	ENSSSAG00000002403/ENSSSAG00000007077/ENSSSAG00000028772/ENSSSAG00000038152/ENSSSAG00000038467/ENSSSAG00000042239/ENSSSAG00000045763/ENSSSAG00000046036/ENSSSAG00000046212/ENSSSAG00000056987/ENSSSAG00000057691/ENSSSAG00000061498/ENSSSAG00000072304/ENSSSAG00000076040/ENSSSAG00000077615	15
			GO:0016192	vesicle-mediated transport	104/10463	274/36026	0.000890225334956637	0.00578646467721814	0.00438056347448542	ENSSSAG00000000326/ENSSSAG00000000883/ENSSSAG00000000892/ENSSSAG00000001001/ENSSSAG00000001077/ENSSSAG00000001097/ENSSSAG00000001222/ENSSSAG00000002265/ENSSSAG00000002430/ENSSSAG00000003077/ENSSSAG00000005526/ENSSSAG00000006354/ENSSSAG00000006530/ENSSSAG00000006705/ENSSSAG00000007431/ENSSSAG00000007925/ENSSSAG00000008072/ENSSSAG00000008770/ENSSSAG00000009280/ENSSSAG00000009364/ENSSSAG00000009584/…	104
			GO:0001947	heart looping	13/10463	20/36026	0.000909765391395294	0.0058780650138654	0.00444990824911912	ENSSSAG00000002402/ENSSSAG00000002647/ENSSSAG00000004055/ENSSSAG00000007823/ENSSSAG00000009241/ENSSSAG00000031592/ENSSSAG00000040064/ENSSSAG00000040141/ENSSSAG00000045151/ENSSSAG00000045908/ENSSSAG00000054803/ENSSSAG00000055206/ENSSSAG00000064081	13
			GO:0008134	transcription factor binding	19/10463	34/36026	0.000955163686383364	0.00613465248575982	0.00464415426462087	ENSSSAG00000000432/ENSSSAG00000001030/ENSSSAG00000001834/ENSSSAG00000002402/ENSSSAG00000004961/ENSSSAG00000006516/ENSSSAG00000008769/ENSSSAG00000018246/ENSSSAG00000034634/ENSSSAG00000039756/ENSSSAG00000043357/ENSSSAG00000047369/ENSSSAG00000059599/ENSSSAG00000066523/ENSSSAG00000073018/ENSSSAG00000076197/ENSSSAG00000079258/ENSSSAG00000080066/ENSSSAG00000080432	19
			GO:1903508	positive regulation of nucleic acid-templated transcription	25/10463	49/36026	0.000983896893537919	0.00628180324335748	0.00475555272117985	ENSSSAG00000000292/ENSSSAG00000001536/ENSSSAG00000004281/ENSSSAG00000005915/ENSSSAG00000006388/ENSSSAG00000007293/ENSSSAG00000008899/ENSSSAG00000009784/ENSSSAG00000040665/ENSSSAG00000042529/ENSSSAG00000042658/ENSSSAG00000043717/ENSSSAG00000049092/ENSSSAG00000055287/ENSSSAG00000055775/ENSSSAG00000055914/ENSSSAG00000060369/ENSSSAG00000063108/ENSSSAG00000068128/ENSSSAG00000072653/ENSSSAG00000073189/…	25
			GO:0005623	cell	72/10463	180/36026	0.00103130949024821	0.00647361294278749	0.0049007596152413	ENSSSAG00000000078/ENSSSAG00000000827/ENSSSAG00000001782/ENSSSAG00000002389/ENSSSAG00000004286/ENSSSAG00000004495/ENSSSAG00000005870/ENSSSAG00000006165/ENSSSAG00000006327/ENSSSAG00000006941/ENSSSAG00000007687/ENSSSAG00000008219/ENSSSAG00000008263/ENSSSAG00000009173/ENSSSAG00000010774/ENSSSAG00000015288/ENSSSAG00000043763/ENSSSAG00000046072/ENSSSAG00000046143/ENSSSAG00000046822/ENSSSAG00000047514/…	72
			GO:0008641	ubiquitin-like modifier activating enzyme activity	12/10463	18/36026	0.00103793794170735	0.00647361294278749	0.0049007596152413	ENSSSAG00000040342/ENSSSAG00000042378/ENSSSAG00000047304/ENSSSAG00000049558/ENSSSAG00000049636/ENSSSAG00000052563/ENSSSAG00000057386/ENSSSAG00000061717/ENSSSAG00000063167/ENSSSAG00000064722/ENSSSAG00000070074/ENSSSAG00000072831	12
			GO:0031072	heat shock protein binding	12/10463	18/36026	0.00103793794170735	0.00647361294278749	0.0049007596152413	ENSSSAG00000004360/ENSSSAG00000006895/ENSSSAG00000007460/ENSSSAG00000008683/ENSSSAG00000008846/ENSSSAG00000010182/ENSSSAG00000038141/ENSSSAG00000051318/ENSSSAG00000063267/ENSSSAG00000063344/ENSSSAG00000064077/ENSSSAG00000070822	12
			GO:0042147	retrograde transport, endosome to Golgi	12/10463	18/36026	0.00103793794170735	0.00647361294278749	0.0049007596152413	ENSSSAG00000000613/ENSSSAG00000027129/ENSSSAG00000045260/ENSSSAG00000057791/ENSSSAG00000062746/ENSSSAG00000065334/ENSSSAG00000067962/ENSSSAG00000069168/ENSSSAG00000072166/ENSSSAG00000077233/ENSSSAG00000080149/ENSSSAG00000081326	12
			GO:0000281	mitotic cytokinesis	11/10463	16/36026	0.00116046441987655	0.00715509205169598	0.00541666399894257	ENSSSAG00000000078/ENSSSAG00000005872/ENSSSAG00000007082/ENSSSAG00000007731/ENSSSAG00000051362/ENSSSAG00000054828/ENSSSAG00000062361/ENSSSAG00000063363/ENSSSAG00000070769/ENSSSAG00000072215/ENSSSAG00000080811	11
			GO:0061608	nuclear import signal receptor activity	11/10463	16/36026	0.00116046441987655	0.00715509205169598	0.00541666399894257	ENSSSAG00000002009/ENSSSAG00000005410/ENSSSAG00000043678/ENSSSAG00000051836/ENSSSAG00000065368/ENSSSAG00000065526/ENSSSAG00000068034/ENSSSAG00000071074/ENSSSAG00000076960/ENSSSAG00000077541/ENSSSAG00000080845	11
			GO:0006479	protein methylation	18/10463	32/36026	0.00116871564940496	0.00716502378243152	0.0054241826790565	ENSSSAG00000000712/ENSSSAG00000001103/ENSSSAG00000001207/ENSSSAG00000003731/ENSSSAG00000005967/ENSSSAG00000007432/ENSSSAG00000010295/ENSSSAG00000026224/ENSSSAG00000028224/ENSSSAG00000039562/ENSSSAG00000042181/ENSSSAG00000046417/ENSSSAG00000048567/ENSSSAG00000061870/ENSSSAG00000071581/ENSSSAG00000072690/ENSSSAG00000074593/ENSSSAG00000075757	18
			GO:0000184	nuclear-transcribed mRNA catabolic process, nonsense-mediated decay	15/10463	25/36026	0.00122989121618286	0.00730705740942934	0.00553170728229566	ENSSSAG00000000352/ENSSSAG00000000681/ENSSSAG00000002179/ENSSSAG00000002370/ENSSSAG00000005629/ENSSSAG00000007681/ENSSSAG00000009680/ENSSSAG00000015578/ENSSSAG00000039689/ENSSSAG00000056068/ENSSSAG00000069581/ENSSSAG00000070246/ENSSSAG00000072314/ENSSSAG00000072790/ENSSSAG00000073685	15
			GO:0005212	structural constituent of eye lens	15/10463	25/36026	0.00122989121618286	0.00730705740942934	0.00553170728229566	ENSSSAG00000023814/ENSSSAG00000038507/ENSSSAG00000046819/ENSSSAG00000052013/ENSSSAG00000052021/ENSSSAG00000053178/ENSSSAG00000058691/ENSSSAG00000067315/ENSSSAG00000068152/ENSSSAG00000075085/ENSSSAG00000075554/ENSSSAG00000075556/ENSSSAG00000075627/ENSSSAG00000077300/ENSSSAG00000078340	15
			GO:0005744	TIM23 mitochondrial import inner membrane translocase complex	8/10463	10/36026	0.00125356484609372	0.00730705740942934	0.00553170728229566	ENSSSAG00000003586/ENSSSAG00000047913/ENSSSAG00000049580/ENSSSAG00000064676/ENSSSAG00000065021/ENSSSAG00000069913/ENSSSAG00000079343/ENSSSAG00000079979	8
			GO:0007020	microtubule nucleation	8/10463	10/36026	0.00125356484609372	0.00730705740942934	0.00553170728229566	ENSSSAG00000005123/ENSSSAG00000006171/ENSSSAG00000007347/ENSSSAG00000044025/ENSSSAG00000047938/ENSSSAG00000055220/ENSSSAG00000078807/ENSSSAG00000081450	8
			GO:0042273	ribosomal large subunit biogenesis	8/10463	10/36026	0.00125356484609372	0.00730705740942934	0.00553170728229566	ENSSSAG00000008121/ENSSSAG00000021588/ENSSSAG00000047288/ENSSSAG00000052795/ENSSSAG00000056519/ENSSSAG00000065858/ENSSSAG00000075361/ENSSSAG00000078908	8
			GO:0007224	smoothened signaling pathway	10/10463	14/36026	0.0012596039649248	0.00730705740942934	0.00553170728229566	ENSSSAG00000000590/ENSSSAG00000003646/ENSSSAG00000008286/ENSSSAG00000038404/ENSSSAG00000039831/ENSSSAG00000041796/ENSSSAG00000070213/ENSSSAG00000072886/ENSSSAG00000073193/ENSSSAG00000076978	10
			GO:0016818	hydrolase activity, acting on acid anhydrides, in phosphorus-containing anhydrides	10/10463	14/36026	0.0012596039649248	0.00730705740942934	0.00553170728229566	ENSSSAG00000002457/ENSSSAG00000004571/ENSSSAG00000051092/ENSSSAG00000051666/ENSSSAG00000053608/ENSSSAG00000057436/ENSSSAG00000068081/ENSSSAG00000071745/ENSSSAG00000072139/ENSSSAG00000078058	10
			GO:0032008	positive regulation of TOR signaling	10/10463	14/36026	0.0012596039649248	0.00730705740942934	0.00553170728229566	ENSSSAG00000046172/ENSSSAG00000046217/ENSSSAG00000052394/ENSSSAG00000055387/ENSSSAG00000055476/ENSSSAG00000056658/ENSSSAG00000056892/ENSSSAG00000057099/ENSSSAG00000064814/ENSSSAG00000074611	10
			GO:0051225	spindle assembly	10/10463	14/36026	0.0012596039649248	0.00730705740942934	0.00553170728229566	ENSSSAG00000002850/ENSSSAG00000004003/ENSSSAG00000005872/ENSSSAG00000005878/ENSSSAG00000015685/ENSSSAG00000040980/ENSSSAG00000042790/ENSSSAG00000044488/ENSSSAG00000070588/ENSSSAG00000071132	10
			GO:0060041	retina development in camera-type eye	10/10463	14/36026	0.0012596039649248	0.00730705740942934	0.00553170728229566	ENSSSAG00000004777/ENSSSAG00000014066/ENSSSAG00000038934/ENSSSAG00000041470/ENSSSAG00000044182/ENSSSAG00000064109/ENSSSAG00000070994/ENSSSAG00000071925/ENSSSAG00000076448/ENSSSAG00000078381	10
			GO:0003777	microtubule motor activity	55/10463	132/36026	0.00128775828261121	0.00737743333226188	0.00558498440645356	ENSSSAG00000003663/ENSSSAG00000004520/ENSSSAG00000005429/ENSSSAG00000005591/ENSSSAG00000006351/ENSSSAG00000006672/ENSSSAG00000006745/ENSSSAG00000006907/ENSSSAG00000007082/ENSSSAG00000008218/ENSSSAG00000008439/ENSSSAG00000010791/ENSSSAG00000015319/ENSSSAG00000018337/ENSSSAG00000028036/ENSSSAG00000034855/ENSSSAG00000039560/ENSSSAG00000039619/ENSSSAG00000041141/ENSSSAG00000043054/ENSSSAG00000043622/…	55
			GO:0004749	ribose phosphate diphosphokinase activity	9/10463	12/36026	0.00130592193369974	0.00737743333226188	0.00558498440645356	ENSSSAG00000010114/ENSSSAG00000015212/ENSSSAG00000038411/ENSSSAG00000044155/ENSSSAG00000052321/ENSSSAG00000056111/ENSSSAG00000068027/ENSSSAG00000071376/ENSSSAG00000079210	9
			GO:0006400	tRNA modification	9/10463	12/36026	0.00130592193369974	0.00737743333226188	0.00558498440645356	ENSSSAG00000004885/ENSSSAG00000015533/ENSSSAG00000039987/ENSSSAG00000044706/ENSSSAG00000049826/ENSSSAG00000059170/ENSSSAG00000077043/ENSSSAG00000077209/ENSSSAG00000081237	9
			GO:0007059	chromosome segregation	9/10463	12/36026	0.00130592193369974	0.00737743333226188	0.00558498440645356	ENSSSAG00000000558/ENSSSAG00000002923/ENSSSAG00000005170/ENSSSAG00000037933/ENSSSAG00000052619/ENSSSAG00000063305/ENSSSAG00000063821/ENSSSAG00000066721/ENSSSAG00000081122	9
			GO:0016272	prefoldin complex	9/10463	12/36026	0.00130592193369974	0.00737743333226188	0.00558498440645356	ENSSSAG00000040738/ENSSSAG00000041551/ENSSSAG00000045614/ENSSSAG00000054161/ENSSSAG00000064846/ENSSSAG00000067510/ENSSSAG00000067783/ENSSSAG00000070854/ENSSSAG00000076476	9
			GO:0004843	thiol-dependent ubiquitin-specific protease activity	28/10463	58/36026	0.0015174224615998	0.00852759810451139	0.00645570082347285	ENSSSAG00000002679/ENSSSAG00000008749/ENSSSAG00000008928/ENSSSAG00000009432/ENSSSAG00000009632/ENSSSAG00000010101/ENSSSAG00000014566/ENSSSAG00000028321/ENSSSAG00000029585/ENSSSAG00000032199/ENSSSAG00000040147/ENSSSAG00000040926/ENSSSAG00000041763/ENSSSAG00000047786/ENSSSAG00000052375/ENSSSAG00000056236/ENSSSAG00000056470/ENSSSAG00000059807/ENSSSAG00000060005/ENSSSAG00000064360/ENSSSAG00000065442/…	28
			GO:0005815	microtubule organizing center	18/10463	33/36026	0.0018774639947287	0.0104962883435869	0.00794607068398947	ENSSSAG00000002387/ENSSSAG00000006171/ENSSSAG00000039575/ENSSSAG00000044025/ENSSSAG00000044558/ENSSSAG00000046803/ENSSSAG00000047938/ENSSSAG00000051362/ENSSSAG00000052846/ENSSSAG00000055220/ENSSSAG00000065351/ENSSSAG00000070033/ENSSSAG00000071099/ENSSSAG00000071730/ENSSSAG00000072215/ENSSSAG00000073742/ENSSSAG00000078807/ENSSSAG00000081450	18
			GO:0008233	peptidase activity	136/10463	378/36026	0.00200212262163208	0.0111355170553661	0.00842998998581928	ENSSSAG00000000059/ENSSSAG00000000364/ENSSSAG00000001612/ENSSSAG00000002256/ENSSSAG00000002280/ENSSSAG00000002404/ENSSSAG00000002679/ENSSSAG00000002721/ENSSSAG00000003219/ENSSSAG00000004002/ENSSSAG00000004100/ENSSSAG00000005423/ENSSSAG00000005446/ENSSSAG00000005710/ENSSSAG00000005770/ENSSSAG00000006453/ENSSSAG00000007727/ENSSSAG00000008792/ENSSSAG00000008806/ENSSSAG00000008811/ENSSSAG00000009047/…	136
			GO:0140142	nucleocytoplasmic carrier activity	11/10463	17/36026	0.0024253227851708	0.0134201194112784	0.0101595167681109	ENSSSAG00000001798/ENSSSAG00000002009/ENSSSAG00000005410/ENSSSAG00000051836/ENSSSAG00000065368/ENSSSAG00000065526/ENSSSAG00000068034/ENSSSAG00000071074/ENSSSAG00000076960/ENSSSAG00000077541/ENSSSAG00000080845	11
			GO:0006164	purine nucleotide biosynthetic process	14/10463	24/36026	0.00259433082292423	0.0142820559078329	0.0108120339344211	ENSSSAG00000001368/ENSSSAG00000002340/ENSSSAG00000010520/ENSSSAG00000010758/ENSSSAG00000034895/ENSSSAG00000040324/ENSSSAG00000040893/ENSSSAG00000042080/ENSSSAG00000042182/ENSSSAG00000051703/ENSSSAG00000053700/ENSSSAG00000054060/ENSSSAG00000064976/ENSSSAG00000067387	14
			GO:0003756	protein disulfide isomerase activity	10/10463	15/36026	0.00279447677521398	0.0150762022022794	0.0114132314608739	ENSSSAG00000010287/ENSSSAG00000043026/ENSSSAG00000046808/ENSSSAG00000046822/ENSSSAG00000047514/ENSSSAG00000051854/ENSSSAG00000070470/ENSSSAG00000071703/ENSSSAG00000073640/ENSSSAG00000079484	10
			GO:0008235	metalloexopeptidase activity	10/10463	15/36026	0.00279447677521398	0.0150762022022794	0.0114132314608739	ENSSSAG00000004100/ENSSSAG00000007643/ENSSSAG00000008389/ENSSSAG00000048649/ENSSSAG00000051962/ENSSSAG00000055345/ENSSSAG00000057759/ENSSSAG00000061181/ENSSSAG00000066949/ENSSSAG00000068785	10
			GO:0009165	nucleotide biosynthetic process	10/10463	15/36026	0.00279447677521398	0.0150762022022794	0.0114132314608739	ENSSSAG00000001218/ENSSSAG00000010114/ENSSSAG00000015212/ENSSSAG00000038411/ENSSSAG00000044155/ENSSSAG00000052321/ENSSSAG00000056111/ENSSSAG00000068027/ENSSSAG00000071376/ENSSSAG00000079210	10
			GO:1903507	negative regulation of nucleic acid-templated transcription	10/10463	15/36026	0.00279447677521398	0.0150762022022794	0.0114132314608739	ENSSSAG00000010200/ENSSSAG00000044438/ENSSSAG00000045603/ENSSSAG00000051403/ENSSSAG00000054212/ENSSSAG00000070482/ENSSSAG00000071132/ENSSSAG00000075093/ENSSSAG00000075772/ENSSSAG00000076000	10
			GO:0050790	regulation of catalytic activity	23/10463	47/36026	0.0031171247768519	0.0166753909583826	0.0126238753072581	ENSSSAG00000001382/ENSSSAG00000001893/ENSSSAG00000002688/ENSSSAG00000005455/ENSSSAG00000005916/ENSSSAG00000006800/ENSSSAG00000008827/ENSSSAG00000040816/ENSSSAG00000046393/ENSSSAG00000046720/ENSSSAG00000046770/ENSSSAG00000046941/ENSSSAG00000046949/ENSSSAG00000049102/ENSSSAG00000058855/ENSSSAG00000064282/ENSSSAG00000064673/ENSSSAG00000066971/ENSSSAG00000070357/ENSSSAG00000076754/ENSSSAG00000077709/…	23
			GO:0032543	mitochondrial translation	9/10463	13/36026	0.00314793924479491	0.0166753909583826	0.0126238753072581	ENSSSAG00000007327/ENSSSAG00000009267/ENSSSAG00000041616/ENSSSAG00000051379/ENSSSAG00000063940/ENSSSAG00000064501/ENSSSAG00000069474/ENSSSAG00000069717/ENSSSAG00000073326	9
			GO:0046907	intracellular transport	13/10463	22/36026	0.0031527152507044	0.0166753909583826	0.0126238753072581	ENSSSAG00000004055/ENSSSAG00000007242/ENSSSAG00000009364/ENSSSAG00000010299/ENSSSAG00000031592/ENSSSAG00000049450/ENSSSAG00000053820/ENSSSAG00000064081/ENSSSAG00000065165/ENSSSAG00000068189/ENSSSAG00000068670/ENSSSAG00000071193/ENSSSAG00000081173	13
			GO:0051087	chaperone binding	13/10463	22/36026	0.0031527152507044	0.0166753909583826	0.0126238753072581	ENSSSAG00000001893/ENSSSAG00000005916/ENSSSAG00000041428/ENSSSAG00000049102/ENSSSAG00000055890/ENSSSAG00000060231/ENSSSAG00000066838/ENSSSAG00000067492/ENSSSAG00000070097/ENSSSAG00000073599/ENSSSAG00000073759/ENSSSAG00000074570/ENSSSAG00000077766	13
			GO:0000932	P-body	8/10463	11/36026	0.00342096773130157	0.0175772580098781	0.0133066213508272	ENSSSAG00000004442/ENSSSAG00000008395/ENSSSAG00000041281/ENSSSAG00000044079/ENSSSAG00000047065/ENSSSAG00000066840/ENSSSAG00000074566/ENSSSAG00000078328	8
			GO:0017053	transcriptional repressor complex	8/10463	11/36026	0.00342096773130157	0.0175772580098781	0.0133066213508272	ENSSSAG00000015926/ENSSSAG00000041610/ENSSSAG00000043294/ENSSSAG00000048473/ENSSSAG00000057232/ENSSSAG00000066180/ENSSSAG00000074661/ENSSSAG00000077259	8
			GO:0033014	tetrapyrrole biosynthetic process	8/10463	11/36026	0.00342096773130157	0.0175772580098781	0.0133066213508272	ENSSSAG00000015500/ENSSSAG00000045261/ENSSSAG00000046917/ENSSSAG00000053897/ENSSSAG00000058996/ENSSSAG00000059167/ENSSSAG00000068428/ENSSSAG00000069571	8
			GO:0035198	miRNA binding	8/10463	11/36026	0.00342096773130157	0.0175772580098781	0.0133066213508272	ENSSSAG00000002075/ENSSSAG00000002171/ENSSSAG00000005813/ENSSSAG00000039634/ENSSSAG00000041281/ENSSSAG00000047065/ENSSSAG00000055808/ENSSSAG00000078328	8
			GO:0043009	chordate embryonic development	8/10463	11/36026	0.00342096773130157	0.0175772580098781	0.0133066213508272	ENSSSAG00000010392/ENSSSAG00000014066/ENSSSAG00000039689/ENSSSAG00000045721/ENSSSAG00000067529/ENSSSAG00000071589/ENSSSAG00000073308/ENSSSAG00000079163	8
			GO:0043010	camera-type eye development	8/10463	11/36026	0.00342096773130157	0.0175772580098781	0.0133066213508272	ENSSSAG00000002005/ENSSSAG00000031592/ENSSSAG00000036762/ENSSSAG00000041470/ENSSSAG00000054567/ENSSSAG00000070752/ENSSSAG00000070879/ENSSSAG00000071925	8
			GO:0009116	nucleoside metabolic process	24/10463	50/36026	0.00352541369337585	0.0180280633893486	0.0136478973612355	ENSSSAG00000001487/ENSSSAG00000010520/ENSSSAG00000038411/ENSSSAG00000038936/ENSSSAG00000039030/ENSSSAG00000042182/ENSSSAG00000043142/ENSSSAG00000044155/ENSSSAG00000052303/ENSSSAG00000052321/ENSSSAG00000052921/ENSSSAG00000056111/ENSSSAG00000057050/ENSSSAG00000059647/ENSSSAG00000060764/ENSSSAG00000064554/ENSSSAG00000068027/ENSSSAG00000071376/ENSSSAG00000072513/ENSSSAG00000073943/ENSSSAG00000075866/…	24
			GO:0005669	transcription factor TFIID complex	12/10463	20/36026	0.00381907617204816	0.0194376565549055	0.0147150104742273	ENSSSAG00000036025/ENSSSAG00000040325/ENSSSAG00000040539/ENSSSAG00000052872/ENSSSAG00000061512/ENSSSAG00000063673/ENSSSAG00000064257/ENSSSAG00000068540/ENSSSAG00000078280/ENSSSAG00000078733/ENSSSAG00000079213/ENSSSAG00000081057	12
			GO:0003714	transcription corepressor activity	25/10463	53/36026	0.00392811362121122	0.0198987539778728	0.0150640779345684	ENSSSAG00000004380/ENSSSAG00000009845/ENSSSAG00000010200/ENSSSAG00000044150/ENSSSAG00000044438/ENSSSAG00000045603/ENSSSAG00000046738/ENSSSAG00000046965/ENSSSAG00000051403/ENSSSAG00000054212/ENSSSAG00000055497/ENSSSAG00000066086/ENSSSAG00000068862/ENSSSAG00000069695/ENSSSAG00000070482/ENSSSAG00000070807/ENSSSAG00000071126/ENSSSAG00000071132/ENSSSAG00000071668/ENSSSAG00000074904/ENSSSAG00000074944/…	25
			GO:0004519	endonuclease activity	23/10463	48/36026	0.00435897871056398	0.0219782150873763	0.0166383053585718	ENSSSAG00000000108/ENSSSAG00000002642/ENSSSAG00000006394/ENSSSAG00000006400/ENSSSAG00000006675/ENSSSAG00000007077/ENSSSAG00000008310/ENSSSAG00000012916/ENSSSAG00000028772/ENSSSAG00000036742/ENSSSAG00000042104/ENSSSAG00000051647/ENSSSAG00000054606/ENSSSAG00000057358/ENSSSAG00000060389/ENSSSAG00000061300/ENSSSAG00000064124/ENSSSAG00000066030/ENSSSAG00000072090/ENSSSAG00000072304/ENSSSAG00000073095/…	23
			GO:0000079	regulation of cyclin-dependent protein serine/threonine kinase activity	11/10463	18/36026	0.00460549896775621	0.0231131785405068	0.0174975138260897	ENSSSAG00000007595/ENSSSAG00000031250/ENSSSAG00000038513/ENSSSAG00000042930/ENSSSAG00000044637/ENSSSAG00000052221/ENSSSAG00000053909/ENSSSAG00000054387/ENSSSAG00000054441/ENSSSAG00000064825/ENSSSAG00000070665	11
			GO:0019904	protein domain specific binding	19/10463	38/36026	0.00516608508390541	0.0258065083589534	0.0195364621106754	ENSSSAG00000001157/ENSSSAG00000003208/ENSSSAG00000008422/ENSSSAG00000034634/ENSSSAG00000043357/ENSSSAG00000045362/ENSSSAG00000050790/ENSSSAG00000051381/ENSSSAG00000053169/ENSSSAG00000057269/ENSSSAG00000061478/ENSSSAG00000063098/ENSSSAG00000064193/ENSSSAG00000067168/ENSSSAG00000070278/ENSSSAG00000071608/ENSSSAG00000073018/ENSSSAG00000076197/ENSSSAG00000080079	19
			GO:0005905	clathrin-coated pit	10/10463	16/36026	0.00551783070077636	0.0273107308538426	0.0206752130555406	ENSSSAG00000000892/ENSSSAG00000001001/ENSSSAG00000056947/ENSSSAG00000064444/ENSSSAG00000065016/ENSSSAG00000065798/ENSSSAG00000074653/ENSSSAG00000075156/ENSSSAG00000078122/ENSSSAG00000079627	10
			GO:0006259	DNA metabolic process	10/10463	16/36026	0.00551783070077636	0.0273107308538426	0.0206752130555406	ENSSSAG00000002938/ENSSSAG00000008385/ENSSSAG00000008784/ENSSSAG00000045336/ENSSSAG00000045416/ENSSSAG00000045848/ENSSSAG00000054874/ENSSSAG00000056458/ENSSSAG00000061142/ENSSSAG00000066721	10
			GO:0015671	oxygen transport	20/10463	41/36026	0.00593258028167301	0.0292294708855031	0.0221277687987419	ENSSSAG00000001062/ENSSSAG00000005178/ENSSSAG00000017138/ENSSSAG00000029230/ENSSSAG00000044695/ENSSSAG00000044737/ENSSSAG00000044836/ENSSSAG00000044851/ENSSSAG00000044889/ENSSSAG00000044911/ENSSSAG00000044920/ENSSSAG00000046009/ENSSSAG00000046057/ENSSSAG00000046066/ENSSSAG00000061234/ENSSSAG00000065254/ENSSSAG00000065388/ENSSSAG00000065390/ENSSSAG00000065395/ENSSSAG00000065398	20
			GO:0002161	aminoacyl-tRNA editing activity	9/10463	14/36026	0.00654694274856111	0.0319644851841513	0.0241982737455748	ENSSSAG00000008007/ENSSSAG00000044907/ENSSSAG00000052268/ENSSSAG00000068510/ENSSSAG00000068921/ENSSSAG00000071544/ENSSSAG00000074880/ENSSSAG00000075198/ENSSSAG00000076941	9
			GO:0016589	NURF complex	9/10463	14/36026	0.00654694274856111	0.0319644851841513	0.0241982737455748	ENSSSAG00000000506/ENSSSAG00000002457/ENSSSAG00000002618/ENSSSAG00000004632/ENSSSAG00000005400/ENSSSAG00000042250/ENSSSAG00000053580/ENSSSAG00000064596/ENSSSAG00000074507	9
			GO:0003684	damaged DNA binding	14/10463	26/36026	0.00689867595863073	0.0335300511682998	0.0253834639350282	ENSSSAG00000001692/ENSSSAG00000003200/ENSSSAG00000049773/ENSSSAG00000053271/ENSSSAG00000067478/ENSSSAG00000068124/ENSSSAG00000070417/ENSSSAG00000070460/ENSSSAG00000074568/ENSSSAG00000074678/ENSSSAG00000075295/ENSSSAG00000078229/ENSSSAG00000078670/ENSSSAG00000079331	14
			GO:0051726	regulation of cell cycle	29/10463	66/36026	0.0070362287173955	0.0340452501617477	0.0257734882449795	ENSSSAG00000006307/ENSSSAG00000009474/ENSSSAG00000018246/ENSSSAG00000038367/ENSSSAG00000040523/ENSSSAG00000041362/ENSSSAG00000041470/ENSSSAG00000041521/ENSSSAG00000042713/ENSSSAG00000047410/ENSSSAG00000051629/ENSSSAG00000054206/ENSSSAG00000054501/ENSSSAG00000057367/ENSSSAG00000057649/ENSSSAG00000059043/ENSSSAG00000064675/ENSSSAG00000065436/ENSSSAG00000067323/ENSSSAG00000068886/ENSSSAG00000070320/…	29
			GO:0016765	transferase activity, transferring alkyl or aryl (other than methyl) groups	8/10463	12/36026	0.00765105932650523	0.0363678106312737	0.0275317506949597	ENSSSAG00000005943/ENSSSAG00000038419/ENSSSAG00000042933/ENSSSAG00000046939/ENSSSAG00000058899/ENSSSAG00000073446/ENSSSAG00000077753/ENSSSAG00000079775	8
			GO:0030433	ubiquitin-dependent ERAD pathway	8/10463	12/36026	0.00765105932650523	0.0363678106312737	0.0275317506949597	ENSSSAG00000004984/ENSSSAG00000006066/ENSSSAG00000041707/ENSSSAG00000056450/ENSSSAG00000059807/ENSSSAG00000061270/ENSSSAG00000074690/ENSSSAG00000080853	8
			GO:0032041	NAD-dependent histone deacetylase activity (H3-K14 specific)	8/10463	12/36026	0.00765105932650523	0.0363678106312737	0.0275317506949597	ENSSSAG00000002904/ENSSSAG00000045062/ENSSSAG00000052932/ENSSSAG00000054212/ENSSSAG00000054858/ENSSSAG00000062161/ENSSSAG00000063696/ENSSSAG00000067514	8
			GO:0070932	histone H3 deacetylation	8/10463	12/36026	0.00765105932650523	0.0363678106312737	0.0275317506949597	ENSSSAG00000002904/ENSSSAG00000045062/ENSSSAG00000052932/ENSSSAG00000054212/ENSSSAG00000054858/ENSSSAG00000062161/ENSSSAG00000063696/ENSSSAG00000067514	8
			GO:0008234	cysteine-type peptidase activity	52/10463	133/36026	0.00801676990457608	0.0379390119606912	0.0287212070450187	ENSSSAG00000000059/ENSSSAG00000002679/ENSSSAG00000005770/ENSSSAG00000007727/ENSSSAG00000009632/ENSSSAG00000028321/ENSSSAG00000032199/ENSSSAG00000039784/ENSSSAG00000041689/ENSSSAG00000041763/ENSSSAG00000041831/ENSSSAG00000042418/ENSSSAG00000044673/ENSSSAG00000044868/ENSSSAG00000046830/ENSSSAG00000047405/ENSSSAG00000048637/ENSSSAG00000050279/ENSSSAG00000050863/ENSSSAG00000051992/ENSSSAG00000054757/…	52
			GO:0006417	regulation of translation	20/10463	42/36026	0.00827597146255411	0.0388251009047647	0.029392008489437	ENSSSAG00000000244/ENSSSAG00000000352/ENSSSAG00000005813/ENSSSAG00000007681/ENSSSAG00000008766/ENSSSAG00000009680/ENSSSAG00000026723/ENSSSAG00000041281/ENSSSAG00000047065/ENSSSAG00000053807/ENSSSAG00000054326/ENSSSAG00000054893/ENSSSAG00000057413/ENSSSAG00000066120/ENSSSAG00000066648/ENSSSAG00000072294/ENSSSAG00000072314/ENSSSAG00000077105/ENSSSAG00000078328/ENSSSAG00000080138	20
			GO:0019825	oxygen binding	20/10463	42/36026	0.00827597146255411	0.0388251009047647	0.029392008489437	ENSSSAG00000001062/ENSSSAG00000005178/ENSSSAG00000017138/ENSSSAG00000029230/ENSSSAG00000044695/ENSSSAG00000044737/ENSSSAG00000044836/ENSSSAG00000044851/ENSSSAG00000044889/ENSSSAG00000044911/ENSSSAG00000044920/ENSSSAG00000046009/ENSSSAG00000046057/ENSSSAG00000046066/ENSSSAG00000061234/ENSSSAG00000065254/ENSSSAG00000065388/ENSSSAG00000065390/ENSSSAG00000065395/ENSSSAG00000065398	20
			GO:0005885	Arp2/3 protein complex	15/10463	29/36026	0.00845084185708768	0.0389422452863838	0.0294806910318851	ENSSSAG00000000509/ENSSSAG00000000860/ENSSSAG00000002056/ENSSSAG00000003710/ENSSSAG00000007849/ENSSSAG00000043159/ENSSSAG00000055421/ENSSSAG00000055968/ENSSSAG00000057356/ENSSSAG00000057782/ENSSSAG00000066267/ENSSSAG00000066388/ENSSSAG00000066992/ENSSSAG00000068208/ENSSSAG00000076569	15
			GO:0005758	mitochondrial intermembrane space	13/10463	24/36026	0.00857706911006335	0.0389422452863838	0.0294806910318851	ENSSSAG00000004004/ENSSSAG00000004227/ENSSSAG00000007147/ENSSSAG00000015828/ENSSSAG00000041949/ENSSSAG00000042498/ENSSSAG00000053007/ENSSSAG00000058736/ENSSSAG00000060542/ENSSSAG00000062029/ENSSSAG00000064577/ENSSSAG00000066338/ENSSSAG00000071168	13
			GO:0001822	kidney development	7/10463	10/36026	0.00871924792888315	0.0389422452863838	0.0294806910318851	ENSSSAG00000002402/ENSSSAG00000005047/ENSSSAG00000056610/ENSSSAG00000058303/ENSSSAG00000065884/ENSSSAG00000077640/ENSSSAG00000081516	7
			GO:0005666	RNA polymerase III complex	7/10463	10/36026	0.00871924792888315	0.0389422452863838	0.0294806910318851	ENSSSAG00000005255/ENSSSAG00000006875/ENSSSAG00000012031/ENSSSAG00000015816/ENSSSAG00000041770/ENSSSAG00000073198/ENSSSAG00000073316	7
			GO:0006098	pentose-phosphate shunt	7/10463	10/36026	0.00871924792888315	0.0389422452863838	0.0294806910318851	ENSSSAG00000012488/ENSSSAG00000047518/ENSSSAG00000054825/ENSSSAG00000065249/ENSSSAG00000068731/ENSSSAG00000069719/ENSSSAG00000075948	7
			GO:0006284	base-excision repair	7/10463	10/36026	0.00871924792888315	0.0389422452863838	0.0294806910318851	ENSSSAG00000000591/ENSSSAG00000045948/ENSSSAG00000063850/ENSSSAG00000064733/ENSSSAG00000074568/ENSSSAG00000078670/ENSSSAG00000081161	7
			GO:0006465	signal peptide processing	7/10463	10/36026	0.00871924792888315	0.0389422452863838	0.0294806910318851	ENSSSAG00000045325/ENSSSAG00000052192/ENSSSAG00000055976/ENSSSAG00000063898/ENSSSAG00000066516/ENSSSAG00000069702/ENSSSAG00000074974	7
			GO:0007346	regulation of mitotic cell cycle	7/10463	10/36026	0.00871924792888315	0.0389422452863838	0.0294806910318851	ENSSSAG00000030149/ENSSSAG00000039155/ENSSSAG00000041470/ENSSSAG00000041541/ENSSSAG00000065938/ENSSSAG00000069801/ENSSSAG00000069803	7
			GO:0022625	cytosolic large ribosomal subunit	7/10463	10/36026	0.00871924792888315	0.0389422452863838	0.0294806910318851	ENSSSAG00000039861/ENSSSAG00000044010/ENSSSAG00000044188/ENSSSAG00000046726/ENSSSAG00000054475/ENSSSAG00000066053/ENSSSAG00000067926	7
			GO:0036402	proteasome-activating ATPase activity	7/10463	10/36026	0.00871924792888315	0.0389422452863838	0.0294806910318851	ENSSSAG00000002256/ENSSSAG00000003375/ENSSSAG00000005423/ENSSSAG00000025201/ENSSSAG00000043788/ENSSSAG00000053808/ENSSSAG00000067990	7
			GO:0042802	identical protein binding	7/10463	10/36026	0.00871924792888315	0.0389422452863838	0.0294806910318851	ENSSSAG00000007701/ENSSSAG00000008398/ENSSSAG00000049141/ENSSSAG00000064735/ENSSSAG00000069919/ENSSSAG00000073580/ENSSSAG00000081127	7
			GO:0006139	nucleobase-containing compound metabolic process	24/10463	53/36026	0.00873403462400822	0.0389422452863838	0.0294806910318851	ENSSSAG00000001218/ENSSSAG00000008446/ENSSSAG00000009214/ENSSSAG00000037637/ENSSSAG00000038936/ENSSSAG00000041819/ENSSSAG00000042657/ENSSSAG00000043142/ENSSSAG00000045547/ENSSSAG00000045589/ENSSSAG00000051092/ENSSSAG00000051666/ENSSSAG00000053608/ENSSSAG00000054816/ENSSSAG00000057436/ENSSSAG00000060453/ENSSSAG00000062947/ENSSSAG00000066338/ENSSSAG00000068081/ENSSSAG00000070113/ENSSSAG00000070598/…	24
			GO:0030833	regulation of actin filament polymerization	14/10463	27/36026	0.0105436476692414	0.0468172668111585	0.0354423677337291	ENSSSAG00000000509/ENSSSAG00000000860/ENSSSAG00000002056/ENSSSAG00000003710/ENSSSAG00000006572/ENSSSAG00000007849/ENSSSAG00000043159/ENSSSAG00000050355/ENSSSAG00000055968/ENSSSAG00000066267/ENSSSAG00000066388/ENSSSAG00000067552/ENSSSAG00000076569/ENSSSAG00000079818	14
			GO:0043484	regulation of RNA splicing	12/10463	22/36026	0.0106756391004341	0.0472090761859359	0.0357389816304437	ENSSSAG00000004798/ENSSSAG00000008617/ENSSSAG00000042713/ENSSSAG00000051629/ENSSSAG00000054069/ENSSSAG00000054206/ENSSSAG00000057915/ENSSSAG00000063945/ENSSSAG00000072974/ENSSSAG00000076322/ENSSSAG00000080150/ENSSSAG00000080196	12
			GO:0004721	phosphoprotein phosphatase activity	51/10463	132/36026	0.0110917596434312	0.0488490149194376	0.0369804746865846	ENSSSAG00000000413/ENSSSAG00000001537/ENSSSAG00000002774/ENSSSAG00000003118/ENSSSAG00000004200/ENSSSAG00000006569/ENSSSAG00000006791/ENSSSAG00000006809/ENSSSAG00000007628/ENSSSAG00000008273/ENSSSAG00000009313/ENSSSAG00000034240/ENSSSAG00000037616/ENSSSAG00000038978/ENSSSAG00000039341/ENSSSAG00000040088/ENSSSAG00000040739/ENSSSAG00000041171/ENSSSAG00000041586/ENSSSAG00000042241/ENSSSAG00000042644/…	51
379dd vs 690dd	Down	14108	GO:0005216	ion channel activity	300/11380	429/36026	2.92532564211882e-60	3.07451724986688e-57	2.2324853584591e-57	ENSSSAG00000000439/ENSSSAG00000000472/ENSSSAG00000001367/ENSSSAG00000001383/ENSSSAG00000001431/ENSSSAG00000001533/ENSSSAG00000001829/ENSSSAG00000002000/ENSSSAG00000002286/ENSSSAG00000002375/ENSSSAG00000003030/ENSSSAG00000003110/ENSSSAG00000003250/ENSSSAG00000003434/ENSSSAG00000003457/ENSSSAG00000003642/ENSSSAG00000003659/ENSSSAG00000003693/ENSSSAG00000003776/ENSSSAG00000004343/ENSSSAG00000004561/…	300
			GO:0006813	potassium ion transport	165/11380	243/36026	2.6433542037061e-31	1.38908263404756e-28	1.00864831457207e-28	ENSSSAG00000000373/ENSSSAG00000000472/ENSSSAG00000000537/ENSSSAG00000000735/ENSSSAG00000001383/ENSSSAG00000001431/ENSSSAG00000001688/ENSSSAG00000002000/ENSSSAG00000002283/ENSSSAG00000002286/ENSSSAG00000002697/ENSSSAG00000003434/ENSSSAG00000003693/ENSSSAG00000004920/ENSSSAG00000005004/ENSSSAG00000005176/ENSSSAG00000005189/ENSSSAG00000005416/ENSSSAG00000005881/ENSSSAG00000006223/ENSSSAG00000006527/…	165
			GO:0035556	intracellular signal transduction	276/11380	491/36026	8.23470969539936e-30	2.88489329662158e-27	2.09479457163668e-27	ENSSSAG00000000085/ENSSSAG00000000261/ENSSSAG00000000602/ENSSSAG00000000661/ENSSSAG00000000887/ENSSSAG00000000894/ENSSSAG00000001141/ENSSSAG00000001414/ENSSSAG00000001718/ENSSSAG00000001766/ENSSSAG00000001783/ENSSSAG00000002089/ENSSSAG00000002120/ENSSSAG00000002623/ENSSSAG00000002749/ENSSSAG00000002848/ENSSSAG00000003197/ENSSSAG00000003381/ENSSSAG00000003388/ENSSSAG00000003488/ENSSSAG00000003540/…	276
			GO:0005887	integral component of plasma membrane	236/11380	438/36026	2.45675682110403e-22	6.45512854745084e-20	4.68723340868532e-20	ENSSSAG00000000236/ENSSSAG00000000472/ENSSSAG00000000565/ENSSSAG00000000857/ENSSSAG00000001005/ENSSSAG00000001112/ENSSSAG00000001116/ENSSSAG00000001181/ENSSSAG00000001215/ENSSSAG00000001291/ENSSSAG00000001343/ENSSSAG00000001630/ENSSSAG00000001914/ENSSSAG00000002000/ENSSSAG00000002046/ENSSSAG00000002079/ENSSSAG00000002207/ENSSSAG00000002408/ENSSSAG00000002475/ENSSSAG00000003431/ENSSSAG00000003437/…	236
			GO:0005249	voltage-gated potassium channel activity	102/11380	144/36026	4.3844380701574e-22	9.21608882347085e-20	6.69203705445076e-20	ENSSSAG00000000236/ENSSSAG00000000472/ENSSSAG00000001383/ENSSSAG00000001431/ENSSSAG00000002000/ENSSSAG00000002286/ENSSSAG00000003275/ENSSSAG00000003434/ENSSSAG00000003693/ENSSSAG00000004920/ENSSSAG00000005004/ENSSSAG00000005189/ENSSSAG00000005416/ENSSSAG00000005881/ENSSSAG00000006527/ENSSSAG00000007036/ENSSSAG00000008116/ENSSSAG00000009209/ENSSSAG00000009833/ENSSSAG00000010152/ENSSSAG00000015562/…	102
			GO:0071805	potassium ion transmembrane transport	124/11380	191/36026	2.70037747794878e-21	4.73016121554028e-19	3.43469065177696e-19	ENSSSAG00000000236/ENSSSAG00000000373/ENSSSAG00000000472/ENSSSAG00000000735/ENSSSAG00000001383/ENSSSAG00000001431/ENSSSAG00000002000/ENSSSAG00000003275/ENSSSAG00000003434/ENSSSAG00000003693/ENSSSAG00000004325/ENSSSAG00000004704/ENSSSAG00000005004/ENSSSAG00000005416/ENSSSAG00000005881/ENSSSAG00000006223/ENSSSAG00000006527/ENSSSAG00000006713/ENSSSAG00000008002/ENSSSAG00000023564/ENSSSAG00000038496/…	124
			GO:0034765	regulation of ion transmembrane transport	91/11380	127/36026	2.05552238660359e-20	3.08622004045767e-18	2.24098305306406e-18	ENSSSAG00000000373/ENSSSAG00000000735/ENSSSAG00000001383/ENSSSAG00000001431/ENSSSAG00000003434/ENSSSAG00000003693/ENSSSAG00000004674/ENSSSAG00000006223/ENSSSAG00000006527/ENSSSAG00000006713/ENSSSAG00000006995/ENSSSAG00000007001/ENSSSAG00000008002/ENSSSAG00000008296/ENSSSAG00000008299/ENSSSAG00000014558/ENSSSAG00000038496/ENSSSAG00000039426/ENSSSAG00000041528/ENSSSAG00000041978/ENSSSAG00000042207/…	91
			GO:0070588	calcium ion transmembrane transport	89/11380	126/36026	2.51044478502316e-19	3.29809683632418e-17	2.3948321962392e-17	ENSSSAG00000000592/ENSSSAG00000001899/ENSSSAG00000003110/ENSSSAG00000004674/ENSSSAG00000005785/ENSSSAG00000005843/ENSSSAG00000006305/ENSSSAG00000006643/ENSSSAG00000006850/ENSSSAG00000006995/ENSSSAG00000007001/ENSSSAG00000007463/ENSSSAG00000007534/ENSSSAG00000007617/ENSSSAG00000007622/ENSSSAG00000007943/ENSSSAG00000008296/ENSSSAG00000008299/ENSSSAG00000009555/ENSSSAG00000014558/ENSSSAG00000015618/…	89
			GO:0005244	voltage-gated ion channel activity	91/11380	131/36026	5.96290168037103e-19	6.96334407341106e-17	5.05626165879415e-17	ENSSSAG00000000373/ENSSSAG00000000735/ENSSSAG00000001383/ENSSSAG00000001431/ENSSSAG00000003434/ENSSSAG00000003693/ENSSSAG00000004674/ENSSSAG00000006223/ENSSSAG00000006527/ENSSSAG00000006713/ENSSSAG00000006995/ENSSSAG00000007001/ENSSSAG00000008002/ENSSSAG00000008296/ENSSSAG00000008299/ENSSSAG00000014558/ENSSSAG00000038496/ENSSSAG00000039426/ENSSSAG00000041528/ENSSSAG00000041978/ENSSSAG00000042207/…	91
			GO:0034220	ion transmembrane transport	144/11380	247/36026	3.80291774652825e-18	3.99686655160119e-16	2.90222670129787e-16	ENSSSAG00000000373/ENSSSAG00000000735/ENSSSAG00000001367/ENSSSAG00000001829/ENSSSAG00000002375/ENSSSAG00000003030/ENSSSAG00000003237/ENSSSAG00000003457/ENSSSAG00000003642/ENSSSAG00000003659/ENSSSAG00000004561/ENSSSAG00000005165/ENSSSAG00000005257/ENSSSAG00000005386/ENSSSAG00000005554/ENSSSAG00000006223/ENSSSAG00000006713/ENSSSAG00000007201/ENSSSAG00000007371/ENSSSAG00000007489/ENSSSAG00000007592/…	144
			GO:0007155	cell adhesion	229/11380	457/36026	1.00794165933904e-16	9.63042439968483e-15	6.99289667962492e-15	ENSSSAG00000000942/ENSSSAG00000002084/ENSSSAG00000002251/ENSSSAG00000002260/ENSSSAG00000002282/ENSSSAG00000002288/ENSSSAG00000002381/ENSSSAG00000002581/ENSSSAG00000002608/ENSSSAG00000002657/ENSSSAG00000002966/ENSSSAG00000003088/ENSSSAG00000003093/ENSSSAG00000003151/ENSSSAG00000003571/ENSSSAG00000004052/ENSSSAG00000004331/ENSSSAG00000004545/ENSSSAG00000004764/ENSSSAG00000005374/ENSSSAG00000005800/…	229
			GO:0008081	phosphoric diester hydrolase activity	83/11380	126/36026	2.71081258293617e-15	2.37422002055493e-13	1.72398168651642e-13	ENSSSAG00000000716/ENSSSAG00000002848/ENSSSAG00000003548/ENSSSAG00000004178/ENSSSAG00000004570/ENSSSAG00000004772/ENSSSAG00000005113/ENSSSAG00000005169/ENSSSAG00000005497/ENSSSAG00000005589/ENSSSAG00000006714/ENSSSAG00000006779/ENSSSAG00000007238/ENSSSAG00000008145/ENSSSAG00000009391/ENSSSAG00000010992/ENSSSAG00000017212/ENSSSAG00000032297/ENSSSAG00000037950/ENSSSAG00000040024/ENSSSAG00000040888/…	83
			GO:0004888	transmembrane signaling receptor activity	150/11380	276/36026	3.68737007610677e-15	2.98109688460632e-13	2.16465044953636e-13	ENSSSAG00000000227/ENSSSAG00000002170/ENSSSAG00000002219/ENSSSAG00000002375/ENSSSAG00000002434/ENSSSAG00000002654/ENSSSAG00000002713/ENSSSAG00000003030/ENSSSAG00000003290/ENSSSAG00000003457/ENSSSAG00000003642/ENSSSAG00000003659/ENSSSAG00000004041/ENSSSAG00000004929/ENSSSAG00000005165/ENSSSAG00000005257/ENSSSAG00000005290/ENSSSAG00000005386/ENSSSAG00000005554/ENSSSAG00000007201/ENSSSAG00000007434/…	150
			GO:0008076	voltage-gated potassium channel complex	63/11380	88/36026	1.51321726585433e-14	1.13599381886636e-12	8.24874073492022e-13	ENSSSAG00000001383/ENSSSAG00000001431/ENSSSAG00000003693/ENSSSAG00000005004/ENSSSAG00000005189/ENSSSAG00000007036/ENSSSAG00000008116/ENSSSAG00000009209/ENSSSAG00000009833/ENSSSAG00000010152/ENSSSAG00000015562/ENSSSAG00000039426/ENSSSAG00000041978/ENSSSAG00000042207/ENSSSAG00000042589/ENSSSAG00000043769/ENSSSAG00000044324/ENSSSAG00000044940/ENSSSAG00000046267/ENSSSAG00000046452/ENSSSAG00000046856/…	63
			GO:0045202	synapse	74/11380	111/36026	3.32300077289225e-14	2.32831587487317e-12	1.6906495160329e-12	ENSSSAG00000001291/ENSSSAG00000001829/ENSSSAG00000004627/ENSSSAG00000006415/ENSSSAG00000007246/ENSSSAG00000007371/ENSSSAG00000007474/ENSSSAG00000007819/ENSSSAG00000008318/ENSSSAG00000009180/ENSSSAG00000009741/ENSSSAG00000015187/ENSSSAG00000015282/ENSSSAG00000015455/ENSSSAG00000035346/ENSSSAG00000038235/ENSSSAG00000038393/ENSSSAG00000040220/ENSSSAG00000040222/ENSSSAG00000041158/ENSSSAG00000041700/…	74
			GO:0022857	transmembrane transporter activity	162/11380	311/36026	4.32854006162689e-14	2.84330975298116e-12	2.06459970044703e-12	ENSSSAG00000000069/ENSSSAG00000000388/ENSSSAG00000000857/ENSSSAG00000000867/ENSSSAG00000000971/ENSSSAG00000001214/ENSSSAG00000001239/ENSSSAG00000002046/ENSSSAG00000003780/ENSSSAG00000004274/ENSSSAG00000004330/ENSSSAG00000004523/ENSSSAG00000004573/ENSSSAG00000004840/ENSSSAG00000005373/ENSSSAG00000005836/ENSSSAG00000005876/ENSSSAG00000005953/ENSSSAG00000006450/ENSSSAG00000007246/ENSSSAG00000007382/…	162
			GO:0015276	ligand-gated ion channel activity	46/11380	58/36026	9.61093910416098e-14	5.94182176380776e-12	4.31450826657382e-12	ENSSSAG00000000439/ENSSSAG00000001533/ENSSSAG00000001829/ENSSSAG00000007119/ENSSSAG00000007371/ENSSSAG00000007819/ENSSSAG00000009180/ENSSSAG00000009741/ENSSSAG00000016481/ENSSSAG00000038600/ENSSSAG00000040220/ENSSSAG00000040222/ENSSSAG00000041700/ENSSSAG00000041800/ENSSSAG00000042348/ENSSSAG00000043937/ENSSSAG00000044553/ENSSSAG00000046668/ENSSSAG00000046777/ENSSSAG00000049002/ENSSSAG00000051344/…	46
			GO:0005230	extracellular ligand-gated ion channel activity	75/11380	115/36026	1.28054957862257e-13	7.47698670629067e-12	5.42923066959861e-12	ENSSSAG00000002375/ENSSSAG00000003030/ENSSSAG00000003457/ENSSSAG00000003642/ENSSSAG00000003659/ENSSSAG00000005165/ENSSSAG00000005257/ENSSSAG00000005386/ENSSSAG00000005554/ENSSSAG00000007201/ENSSSAG00000007489/ENSSSAG00000007592/ENSSSAG00000009034/ENSSSAG00000009452/ENSSSAG00000015487/ENSSSAG00000015520/ENSSSAG00000015602/ENSSSAG00000016481/ENSSSAG00000031576/ENSSSAG00000035346/ENSSSAG00000037896/…	75
			GO:0006816	calcium ion transport	58/11380	81/36026	1.6447590504731e-13	9.09811453709066e-12	6.60637291741272e-12	ENSSSAG00000000100/ENSSSAG00000000592/ENSSSAG00000001870/ENSSSAG00000001899/ENSSSAG00000003110/ENSSSAG00000004674/ENSSSAG00000005522/ENSSSAG00000005843/ENSSSAG00000006643/ENSSSAG00000006901/ENSSSAG00000006995/ENSSSAG00000007001/ENSSSAG00000007463/ENSSSAG00000007534/ENSSSAG00000007617/ENSSSAG00000008296/ENSSSAG00000008299/ENSSSAG00000014558/ENSSSAG00000020900/ENSSSAG00000037787/ENSSSAG00000038024/…	58
			GO:0038023	signaling receptor activity	85/11380	139/36026	6.7033861819574e-13	3.52262943861861e-11	2.55787104311532e-11	ENSSSAG00000000439/ENSSSAG00000001533/ENSSSAG00000001829/ENSSSAG00000002967/ENSSSAG00000006192/ENSSSAG00000007119/ENSSSAG00000007371/ENSSSAG00000007621/ENSSSAG00000007819/ENSSSAG00000008435/ENSSSAG00000008845/ENSSSAG00000009180/ENSSSAG00000009197/ENSSSAG00000009741/ENSSSAG00000009811/ENSSSAG00000015771/ENSSSAG00000022772/ENSSSAG00000038600/ENSSSAG00000039442/ENSSSAG00000039883/ENSSSAG00000039924/…	85
			GO:0016459	myosin complex	83/11380	136/36026	1.45133139631065e-12	7.26356808344046e-11	5.27426196654248e-11	ENSSSAG00000000605/ENSSSAG00000000855/ENSSSAG00000001035/ENSSSAG00000001171/ENSSSAG00000001327/ENSSSAG00000004024/ENSSSAG00000004163/ENSSSAG00000004243/ENSSSAG00000004634/ENSSSAG00000004670/ENSSSAG00000004721/ENSSSAG00000004768/ENSSSAG00000004809/ENSSSAG00000004846/ENSSSAG00000005404/ENSSSAG00000005548/ENSSSAG00000005650/ENSSSAG00000005825/ENSSSAG00000006495/ENSSSAG00000006823/ENSSSAG00000008639/…	83
			GO:0051015	actin filament binding	98/11380	171/36026	3.24587777829054e-12	1.5506443386288e-10	1.12596238720605e-10	ENSSSAG00000000605/ENSSSAG00000000676/ENSSSAG00000000855/ENSSSAG00000001035/ENSSSAG00000001287/ENSSSAG00000001327/ENSSSAG00000001588/ENSSSAG00000002372/ENSSSAG00000003883/ENSSSAG00000004024/ENSSSAG00000004243/ENSSSAG00000004634/ENSSSAG00000004670/ENSSSAG00000004846/ENSSSAG00000005102/ENSSSAG00000005404/ENSSSAG00000007483/ENSSSAG00000007498/ENSSSAG00000007503/ENSSSAG00000007932/ENSSSAG00000008013/…	98
			GO:0004970	ionotropic glutamate receptor activity	39/11380	49/36026	6.09393709605534e-12	2.7846642991105e-10	2.02201574125406e-10	ENSSSAG00000000439/ENSSSAG00000001533/ENSSSAG00000001829/ENSSSAG00000007119/ENSSSAG00000007371/ENSSSAG00000007819/ENSSSAG00000009180/ENSSSAG00000009741/ENSSSAG00000038600/ENSSSAG00000040220/ENSSSAG00000040222/ENSSSAG00000041700/ENSSSAG00000042348/ENSSSAG00000043937/ENSSSAG00000044553/ENSSSAG00000046668/ENSSSAG00000046777/ENSSSAG00000049002/ENSSSAG00000052059/ENSSSAG00000054932/ENSSSAG00000055849/…	39
			GO:0005245	voltage-gated calcium channel activity	40/11380	51/36026	7.69568844536476e-12	3.37007023169932e-10	2.447093913548e-10	ENSSSAG00000000592/ENSSSAG00000004674/ENSSSAG00000005785/ENSSSAG00000006850/ENSSSAG00000006995/ENSSSAG00000008299/ENSSSAG00000009555/ENSSSAG00000014558/ENSSSAG00000015618/ENSSSAG00000039238/ENSSSAG00000040958/ENSSSAG00000042492/ENSSSAG00000044140/ENSSSAG00000044566/ENSSSAG00000045433/ENSSSAG00000046264/ENSSSAG00000047385/ENSSSAG00000047867/ENSSSAG00000048010/ENSSSAG00000053215/ENSSSAG00000055543/…	40
			GO:0005267	potassium channel activity	71/11380	113/36026	8.17835956468554e-12	3.4381823609938e-10	2.49655186711453e-10	ENSSSAG00000001383/ENSSSAG00000001431/ENSSSAG00000003434/ENSSSAG00000003693/ENSSSAG00000004325/ENSSSAG00000004704/ENSSSAG00000005004/ENSSSAG00000006527/ENSSSAG00000039426/ENSSSAG00000041528/ENSSSAG00000041978/ENSSSAG00000042206/ENSSSAG00000042207/ENSSSAG00000043514/ENSSSAG00000044324/ENSSSAG00000044940/ENSSSAG00000046267/ENSSSAG00000047621/ENSSSAG00000048195/ENSSSAG00000051554/ENSSSAG00000051627/…	71
			GO:0005891	voltage-gated calcium channel complex	37/11380	46/36026	1.19240029411198e-11	4.82004888119881e-10	3.49996037745419e-10	ENSSSAG00000000592/ENSSSAG00000004674/ENSSSAG00000005785/ENSSSAG00000006850/ENSSSAG00000006995/ENSSSAG00000008299/ENSSSAG00000009555/ENSSSAG00000014558/ENSSSAG00000015618/ENSSSAG00000039238/ENSSSAG00000040958/ENSSSAG00000042492/ENSSSAG00000044140/ENSSSAG00000044566/ENSSSAG00000045433/ENSSSAG00000046264/ENSSSAG00000047385/ENSSSAG00000047867/ENSSSAG00000048010/ENSSSAG00000055543/ENSSSAG00000058742/…	37
			GO:0006887	exocytosis	48/11380	67/36026	1.95963081776181e-11	7.6280444054358e-10	5.53891751609089e-10	ENSSSAG00000000250/ENSSSAG00000001557/ENSSSAG00000001560/ENSSSAG00000002298/ENSSSAG00000004008/ENSSSAG00000004378/ENSSSAG00000004669/ENSSSAG00000005211/ENSSSAG00000006937/ENSSSAG00000007450/ENSSSAG00000012320/ENSSSAG00000031416/ENSSSAG00000041621/ENSSSAG00000043931/ENSSSAG00000043947/ENSSSAG00000050798/ENSSSAG00000054936/ENSSSAG00000055132/ENSSSAG00000055269/ENSSSAG00000055370/ENSSSAG00000055474/…	48
			GO:0045211	postsynaptic membrane	53/11380	78/36026	4.63583682479307e-11	1.74009446530626e-09	1.26352695412593e-09	ENSSSAG00000001291/ENSSSAG00000001829/ENSSSAG00000003642/ENSSSAG00000005257/ENSSSAG00000007371/ENSSSAG00000007592/ENSSSAG00000007819/ENSSSAG00000008318/ENSSSAG00000009180/ENSSSAG00000009741/ENSSSAG00000015282/ENSSSAG00000016481/ENSSSAG00000035346/ENSSSAG00000040220/ENSSSAG00000040222/ENSSSAG00000041636/ENSSSAG00000041700/ENSSSAG00000043937/ENSSSAG00000044049/ENSSSAG00000045148/ENSSSAG00000046668/…	53
			GO:0017137	Rab GTPase binding	43/11380	59/36026	8.79308863609738e-11	3.18673660570288e-09	2.31397069370984e-09	ENSSSAG00000000058/ENSSSAG00000000250/ENSSSAG00000004008/ENSSSAG00000004669/ENSSSAG00000005211/ENSSSAG00000006937/ENSSSAG00000007000/ENSSSAG00000031416/ENSSSAG00000040548/ENSSSAG00000041621/ENSSSAG00000042464/ENSSSAG00000046080/ENSSSAG00000050798/ENSSSAG00000052308/ENSSSAG00000053095/ENSSSAG00000053986/ENSSSAG00000055132/ENSSSAG00000055982/ENSSSAG00000056914/ENSSSAG00000059132/ENSSSAG00000063147/…	43
			GO:0007601	visual perception	73/11380	123/36026	1.99612616155441e-10	6.99309531931227e-09	5.07786479693665e-09	ENSSSAG00000001990/ENSSSAG00000002109/ENSSSAG00000002493/ENSSSAG00000002804/ENSSSAG00000003250/ENSSSAG00000003809/ENSSSAG00000004920/ENSSSAG00000005113/ENSSSAG00000005205/ENSSSAG00000006068/ENSSSAG00000006385/ENSSSAG00000006623/ENSSSAG00000006887/ENSSSAG00000008883/ENSSSAG00000009564/ENSSSAG00000010365/ENSSSAG00000016007/ENSSSAG00000020269/ENSSSAG00000020979/ENSSSAG00000026039/ENSSSAG00000028821/…	73
			GO:0003779	actin binding	167/11380	351/36026	2.5642341218654e-10	8.69358084542109e-09	6.31263069050056e-09	ENSSSAG00000000473/ENSSSAG00000000656/ENSSSAG00000000905/ENSSSAG00000001287/ENSSSAG00000001879/ENSSSAG00000002795/ENSSSAG00000002943/ENSSSAG00000003643/ENSSSAG00000003782/ENSSSAG00000004185/ENSSSAG00000004419/ENSSSAG00000005102/ENSSSAG00000005365/ENSSSAG00000005404/ENSSSAG00000005436/ENSSSAG00000005536/ENSSSAG00000005548/ENSSSAG00000005650/ENSSSAG00000005879/ENSSSAG00000006147/ENSSSAG00000006495/…	167
			GO:0006955	immune response	116/11380	227/36026	7.39236342610978e-10	2.42792936276293e-08	1.76298140918737e-08	ENSSSAG00000000146/ENSSSAG00000000332/ENSSSAG00000000477/ENSSSAG00000001700/ENSSSAG00000002773/ENSSSAG00000003774/ENSSSAG00000003864/ENSSSAG00000003929/ENSSSAG00000004635/ENSSSAG00000005327/ENSSSAG00000005439/ENSSSAG00000005466/ENSSSAG00000006296/ENSSSAG00000006821/ENSSSAG00000007084/ENSSSAG00000007216/ENSSSAG00000007231/ENSSSAG00000007372/ENSSSAG00000010063/ENSSSAG00000010262/ENSSSAG00000014996/…	116
			GO:0004890	GABA-A receptor activity	30/11380	38/36026	2.51975352302237e-09	7.82307075093565e-08	5.68053111766072e-08	ENSSSAG00000003030/ENSSSAG00000005165/ENSSSAG00000005386/ENSSSAG00000005554/ENSSSAG00000009034/ENSSSAG00000015487/ENSSSAG00000015520/ENSSSAG00000015602/ENSSSAG00000037896/ENSSSAG00000039181/ENSSSAG00000040921/ENSSSAG00000042446/ENSSSAG00000043760/ENSSSAG00000045177/ENSSSAG00000045443/ENSSSAG00000053996/ENSSSAG00000055654/ENSSSAG00000055722/ENSSSAG00000064863/ENSSSAG00000066058/ENSSSAG00000070959/…	30
			GO:0005262	calcium channel activity	42/11380	61/36026	2.53077455310953e-09	7.82307075093565e-08	5.68053111766072e-08	ENSSSAG00000003110/ENSSSAG00000004674/ENSSSAG00000005843/ENSSSAG00000006305/ENSSSAG00000006995/ENSSSAG00000007001/ENSSSAG00000007534/ENSSSAG00000007617/ENSSSAG00000007622/ENSSSAG00000007943/ENSSSAG00000008296/ENSSSAG00000008299/ENSSSAG00000014558/ENSSSAG00000041066/ENSSSAG00000042275/ENSSSAG00000042728/ENSSSAG00000043713/ENSSSAG00000044611/ENSSSAG00000044670/ENSSSAG00000045979/ENSSSAG00000046712/…	42
			GO:0005615	extracellular space	113/11380	224/36026	3.18749706282952e-09	9.57159832295378e-08	6.95018156556812e-08	ENSSSAG00000000082/ENSSSAG00000001017/ENSSSAG00000002284/ENSSSAG00000002509/ENSSSAG00000003774/ENSSSAG00000003929/ENSSSAG00000004217/ENSSSAG00000005327/ENSSSAG00000006118/ENSSSAG00000006421/ENSSSAG00000006748/ENSSSAG00000007739/ENSSSAG00000007742/ENSSSAG00000008142/ENSSSAG00000008151/ENSSSAG00000009145/ENSSSAG00000009221/ENSSSAG00000009595/ENSSSAG00000009655/ENSSSAG00000015472/ENSSSAG00000039136/…	113
			GO:0004713	protein tyrosine kinase activity	99/11380	190/36026	3.34590147042948e-09	9.76817345950384e-08	7.09291978380518e-08	ENSSSAG00000001705/ENSSSAG00000002530/ENSSSAG00000002603/ENSSSAG00000002976/ENSSSAG00000003134/ENSSSAG00000003574/ENSSSAG00000003744/ENSSSAG00000003786/ENSSSAG00000003963/ENSSSAG00000004088/ENSSSAG00000004949/ENSSSAG00000005686/ENSSSAG00000005950/ENSSSAG00000006566/ENSSSAG00000007032/ENSSSAG00000009390/ENSSSAG00000011616/ENSSSAG00000015493/ENSSSAG00000015668/ENSSSAG00000015802/ENSSSAG00000017684/…	99
			GO:0043547	positive regulation of GTPase activity	98/11380	188/36026	3.8884817511638e-09	1.10453900553328e-07	8.0203393160562e-08	ENSSSAG00000000813/ENSSSAG00000001364/ENSSSAG00000001489/ENSSSAG00000002044/ENSSSAG00000003294/ENSSSAG00000003308/ENSSSAG00000003445/ENSSSAG00000003712/ENSSSAG00000004386/ENSSSAG00000004411/ENSSSAG00000005122/ENSSSAG00000005256/ENSSSAG00000005562/ENSSSAG00000005797/ENSSSAG00000006550/ENSSSAG00000006552/ENSSSAG00000006783/ENSSSAG00000007164/ENSSSAG00000007473/ENSSSAG00000007543/ENSSSAG00000007667/…	98
			GO:0005506	iron ion binding	106/11380	208/36026	4.72735296571548e-09	1.30748630709657e-07	9.49399141314051e-08	ENSSSAG00000000247/ENSSSAG00000003521/ENSSSAG00000003527/ENSSSAG00000003554/ENSSSAG00000003565/ENSSSAG00000003888/ENSSSAG00000003986/ENSSSAG00000004115/ENSSSAG00000004918/ENSSSAG00000005253/ENSSSAG00000008587/ENSSSAG00000009258/ENSSSAG00000009434/ENSSSAG00000009907/ENSSSAG00000010049/ENSSSAG00000010286/ENSSSAG00000010560/ENSSSAG00000015381/ENSSSAG00000033265/ENSSSAG00000036512/ENSSSAG00000039163/…	106
			GO:0031012	extracellular matrix	35/11380	48/36026	4.92420196597727e-09	1.32700929903644e-07	9.63575283490829e-08	ENSSSAG00000000176/ENSSSAG00000006426/ENSSSAG00000006634/ENSSSAG00000010856/ENSSSAG00000017327/ENSSSAG00000039375/ENSSSAG00000039918/ENSSSAG00000040604/ENSSSAG00000042609/ENSSSAG00000044754/ENSSSAG00000047363/ENSSSAG00000049953/ENSSSAG00000053435/ENSSSAG00000054807/ENSSSAG00000054815/ENSSSAG00000054827/ENSSSAG00000054839/ENSSSAG00000059883/ENSSSAG00000059987/ENSSSAG00000063600/ENSSSAG00000064977/…	35
			GO:0098609	cell-cell adhesion	70/11380	124/36026	9.07006749937706e-09	2.38316023546132e-07	1.73047340448641e-07	ENSSSAG00000000743/ENSSSAG00000003571/ENSSSAG00000006222/ENSSSAG00000006877/ENSSSAG00000006883/ENSSSAG00000009331/ENSSSAG00000009969/ENSSSAG00000010218/ENSSSAG00000010432/ENSSSAG00000011692/ENSSSAG00000012229/ENSSSAG00000014553/ENSSSAG00000037381/ENSSSAG00000037434/ENSSSAG00000038989/ENSSSAG00000039055/ENSSSAG00000040049/ENSSSAG00000040968/ENSSSAG00000041254/ENSSSAG00000041358/ENSSSAG00000042586/…	70
			GO:0008237	metallopeptidase activity	101/11380	198/36026	1.00916467146346e-08	2.58690748709291e-07	1.87841947833378e-07	ENSSSAG00000000176/ENSSSAG00000000686/ENSSSAG00000002294/ENSSSAG00000002903/ENSSSAG00000003152/ENSSSAG00000004086/ENSSSAG00000004276/ENSSSAG00000004830/ENSSSAG00000004876/ENSSSAG00000005664/ENSSSAG00000006329/ENSSSAG00000006426/ENSSSAG00000006634/ENSSSAG00000010856/ENSSSAG00000017327/ENSSSAG00000033317/ENSSSAG00000038796/ENSSSAG00000039096/ENSSSAG00000039375/ENSSSAG00000039918/ENSSSAG00000040059/…	101
			GO:0007268	chemical synaptic transmission	41/11380	61/36026	1.17676983549417e-08	2.94472642167707e-07	2.13824092915607e-07	ENSSSAG00000001718/ENSSSAG00000003488/ENSSSAG00000004627/ENSSSAG00000007246/ENSSSAG00000007474/ENSSSAG00000010477/ENSSSAG00000015187/ENSSSAG00000038235/ENSSSAG00000038613/ENSSSAG00000042720/ENSSSAG00000042731/ENSSSAG00000042875/ENSSSAG00000045172/ENSSSAG00000045209/ENSSSAG00000045650/ENSSSAG00000045928/ENSSSAG00000047733/ENSSSAG00000054255/ENSSSAG00000054286/ENSSSAG00000056712/ENSSSAG00000060944/…	41
			GO:0005096	GTPase activator activity	118/11380	241/36026	1.34320145931289e-08	3.28303426450661e-07	2.38389487882948e-07	ENSSSAG00000000813/ENSSSAG00000001141/ENSSSAG00000001364/ENSSSAG00000001489/ENSSSAG00000002044/ENSSSAG00000003294/ENSSSAG00000003308/ENSSSAG00000003445/ENSSSAG00000003712/ENSSSAG00000004096/ENSSSAG00000004386/ENSSSAG00000004411/ENSSSAG00000004629/ENSSSAG00000005122/ENSSSAG00000005256/ENSSSAG00000005562/ENSSSAG00000005797/ENSSSAG00000006550/ENSSSAG00000006552/ENSSSAG00000006783/ENSSSAG00000007164/…	118
			GO:0030054	cell junction	94/11380	182/36026	1.45571604211191e-08	3.47717627331732e-07	2.52486634098358e-07	ENSSSAG00000000366/ENSSSAG00000000563/ENSSSAG00000001291/ENSSSAG00000001829/ENSSSAG00000001942/ENSSSAG00000003370/ENSSSAG00000004321/ENSSSAG00000005173/ENSSSAG00000006954/ENSSSAG00000007371/ENSSSAG00000007682/ENSSSAG00000007819/ENSSSAG00000008318/ENSSSAG00000009180/ENSSSAG00000009331/ENSSSAG00000009741/ENSSSAG00000014553/ENSSSAG00000015282/ENSSSAG00000035346/ENSSSAG00000036605/ENSSSAG00000040217/…	94
			GO:0015293	symporter activity	47/11380	74/36026	1.61642244081444e-08	3.77524441176885e-07	2.74130121541631e-07	ENSSSAG00000000163/ENSSSAG00000001387/ENSSSAG00000004013/ENSSSAG00000004290/ENSSSAG00000004643/ENSSSAG00000006720/ENSSSAG00000007183/ENSSSAG00000008079/ENSSSAG00000008688/ENSSSAG00000009050/ENSSSAG00000015840/ENSSSAG00000034299/ENSSSAG00000042549/ENSSSAG00000043626/ENSSSAG00000046135/ENSSSAG00000046992/ENSSSAG00000049130/ENSSSAG00000050191/ENSSSAG00000052580/ENSSSAG00000053238/ENSSSAG00000054177/…	47
			GO:0008305	integrin complex	40/11380	60/36026	2.52499429949807e-08	5.76906306254885e-07	4.18906376919016e-07	ENSSSAG00000002657/ENSSSAG00000006192/ENSSSAG00000007494/ENSSSAG00000007621/ENSSSAG00000010010/ENSSSAG00000022772/ENSSSAG00000025750/ENSSSAG00000039442/ENSSSAG00000040699/ENSSSAG00000040941/ENSSSAG00000041458/ENSSSAG00000043700/ENSSSAG00000046328/ENSSSAG00000046537/ENSSSAG00000046602/ENSSSAG00000046837/ENSSSAG00000046996/ENSSSAG00000047081/ENSSSAG00000047199/ENSSSAG00000047200/ENSSSAG00000048382/…	40
			GO:0006814	sodium ion transport	48/11380	78/36026	4.93795935841031e-08	1.1042117629126e-06	8.01796312395851e-07	ENSSSAG00000001986/ENSSSAG00000002283/ENSSSAG00000004771/ENSSSAG00000006527/ENSSSAG00000006582/ENSSSAG00000008394/ENSSSAG00000008620/ENSSSAG00000009853/ENSSSAG00000010198/ENSSSAG00000041222/ENSSSAG00000041528/ENSSSAG00000042442/ENSSSAG00000042506/ENSSSAG00000044419/ENSSSAG00000045322/ENSSSAG00000045571/ENSSSAG00000047167/ENSSSAG00000048005/ENSSSAG00000049194/ENSSSAG00000049640/ENSSSAG00000051134/…	48
			GO:0016791	phosphatase activity	111/11380	228/36026	5.22295802492754e-08	1.14361018420809e-06	8.30404510542208e-07	ENSSSAG00000003677/ENSSSAG00000003791/ENSSSAG00000003795/ENSSSAG00000003800/ENSSSAG00000004223/ENSSSAG00000004567/ENSSSAG00000005078/ENSSSAG00000005435/ENSSSAG00000005550/ENSSSAG00000006596/ENSSSAG00000006753/ENSSSAG00000006852/ENSSSAG00000007089/ENSSSAG00000007323/ENSSSAG00000008073/ENSSSAG00000008333/ENSSSAG00000008674/ENSSSAG00000008699/ENSSSAG00000008913/ENSSSAG00000009112/ENSSSAG00000009463/…	111
			GO:0006629	lipid metabolic process	110/11380	226/36026	6.07733294054447e-08	1.30352590214536e-06	9.46523390310363e-07	ENSSSAG00000000107/ENSSSAG00000000716/ENSSSAG00000001715/ENSSSAG00000002786/ENSSSAG00000002848/ENSSSAG00000003397/ENSSSAG00000003548/ENSSSAG00000003920/ENSSSAG00000004051/ENSSSAG00000004570/ENSSSAG00000005169/ENSSSAG00000005589/ENSSSAG00000006662/ENSSSAG00000006714/ENSSSAG00000006748/ENSSSAG00000006779/ENSSSAG00000007146/ENSSSAG00000007669/ENSSSAG00000008145/ENSSSAG00000009320/ENSSSAG00000009391/…	110
			GO:0004879	nuclear receptor activity	42/11380	66/36026	8.56578773118302e-08	1.80052858109467e-06	1.30740970633846e-06	ENSSSAG00000003153/ENSSSAG00000005012/ENSSSAG00000007676/ENSSSAG00000007825/ENSSSAG00000009160/ENSSSAG00000015387/ENSSSAG00000015775/ENSSSAG00000015906/ENSSSAG00000016562/ENSSSAG00000017149/ENSSSAG00000029040/ENSSSAG00000031059/ENSSSAG00000037255/ENSSSAG00000037545/ENSSSAG00000037692/ENSSSAG00000041464/ENSSSAG00000042186/ENSSSAG00000043837/ENSSSAG00000051505/ENSSSAG00000054663/ENSSSAG00000055846/…	42
			GO:0005328	neurotransmitter:sodium symporter activity	39/11380	60/36026	1.06691053961703e-07	2.19867250419117e-06	1.59651215938565e-06	ENSSSAG00000000876/ENSSSAG00000004290/ENSSSAG00000006512/ENSSSAG00000006515/ENSSSAG00000006720/ENSSSAG00000008688/ENSSSAG00000028168/ENSSSAG00000034299/ENSSSAG00000039620/ENSSSAG00000041986/ENSSSAG00000042549/ENSSSAG00000043626/ENSSSAG00000049130/ENSSSAG00000049988/ENSSSAG00000050191/ENSSSAG00000052277/ENSSSAG00000053238/ENSSSAG00000053631/ENSSSAG00000054177/ENSSSAG00000054751/ENSSSAG00000054904/…	39
			GO:0007229	integrin-mediated signaling pathway	56/11380	98/36026	1.5227571779897e-07	3.07772652705225e-06	2.23481569644237e-06	ENSSSAG00000000215/ENSSSAG00000000686/ENSSSAG00000002294/ENSSSAG00000002657/ENSSSAG00000005926/ENSSSAG00000006192/ENSSSAG00000006329/ENSSSAG00000006390/ENSSSAG00000007494/ENSSSAG00000007557/ENSSSAG00000007621/ENSSSAG00000010010/ENSSSAG00000022772/ENSSSAG00000025750/ENSSSAG00000039442/ENSSSAG00000040059/ENSSSAG00000040699/ENSSSAG00000041458/ENSSSAG00000043700/ENSSSAG00000044241/ENSSSAG00000045531/…	56
			GO:0006836	neurotransmitter transport	36/11380	55/36026	2.53223547297765e-07	5.02147072094247e-06	3.64621791044448e-06	ENSSSAG00000000578/ENSSSAG00000002455/ENSSSAG00000004290/ENSSSAG00000006720/ENSSSAG00000007781/ENSSSAG00000008688/ENSSSAG00000034299/ENSSSAG00000038971/ENSSSAG00000039620/ENSSSAG00000042549/ENSSSAG00000043626/ENSSSAG00000049130/ENSSSAG00000050191/ENSSSAG00000053168/ENSSSAG00000053238/ENSSSAG00000054177/ENSSSAG00000054751/ENSSSAG00000054904/ENSSSAG00000057048/ENSSSAG00000058411/ENSSSAG00000058463/…	36
			GO:0005861	troponin complex	26/11380	35/36026	2.61429492125566e-07	5.0881925226661e-06	3.69466631171608e-06	ENSSSAG00000002185/ENSSSAG00000006188/ENSSSAG00000008019/ENSSSAG00000008074/ENSSSAG00000008475/ENSSSAG00000009167/ENSSSAG00000009939/ENSSSAG00000009998/ENSSSAG00000010002/ENSSSAG00000010154/ENSSSAG00000015328/ENSSSAG00000051692/ENSSSAG00000055126/ENSSSAG00000055203/ENSSSAG00000055259/ENSSSAG00000059482/ENSSSAG00000059682/ENSSSAG00000066696/ENSSSAG00000068269/ENSSSAG00000071759/ENSSSAG00000076994/…	26
			GO:0018108	peptidyl-tyrosine phosphorylation	67/11380	125/36026	2.7443675674497e-07	5.2442369334357e-06	3.80797413665269e-06	ENSSSAG00000001705/ENSSSAG00000002530/ENSSSAG00000002603/ENSSSAG00000002976/ENSSSAG00000003134/ENSSSAG00000003744/ENSSSAG00000003786/ENSSSAG00000003963/ENSSSAG00000005686/ENSSSAG00000006566/ENSSSAG00000007032/ENSSSAG00000009390/ENSSSAG00000011616/ENSSSAG00000015493/ENSSSAG00000015668/ENSSSAG00000038503/ENSSSAG00000039815/ENSSSAG00000040351/ENSSSAG00000041954/ENSSSAG00000042383/ENSSSAG00000042654/…	67
			GO:0060326	cell chemotaxis	27/11380	37/36026	2.82076516884958e-07	5.29397177225162e-06	3.8440878710826e-06	ENSSSAG00000002773/ENSSSAG00000003774/ENSSSAG00000003929/ENSSSAG00000006296/ENSSSAG00000010262/ENSSSAG00000031724/ENSSSAG00000033609/ENSSSAG00000035492/ENSSSAG00000042534/ENSSSAG00000045607/ENSSSAG00000047101/ENSSSAG00000051350/ENSSSAG00000051368/ENSSSAG00000051405/ENSSSAG00000057893/ENSSSAG00000061390/ENSSSAG00000065129/ENSSSAG00000065916/ENSSSAG00000066280/ENSSSAG00000066897/ENSSSAG00000071050/…	27
			GO:0035725	sodium ion transmembrane transport	28/11380	39/36026	2.96630315533611e-07	5.46944669518992e-06	3.97150468627642e-06	ENSSSAG00000000236/ENSSSAG00000004771/ENSSSAG00000023564/ENSSSAG00000038024/ENSSSAG00000042789/ENSSSAG00000046316/ENSSSAG00000047167/ENSSSAG00000048005/ENSSSAG00000055297/ENSSSAG00000055381/ENSSSAG00000063232/ENSSSAG00000066477/ENSSSAG00000067718/ENSSSAG00000068345/ENSSSAG00000069094/ENSSSAG00000071023/ENSSSAG00000071355/ENSSSAG00000073484/ENSSSAG00000073560/ENSSSAG00000073663/ENSSSAG00000073978/…	28
			GO:0030036	actin cytoskeleton organization	57/11380	102/36026	3.32634028271774e-07	6.02755799506267e-06	4.37676352989177e-06	ENSSSAG00000000656/ENSSSAG00000000676/ENSSSAG00000001287/ENSSSAG00000002740/ENSSSAG00000002795/ENSSSAG00000003782/ENSSSAG00000003883/ENSSSAG00000004419/ENSSSAG00000005185/ENSSSAG00000005436/ENSSSAG00000006847/ENSSSAG00000007010/ENSSSAG00000008608/ENSSSAG00000013774/ENSSSAG00000015253/ENSSSAG00000019850/ENSSSAG00000040583/ENSSSAG00000041507/ENSSSAG00000041948/ENSSSAG00000042519/ENSSSAG00000043534/…	57
			GO:0019221	cytokine-mediated signaling pathway	22/11380	28/36026	4.22652905524329e-07	7.52895260518762e-06	5.46696443363316e-06	ENSSSAG00000001430/ENSSSAG00000001705/ENSSSAG00000004088/ENSSSAG00000004944/ENSSSAG00000006676/ENSSSAG00000007189/ENSSSAG00000009655/ENSSSAG00000038993/ENSSSAG00000040597/ENSSSAG00000047020/ENSSSAG00000052979/ENSSSAG00000059452/ENSSSAG00000061479/ENSSSAG00000062497/ENSSSAG00000062955/ENSSSAG00000069633/ENSSSAG00000069897/ENSSSAG00000070386/ENSSSAG00000070477/ENSSSAG00000077028/ENSSSAG00000079839/…	22
			GO:0003774	motor activity	97/11380	200/36026	4.36176901173598e-07	7.64036538555752e-06	5.54786409387471e-06	ENSSSAG00000000605/ENSSSAG00000000855/ENSSSAG00000001035/ENSSSAG00000001171/ENSSSAG00000001327/ENSSSAG00000004024/ENSSSAG00000004163/ENSSSAG00000004243/ENSSSAG00000004634/ENSSSAG00000004670/ENSSSAG00000004721/ENSSSAG00000004768/ENSSSAG00000004809/ENSSSAG00000004846/ENSSSAG00000005404/ENSSSAG00000005548/ENSSSAG00000005650/ENSSSAG00000005825/ENSSSAG00000006495/ENSSSAG00000006823/ENSSSAG00000007915/…	97
			GO:0051260	protein homooligomerization	65/11380	122/36026	5.46859573332456e-07	9.42212150118708e-06	6.84164263444402e-06	ENSSSAG00000001383/ENSSSAG00000001431/ENSSSAG00000003693/ENSSSAG00000003848/ENSSSAG00000005189/ENSSSAG00000007036/ENSSSAG00000008116/ENSSSAG00000009833/ENSSSAG00000013522/ENSSSAG00000015562/ENSSSAG00000017595/ENSSSAG00000027878/ENSSSAG00000039426/ENSSSAG00000041978/ENSSSAG00000042207/ENSSSAG00000042589/ENSSSAG00000043769/ENSSSAG00000044324/ENSSSAG00000044940/ENSSSAG00000046267/ENSSSAG00000046452/…	65
			GO:0004435	phosphatidylinositol phospholipase C activity	25/11380	34/36026	6.19641534023753e-07	1.05039234235317e-05	7.6271665902754e-06	ENSSSAG00000002848/ENSSSAG00000003548/ENSSSAG00000004570/ENSSSAG00000005169/ENSSSAG00000006714/ENSSSAG00000006779/ENSSSAG00000010992/ENSSSAG00000040024/ENSSSAG00000041431/ENSSSAG00000042288/ENSSSAG00000042897/ENSSSAG00000043593/ENSSSAG00000044956/ENSSSAG00000050747/ENSSSAG00000053340/ENSSSAG00000054179/ENSSSAG00000065267/ENSSSAG00000067733/ENSSSAG00000067988/ENSSSAG00000068970/ENSSSAG00000070616/…	25
			GO:0008021	synaptic vesicle	27/11380	38/36026	6.79915285121387e-07	1.13427137248028e-05	8.23623361258155e-06	ENSSSAG00000008160/ENSSSAG00000020439/ENSSSAG00000038561/ENSSSAG00000040637/ENSSSAG00000044026/ENSSSAG00000045650/ENSSSAG00000047322/ENSSSAG00000049648/ENSSSAG00000049864/ENSSSAG00000052786/ENSSSAG00000055686/ENSSSAG00000059333/ENSSSAG00000059353/ENSSSAG00000065518/ENSSSAG00000067141/ENSSSAG00000069971/ENSSSAG00000070602/ENSSSAG00000070927/ENSSSAG00000071854/ENSSSAG00000072478/ENSSSAG00000073464/…	27
			GO:0008233	peptidase activity	164/11380	378/36026	8.63519037774931e-07	1.41806016984602e-05	1.02968964208359e-05	ENSSSAG00000000067/ENSSSAG00000000077/ENSSSAG00000000176/ENSSSAG00000000186/ENSSSAG00000000686/ENSSSAG00000001578/ENSSSAG00000001762/ENSSSAG00000001874/ENSSSAG00000002158/ENSSSAG00000002427/ENSSSAG00000002885/ENSSSAG00000003152/ENSSSAG00000003346/ENSSSAG00000003964/ENSSSAG00000004086/ENSSSAG00000004276/ENSSSAG00000004938/ENSSSAG00000004955/ENSSSAG00000005583/ENSSSAG00000005664/ENSSSAG00000005966/…	164
			GO:0004114	3',5'-cyclic-nucleotide phosphodiesterase activity	41/11380	68/36026	1.00085894016564e-06	1.5937920395668e-05	1.1572930328869e-05	ENSSSAG00000002493/ENSSSAG00000004178/ENSSSAG00000004772/ENSSSAG00000005113/ENSSSAG00000005497/ENSSSAG00000007238/ENSSSAG00000037950/ENSSSAG00000040888/ENSSSAG00000042795/ENSSSAG00000044781/ENSSSAG00000045031/ENSSSAG00000050237/ENSSSAG00000050899/ENSSSAG00000055457/ENSSSAG00000056292/ENSSSAG00000057439/ENSSSAG00000059632/ENSSSAG00000059831/ENSSSAG00000061402/ENSSSAG00000062679/ENSSSAG00000062908/…	41
			GO:0006096	glycolytic process	41/11380	68/36026	1.00085894016564e-06	1.5937920395668e-05	1.1572930328869e-05	ENSSSAG00000003417/ENSSSAG00000007618/ENSSSAG00000007744/ENSSSAG00000011384/ENSSSAG00000040499/ENSSSAG00000041512/ENSSSAG00000042521/ENSSSAG00000043281/ENSSSAG00000045045/ENSSSAG00000046596/ENSSSAG00000046798/ENSSSAG00000047233/ENSSSAG00000056636/ENSSSAG00000057094/ENSSSAG00000059449/ENSSSAG00000060153/ENSSSAG00000061934/ENSSSAG00000062061/ENSSSAG00000065456/ENSSSAG00000067521/ENSSSAG00000067619/…	41
			GO:0008009	chemokine activity	47/11380	82/36026	1.31351249159856e-06	2.06045019204491e-05	1.49614541462523e-05	ENSSSAG00000000332/ENSSSAG00000002773/ENSSSAG00000003774/ENSSSAG00000003929/ENSSSAG00000005466/ENSSSAG00000006296/ENSSSAG00000007084/ENSSSAG00000007216/ENSSSAG00000007231/ENSSSAG00000010063/ENSSSAG00000010262/ENSSSAG00000031724/ENSSSAG00000033609/ENSSSAG00000035492/ENSSSAG00000042534/ENSSSAG00000045607/ENSSSAG00000047101/ENSSSAG00000051350/ENSSSAG00000051368/ENSSSAG00000051389/ENSSSAG00000051405/…	47
			GO:0015986	ATP synthesis coupled proton transport	27/11380	39/36026	1.54230646669388e-06	2.36625022468873e-05	1.71819461455189e-05	ENSSSAG00000001633/ENSSSAG00000002887/ENSSSAG00000004246/ENSSSAG00000004542/ENSSSAG00000005941/ENSSSAG00000006812/ENSSSAG00000007100/ENSSSAG00000007320/ENSSSAG00000038629/ENSSSAG00000040415/ENSSSAG00000041559/ENSSSAG00000043976/ENSSSAG00000046603/ENSSSAG00000055558/ENSSSAG00000056066/ENSSSAG00000059523/ENSSSAG00000063467/ENSSSAG00000064265/ENSSSAG00000065070/ENSSSAG00000066161/ENSSSAG00000070988/…	27
			GO:0016311	dephosphorylation	120/11380	264/36026	1.55348492391553e-06	2.36625022468873e-05	1.71819461455189e-05	ENSSSAG00000003677/ENSSSAG00000003791/ENSSSAG00000003795/ENSSSAG00000003800/ENSSSAG00000005078/ENSSSAG00000005435/ENSSSAG00000005550/ENSSSAG00000006596/ENSSSAG00000006753/ENSSSAG00000006852/ENSSSAG00000007089/ENSSSAG00000007323/ENSSSAG00000007384/ENSSSAG00000008073/ENSSSAG00000008674/ENSSSAG00000008699/ENSSSAG00000008913/ENSSSAG00000009463/ENSSSAG00000010738/ENSSSAG00000015682/ENSSSAG00000027885/…	120
			GO:0020037	heme binding	103/11380	220/36026	1.59871114492697e-06	2.40035059045464e-05	1.74295575950685e-05	ENSSSAG00000000247/ENSSSAG00000003509/ENSSSAG00000003521/ENSSSAG00000003527/ENSSSAG00000003554/ENSSSAG00000003565/ENSSSAG00000003888/ENSSSAG00000004918/ENSSSAG00000005070/ENSSSAG00000005253/ENSSSAG00000005779/ENSSSAG00000005859/ENSSSAG00000006030/ENSSSAG00000006478/ENSSSAG00000007665/ENSSSAG00000008587/ENSSSAG00000009258/ENSSSAG00000009434/ENSSSAG00000009907/ENSSSAG00000010049/ENSSSAG00000010286/…	103
			GO:0008289	lipid binding	76/11380	152/36026	1.7211473441052e-06	2.51371401077594e-05	1.82527182914774e-05	ENSSSAG00000000132/ENSSSAG00000000580/ENSSSAG00000000718/ENSSSAG00000001107/ENSSSAG00000002120/ENSSSAG00000002292/ENSSSAG00000002671/ENSSSAG00000003128/ENSSSAG00000003133/ENSSSAG00000004217/ENSSSAG00000004477/ENSSSAG00000004542/ENSSSAG00000004610/ENSSSAG00000004972/ENSSSAG00000004976/ENSSSAG00000005740/ENSSSAG00000005935/ENSSSAG00000005941/ENSSSAG00000006604/ENSSSAG00000006935/ENSSSAG00000007157/…	76
			GO:0016712	oxidoreductase activity, acting on paired donors, with incorporation or reduction of molecular oxygen, reduced flavin or flavoprotein as one donor, and incorporation of one atom of oxygen	18/11380	22/36026	1.72204956018904e-06	2.51371401077594e-05	1.82527182914774e-05	ENSSSAG00000000247/ENSSSAG00000003527/ENSSSAG00000003554/ENSSSAG00000008587/ENSSSAG00000009434/ENSSSAG00000010049/ENSSSAG00000010286/ENSSSAG00000010560/ENSSSAG00000039163/ENSSSAG00000053814/ENSSSAG00000054672/ENSSSAG00000067784/ENSSSAG00000069706/ENSSSAG00000070163/ENSSSAG00000071998/ENSSSAG00000073441/ENSSSAG00000075682/ENSSSAG00000080542	18
			GO:0004252	serine-type endopeptidase activity	114/11380	249/36026	1.81910130762889e-06	2.6190074990657e-05	1.9017281154015e-05	ENSSSAG00000000186/ENSSSAG00000001017/ENSSSAG00000001554/ENSSSAG00000001578/ENSSSAG00000001695/ENSSSAG00000001762/ENSSSAG00000001874/ENSSSAG00000002158/ENSSSAG00000002885/ENSSSAG00000003113/ENSSSAG00000003330/ENSSSAG00000003393/ENSSSAG00000003825/ENSSSAG00000003871/ENSSSAG00000003964/ENSSSAG00000004105/ENSSSAG00000004130/ENSSSAG00000004938/ENSSSAG00000004955/ENSSSAG00000005524/ENSSSAG00000005583/…	114
			GO:0004714	transmembrane receptor protein tyrosine kinase activity	51/11380	92/36026	1.87736075328807e-06	2.66635966446724e-05	1.93611172992013e-05	ENSSSAG00000001705/ENSSSAG00000002530/ENSSSAG00000002603/ENSSSAG00000003134/ENSSSAG00000003744/ENSSSAG00000003786/ENSSSAG00000003963/ENSSSAG00000004088/ENSSSAG00000007032/ENSSSAG00000009390/ENSSSAG00000015802/ENSSSAG00000017684/ENSSSAG00000039815/ENSSSAG00000041954/ENSSSAG00000043080/ENSSSAG00000043568/ENSSSAG00000044376/ENSSSAG00000046239/ENSSSAG00000046893/ENSSSAG00000046918/ENSSSAG00000046954/…	51
			GO:0009190	cyclic nucleotide biosynthetic process	34/11380	54/36026	2.0644665830099e-06	2.85493997203079e-05	2.07304469900578e-05	ENSSSAG00000001766/ENSSSAG00000001783/ENSSSAG00000004795/ENSSSAG00000004802/ENSSSAG00000005859/ENSSSAG00000010339/ENSSSAG00000010411/ENSSSAG00000010506/ENSSSAG00000015934/ENSSSAG00000024733/ENSSSAG00000038683/ENSSSAG00000039183/ENSSSAG00000039917/ENSSSAG00000040777/ENSSSAG00000040944/ENSSSAG00000044690/ENSSSAG00000044782/ENSSSAG00000046300/ENSSSAG00000048089/ENSSSAG00000049223/ENSSSAG00000049393/…	34
			GO:0016849	phosphorus-oxygen lyase activity	34/11380	54/36026	2.0644665830099e-06	2.85493997203079e-05	2.07304469900578e-05	ENSSSAG00000001766/ENSSSAG00000001783/ENSSSAG00000004795/ENSSSAG00000004802/ENSSSAG00000005859/ENSSSAG00000010339/ENSSSAG00000010411/ENSSSAG00000010506/ENSSSAG00000015934/ENSSSAG00000024733/ENSSSAG00000038683/ENSSSAG00000039183/ENSSSAG00000039917/ENSSSAG00000040777/ENSSSAG00000040944/ENSSSAG00000044690/ENSSSAG00000044782/ENSSSAG00000046300/ENSSSAG00000048089/ENSSSAG00000049223/ENSSSAG00000049393/…	34
			GO:0016705	oxidoreductase activity, acting on paired donors, with incorporation or reduction of molecular oxygen	71/11380	141/36026	2.67686371171343e-06	3.6537451441699e-05	2.65307749964763e-05	ENSSSAG00000000247/ENSSSAG00000003521/ENSSSAG00000003527/ENSSSAG00000003554/ENSSSAG00000003565/ENSSSAG00000003888/ENSSSAG00000004918/ENSSSAG00000005253/ENSSSAG00000008587/ENSSSAG00000009258/ENSSSAG00000009434/ENSSSAG00000009907/ENSSSAG00000010049/ENSSSAG00000010286/ENSSSAG00000010560/ENSSSAG00000015381/ENSSSAG00000036512/ENSSSAG00000039163/ENSSSAG00000039407/ENSSSAG00000039498/ENSSSAG00000040165/…	71
			GO:0004497	monooxygenase activity	50/11380	91/36026	3.33539640680296e-06	4.49423285070502e-05	3.26337705119048e-05	ENSSSAG00000000384/ENSSSAG00000003527/ENSSSAG00000003565/ENSSSAG00000003888/ENSSSAG00000005253/ENSSSAG00000007040/ENSSSAG00000008587/ENSSSAG00000009434/ENSSSAG00000009907/ENSSSAG00000030649/ENSSSAG00000036512/ENSSSAG00000039163/ENSSSAG00000040959/ENSSSAG00000041010/ENSSSAG00000042011/ENSSSAG00000044778/ENSSSAG00000045042/ENSSSAG00000045956/ENSSSAG00000047257/ENSSSAG00000049904/ENSSSAG00000051425/…	50
			GO:0015914	phospholipid transport	34/11380	55/36026	3.76543792540733e-06	5.00946235392798e-05	3.63749832900775e-05	ENSSSAG00000000688/ENSSSAG00000001399/ENSSSAG00000005678/ENSSSAG00000006482/ENSSSAG00000006882/ENSSSAG00000007136/ENSSSAG00000009764/ENSSSAG00000009813/ENSSSAG00000009829/ENSSSAG00000038552/ENSSSAG00000042205/ENSSSAG00000042981/ENSSSAG00000049554/ENSSSAG00000050108/ENSSSAG00000050161/ENSSSAG00000052698/ENSSSAG00000053461/ENSSSAG00000055816/ENSSSAG00000056659/ENSSSAG00000057699/ENSSSAG00000058717/…	34
			GO:0007169	transmembrane receptor protein tyrosine kinase signaling pathway	54/11380	101/36026	4.18559434135772e-06	5.4988245659587e-05	3.99283670721624e-05	ENSSSAG00000001705/ENSSSAG00000002530/ENSSSAG00000003134/ENSSSAG00000003744/ENSSSAG00000003786/ENSSSAG00000003963/ENSSSAG00000004088/ENSSSAG00000007032/ENSSSAG00000009390/ENSSSAG00000010092/ENSSSAG00000015802/ENSSSAG00000017684/ENSSSAG00000039815/ENSSSAG00000040654/ENSSSAG00000041954/ENSSSAG00000042905/ENSSSAG00000043080/ENSSSAG00000043568/ENSSSAG00000044376/ENSSSAG00000046239/ENSSSAG00000046893/…	54
			GO:0003707	steroid hormone receptor activity	70/11380	140/36026	4.3225578943309e-06	5.60865228017503e-05	4.07258541051319e-05	ENSSSAG00000002641/ENSSSAG00000003153/ENSSSAG00000004009/ENSSSAG00000005012/ENSSSAG00000006285/ENSSSAG00000007676/ENSSSAG00000007825/ENSSSAG00000007929/ENSSSAG00000008265/ENSSSAG00000009160/ENSSSAG00000009961/ENSSSAG00000015387/ENSSSAG00000015775/ENSSSAG00000015906/ENSSSAG00000016562/ENSSSAG00000017149/ENSSSAG00000029040/ENSSSAG00000031059/ENSSSAG00000037255/ENSSSAG00000037545/ENSSSAG00000037692/…	70
			GO:0000977	RNA polymerase II regulatory region sequence-specific DNA binding	17/11380	21/36026	4.48948957940347e-06	5.75421164384518e-05	4.17827977543969e-05	ENSSSAG00000004604/ENSSSAG00000009638/ENSSSAG00000032249/ENSSSAG00000039327/ENSSSAG00000041784/ENSSSAG00000041843/ENSSSAG00000049491/ENSSSAG00000053681/ENSSSAG00000054817/ENSSSAG00000056815/ENSSSAG00000062954/ENSSSAG00000063840/ENSSSAG00000066626/ENSSSAG00000070254/ENSSSAG00000071885/ENSSSAG00000074515/ENSSSAG00000079394	17
			GO:0005044	scavenger receptor activity	55/11380	104/36026	5.30467558250098e-06	6.71712534603438e-05	4.87747596361853e-05	ENSSSAG00000000053/ENSSSAG00000000130/ENSSSAG00000000146/ENSSSAG00000000522/ENSSSAG00000000540/ENSSSAG00000000950/ENSSSAG00000001762/ENSSSAG00000005462/ENSSSAG00000005524/ENSSSAG00000005583/ENSSSAG00000006368/ENSSSAG00000006674/ENSSSAG00000006868/ENSSSAG00000007370/ENSSSAG00000008417/ENSSSAG00000009683/ENSSSAG00000015744/ENSSSAG00000036921/ENSSSAG00000037936/ENSSSAG00000038823/ENSSSAG00000039705/…	55
			GO:0048786	presynaptic active zone	18/11380	23/36026	5.56507400549143e-06	6.96296759496606e-05	5.0559882881971e-05	ENSSSAG00000000250/ENSSSAG00000004669/ENSSSAG00000015455/ENSSSAG00000031416/ENSSSAG00000038393/ENSSSAG00000041621/ENSSSAG00000042428/ENSSSAG00000042496/ENSSSAG00000055982/ENSSSAG00000063754/ENSSSAG00000063859/ENSSSAG00000064346/ENSSSAG00000067721/ENSSSAG00000074376/ENSSSAG00000076730/ENSSSAG00000076861/ENSSSAG00000077953/ENSSSAG00000078126	18
			GO:0005520	insulin-like growth factor binding	43/11380	76/36026	5.80035068689321e-06	7.17196302579384e-05	5.20774519875861e-05	ENSSSAG00000000186/ENSSSAG00000001725/ENSSSAG00000001734/ENSSSAG00000004500/ENSSSAG00000004732/ENSSSAG00000005542/ENSSSAG00000007150/ENSSSAG00000008740/ENSSSAG00000009975/ENSSSAG00000010225/ENSSSAG00000012288/ENSSSAG00000012642/ENSSSAG00000038088/ENSSSAG00000041370/ENSSSAG00000041399/ENSSSAG00000043324/ENSSSAG00000044477/ENSSSAG00000045171/ENSSSAG00000045542/ENSSSAG00000046127/ENSSSAG00000047244/…	43
			GO:0035235	ionotropic glutamate receptor signaling pathway	19/11380	25/36026	6.44687265598028e-06	7.87867809469218e-05	5.72090902764468e-05	ENSSSAG00000001829/ENSSSAG00000007371/ENSSSAG00000007819/ENSSSAG00000009180/ENSSSAG00000009741/ENSSSAG00000038600/ENSSSAG00000040220/ENSSSAG00000040222/ENSSSAG00000041700/ENSSSAG00000043937/ENSSSAG00000046668/ENSSSAG00000055905/ENSSSAG00000058403/ENSSSAG00000063224/ENSSSAG00000063801/ENSSSAG00000068384/ENSSSAG00000072745/ENSSSAG00000075643/ENSSSAG00000080108	19
			GO:0005086	ARF guanyl-nucleotide exchange factor activity	27/11380	41/36026	6.77691376976125e-06	8.09379133183985e-05	5.87710823334558e-05	ENSSSAG00000000874/ENSSSAG00000001817/ENSSSAG00000005842/ENSSSAG00000007501/ENSSSAG00000007667/ENSSSAG00000009162/ENSSSAG00000010201/ENSSSAG00000041174/ENSSSAG00000042327/ENSSSAG00000046824/ENSSSAG00000047427/ENSSSAG00000049312/ENSSSAG00000050614/ENSSSAG00000054592/ENSSSAG00000054947/ENSSSAG00000055693/ENSSSAG00000057661/ENSSSAG00000061352/ENSSSAG00000062853/ENSSSAG00000063889/ENSSSAG00000067079/…	27
			GO:0032012	regulation of ARF protein signal transduction	27/11380	41/36026	6.77691376976125e-06	8.09379133183985e-05	5.87710823334558e-05	ENSSSAG00000000874/ENSSSAG00000001817/ENSSSAG00000005842/ENSSSAG00000007501/ENSSSAG00000007667/ENSSSAG00000009162/ENSSSAG00000010201/ENSSSAG00000041174/ENSSSAG00000042327/ENSSSAG00000046824/ENSSSAG00000047427/ENSSSAG00000049312/ENSSSAG00000050614/ENSSSAG00000054592/ENSSSAG00000054947/ENSSSAG00000055693/ENSSSAG00000057661/ENSSSAG00000061352/ENSSSAG00000062853/ENSSSAG00000063889/ENSSSAG00000067079/…	27
			GO:0005085	guanyl-nucleotide exchange factor activity	96/11380	208/36026	7.49239607733452e-06	8.84776210930177e-05	6.42458563698111e-05	ENSSSAG00000000274/ENSSSAG00000000533/ENSSSAG00000002623/ENSSSAG00000002740/ENSSSAG00000002749/ENSSSAG00000003117/ENSSSAG00000003197/ENSSSAG00000003326/ENSSSAG00000003540/ENSSSAG00000004411/ENSSSAG00000004647/ENSSSAG00000004664/ENSSSAG00000005185/ENSSSAG00000006182/ENSSSAG00000006714/ENSSSAG00000007484/ENSSSAG00000007891/ENSSSAG00000008248/ENSSSAG00000008359/ENSSSAG00000008579/ENSSSAG00000008877/…	96
			GO:0044212	transcription regulatory region DNA binding	22/11380	31/36026	7.76124615477522e-06	9.01325756996377e-05	6.54475611019453e-05	ENSSSAG00000001991/ENSSSAG00000007794/ENSSSAG00000015551/ENSSSAG00000038413/ENSSSAG00000039730/ENSSSAG00000041349/ENSSSAG00000042069/ENSSSAG00000045576/ENSSSAG00000047292/ENSSSAG00000049853/ENSSSAG00000052429/ENSSSAG00000057191/ENSSSAG00000058121/ENSSSAG00000063968/ENSSSAG00000066279/ENSSSAG00000067957/ENSSSAG00000070386/ENSSSAG00000071432/ENSSSAG00000075674/ENSSSAG00000076497/ENSSSAG00000080329/…	22
			GO:0007160	cell-matrix adhesion	23/11380	33/36026	7.80405745829403e-06	9.01325756996377e-05	6.54475611019453e-05	ENSSSAG00000006192/ENSSSAG00000007621/ENSSSAG00000008593/ENSSSAG00000009724/ENSSSAG00000010021/ENSSSAG00000022772/ENSSSAG00000039442/ENSSSAG00000041458/ENSSSAG00000043700/ENSSSAG00000046100/ENSSSAG00000046328/ENSSSAG00000048382/ENSSSAG00000049526/ENSSSAG00000051642/ENSSSAG00000052638/ENSSSAG00000054885/ENSSSAG00000065365/ENSSSAG00000067161/ENSSSAG00000072644/ENSSSAG00000073991/ENSSSAG00000076400/…	23
			GO:0007156	homophilic cell adhesion via plasma membrane adhesion molecules	100/11380	219/36026	8.65398631487602e-06	9.88623871405945e-05	7.17864997515459e-05	ENSSSAG00000000942/ENSSSAG00000001846/ENSSSAG00000002084/ENSSSAG00000002251/ENSSSAG00000002260/ENSSSAG00000002282/ENSSSAG00000002288/ENSSSAG00000002581/ENSSSAG00000002608/ENSSSAG00000003088/ENSSSAG00000003093/ENSSSAG00000003571/ENSSSAG00000004052/ENSSSAG00000004764/ENSSSAG00000005812/ENSSSAG00000005865/ENSSSAG00000005885/ENSSSAG00000005893/ENSSSAG00000005898/ENSSSAG00000006222/ENSSSAG00000006877/…	100
			GO:0005501	retinoid binding	10/11380	10/36026	9.86476823968551e-06	0.000110296504467122	8.00891038496304e-05	ENSSSAG00000005370/ENSSSAG00000007721/ENSSSAG00000052479/ENSSSAG00000052485/ENSSSAG00000062385/ENSSSAG00000062846/ENSSSAG00000075142/ENSSSAG00000080044/ENSSSAG00000080047/ENSSSAG00000081425	10
			GO:0019992	diacylglycerol binding	10/11380	10/36026	9.86476823968551e-06	0.000110296504467122	8.00891038496304e-05	ENSSSAG00000001718/ENSSSAG00000003488/ENSSSAG00000010477/ENSSSAG00000038613/ENSSSAG00000042731/ENSSSAG00000045209/ENSSSAG00000069807/ENSSSAG00000071866/ENSSSAG00000079923/ENSSSAG00000080968	10
			GO:0005242	inward rectifier potassium channel activity	30/11380	48/36026	1.0164824847794e-05	0.000112455062263489	8.165648769696e-05	ENSSSAG00000000373/ENSSSAG00000000735/ENSSSAG00000001688/ENSSSAG00000006223/ENSSSAG00000006713/ENSSSAG00000006718/ENSSSAG00000007253/ENSSSAG00000008002/ENSSSAG00000038496/ENSSSAG00000041906/ENSSSAG00000043119/ENSSSAG00000045679/ENSSSAG00000046297/ENSSSAG00000050017/ENSSSAG00000054234/ENSSSAG00000054238/ENSSSAG00000055184/ENSSSAG00000060505/ENSSSAG00000061528/ENSSSAG00000064132/ENSSSAG00000065610/…	30
			GO:0062023	collagen-containing extracellular matrix	33/11380	55/36026	1.29939607302315e-05	0.000142256799244513	0.000103296288699757	ENSSSAG00000000213/ENSSSAG00000000686/ENSSSAG00000001831/ENSSSAG00000001836/ENSSSAG00000004312/ENSSSAG00000006329/ENSSSAG00000008593/ENSSSAG00000008760/ENSSSAG00000020269/ENSSSAG00000020979/ENSSSAG00000029308/ENSSSAG00000042394/ENSSSAG00000042469/ENSSSAG00000042901/ENSSSAG00000044592/ENSSSAG00000054054/ENSSSAG00000054109/ENSSSAG00000056353/ENSSSAG00000058859/ENSSSAG00000059883/ENSSSAG00000061111/…	33
			GO:0030522	intracellular receptor signaling pathway	27/11380	42/36026	1.32573062337293e-05	0.000143643596408758	0.000104303277476438	ENSSSAG00000003153/ENSSSAG00000005012/ENSSSAG00000007676/ENSSSAG00000007825/ENSSSAG00000016562/ENSSSAG00000017149/ENSSSAG00000037545/ENSSSAG00000042186/ENSSSAG00000043837/ENSSSAG00000051505/ENSSSAG00000054663/ENSSSAG00000055846/ENSSSAG00000056078/ENSSSAG00000057762/ENSSSAG00000061077/ENSSSAG00000064590/ENSSSAG00000065806/ENSSSAG00000066827/ENSSSAG00000067669/ENSSSAG00000068177/ENSSSAG00000071758/…	27
			GO:0004143	diacylglycerol kinase activity	17/11380	22/36026	1.38987856447326e-05	0.000147551754672868	0.000107141090828614	ENSSSAG00000002089/ENSSSAG00000008778/ENSSSAG00000015434/ENSSSAG00000041397/ENSSSAG00000044213/ENSSSAG00000045405/ENSSSAG00000048131/ENSSSAG00000054221/ENSSSAG00000057091/ENSSSAG00000059028/ENSSSAG00000064260/ENSSSAG00000067500/ENSSSAG00000068911/ENSSSAG00000070698/ENSSSAG00000072954/ENSSSAG00000078388/ENSSSAG00000079005	17
			GO:0007205	protein kinase C-activating G protein-coupled receptor signaling pathway	17/11380	22/36026	1.38987856447326e-05	0.000147551754672868	0.000107141090828614	ENSSSAG00000002089/ENSSSAG00000008778/ENSSSAG00000015434/ENSSSAG00000041397/ENSSSAG00000044213/ENSSSAG00000045405/ENSSSAG00000048131/ENSSSAG00000054221/ENSSSAG00000057091/ENSSSAG00000059028/ENSSSAG00000064260/ENSSSAG00000067500/ENSSSAG00000068911/ENSSSAG00000070698/ENSSSAG00000072954/ENSSSAG00000078388/ENSSSAG00000079005	17
			GO:1902600	proton transmembrane transport	58/11380	114/36026	1.41601050450358e-05	0.000148822704023326	0.000108063959554221	ENSSSAG00000000020/ENSSSAG00000000024/ENSSSAG00000000842/ENSSSAG00000001860/ENSSSAG00000001987/ENSSSAG00000004542/ENSSSAG00000004771/ENSSSAG00000005941/ENSSSAG00000006046/ENSSSAG00000006374/ENSSSAG00000007137/ENSSSAG00000007320/ENSSSAG00000008233/ENSSSAG00000008888/ENSSSAG00000009506/ENSSSAG00000009822/ENSSSAG00000009990/ENSSSAG00000015521/ENSSSAG00000039035/ENSSSAG00000039339/ENSSSAG00000039958/…	58
			GO:0007264	small GTPase mediated signal transduction	83/11380	177/36026	1.44559275761889e-05	0.000150427523589847	0.00010922925995557	ENSSSAG00000000274/ENSSSAG00000000308/ENSSSAG00000000321/ENSSSAG00000000533/ENSSSAG00000000654/ENSSSAG00000001776/ENSSSAG00000002740/ENSSSAG00000002749/ENSSSAG00000003117/ENSSSAG00000004078/ENSSSAG00000004411/ENSSSAG00000004620/ENSSSAG00000004664/ENSSSAG00000005185/ENSSSAG00000005803/ENSSSAG00000006182/ENSSSAG00000006439/ENSSSAG00000006714/ENSSSAG00000007710/ENSSSAG00000007753/ENSSSAG00000007891/…	83
			GO:0098656	anion transmembrane transport	25/11380	38/36026	1.52735480842566e-05	0.000156625029530966	0.000113729427021834	ENSSSAG00000000728/ENSSSAG00000003819/ENSSSAG00000010169/ENSSSAG00000023564/ENSSSAG00000043618/ENSSSAG00000043863/ENSSSAG00000045635/ENSSSAG00000048003/ENSSSAG00000056167/ENSSSAG00000056260/ENSSSAG00000058729/ENSSSAG00000064060/ENSSSAG00000067253/ENSSSAG00000067718/ENSSSAG00000068211/ENSSSAG00000071724/ENSSSAG00000073978/ENSSSAG00000074203/ENSSSAG00000074870/ENSSSAG00000078046/ENSSSAG00000078220/…	25
			GO:0001518	voltage-gated sodium channel complex	18/11380	24/36026	1.56476004764523e-05	0.000156625029530966	0.000113729427021834	ENSSSAG00000005566/ENSSSAG00000008394/ENSSSAG00000042442/ENSSSAG00000049640/ENSSSAG00000051134/ENSSSAG00000053816/ENSSSAG00000053836/ENSSSAG00000062849/ENSSSAG00000063232/ENSSSAG00000069089/ENSSSAG00000069095/ENSSSAG00000070160/ENSSSAG00000071355/ENSSSAG00000072669/ENSSSAG00000075916/ENSSSAG00000076622/ENSSSAG00000079565/ENSSSAG00000080905	18
			GO:0004697	protein kinase C activity	18/11380	24/36026	1.56476004764523e-05	0.000156625029530966	0.000113729427021834	ENSSSAG00000000602/ENSSSAG00000007052/ENSSSAG00000015628/ENSSSAG00000028951/ENSSSAG00000042833/ENSSSAG00000048719/ENSSSAG00000051846/ENSSSAG00000055737/ENSSSAG00000058901/ENSSSAG00000066101/ENSSSAG00000067778/ENSSSAG00000068088/ENSSSAG00000068132/ENSSSAG00000072714/ENSSSAG00000075914/ENSSSAG00000075988/ENSSSAG00000076425/ENSSSAG00000078795	18
			GO:0052689	carboxylic ester hydrolase activity	18/11380	24/36026	1.56476004764523e-05	0.000156625029530966	0.000113729427021834	ENSSSAG00000001715/ENSSSAG00000006424/ENSSSAG00000006662/ENSSSAG00000006748/ENSSSAG00000040290/ENSSSAG00000044487/ENSSSAG00000044618/ENSSSAG00000059480/ENSSSAG00000063320/ENSSSAG00000064905/ENSSSAG00000068780/ENSSSAG00000072070/ENSSSAG00000072710/ENSSSAG00000075337/ENSSSAG00000078034/ENSSSAG00000078074/ENSSSAG00000078773/ENSSSAG00000081362	18
[truncated: 537 more rows]
