# Supplementary material for: Photoreception and transcriptomic response to light during early development of a teleost with a life cycle tightly controlled by seasonal changes in photoperiod
Source: PLoS Genet. 2022 Dec 12;18(12):e1010529. doi: 10.1371/journal.pgen.1010529 (PMC9744326; doi:10.1371/journal.pgen.1010529)
Supplement: S5 Table — The counts were obtained from S1 Table, and the mean was calculated and used for the heatmaps in Fig 1. (XLSX) [file pgen.1010529.s011.xlsx]

## Sheet: Sheet1
ID	LDM_255	LDM_379	LDM_555	LDM_690
exorh	12.0798	21.6726	31.2228	36.6908
opn3a	15.7651	20.6684	22.6818	36.1614
opn3b	5.3764	5.59478	3.1243	3.13435
opn4m1a1	0.177944	4.97894	8.5578	9.00567
opn4x1a	0.859788	1.45099	4.28995	22.5821
opn4x1b1	0.857672	1.80361	7.04409	20.8592
opn4x1b2	0.635914	3.10962	1.05577	8.40301
opn5a	1.36327	1.92955	3.37007	7.12394
opn5b	0.177944	1.19319	3.25806	8.01194
opn6a1	0.359113	0.908185	4.17834	15.4884
opn6a2	0.438671	1.75113	2.27123	3.39303
opn6b	1.45078	2.48078	5.1044	22.0555
opn7a1	0.987514	2.03587	1.63523	2.42745
opn7a2	2.46399	2.74819	2.06259	5.48015
opn7a3	2.64595	4.88101	3.43092	5.97707
opn7b	0.621956	4.51814	15.981	22.8349
opn7cd1	0.351459	1.34809	9.84264	17.5605
opn7cd2	0	0.873552	1.64553	0.764728
opn8a1	6.09086	7.40424	8.99809	9.89767
opn8a2	0.368443	0.528021	0.91927	1.39286
opn8b	1.91994	1.90531	4.20368	6.55099
parapinopsina	0.640344	0.367347	0.921298	1.18176
parapinopsinb	0.481499	0.160674	0.176758	1.79424
parietopsin	0	0.944185	0.381344	0.469188
rgra1	14.6481	55.1717	133.566	220.284
rgra2	13.3308	18.1416	50.8035	88.6517
rgrb1	440.723	435.525	401.379	422.602
rgrb2	13.0298	28.2771	115.785	248.716
rrh	13.7401	25.8932	32.1189	54.2449
tmtopsin1a1	2.20516	3.79847	6.76276	12.2326
tmtopsin1a2	124.922	47.4705	39.0495	40.7713
tmtopsin1b1	2.37026	1.71885	3.77699	3.05383
tmtopsin1b2	9.50913	14.0347	10.2381	12.8889
tmtopsin2a	186.468	89.0599	41.0607	28.6754
tmtopsin2b	42.8065	27.3592	23.4272	32.8543
tmtopsin3a1	62.9579	49.5447	48.4662	46.9633
tmtopsin3b	7.09062	54.3477	101.139	67.9575
va1a	3.13853	1.98042	4.66331	5.97453
va1b	68.6366	37.2285	21.8869	20.4862
clock1a1	65.8249	126.457	252.399	337.534
clock1a2	447.444	498.049	660.121	697.724
clock2a	22.0165	39.6498	65.5644	80.1767
clock2b	51.4565	138.205	265.219	299.93
arntl1a1	477.866	386.465	362.103	329.268
arntl1a2	840.605	790.081	654.889	579.55
arntl1b1	247.701	235.081	304.416	313.926
arntl1b2	321.871	303.931	370.779	430.508
arntl2a	764.318	786.236	726.048	654.105
arntl2b	49.6883	59.5161	54.6619	74.7436
arntl2c	284.657	399.808	682.807	933.048
per1a1	374.016	425.518	412.24	520.423
per1a2	340.292	500.103	541.727	808.059
per1b	558.559	855.6	938.174	1399.93
per2a	398.33	307.824	277.932	262.63
per2b	287.021	337.843	351.037	311.035
per3	65.2059	88.7436	122.317	165.719
cry1a1	116.817	185.189	237.824	319.934
cry1a2	177.377	264.748	325.599	364.219
cry2	363.517	463.3	581.165	624.53
cry3b1	144.46	246.88	570.944	669.237
cry3b2	26.5892	56.3776	114.524	164.924
cry4	20.399	17.5302	15.755	19.9062
cry5	375.909	287.5	189.402	203.144
nr1d1a	26.0835	71.408	131.609	179.643
nr1d1b	4.96808	16.8646	49.3616	100.185
nr1d2a1	27.3535	52.9009	108.69	177.702
nr1d2a2	58.7406	136.173	274.157	452.734
nr1d2b1	108.951	194.11	194.881	140.973
nr1d2b2	156.842	278.12	359.252	398.329
nr1d4a1	4.06767	9.7886	37.3307	69.8078
nr1d4a2	4.58047	8.91956	19.3063	36.0374
nr1d4b1	216.576	255.766	298.927	475.29
nr1d4b2	272.041	473.712	636.302	791.799
roraa1	23.8536	81.2678	218.977	257.235
roraa2	11.574	57.2368	256.011	290.27
rorb1	123.703	632.701	816.981	369.992
rorb2	39.5517	182.542	238.365	140.728
rorca1	268.276	310.815	403.326	520.891
rorca2	527.269	732.434	791.922	946.899
rorcb1	265.184	374.822	561.925	777.872
rorcb2	564.025	949.111	1588.79	2314.24
csnk1db1	957.193	872.123	1034.84	1300.17
csnk1db2	1512.66	1444	1294.8	1351.62
csnk1ea	811.638	775.505	763.543	715.484
csnk1eb	1408.22	1402.05	1215.76	1093.96
csnk1ec	114.856	248.784	279.831	292.735
csnk1ed	26.5351	66.7196	84.3321	83.1116
