# Supplementary material for: Photoreception and transcriptomic response to light during early development of a teleost with a life cycle tightly controlled by seasonal changes in photoperiod
Source: PLoS Genet. 2022 Dec 12;18(12):e1010529. doi: 10.1371/journal.pgen.1010529 (PMC9744326; doi:10.1371/journal.pgen.1010529)
Supplement: S6 Table — Results from JTK_CYCLE (p < 0.05) showing cycling genes. Lines indicate the (p < 0.01) and (p < 0.001) and PER show the periodicity of 20 h, 24 h or 28 h. (XLSX) [file pgen.1010529.s012.xlsx]

## Sheet: Result from JTK_CYCLE
ID	BH.Q	ADJ.P	PER	LAG	AMP	LDM_690_1000_001	LDM_690_1000_002	LDM_690_1000_003	LDM_690_1000_004	LDM_690_1400_005	LDM_690_1400_006	LDM_690_1400_007	LDM_690_1400_008	LDM_690_1800_009	LDM_690_1800_010	LDM_690_1800_011	LDM_690_1800_012	LDM_690_2200_013	LDM_690_2200_014	LDM_690_2200_015	LDM_690_2200_016	LDM_690_0200_017	LDM_690_0200_018	LDM_690_0200_019	LDM_690_0200_020	LDM_690_0600_021	LDM_690_0600_022	LDM_690_0600_023	LDM_690_0600_024	LDM_690_1000_025	LDM_690_1000_026	LDM_690_1000_027	LDM_690_1000_028
ENSSSAG00000070282	0.151482346611261	3.34464566053434e-06	20	4	6.47658787777293	29.035977860084	27.4748121313753	31.2474303612917	18.1447354960389	44.3015451172589	38.0684296289791	37.7134725746121	31.2837079156703	27.1477750447358	27.5088993790596	21.9865912106052	21.6622137098163	17.3525696526232	10.1469034824949	23.4921381067985	19.7889420554429	33.2469645658877	16.6588256272483	21.8835058051836	19.7526190303947	33.5887551633461	35.8057902676117	31.6653177036295	27.5179121772099	45.0770739513137	43.1725496984378	47.9703892218198	38.8917889839691
ENSSSAG00000040099	0.687284674315981	3.03497239767716e-05	24	2	14.701435477882	94.366928045273	65.7006377054627	89.3676508332943	93.588635716411	88.6030902345179	89.1147329951103	83.8077168324714	88.5262372932797	60.3283889883019	67.9631631717942	94.2282480454508	51.6560480772544	57.4803869743143	69.3371737970485	33.3835646780821	60.7803220274317	67.8238077144109	49.2823591472764	71.1213938668468	85.5946824650438	61.5793844661345	85.3020297551925	68.608188357864	81.6660619452681	92.2031058095054	95.9389993298618	101.790825909715	96.3839987863583
ENSSSAG00000068752	0.973574102518361	6.44879182962417e-05	20	18	7.84616681722674	24.1966482167367	21.5020268854241	28.1226873251625	23.8746519684722	16.4548596149819	14.7082569021056	10.4759646040589	17.3058809746261	15.0820972470755	9.70902331025632	14.6577274737368	18.3295654467677	17.3525696526232	15.2203552237424	28.4378513924403	18.3754461943398	34.5768431485232	31.9294157855593	32.8252587077754	26.3368253738596	27.0576083260288	26.3277869614792	21.1102118024197	18.6411663135938	20.489579068779	21.5862748492189	16.3801329050116	21.1368418391137
ENSSSAG00000066455	1	0.000132210299667835	28	0	5.27164754864702	22.9868158058998	20.3074698362339	34.9971220046467	19.0997215747777	20.2521349107469	18.1690232320128	20.9519292081178	15.9746593611933	7.03831204863522	11.3271938619657	11.5167858722218	16.6632413152433	8.67628482631159	11.8380540629107	12.3642832141045	14.1349586110306	13.2987858263551	17.352943361717	13.6771911282398	2.19473544782164	13.9953146513942	10.5311147845917	13.8535764953379	18.6411663135938	18.4406211619011	23.9847498324655	16.3801329050116	22.8277891862427
ENSSSAG00000003349	1	0.000262121777979231	20	0	28.7575445587894	205.671509842262	195.907356067198	198.108708490589	216.781839873727	158.21980399021	186.881381814989	182.281784110625	135.784604570143	146.799079871535	156.962543515811	129.825586195954	141.637551179568	160.511269286764	143.747799335345	137.24354367656	137.109098526997	175.543972907887	166.588256272483	177.803484667117	204.110396647412	196.867426096278	143.223161070447	175.478635607614	165.995147649621	160.843195689915	170.291723810505	152.101234117965	171.631155733603
ENSSSAG00000045067	1	0.000262121777979231	24	10	27.8236449943858	148.80938653293	175.599886230964	116.865389551231	134.653037102183	196.192556947861	175.63389124279	169.710626585755	188.367858300738	173.94685491627	233.016559446152	189.50347662474	221.621109492737	167.018482906498	199.555768489067	265.832089103247	185.167957804501	187.512880151606	189.49414150995	134.03647305675	166.799894034444	138.087104560423	156.913610290416	134.577600240426	173.096544340514	151.622885108964	158.299348894272	163.801329050116	154.721682262312
ENSSSAG00000007605	1	0.00040645873051084	28	8	13.9836611043618	174.215867160504	183.961785575295	148.737768519748	143.247911810833	155.688287126367	161.790825923161	157.139469060884	189.033469107454	181.990640114711	163.435225722648	191.597437692417	183.295654467677	149.665913253875	148.821251076592	159.499253461948	173.859990915677	154.265915585719	158.952961193328	155.919978861933	151.436745899693	127.823873816067	169.550948031926	133.9179061216	111.846997881563	138.304658714258	131.91612407856	135.721101212953	149.648840220925
ENSSSAG00000054406	1	0.00040645873051084	28	2	3.89394029709778	8.46882687585783	13.1401275410925	19.9983554312267	11.4598329448667	8.86030902345179	12.977873737152	14.6663504456825	11.3153837141786	8.04378519844025	4.85451165512816	15.7047080075751	6.66529652609734	7.59174922302264	5.07345174124745	1.23642832141045	7.06747930551531	3.98963574790652	7.63529507915549	2.73543822564795	2.19473544782164	2.79906293027884	12.63733774151	10.5551059012098	7.98907127725449	8.19583162751159	16.7893248827258	8.19006645250581	16.0639997977264
ENSSSAG00000043810	1	0.00040645873051084	20	0	3.75477693893261	20.5671509842262	21.5020268854241	24.3729956818075	18.1447354960389	16.4548596149819	19.0342148144896	14.6663504456825	19.3027133947753	18.0985166964906	9.70902331025632	14.6577274737368	13.3305930521947	13.0144272394674	15.2203552237424	14.8371398569254	11.3079668888245	21.2780573221681	20.1294142995918	19.1480675795357	17.5578835825731	25.1915663725096	22.1153410476425	27.0474588718502	18.6411663135938	11.2692684878284	31.1801747822051	17.5501423982267	16.0639997977264
ENSSSAG00000047239	1	0.00040645873051084	24	16	1.67920612859934	3.6294972325105	3.58367114757069	2.49979442890334	0.954986078738888	0	1.7303831649536	0	3.32805403358195	2.01094629961006	4.85451165512816	2.09396106767669	3.33264826304867	4.3381424131558	3.38230116083164	7.41856992846269	1.41349586110306	6.64939291317754	5.55294187574945	8.20631467694386	6.58420634346491	4.66510488379807	2.10622295691833	2.63877647530246	4.43837293180805	2.0489579068779	2.39847498324655	1.17000949321512	1.69094734712909
ENSSSAG00000058761	1	0.000503581686574099	28	0	21.7826368593234	352.061231553518	353.588886560308	384.968342051114	348.569918739694	298.718989933517	320.120885516416	335.230867329886	334.802235778344	312.702149589365	294.507040411108	312.000199083826	353.260715883159	287.401934871572	338.230116083164	272.014230710299	295.42063497054	273.954988022914	324.847099731343	298.162766595627	335.79452351671	294.834628656038	348.579899369984	329.187365293982	316.012152744733	344.224928355487	354.974297520489	340.472762525599	342.416837793641
ENSSSAG00000069411	1	0.000503581686574099	20	18	8.10164409042707	36.294972325105	34.6421544265167	39.9967108624534	36.2894709920777	53.1618541407107	26.8209390567808	20.9519292081178	28.6212646888047	29.1587213443459	29.127069930769	19.8926301429285	21.6622137098163	30.3669968920906	37.205312769148	19.7828531425672	26.8564213609582	43.8859932269717	42.3411818025896	38.2961351590713	39.5052380607895	34.5217761401057	37.91201322453	31.0056235848039	31.956285109018	33.8078054634853	33.5786497654516	15.2101234117965	26.2096838805009
ENSSSAG00000043323	1	0.000621859425254457	28	6	27.4323509707319	421.021678971218	430.040537708483	496.209194137312	433.563679747455	505.037614336752	501.811117836543	444.180899212098	502.536159070874	468.550487809144	412.633490685894	443.919746347457	464.904432695289	491.294628289894	436.316849747281	447.587052350582	442.424204525258	434.870296521811	433.129466308457	418.522048524137	351.157671651462	403.998082936913	393.863692943728	418.24607133544	387.026119653662	478.431671255989	424.530072034639	432.903512489593	436.264415559306
ENSSSAG00000010089	1	0.000621859425254457	28	26	15.6798421347647	114.934079029499	133.790389509306	97.4919827272301	128.92312062975	136.701910647542	109.879330974553	96.3788743573421	107.163339881339	90.4925834824528	118.126450274785	98.4161701808042	91.6478272338384	99.7772755025833	82.8663784403751	87.7864108201419	87.6367433883898	110.379922358747	95.0941296222093	62.9150791899029	118.515714182368	127.823873816067	111.629816716672	111.488306081529	115.397696227009	131.133306040185	119.923749162327	127.531034760448	120.90273531973
ENSSSAG00000067651	1	0.000621859425254457	24	2	13.4316497331709	566.201568271638	590.111182299974	601.825508758478	568.216716849638	564.528260637071	558.048570697535	592.939596589735	570.428461355945	550.999286093157	587.395910270507	563.275527205028	599.87668734876	545.521408454341	539.477035152646	535.373463170724	521.57997274703	555.889247541642	554.600069840476	497.849757067928	520.152301133728	544.884250427614	530.76818514342	571.295106902983	521.064982194265	693.572251478168	599.618745811637	579.154699141483	600.286308230828
ENSSSAG00000011807	1	0.00069364896158062	20	16	0.710926058275148	2.41966482167367	1.19455704919023	1.24989721445167	0.954986078738888	0	0.865191582476799	0	0.665610806716389	1.00547314980503	0	1.04698053383834	1.66632413152433	2.1690712065779	1.69115058041582	1.23642832141045	1.41349586110306	0	2.08235320340604	2.73543822564795	2.19473544782164	1.86604195351923	0	0	0.88767458636161	0	0	0	0
ENSSSAG00000074840	1	0.000765438497906782	20	6	16.8239785385229	217.76983395063	195.907356067198	204.358194562848	212.961895558772	216.444691858608	215.432704036723	222.090449606049	216.323512182826	233.269770754767	218.453024480767	217.771951038375	228.286406018834	162.680340493342	204.629220230314	190.409961497209	248.775271554139	190.172637316878	185.329435103138	194.216114021005	171.189364930088	229.523160282865	208.516072734915	225.61538863836	234.346090799465	237.679117197836	251.839873240887	226.981841683733	237.578102271637
ENSSSAG00000051429	1	0.000765438497906782	24	6	6.44909980361055	30.2458102709208	27.4748121313753	34.9971220046467	32.4695266771222	25.3151686384337	30.281705386688	33.5230867329886	37.2742051761178	37.2025065427861	37.2179226893159	36.644318684342	49.98972394573	33.6206037019574	16.9115058041582	23.4921381067985	31.0969089442674	14.6286644089906	21.5176497685291	8.20631467694386	21.9473544782164	28.923650279548	27.3808984399383	27.0474588718502	29.2932613499331	26.6364527894127	35.9771247486982	32.7602658100233	30.4370522483237
ENSSSAG00000067089	1	0.00093918292620151	28	0	18.8037814164152	496.031288443101	510.075860004228	468.711455419376	500.412705259177	489.848513153692	440.382515480691	475.608793024275	455.943402600726	454.473863711874	446.615072271791	474.282181828769	478.235025747484	442.490526141891	443.081452068944	469.842762135971	460.799650719598	440.189810852353	454.647116076986	454.08274545756	399.441851503538	460.912362519249	490.749948961972	471.681294960315	473.130554530738	518.386350440108	486.890421599049	483.213920697843	499.674941076647
ENSSSAG00000000731	1	0.00093918292620151	24	16	11.10037955415	127.032403137867	91.9808927876477	114.365595122328	128.92312062975	103.792191417578	113.340097304461	108.950031882213	121.141166822383	129.706036324849	134.308155791879	119.355780857571	138.30490291652	129.059736791385	109.924787727028	137.24354367656	144.176577832512	134.317736846186	136.047075955862	175.068046441469	160.215687690979	126.890852839307	125.320265936641	129.959741408646	142.915608404219	119.864037552357	107.931374246095	129.871053746878	125.130103687553
ENSSSAG00000073219	1	0.00093918292620151	24	18	7.39997837373285	36.294972325105	38.2258255740874	36.8719678263242	38.1994431495555	46.8330619811023	25.955747474304	31.4278938121768	31.9493187223867	35.1915602431761	37.2179226893159	28.2684744136353	29.993834367438	34.7051393052464	38.8964633495638	50.6935611778284	38.1643882497827	54.5250218880558	49.976476881745	38.2961351590713	50.4789152998976	59.7133425126152	44.230682095285	43.5398118424906	40.8330309726341	29.7098896497295	26.383224815712	43.2903512489593	31.2825259218882
ENSSSAG00000005585	1	0.00114878036104372	20	0	8.06028987149127	99.2062576886203	71.6734229514138	67.4944495803901	89.7686914014554	81.0085396429878	77.0020508404351	83.8077168324714	63.233026638057	74.4050130855723	61.4904809649567	64.9127930979772	69.9856135240221	72.6638854203596	59.1902703145536	72.9492709632165	69.26129719405	83.782350706037	78.435303994961	76.5922703181427	85.5946824650438	93.3020976759613	81.0895838413558	89.0587060414581	86.1044348770762	75.8114425544822	76.7511994638895	74.8806075657674	82.8564200093255
ENSSSAG00000068157	1	0.00140086086256077	20	18	51.4267708039235	723.479781680426	658.200934103817	771.811529923905	654.165463936138	631.61345752892	667.062710089612	693.508856788701	707.544287539522	616.355040830484	535.614452615807	592.590982152502	698.189811108696	774.35842074831	629.108015914684	644.179155454844	602.149236829904	716.804556040538	762.141272446612	806.954276566146	708.899549646389	737.086571640094	652.929116644684	691.359436529245	700.37524863931	636.201430085587	594.821795845143	575.644670661837	644.250939256184
ENSSSAG00000068057	1	0.00140086086256077	20	14	20.781140624743	198.412515377241	199.491027214768	198.108708490589	202.457048692644	130.373118487933	193.802914474803	215.804870843614	163.074647645515	209.138415159446	182.853272343161	193.691398760093	234.951702544931	214.738049451212	238.45223183863	262.122804139015	227.572833637593	248.68729495284	163.11766760014	207.893305149244	250.199841051667	184.738153398403	183.241397251895	187.353129746475	160.669100131451	193.626522199961	179.885623743491	146.25118665189	161.485471650828
ENSSSAG00000068119	1	0.00140086086256077	28	14	3.17693979611461	4.83932964334733	11.9455704919023	1.8748458216775	8.59487470864999	8.86030902345179	10.3822989897216	8.38077168324714	7.98732968059667	13.0711509474654	9.70902331025632	9.42282480454509	11.6642689206703	19.5216408592011	13.5292046433265	17.3099964997463	19.7889420554429	9.30915007844855	15.9647078927797	8.20631467694386	13.1684126869298	11.1962517211154	9.4780033061325	10.5551059012098	15.0904679681474	12.2937474412674	4.79694996649309	9.36007594572093	6.76378938851637
ENSSSAG00000042087	1	0.00140086086256077	20	6	2.57174458285694	14.517988930042	10.7510134427121	12.4989721445167	17.1897494173	15.1891011830602	18.1690232320128	12.5711575248707	15.3090485544769	19.1039898462956	21.036217172222	13.6107469398985	11.6642689206703	17.3525696526232	11.8380540629107	11.127854892694	11.3079668888245	11.9689072437196	11.1058837514989	5.47087645129591	10.9736772391082	13.9953146513942	16.8497836553467	11.8744941388611	15.0904679681474	16.3916632550232	21.5862748492189	18.7201518914419	17.7549471448555
ENSSSAG00000076261	1	0.00155199509446289	20	2	1.48152512220006	2.41966482167367	1.19455704919023	3.12474303612917	2.86495823621666	2.53151686384337	0.865191582476799	2.09519292081178	1.99683242014917	0	0	0	0	0	0	0	1.41349586110306	2.65975716527101	0.694117734468681	0	0	3.73208390703845	7.37178034921417	4.61785883177931	0.88767458636161	1.02447895343895	0	4.68003797286046	4.22736836782273
ENSSSAG00000004203	1	0.00155199509446289	24	22	0.940366163936324	3.6294972325105	3.58367114757069	1.24989721445167	1.90997215747778	1.26575843192168	1.7303831649536	4.19038584162357	0	0	0	1.04698053383834	0	0	1.69115058041582	0	1.41349586110306	1.32987858263551	0.694117734468681	0	0	4.66510488379807	5.26555739229583	2.63877647530246	2.66302375908483	3.07343686031685	2.39847498324655	2.34001898643023	0.845473673564546
ENSSSAG00000001141	1	0.00170312932636501	20	4	11.9311071216197	147.599554122094	143.346845902828	122.489927016263	157.572702991916	148.093736534837	188.611764979942	129.901961090331	166.402701679097	133.727928924069	132.68998524017	126.684644594439	124.974309864325	133.397879204541	125.145142950771	121.169975498224	120.14714819376	114.369558106654	130.494134080112	93.0048996720304	136.073597764941	121.29272697875	166.391613596548	144.47301202281	131.375838781518	154.696321969281	175.088673776998	168.481367022977	147.957892873796
ENSSSAG00000010045	1	0.00170312932636501	20	0	7.02699768210935	87.107933580252	82.4244363941259	51.2457857925184	69.7139837479388	63.2879215960842	62.2937939383295	69.1413663867889	73.8827995455192	61.3338621381069	67.9631631717942	58.6309098949472	66.6529652609734	48.8041021480027	49.0433668320587	69.2399859989851	63.6073137496378	74.4732006275884	75.6588330570863	76.5922703181427	70.2315343302924	75.5746991175287	80.0364723628967	78.5036001402482	78.1153635998217	57.3708213925811	55.1649246146706	67.8605506064767	71.0197885794219
ENSSSAG00000072812	1	0.00170312932636501	20	4	3.81469158593406	64.1211177743521	63.3115236070822	71.8690898309709	69.7139837479388	77.2112643472227	83.9235835002495	79.6173309908478	96.5135669738764	65.355754737327	74.4358453786318	67.0067541656539	64.9866411294491	53.1422445611585	65.9548726362169	63.0578443919329	62.1938178885347	74.4732006275884	61.7764783677126	114.888405477214	65.8420634346491	71.8426152104902	74.7709149706008	66.6291060013872	71.0139669089288	96.3010216232612	74.3527244806429	87.7507119911337	71.8652622529864
ENSSSAG00000072670	1	0.0020645125826386	28	4	16.0510385322959	228.658325648161	240.105966887236	240.605213781946	227.286686739855	237.962585201277	243.11883467598	228.376028368485	241.616722838049	218.187673507692	223.307536135895	197.879320895447	219.954785361212	245.105046343303	180.953112104493	217.611384568239	186.581453665604	191.502515899513	193.658847916762	221.570496277484	217.278809334342	190.336279258961	196.931846471864	222.976612163058	189.962361481385	226.409848710008	206.268848559203	215.281746751581	218.977681453217
ENSSSAG00000005293	1	0.0020645125826386	20	12	7.0407824651634	30.2458102709208	26.2802550821851	34.3721733974209	22.9196658897333	25.3151686384337	24.2253643093504	31.4278938121768	23.2963782350736	33.180613943566	35.5997521376065	33.503377082827	33.3264826304867	40.1278173216911	55.807969153722	49.457132856418	40.9913799719888	34.5768431485232	32.623533520028	60.179640964255	24.142089926038	29.8566712563076	31.593344353775	15.1729647329892	13.3151187954241	36.8812423238022	57.5633995979171	43.2903512489593	32.9734732690173
ENSSSAG00000002746	1	0.0020645125826386	20	16	6.15300303504462	25.4064806275735	27.4748121313753	34.9971220046467	26.7396102046889	17.7206180469036	19.8994063969664	16.7615433664943	17.9714917813425	25.1368287451258	45.3087754478628	20.9396106767669	28.3275102359137	21.690712065779	30.4407104474847	37.0928496423135	24.0294296387521	38.5664788964297	36.0941221923714	38.2961351590713	37.3105026129678	25.1915663725096	33.6995673106933	22.4296000400709	24.8548884181251	13.3182263947063	7.19542494973964	29.2502373303779	25.3642102069364
ENSSSAG00000042964	1	0.00249532220650577	24	18	27.0475608619987	445.218327187955	384.647369839254	406.841543304018	405.869083464027	364.538428393445	372.8975720475	370.849146983686	386.719878702222	357.948441330591	389.979102961962	400.993544460085	393.252495039743	416.461671662956	478.595614257676	420.385629279553	402.846320414373	389.654424712204	448.400056466768	423.992924975433	427.973412325219	451.582152751653	421.244591383667	425.502706642522	437.623571076274	352.420759982998	458.10872180009	410.673332118506	404.981889637418
ENSSSAG00000068981	1	0.00249532220650577	28	16	23.5954356473388	537.165590411554	477.822819676092	487.459913636151	508.052593889088	488.58275472177	538.149164300569	498.655915153205	550.460137154454	503.742048052321	542.087134822645	545.476858129777	598.210363217236	549.859550867497	527.638981089735	545.264889742008	559.744360996812	599.775240768614	553.905952106008	588.11921851431	561.852274642339	544.884250427614	577.105090195623	504.666000901596	585.865226998663	538.875929508887	525.266021330994	518.314205494297	570.694729656069
ENSSSAG00000003183	1	0.00249532220650577	20	4	15.240919435299	133.081565192052	181.572671476915	163.111586485943	182.402341039128	173.408905173271	202.454830299571	175.99620534819	167.73392329253	148.810026171145	153.726202412392	164.37594381262	154.968144231763	164.84941169992	131.909745272434	124.879260462455	108.839181304936	179.533608655793	161.729432131203	139.507349508046	138.268333212763	172.608880700528	166.391613596548	172.839859132311	173.096544340514	192.602043246522	155.900873911025	166.141348036547	175.013050427861
ENSSSAG00000040426	1	0.00249532220650577	24	12	3.32250862249089	6.04916205418416	5.97278524595115	11.249074930065	6.68490255117221	18.9863764788253	6.92153265981439	20.9519292081178	18.6371025880589	14.0766240972704	17.7998760688033	17.7986690752518	19.995889578292	11.9298916361784	20.2938069649898	21.0192814639776	18.3754461943398	10.6390286610841	15.270590158311	16.4126293538877	17.5578835825731	7.46416781407691	12.63733774151	12.5341882576867	19.5288408999554	10.2447895343895	2.39847498324655	11.7000949321512	10.9911577563391
ENSSSAG00000004216	1	0.00249532220650577	20	12	2.31380170970684	3.6294972325105	2.38911409838046	5.62453746503251	5.72991647243333	7.5945505915301	6.92153265981439	4.19038584162357	9.31855129402945	11.0602046478553	9.70902331025632	5.23490266919171	6.66529652609734	10.8453560328895	5.07345174124745	12.3642832141045	11.3079668888245	6.64939291317754	9.02353054809286	8.20631467694386	10.9736772391082	3.73208390703845	6.318668870755	4.61785883177931	3.55069834544644	6.14687372063369	9.59389993298618	5.85004746607558	10.1456840827746
ENSSSAG00000072889	1	0.00249532220650577	20	0	1.89719243778636	2.41966482167367	4.77822819676092	4.99958885780667	3.81994431495555	2.53151686384337	1.7303831649536	2.09519292081178	1.33122161343278	1.00547314980503	0	0	0	1.08453560328895	1.69115058041582	0	0	3.98963574790652	2.08235320340604	5.47087645129591	4.38947089564327	2.79906293027884	3.1593344353775	1.97908235647685	0.88767458636161	2.0489579068779	2.39847498324655	5.85004746607558	2.53642102069364
ENSSSAG00000057434	1	0.00275137812949034	20	10	6.99003429121988	0	0	0	0	18.9863764788253	8.65191582476799	0	6.65610806716389	19.1039898462956	21.036217172222	9.42282480454509	0	15.1834984460453	10.1469034824949	17.3099964997463	16.9619503332367	9.30915007844855	0	0	13.1684126869298	6.53114683731729	7.37178034921417	0	0	10.2447895343895	2.39847498324655	9.36007594572093	19.4458944919846
ENSSSAG00000055964	1	0.00275137812949034	24	20	1.88073232787264	0	1.19455704919023	2.49979442890334	2.86495823621666	0	0	0	0	1.00547314980503	0	1.04698053383834	0	0	0	0	1.41349586110306	2.65975716527101	1.38823546893736	5.47087645129591	4.38947089564327	2.79906293027884	4.21244591383667	0.659694118825615	4.43837293180805	1.02447895343895	0	2.34001898643023	2.53642102069364
ENSSSAG00000006961	1	0.00275137812949034	20	2	0.855480701801992	1.20983241083683	1.19455704919023	1.24989721445167	3.81994431495555	1.26575843192168	1.7303831649536	0	0.665610806716389	1.00547314980503	0	0	0	0	0	0	0	0	0	2.73543822564795	0	1.86604195351923	4.21244591383667	0.659694118825615	1.77534917272322	1.02447895343895	2.39847498324655	1.17000949321512	0.845473673564546
ENSSSAG00000041668	1	0.00300743405247491	24	6	19.1914104212505	71.3801122393731	69.2843088530334	47.4960941491634	66.8490255117221	68.3509553237709	57.9678360259455	87.998102674095	101.172842620891	76.4159593851824	132.68998524017	78.5235400378757	88.3151789707897	47.7195665447138	49.0433668320587	59.3485594277015	48.0588592775041	46.5457503922427	43.7294172715269	38.2961351590713	41.6999735086111	67.1775103266922	50.54935096604	51.456141268398	39.9453563862724	132.157784993624	52.766449631424	40.9503322625291	46.50105204605
ENSSSAG00000002220	1	0.00300743405247491	28	4	13.8726030213961	156.068380997951	139.763174755257	139.363539411361	159.482675149394	140.499185943307	143.621802691149	152.94908321926	160.41220441865	144.788133571924	150.489861308973	134.013508331308	158.300792494812	145.327770840719	145.43894991576	108.80569228412	125.801131638173	107.720165193476	112.447072983926	98.4757761233263	136.073597764941	122.225747955509	151.64805289812	136.556682596902	120.723743745179	124.986432319552	139.1115490283	143.911167665459	127.666524708246
ENSSSAG00000074199	1	0.00300743405247491	20	18	11.9865359973438	49.6031288443101	50.1713960659897	51.2457857925184	39.1544292282944	35.4412360938072	21.62978956192	41.9038584162357	38.6054267895506	22.1204092957107	35.5997521376065	28.2684744136353	36.6591308935354	52.0577089578696	38.8964633495638	32.1471363566717	31.0969089442674	70.4835648796819	30.541180316622	62.9150791899029	68.0367988824707	46.6510488379807	63.18668870755	56.7336942190029	48.8221022498885	49.1749897650695	35.9771247486982	23.4001898643023	27.90063122763
ENSSSAG00000004344	1	0.00300743405247491	28	4	8.06153381312966	48.3932964334733	60.9224095087017	56.8703232575509	69.7139837479388	63.2879215960842	70.0805181806207	69.1413663867889	50.5864213104456	56.3064963890817	64.7268220683755	64.9127930979772	53.3223722087787	45.5504953381359	50.7345174124745	43.2749912493657	60.7803220274317	51.8652647227848	51.3647123506824	30.0898204821275	28.5315608216813	49.4501117682595	48.4431280091217	48.8173647930955	44.3837293180805	55.3218634857032	62.3603495644102	47.9703892218198	60.0286308230828
ENSSSAG00000049950	1	0.00300743405247491	20	14	7.17767090571672	68.9604474176995	64.5060806562724	65.6196037587126	60.1641229605499	49.3645788449457	64.0241771032831	52.3798230202946	51.9176429238783	66.361227887132	63.1086515166661	70.147695767169	68.3192893924977	73.7484210236485	45.6610656712271	84.0771258559105	73.5017847773592	81.1225935407659	82.6000104017731	65.6505174155509	63.6473279868275	66.2444893499325	49.4962394875808	50.7964471495724	44.3837293180805	46.1015529047527	43.1725496984378	53.8204366878953	58.3376834759537
ENSSSAG00000079704	1	0.00300743405247491	28	2	2.6825434967917	16.9376537517157	9.55645639352184	11.249074930065	11.4598329448667	8.86030902345179	12.1126821546752	6.28557876243535	11.980994520895	7.03831204863522	9.70902331025632	9.42282480454509	11.6642689206703	8.67628482631159	6.76460232166327	2.4728566428209	7.06747930551531	3.98963574790652	7.63529507915549	8.20631467694386	2.19473544782164	3.73208390703845	9.4780033061325	7.25663530708177	8.8767458636161	13.3182263947063	11.9923749162327	10.530085438936	7.60926306208091
ENSSSAG00000070161	1	0.00331095978194715	28	0	1.48152512220006	1.20983241083683	4.77822819676092	4.37464025058084	2.86495823621666	2.53151686384337	5.19114949486079	2.09519292081178	1.99683242014917	1.00547314980503	0	1.04698053383834	0	2.1690712065779	0	0	0	0	0	0	4.38947089564327	4.66510488379807	1.05311147845917	1.97908235647685	2.66302375908483	2.0489579068779	2.39847498324655	3.51002847964535	4.22736836782273
ENSSSAG00000075748	1	0.00361448551141939	24	8	78.1408694717291	673.876652836116	637.893464267583	809.308446357455	724.834433762816	693.635620693083	707.726714466021	706.080014313571	911.886805201453	930.062663569654	862.484904061103	841.772349206028	783.172341816437	699.525464121372	676.460232166327	851.899113451799	651.621591968512	631.692326751866	600.411840315409	495.11431884228	623.304867181345	755.746991175287	746.656038227549	595.703789299531	609.832440830426	639.274866945904	839.466244136291	622.445050390442	632.41430782628
ENSSSAG00000072507	1	0.00361448551141939	28	26	24.7916751591082	543.214752465738	549.496242627506	569.328181182735	572.036661164594	563.262502205149	538.149164300569	559.416509856747	545.135250700723	545.971920344132	546.941646477773	539.194974926747	543.221666876933	444.659597348469	432.934548586449	438.932054100709	483.415584497247	575.837426281175	541.411832885571	445.876430780616	564.047010090161	492.635075729076	561.308418018736	598.342565774833	515.738934676095	818.55868379772	551.649246146706	583.834737114343	578.30399271815
ENSSSAG00000066260	1	0.00361448551141939	24	4	9.41475728853669	102.835754921131	101.53734918117	103.116520192263	101.228524346322	129.107360056012	120.261629964275	106.854838961401	111.822615528353	114.623939077774	101.944744757691	90.0403259100975	98.3131237599357	111.707167138762	77.7929266991276	87.7864108201419	81.9827599439776	87.7719864539435	127.717663142237	73.8568320924947	98.7630951519736	92.3690766992017	89.5144756690292	102.25258841797	99.4195536725003	144.451532434892	103.134424279601	114.660930335081	94.6930514392292
ENSSSAG00000067188	1	0.00361448551141939	20	18	8.37554286636214	87.107933580252	69.2843088530334	69.9942440092934	38.1994431495555	62.0221631641625	72.6760929280511	69.1413663867889	61.9018050246242	65.355754737327	51.7814576547004	50.2550656242405	63.3203169979247	72.6638854203596	84.5575290207909	63.0578443919329	65.0208096107408	75.8030792102239	80.517657198367	114.888405477214	92.1788888085087	79.3067830245671	69.505357578305	59.3724706943054	80.7783873589065	36.8812423238022	59.9618745811637	64.3505221268314	57.4922098023891
ENSSSAG00000008467	1	0.00361448551141939	20	6	7.84366421779655	70.1702798285363	72.867980000604	61.2449635081317	61.1191090392888	83.5400565068311	81.3280087528191	67.0461734659771	75.8796319656684	62.3393352879119	66.3449926200849	63.8658125641389	74.9845859185951	70.4948142137817	54.1168185733062	60.584987749112	65.0208096107408	53.1951433054203	61.7764783677126	41.0315733847193	37.3105026129678	65.3114683731729	85.3020297551925	71.9066589519921	78.1153635998217	69.6645688338485	88.7435743801222	54.9904461811105	98.0749461334874
ENSSSAG00000055970	1	0.00361448551141939	24	6	6.65556801748493	37.5048047359418	9.55645639352184	19.3734068240009	27.6945962834277	39.2385113895722	28.5513222217344	39.8086654954239	27.9556538820883	27.1477750447358	29.127069930769	29.3154549474736	23.3285378413407	27.1133900822237	40.5876139299796	11.127854892694	19.7889420554429	17.2884215742616	18.7411788306544	19.1480675795357	15.3631481347515	22.3925034422307	17.9028951338058	19.7908235647685	14.2027933817858	26.6364527894127	59.9618745811637	26.9102183439477	27.90063122763
ENSSSAG00000066507	1	0.00361448551141939	20	6	4.96776309582382	36.294972325105	27.4748121313753	28.1226873251625	24.8296380472111	36.7069945257288	24.2253643093504	35.6182796538003	41.9334808231325	30.1641944941509	37.2179226893159	37.6912992181803	28.3275102359137	23.8597832723569	33.8230116083164	25.9649947496194	24.0294296387521	29.2573288179812	20.1294142995918	32.8252587077754	19.7526190303947	44.7850068844614	31.593344353775	25.0683765153734	31.0686105226563	38.9302002306801	33.5786497654516	49.1403987150349	44.8101046989209
ENSSSAG00000072318	1	0.00361448551141939	28	10	4.95976489398416	18.1474861625525	15.529241639473	44.3713511130342	14.3247911810833	17.7206180469036	19.8994063969664	20.9519292081178	29.9524863022375	31.169667643956	22.6543877239314	32.4563965489886	23.3285378413407	28.1979256855127	21.9849575454056	23.4921381067985	22.615933777649	10.6390286610841	18.0470610961857	5.47087645129591	30.7262962695029	13.9953146513942	18.956006612265	7.91632942590739	19.5288408999554	15.3671843015842	11.9923749162327	7.0200569592907	17.7549471448555
ENSSSAG00000059231	1	0.00433209142842566	28	26	29.7227480949109	711.381457572058	750.181826891465	704.317080343515	737.249252786421	648.068317143902	687.827308069055	655.795384214089	743.487271102206	727.962560458843	640.795538476917	683.678288596438	684.859218056502	684.341965675327	627.416865334268	687.45414670421	648.794600246305	730.103341866893	686.482439389526	661.976050606805	647.446957107383	678.306250104239	737.178034921417	695.317601242199	736.769906680136	761.187862405139	767.511994638895	725.405885793372	702.588622732138
ENSSSAG00000074175	1	0.00433209142842566	20	2	22.735180503927	612.175199883437	586.527511152403	549.329825751508	590.181396660632	510.100648064439	547.666271707814	582.463631985676	564.437964095498	563.064963890817	574.450545856832	529.772150122201	533.223722087787	535.760588024741	517.49207760724	530.427749885083	513.098997580411	547.909976045829	540.023597416634	533.410454001351	511.373359342441	582.205089497999	581.31753610946	576.572659853588	549.470568957837	534.778013695131	558.844671096445	558.09452826361	541.948624754874
ENSSSAG00000046802	1	0.00433209142842566	20	10	11.5430145949273	53.2326260768206	45.3931678692287	29.99753314684	40.1094153070333	62.0221631641625	44.9899622887935	54.4750159411064	41.2678700164161	55.3010232392767	80.9085275854693	69.1007152333306	64.9866411294491	59.6494581808922	72.7194749578802	71.712842641806	57.9533303052255	63.8341719665043	49.2823591472764	57.444202738607	50.4789152998976	45.718027861221	49.4962394875808	45.5188941989675	71.0139669089288	55.3218634857032	62.3603495644102	58.5004746607558	46.50105204605
ENSSSAG00000046272	1	0.00433209142842566	20	18	11.5033624540266	81.0587715260678	94.3700068860282	91.2424966549718	87.8587192439777	84.8058149387528	79.5976255878655	81.7125239116596	74.5484103522356	73.3995399357673	69.5813337235036	76.429578970199	54.988696340303	77.0020278335154	99.7778842445333	53.1664178206493	79.1557682217715	95.7512579497565	86.7647168085851	101.211214348974	107.54203694326	81.1728249780864	96.8862560182434	71.9066589519921	102.970252017947	79.909358368238	55.1649246146706	71.3705790861221	91.311156744971
ENSSSAG00000074661	1	0.00433209142842566	20	16	10.5563200282398	135.501230013725	143.346845902828	122.489927016263	145.157883968311	111.386742009108	121.126821546752	129.901961090331	121.806777629099	133.727928924069	137.544496895298	129.825586195954	113.310040943655	131.228807997963	135.292046433265	148.371398569254	148.417065415821	132.987858263551	145.070606503954	153.184540636285	140.463068660585	146.484293351259	110.576705238213	147.111788498112	109.183974122478	113.717163831723	117.525274179081	90.090730977564	114.138945931214
ENSSSAG00000009767	1	0.00433209142842566	28	20	9.68660610142127	87.107933580252	40.6149396724678	46.8711455419376	50.614262173161	37.9727529576505	48.4507286187007	48.189437178671	44.5959240499981	49.2681843404465	51.7814576547004	46.0671434888871	71.6519376555464	54.2267801644475	49.0433668320587	49.457132856418	46.645363416401	55.8549004706913	57.6117719609005	79.3277085437906	65.8420634346491	68.1105313034518	68.4522460998459	71.9066589519921	68.350943149844	54.2973845322643	40.7740747151913	50.31040820825	65.9469465380346
ENSSSAG00000074234	1	0.00433209142842566	20	10	2.56941201254842	7.258994465021	9.55645639352184	1.8748458216775	3.81994431495555	8.86030902345179	7.78672424229119	8.38077168324714	9.31855129402945	8.04378519844025	11.3271938619657	9.42282480454509	9.99794478914601	7.59174922302264	16.9115058041582	12.3642832141045	9.89447102772143	5.31951433054203	4.85882414128077	5.47087645129591	4.38947089564327	3.73208390703845	4.21244591383667	7.25663530708177	9.76442044997771	9.22031058095054	9.59389993298618	7.0200569592907	6.76378938851637
ENSSSAG00000004778	1	0.00475508550045385	28	14	1.94199480382464	0	0	0.624948607225834	0.954986078738888	0	1.7303831649536	2.09519292081178	0.665610806716389	1.00547314980503	6.47268220683755	5.23490266919171	0	9.76082042960054	3.38230116083164	1.23642832141045	5.65398344441225	7.97927149581304	2.08235320340604	2.73543822564795	6.58420634346491	2.79906293027884	4.21244591383667	1.31938823765123	0.88767458636161	0	4.79694996649309	1.17000949321512	0
ENSSSAG00000062958	1	0.00475508550045385	24	22	0.551299095989756	1.20983241083683	1.19455704919023	0	0	0	0.865191582476799	0	0.665610806716389	0	0	0	0	0	0	0	0	0	0.694117734468681	0	0	3.73208390703845	1.05311147845917	2.63877647530246	1.77534917272322	1.02447895343895	0	1.17000949321512	1.69094734712909
ENSSSAG00000068587	1	0.00517807957248203	28	18	17.8838929116394	179.055196803851	215.020268854241	175.610558630459	212.006909480033	167.080113013662	206.780788211955	159.234661981696	200.348852821633	182.996113264516	181.235101791451	214.63100943686	179.963006204628	210.399907038056	199.555768489067	233.684952746575	228.986329498696	235.388509126485	227.670616905727	213.36418160054	263.368253738596	181.006069491365	230.631413782558	220.997529806581	213.929575313148	204.89579068779	177.487148760244	202.411642326215	214.750313085395
ENSSSAG00000008671	1	0.00517807957248203	28	26	17.4716771664872	197.202682966404	219.798497051002	202.48334874117	224.421728503639	182.269214196723	200.724447134617	175.99620534819	182.377361040291	188.023479013541	153.726202412392	199.973281963123	151.635495968714	194.131872988722	170.806208621998	194.11924646144	175.27348677678	162.245187081532	169.364727210358	172.332608215821	158.020952243158	181.939090468125	185.347620208813	186.693435627649	187.2993377223	237.679117197836	237.449023341408	189.541537900849	202.068207981927
ENSSSAG00000006343	1	0.00517807957248203	20	18	10.6708908032653	95.5767604561098	69.2843088530334	96.2420855127784	78.3088584565888	63.2879215960842	70.0805181806207	83.8077168324714	77.2108535791011	60.3283889883019	72.8176748269224	69.1007152333306	68.3192893924977	72.6638854203596	67.6460232166327	77.8949842488583	81.9827599439776	89.101865036579	93.705894153272	82.0631467694386	96.568359704152	66.2444893499325	80.0364723628967	80.4826824967251	86.9921094634378	73.7624846476043	81.5481494303826	70.200569592907	69.3288412322928
ENSSSAG00000055603	1	0.00517807957248203	24	18	10.6607782817182	83.4784363477415	94.3700068860282	71.2441412237451	84.993761007761	81.0085396429878	63.1589855208063	62.8557876243535	63.8986374447733	79.4323788345975	84.1448686888881	71.1946763010073	59.987668734876	73.7484210236485	87.9398301816225	86.5499824987314	96.1177185550082	75.8030792102239	105.50589563924	98.4757761233263	107.54203694326	99.8332445132786	66.3460231429275	83.1214589720275	87.8797840497994	72.7380056941654	83.9466244136291	70.200569592907	88.7747357242773
ENSSSAG00000075454	1	0.00517807957248203	28	10	8.64081030354701	78.6391067043941	100.342792131979	122.489927016263	113.643343369928	111.386742009108	104.688181479693	113.140417723836	121.141166822383	134.733402073874	106.79925641282	131.919547263631	123.307985732801	93.2700618828496	113.30708888786	138.47997199797	114.493164749348	101.070772280299	106.894131108177	82.0631467694386	109.736772391082	103.565328420317	103.204924888998	107.530141368575	107.408624949755	82.9827952285548	81.5481494303826	98.2807974300698	92.1566304185355
ENSSSAG00000022772	1	0.00517807957248203	24	22	6.6457034126581	112.514414207825	102.73190623036	99.3668285489076	133.698051023444	110.120983577187	118.531246799321	90.0932955949067	112.48822633507	109.596573328748	74.4358453786318	98.4161701808042	96.6467996284114	111.707167138762	104.851335985781	100.150694034246	93.2907268328021	117.029315271925	80.517657198367	109.417529025918	98.7630951519736	127.823873816067	121.107820022804	119.404635507436	118.060719986094	113.717163831723	117.525274179081	117.000949321512	112.447998584085
ENSSSAG00000074643	1	0.00517807957248203	20	4	2.75460709626636	12.0983241083683	9.55645639352184	8.12433189393584	9.54986078738887	22.7836517745903	9.51710740724479	23.0471221289296	14.6434377477606	12.0656777976604	11.3271938619657	14.6577274737368	6.66529652609734	10.8453560328895	1.69115058041582	11.127854892694	5.65398344441225	9.30915007844855	7.63529507915549	2.73543822564795	8.77894179128655	18.6604195351923	17.9028951338058	15.8326588518148	6.21372210453127	18.4406211619011	14.3908498994793	11.7000949321512	13.5275787770327
ENSSSAG00000066023	1	0.00517807957248203	20	16	1.51762476247548	4.83932964334733	7.16734229514138	11.249074930065	8.59487470864999	7.5945505915301	6.05634107733759	4.19038584162357	5.9904972604475	10.0547314980503	11.3271938619657	10.4698053383834	4.998972394573	8.67628482631159	10.1469034824949	11.127854892694	8.48097516661837	6.64939291317754	9.71764828256154	19.1480675795357	30.7262962695029	3.73208390703845	8.42489182767333	3.29847059412808	5.32604751816966	3.07343686031685	0	3.51002847964535	3.38189469425818
ENSSSAG00000046967	1	0.00517807957248203	20	4	1.21355479203647	0	2.38911409838046	6.24948607225834	2.86495823621666	3.79727529576505	3.4607663299072	4.19038584162357	4.65927564701472	1.00547314980503	1.61817055170939	3.14094160151503	0	0	0	2.4728566428209	0	0	2.08235320340604	0	2.19473544782164	3.73208390703845	2.10622295691833	3.29847059412808	4.43837293180805	5.12239476719474	0	2.34001898643023	3.38189469425818
ENSSSAG00000050977	1	0.00567541300971772	20	18	2.69476439424317	14.517988930042	10.7510134427121	3.12474303612917	6.68490255117221	8.86030902345179	6.92153265981439	2.09519292081178	9.31855129402945	5.02736574902516	0	4.18792213535337	3.33264826304867	10.8453560328895	13.5292046433265	8.65499824987314	4.24048758330919	10.6390286610841	8.32941281362417	13.6771911282398	13.1684126869298	7.46416781407691	9.4780033061325	13.1938823765123	11.5397696227009	5.12239476719474	0	3.51002847964535	3.38189469425818
ENSSSAG00000025740	1	0.00567541300971772	24	16	1.77097018503976	1.20983241083683	1.19455704919023	4.99958885780667	0.954986078738888	0	1.7303831649536	0	3.32805403358195	3.01641944941509	0	2.09396106767669	3.33264826304867	2.1690712065779	10.1469034824949	4.9457132856418	8.48097516661837	3.98963574790652	4.16470640681209	2.73543822564795	13.1684126869298	1.86604195351923	4.21244591383667	1.97908235647685	3.55069834544644	3.07343686031685	0	1.17000949321512	1.69094734712909
ENSSSAG00000042735	1	0.00567541300971772	24	0	1.41197374518062	3.6294972325105	3.58367114757069	2.49979442890334	3.81994431495555	1.26575843192168	3.4607663299072	0	1.99683242014917	2.01094629961006	0	0	0	1.08453560328895	0	1.23642832141045	0	2.65975716527101	5.55294187574945	0	0	4.66510488379807	2.10622295691833	2.63877647530246	1.77534917272322	2.0489579068779	2.39847498324655	2.34001898643023	4.22736836782273
ENSSSAG00000008933	1	0.00617274644695342	20	16	17.8281374371054	206.881342253098	161.265201640681	171.860866987104	172.852480251739	141.764944375229	151.40852693344	146.663504456825	133.787772149994	165.90306971783	165.053396274357	147.624255271206	168.298737283958	170.272089716365	186.02656384574	197.828531425672	172.446495054574	142.297008341999	170.752962679296	199.686990472301	190.941983960482	188.470237305442	167.444725075008	172.180165013486	150.904679681474	133.182263947063	163.096298860765	161.461310063686	166.558313692216
ENSSSAG00000001108	1	0.00617274644695342	20	6	16.9286080863924	227.448493237325	279.526349510514	303.725023111755	241.611477920939	216.444691858608	335.694334000998	270.27988678472	292.868754955211	267.455857848138	229.780218342733	258.604191858071	268.278185175418	277.641114441971	199.555768489067	243.576379317858	253.015759137448	226.079359048036	216.564733154229	243.454002082668	221.668280229985	257.513789585653	279.074541791679	265.197035767897	252.987257113059	290.952022776661	335.786497654516	283.142297358058	287.461049011946
ENSSSAG00000004543	1	0.00617274644695342	20	6	11.7195730383606	65.330950185189	99.1482350827891	74.3688842598742	72.5789419841554	96.197640826048	92.5754993250175	92.1884885157185	92.5199021335781	84.4597445836226	85.7630392405975	73.288637368684	89.9815031023141	80.2556346433822	79.4840772795434	66.7671293561642	70.6747930551531	69.1536862970464	92.3176586843346	57.444202738607	63.6473279868275	111.029496234394	80.0364723628967	76.5245177837714	79.8907127725449	89.1296689491885	98.3374743131084	90.090730977564	80.3199989886319
ENSSSAG00000043425	1	0.00617274644695342	28	4	10.6449256658256	140.340559657073	137.374060656876	151.862511555878	169.987522015522	145.562219670994	152.273718515917	146.663504456825	166.402701679097	145.79360672173	150.489861308973	150.765196872721	113.310040943655	108.453560328895	131.909745272434	110.04212060553	139.936090249203	125.008586767738	136.047075955862	109.417529025918	89.9841533606871	137.154083583663	137.957603678151	140.514847309856	156.230727199643	136.25570080738	139.1115490283	125.191015774017	142.039577158844
ENSSSAG00000059115	1	0.00617274644695342	28	24	9.03899601525536	108.884916975315	130.206718361735	104.366417406714	108.868412976233	106.323708281421	106.418564644646	111.045224803025	119.144334402234	83.4542714338176	90.6175508957257	88.9933453762591	96.6467996284114	100.861811105872	86.2486796012067	98.9142657128359	74.9152806384623	101.070772280299	120.776485797551	117.623843702862	109.736772391082	113.828559164673	107.417370802835	122.043411982739	86.1044348770762	131.133306040185	100.735949296355	120.510977801157	133.584840423198
ENSSSAG00000072480	1	0.00617274644695342	20	16	8.26784212338918	37.5048047359418	47.7822819676092	51.2457857925184	41.0644013857722	20.2521349107469	38.9336212114559	50.2846300994828	31.2837079156703	33.180613943566	33.9815815858971	38.7382797520187	36.6591308935354	41.2123529249801	50.7345174124745	50.6935611778284	53.7128427219164	51.8652647227848	38.1764753957775	46.5024498360152	48.284179852076	47.5840698147403	40.0182361814483	23.0892941588965	38.1700072135492	35.8567633703632	19.1877998659724	26.9102183439477	42.2736836782273
ENSSSAG00000052657	1	0.00617274644695342	28	12	5.5744838775233	52.0227936659838	41.809496721658	39.9967108624534	42.9743735432499	58.2248878683975	43.2595791238399	41.9038584162357	45.9271456634308	49.2681843404465	43.6906048961534	46.0671434888871	71.6519376555464	53.1422445611585	50.7345174124745	49.457132856418	65.0208096107408	47.8756289748783	48.5882414128077	32.8252587077754	70.2315343302924	43.8519859077018	37.91201322453	33.6444000601064	44.3837293180805	35.8567633703632	28.7816997989586	33.9302753032384	48.1919993931791
ENSSSAG00000011276	1	0.00617274644695342	24	22	4.65839540308286	18.1474861625525	22.6965839346144	11.8740235372908	21.9646798109944	10.1260674553735	11.2474905721984	12.5711575248707	6.65610806716389	8.04378519844025	19.4180466205126	8.37584427070674	8.33162065762167	10.8453560328895	10.1469034824949	9.89142657128359	14.1349586110306	9.30915007844855	12.4941192204363	19.1480675795357	17.5578835825731	13.9953146513942	18.956006612265	14.5132706141635	23.0795392454019	11.2692684878284	14.3908498994793	11.7000949321512	18.60042081842
ENSSSAG00000059018	1	0.00617274644695342	28	16	3.50218095334416	10.8884916975315	11.9455704919023	12.4989721445167	18.1447354960389	12.6575843192168	13.8430653196288	14.6663504456825	11.980994520895	12.0656777976604	14.5635349653845	10.4698053383834	14.996917183719	24.9443188756458	20.2938069649898	19.7828531425672	9.89447102772143	21.2780573221681	17.352943361717	16.4126293538877	26.3368253738596	14.9283356281538	15.7966721768875	21.7699059212453	17.7534917272322	13.3182263947063	14.3908498994793	12.8701044253663	15.2185261241618
ENSSSAG00000045139	1	0.00617274644695342	20	16	2.85358146853222	2.41966482167367	2.38911409838046	4.99958885780667	5.72991647243333	1.26575843192168	3.4607663299072	2.09519292081178	5.9904972604475	3.01641944941509	1.61817055170939	1.04698053383834	3.33264826304867	8.67628482631159	15.2203552237424	3.70928496423135	11.3079668888245	5.31951433054203	6.94117734468681	21.8835058051836	6.58420634346491	3.73208390703845	4.21244591383667	7.25663530708177	8.8767458636161	2.0489579068779	0	4.68003797286046	2.53642102069364
ENSSSAG00000038560	1	0.00733913414290178	24	2	49.0550760954933	630.32268604599	707.177773120616	693.06800541345	655.120450014877	688.572586965396	654.08483635246	680.93769926383	648.970536548479	612.333148231264	561.505181443157	676.349424859569	609.874632137906	663.735789212837	556.388540956804	539.082748134956	580.946798913358	610.414269429698	613.600077270314	620.944477222085	544.294391059766	738.952613593614	632.919998553959	661.673201182092	611.607790003149	710.988393686631	647.588245476567	620.105031404012	700.897675385009
ENSSSAG00000081253	1	0.00733913414290178	20	18	42.3734514028007	757.355089183857	678.508403940051	735.564510704807	770.673765542282	735.405648946498	673.119051166949	672.556927580583	678.923022850717	662.606805721515	634.32285627008	573.745332543412	676.52759739888	696.271857311505	754.253158865455	802.441980595381	686.958988496088	732.763099032164	706.611853689117	779.599894309667	761.573200394108	940.48514457369	539.193076971093	657.055342350313	734.106882921051	561.414466484544	664.377570359293	679.775515557983	644.250939256184
ENSSSAG00000070909	1	0.00733913414290178	24	6	29.0492240151371	521.437769070675	511.270417053418	501.208782995119	461.258276030883	541.744608862481	585.734701336793	517.512651440511	535.816699406693	475.58879985778	533.996282064098	509.879519979273	474.902377484435	504.309055529361	456.610656712271	473.552047100202	476.348105191732	476.096532583512	515.035358975761	426.728363201081	476.257592177295	471.175593263605	460.209716086656	486.194565574479	452.714039044421	589.075398227396	513.273646414761	492.573996643564	504.747783118034
ENSSSAG00000045755	1	0.00733913414290178	24	4	22.0659873042826	116.143911440336	66.8951947546529	69.3692954020676	154.7077447557	163.282837717897	134.969886866381	100.569260198966	151.09365312462	68.3721741867421	77.6721864820506	122.496722459086	49.98972394573	56.3958513710254	131.909745272434	68.0035576775747	57.9533303052255	50.5353861401493	51.3647123506824	51.9733262873111	153.631481347515	61.5793844661345	120.054708544345	66.6291060013872	60.3618718725895	146.50049034177	119.923749162327	111.150901855436	143.730524505973
ENSSSAG00000074255	1	0.00733913414290178	20	6	19.5123992214148	255.274638686572	225.771282296954	226.856344422978	241.611477920939	270.87230443124	261.287857907993	299.612587676085	247.607220098497	261.423018949308	252.434606066664	227.19477584292	231.619054281883	219.076191864368	228.305328356135	220.08424121106	223.332346054284	216.770208969588	236.69414745382	216.099619826188	204.110396647412	253.781705678615	247.481197437904	231.552635707791	215.704924485871	325.784307193586	235.050548358162	216.451756244797	248.569260027977
ENSSSAG00000071906	1	0.00733913414290178	28	18	16.0321517204221	245.595979399877	247.273309182378	247.47964846143	224.421728503639	224.039242450138	285.513222217344	228.376028368485	198.352020401484	231.258824455157	266.998141032049	275.355880399484	229.952730150358	270.049365218948	267.201791705699	258.413519174784	238.880800526417	316.511102667251	283.200035663222	270.808384339147	305.068227247208	282.705355958163	241.162528567149	278.39091814441	244.110511249443	224.36089080313	261.433773173874	231.661879656593	267.169680846397
ENSSSAG00000004330	1	0.00733913414290178	28	14	11.1437203766201	116.143911440336	123.039376066594	128.114464481296	121.283231999839	149.359494966759	142.756611108672	129.901961090331	153.090485544769	154.842865069975	132.68998524017	134.013508331308	174.964033810055	133.397879204541	162.350455719919	166.917823390411	162.552024026852	146.286644089906	149.235312910766	169.597169990173	168.994629482266	130.622936746346	122.160931501263	145.132706141635	164.219798476898	144.451532434892	129.517649095313	152.101234117965	136.121261443892
ENSSSAG00000045813	1	0.00733913414290178	20	12	10.097291391979	106.465252153641	91.9808927876477	89.3676508332943	99.3185521888443	111.386742009108	114.205288886937	104.759646040589	102.504064234324	113.618465927969	113.271938619657	99.4631507146426	108.311068549082	129.059736791385	114.998239468276	152.080683533485	106.01218958273	126.338465350373	115.223543921801	144.978225959342	114.126243286725	92.3690766992017	102.151813410539	106.87044724975	88.767458636161	111.668205924845	112.728324212588	135.721101212953	95.5385251127937
ENSSSAG00000003642	1	0.00733913414290178	20	18	9.59700600560636	60.4916205418416	64.5060806562724	56.2453746503251	58.2541508030721	44.3015451172589	42.3943875413631	50.2846300994828	43.2647024365653	37.2025065427861	45.3087754478628	40.8322408196954	56.6550204718274	45.5504953381359	47.3522162516429	49.457132856418	48.0588592775041	30.5872074006167	61.7764783677126	62.9150791899029	68.0367988824707	42.9189649309422	41.0713476599075	62.6709412884335	51.4851260089734	42.0036370909969	40.7740747151913	44.4603607421744	38.8917889839691
ENSSSAG00000031781	1	0.00733913414290178	28	26	7.99565053098311	41.1343019684523	46.587724918419	36.2470192190984	36.2894709920777	18.9863764788253	32.0120885516416	46.0942442578593	35.942983562685	21.1149361459057	27.5088993790596	33.503377082827	26.6611861043894	40.1278173216911	21.9849575454056	16.0735681783358	26.8564213609582	33.2469645658877	37.4823576613088	19.1480675795357	32.9210317173246	34.5217761401057	43.1775706168258	30.3459294659783	50.5974514226118	61.4687372063369	50.3679746481775	33.9302753032384	38.0463153104046
ENSSSAG00000055117	1	0.00733913414290178	20	14	6.86207221459912	43.553966790126	35.8367114757069	32.4973275757434	39.1544292282944	20.2521349107469	32.0120885516416	43.9990513370475	31.9493187223867	29.1587213443459	46.9269459995722	52.3490266919171	48.3233998142057	36.8742105118243	69.3371737970485	48.2207045350075	66.4343054718439	42.5561146443362	47.2000059438703	38.2961351590713	52.6736507477193	34.5217761401057	41.0713476599075	33.6444000601064	40.8330309726341	38.9302002306801	38.3755997319447	36.2702942896686	32.9734732690173
ENSSSAG00000073129	1	0.00733913414290178	28	18	6.52444489503479	41.1343019684523	46.587724918419	46.2461969347117	47.7493039369444	50.6303372768674	37.2032380465023	41.9038584162357	35.942983562685	46.2517648910314	50.163287102991	40.8322408196954	59.987668734876	56.3958513710254	55.807969153722	66.7671293561642	40.9913799719888	53.1951433054203	60.3882428987753	65.6505174155509	52.6736507477193	56.9142795823364	49.4962394875808	50.1367530307468	55.9234989407814	51.2239476719474	50.3679746481775	53.8204366878953	58.3376834759537
ENSSSAG00000001619	1	0.00733913414290178	28	12	4.9112546936955	31.4556426817577	37.0312685248971	36.2470192190984	24.8296380472111	43.0357866853373	37.2032380465023	37.7134725746121	41.9334808231325	44.2408185914214	42.0724343444441	45.0201629550487	38.3254550250597	50.9731733545806	45.6610656712271	53.1664178206493	36.7508923886796	31.9170859832522	42.3411818025896	38.2961351590713	15.3631481347515	23.3255244189903	40.0182361814483	42.880117723665	20.416515486317	33.8078054634853	28.7816997989586	35.1002847964535	32.9734732690173
ENSSSAG00000073708	1	0.00733913414290178	20	18	0.855480701801992	1.20983241083683	3.58367114757069	0	3.81994431495555	2.53151686384337	1.7303831649536	0	1.33122161343278	0	0	0	0	1.08453560328895	5.07345174124745	2.4728566428209	0	2.65975716527101	2.08235320340604	2.73543822564795	2.19473544782164	0.933020976759613	2.10622295691833	1.31938823765123	1.77534917272322	0	0	0	0.845473673564546
ENSSSAG00000081599	1	0.00870332878648928	28	18	45.5051112530678	1021.09855474629	1026.12450525441	856.179591899393	1010.37527130574	1060.70556595037	1058.9944969516	1007.78779491047	1022.37819911637	1071.83437769216	1153.75560336879	1051.1684559737	1044.78523046576	1084.53560328895	1001.16114360616	1102.89406269812	964.004177272288	1122.41752374437	1123.08249437033	1154.35493122344	1143.45716831507	1106.5628784369	1113.13883273134	1075.30141368575	1151.31393851101	984.52427425483	1093.70459236043	1082.25878122398	1125.32545951441
ENSSSAG00000004197	1	0.00870332878648928	24	14	30.2692311162475	635.162015689337	581.749282955642	534.956007785314	613.101062550366	569.591294364758	584.869509754316	624.367490401912	565.103574902214	595.240104684578	622.995662408114	616.671534430784	641.534790636869	657.228575593103	695.062888550901	613.268447419583	627.59216232976	587.806333524894	619.153019146064	683.859556411988	651.836428003026	548.616334334653	603.432877157103	612.855836388997	608.944766244064	557.316550670788	602.017220794883	611.914964951506	537.721256387051
ENSSSAG00000053475	1	0.00870332878648928	28	16	25.7773073898402	341.172739855987	370.312685248971	263.103363642076	363.849695999516	392.385113895722	405.774852181619	341.516446092321	420.666029844758	365.992226529031	362.470203582903	398.899583392409	378.255577856024	454.42041777807	471.831011936013	408.021346065448	408.500303858785	364.386731642129	414.388287477803	451.347307231912	421.389205981754	406.797145867191	398.076138857565	363.491459472914	399.453563862724	357.543154750193	405.342272168666	382.593104281343	393.145258207514
ENSSSAG00000078926	1	0.00870332878648928	24	20	23.5221557037568	325.444918515108	298.639262297558	331.847710436918	345.704960503477	292.390197773909	278.591689557529	305.898166438521	293.534365761928	327.78424683644	276.707164342305	354.926400971198	306.603640200478	301.500897714328	316.245158537758	294.269940495687	329.344535637013	347.098310067867	339.423572155185	333.72346352905	331.405052621067	338.68661456374	364.376571546872	331.826141769285	358.62053289009	271.486922661321	335.786497654516	297.18241127664	328.043785343044
ENSSSAG00000066875	1	0.00870332878648928	24	20	18.8576954808814	283.100784135819	312.97394688784	330.597813222466	310.370475590138	335.425984459246	301.951862284403	284.946237230403	286.212646888047	285.554374544629	289.65252875598	257.557211324232	264.945536912369	315.599860557084	307.789405635679	280.669228960172	272.804701192891	312.521466919344	313.047098245375	320.046272400811	311.652433590672	325.624320889105	327.517669800801	314.014400560993	308.91075605384	301.196812311051	292.613947956079	303.032458742715	319.589048607398
ENSSSAG00000077212	1	0.00870332878648928	28	4	16.9493546880696	210.510839485609	207.8529265591	230.606036066333	208.186965165077	206.318624403235	213.702320871769	224.185642526861	202.345685241782	197.072737361786	202.271318963673	196.832340361608	186.628302730725	181.117445749255	201.246919069482	260.886375817605	169.619503332367	160.915308498896	209.623555809542	177.803484667117	179.968306721374	177.273985584327	177.975839859599	203.845482717115	157.118401786005	186.455169525889	172.690198793751	207.091680299076	183.467787163507
ENSSSAG00000003302	1	0.00870332878648928	20	8	13.2659723470011	54.4424584876575	50.1713960659897	51.2457857925184	74.4889141416332	74.6797474833794	60.5634107733759	75.4269451492243	93.1855129402945	104.569207579723	126.217303033332	63.8658125641389	93.3141513653627	57.4803869743143	55.807969153722	64.2942727133433	84.8097516661837	59.8445362185978	67.3294202434621	35.5606969334234	68.0367988824707	93.3020976759613	74.7709149706008	67.9484942390384	61.2495464589511	74.7869636010433	79.149674447136	87.7507119911337	74.4016832736801
ENSSSAG00000065353	1	0.00870332878648928	28	14	13.0498367123462	122.19307349452	175.599886230964	114.990543729553	141.337939653355	160.751320854054	148.812952186009	150.853890298449	147.099988284322	143.782660422119	127.835473585042	181.127632354033	144.970199442617	193.047337385433	164.041606300334	201.537816389903	165.379015749058	176.873851490522	152.011783848641	175.068046441469	171.189364930088	151.149398235057	170.604059510385	166.242917944055	156.230727199643	137.280179760819	158.299348894272	148.59120563832	142.039577158844
ENSSSAG00000042877	1	0.00870332878648928	24	4	11.127444402704	87.107933580252	107.510134427121	94.3672396911009	107.913426897494	93.6661239622046	114.205288886937	117.33080356546	102.504064234324	92.5035297820629	97.0902331025632	85.8524037747441	109.977392680606	84.593777056538	72.7194749578802	68.0035576775747	100.358206138317	102.400650862934	83.9882458707104	79.3277085437906	85.5946824650438	91.4360557224421	90.5675871474884	90.3780942791093	77.2276890134601	102.447895343895	100.735949296355	97.1107879368546	87.0837883771483
ENSSSAG00000079357	1	0.00870332878648928	20	8	9.60242839848621	175.425699571341	174.405329181774	212.482526456784	174.762452409216	184.800731060566	179.959849155174	192.757748714684	169.730755712679	200.089156811201	177.998760688033	190.550457158578	194.959923388347	193.047337385433	191.100015586987	187.937104854388	182.340966082295	164.904944246803	186.717670572075	150.449102410637	158.020952243158	186.604195351923	180.082062816518	177.457717964091	162.444449304175	243.82599091847	225.456648425175	209.431699285506	199.531786961233
ENSSSAG00000037564	1	0.00870332878648928	24	20	8.46676891561581	36.294972325105	32.2530403281362	28.7476359323884	39.1544292282944	25.3151686384337	36.3380464640256	20.9519292081178	24.6275998485064	34.1860870933711	21.036217172222	25.1275328121202	18.3295654467677	13.0144272394674	55.807969153722	23.4921381067985	25.4429254998551	41.2262360617007	27.0705916442786	38.2961351590713	37.3105026129678	32.6557341865865	37.91201322453	40.2413412483625	39.9453563862724	27.6609317428516	38.3755997319447	36.2702942896686	34.6644206161464
ENSSSAG00000058487	1	0.00870332878648928	28	16	7.70614080099508	62.9112853635153	60.9224095087017	43.7464025058084	57.2991647243333	63.2879215960842	68.3501350156671	64.9509805451653	62.5674158313406	65.355754737327	79.29035703376	78.5235400378757	68.3192893924977	71.5793498170706	81.1752278599593	58.1121311062911	73.5017847773592	69.1536862970464	82.6000104017731	82.0631467694386	76.8157406737573	90.5030347456825	67.3991346213867	67.2888001202128	74.5646652543752	49.1749897650695	95.9389993298618	63.1805126336163	54.9557887816955
ENSSSAG00000004784	1	0.00870332878648928	24	4	5.69654291138849	12.0983241083683	9.55645639352184	9.99917771561334	22.9196658897333	29.1124439341987	24.2253643093504	27.2375079705532	28.6212646888047	2.01094629961006	6.47268220683755	25.1275328121202	8.33162065762167	4.3381424131558	21.9849575454056	7.41856992846269	11.3079668888245	5.31951433054203	9.71764828256154	8.20631467694386	13.1684126869298	2.79906293027884	14.7435606984283	3.95816471295369	7.10139669089288	47.1260318581916	19.1877998659724	25.7402088507326	22.8277891862427
ENSSSAG00000044528	1	0.00870332878648928	24	18	4.62704841319286	35.0851399142682	20.3074698362339	25.6228928962592	29.6045684409055	13.9233427511385	19.0342148144896	16.7615433664943	22.6307674283572	21.1149361459057	21.036217172222	29.3154549474736	19.995889578292	22.7752476690679	30.4407104474847	28.4378513924403	25.4429254998551	29.2573288179812	28.4588271132159	30.0898204821275	43.8947089564327	21.4594824654711	34.7526787891525	17.152047089466	34.6193088681028	22.5385369756569	26.383224815712	23.4001898643023	22.8277891862427
ENSSSAG00000004440	1	0.00870332878648928	28	2	4.49468324647095	16.9376537517157	20.3074698362339	21.2482526456784	16.2347633385611	20.2521349107469	18.1690232320128	12.5711575248707	18.6371025880589	17.0930435466855	12.9453644136751	17.7986690752518	19.995889578292	17.3525696526232	8.45575290207909	17.3099964997463	7.06747930551531	10.6390286610841	10.4117660170302	8.20631467694386	15.3631481347515	12.129272697875	11.5842262630508	15.1729647329892	8.8767458636161	13.3182263947063	26.383224815712	24.5701993575174	16.0639997977264
ENSSSAG00000049186	1	0.00870332878648928	20	2	4.18595183851183	31.4556426817577	35.8367114757069	33.747224790195	33.4245127558611	29.1124439341987	27.6861306392576	31.4278938121768	28.6212646888047	29.1587213443459	27.5088993790596	25.1275328121202	31.6601584989624	24.9443188756458	21.9849575454056	21.0192814639776	22.615933777649	30.5872074006167	22.9058852374665	19.1480675795357	52.6736507477193	28.923650279548	32.6464558322342	38.2622588918857	39.9453563862724	21.5140580222179	23.9847498324655	29.2502373303779	21.1368418391137
ENSSSAG00000050027	1	0.00870332878648928	20	6	3.70818825874864	20.5671509842262	21.5020268854241	21.8732012529042	14.3247911810833	17.7206180469036	22.4949811443968	23.0471221289296	24.6275998485064	26.1423018949308	16.1817055170939	21.9865912106052	28.3275102359137	14.0989628427563	20.2938069649898	13.6007115355149	16.9619503332367	9.30915007844855	22.2117675029978	16.4126293538877	13.1684126869298	19.5934405119519	20.0091180907242	13.1938823765123	17.7534917272322	23.5630159290958	38.3755997319447	26.9102183439477	18.60042081842
ENSSSAG00000074249	1	0.00870332878648928	20	14	2.49442761468767	18.1474861625525	16.7237986886632	16.2486637878717	19.0997215747777	8.86030902345179	12.1126821546752	10.4759646040589	9.31855129402945	17.0930435466855	14.5635349653845	13.6107469398985	23.3285378413407	9.76082042960054	21.9849575454056	18.5464248211567	19.7889420554429	18.6183001568971	20.1294142995918	30.0898204821275	4.38947089564327	15.8613566049134	11.5842262630508	16.4923529706404	15.978142554509	10.2447895343895	9.59389993298618	16.3801329050116	11.8366314299036
ENSSSAG00000000964	1	0.00870332878648928	24	0	1.86971134971024	19.3573185733893	26.2802550821851	14.99876657342	21.9646798109944	8.86030902345179	9.51710740724479	6.28557876243535	10.6497729074622	9.04925834824528	4.85451165512816	8.37584427070674	13.3305930521947	9.76082042960054	5.07345174124745	11.127854892694	2.82699172220612	6.64939291317754	7.63529507915549	19.1480675795357	8.77894179128655	11.1962517211154	7.37178034921417	11.2148000200355	5.32604751816966	10.2447895343895	11.9923749162327	12.8701044253663	19.4458944919846
ENSSSAG00000080303	1	0.00949905489309247	20	10	1.54698360792032	1.20983241083683	0	0	0	0	1.7303831649536	0	0	3.01641944941509	1.61817055170939	2.09396106767669	6.66529652609734	4.3381424131558	1.69115058041582	1.23642832141045	8.48097516661837	0	0.694117734468681	0	2.19473544782164	0	1.05311147845917	0	1.77534917272322	1.02447895343895	2.39847498324655	1.17000949321512	1.69094734712909
ENSSSAG00000077870	1	0.0102947809996957	24	20	27.2051465284236	296.408940655024	340.448759019216	449.9629972026	349.524904818433	324.034158571951	275.996114810099	324.754902725827	301.521695442524	310.691203289755	263.76179992863	291.060588407059	303.270991937429	314.515324953795	346.685868985243	296.742797138508	291.180147387231	324.490374163064	351.223573641153	393.903104493305	357.741877994927	323.758278935586	351.739233805362	329.187365293982	328.439596953796	313.490559752318	381.357522336201	314.732553674866	328.043785343044
ENSSSAG00000073629	1	0.0102947809996957	24	0	25.5111854941792	485.14279674557	553.079913775077	501.833731602345	581.586521951982	467.064861379101	460.281921877657	486.084757628334	477.908559222367	434.364400715773	406.160808479056	539.194974926747	453.240163774619	448.997739761625	554.697390376388	431.513484172247	429.702741775331	433.540417939175	499.070651082982	429.463801426729	480.647063072938	480.505803031201	465.475273478952	509.283859733375	501.53614129431	524.533224160742	522.867546347747	487.893958670703	504.747783118034
ENSSSAG00000049964	1	0.0102947809996957	24	6	18.7033937342795	210.510839485609	211.436597706671	198.733657097815	214.87186771625	240.49410206512	241.388451511027	270.27988678472	212.995458149244	253.379233750868	239.489241652989	262.792113993424	216.622137098164	251.612259963036	235.069930677799	196.592103104261	154.071048860234	188.842758734242	215.176497685291	186.009799344061	190.941983960482	248.183579818057	184.294508730354	212.421506261848	188.187012308661	217.189538129057	196.674948626217	225.811832190517	237.578102271637
ENSSSAG00000080579	1	0.0102947809996957	20	8	8.21838103952482	61.7014529526785	43.0040537708483	64.3697065442609	69.7139837479388	79.7427812110661	52.7766865310847	62.8557876243535	69.8891347052208	76.4159593851824	74.4358453786318	85.8524037747441	83.3162065762167	58.5649225776033	59.1902703145536	65.5307010347538	66.4343054718439	49.2055075575138	54.8353010230258	41.0315733847193	74.6210052259356	50.3831327450191	73.7178034921417	62.6709412884335	63.0248956316743	82.9827952285548	86.3450993968757	62.0105031404012	69.3288412322928
ENSSSAG00000003680	1	0.0102947809996957	28	16	8.09651442708172	65.330950185189	71.6734229514138	54.3705288286476	67.804011590461	75.945505915301	61.4286023558527	52.3798230202946	59.904972604475	74.4050130855723	71.199504275213	85.8524037747441	71.6519376555464	112.791702742051	86.2486796012067	55.6392744634702	84.8097516661837	78.4628363754949	84.6823636051791	76.5922703181427	111.931507838903	74.6416781407691	77.9302494059783	66.6291060013872	73.6769906680136	73.7624846476043	57.5633995979171	65.5205316200465	83.7018936828901
ENSSSAG00000000473	1	0.0102947809996957	24	14	5.74907934014456	48.3932964334733	57.338738361131	72.4940384381968	55.3891925668555	75.945505915301	67.4849434331903	71.2365593076007	63.8986374447733	65.355754737327	80.9085275854693	58.6309098949472	54.988696340303	77.0020278335154	81.1752278599593	76.6585559274478	70.6747930551531	62.5042933838688	74.9647153226176	125.830158379806	87.7894179128655	78.3737620478075	72.6646920136825	66.6291060013872	57.6988481135046	37.9057212772411	62.3603495644102	60.840493647186	50.7284204138728
ENSSSAG00000054099	1	0.0102947809996957	24	22	5.32692471922211	35.0851399142682	25.0856980329948	36.8719678263242	34.3794988345999	24.049410206512	32.0120885516416	18.8567362873061	25.2932106552228	20.1094629961006	19.4180466205126	20.9396106767669	18.3295654467677	27.1133900822237	27.0584092866531	25.9649947496194	16.9619503332367	25.2676930700746	33.3176512544967	19.1480675795357	17.5578835825731	32.6557341865865	38.9651247029892	29.0265412283271	34.6193088681028	28.6854106962906	33.5786497654516	14.0401139185814	33.8189469425818
ENSSSAG00000055302	1	0.0102947809996957	28	10	4.83659369154288	24.1966482167367	27.4748121313753	30.6224817540659	21.9646798109944	31.6439607980421	27.6861306392576	27.2375079705532	25.9588214619392	25.1368287451258	37.2179226893159	32.4563965489886	38.3254550250597	28.1979256855127	42.2787645103954	22.2557097853881	33.9239006664735	34.5768431485232	26.3764739098099	27.3543822564795	30.7262962695029	15.8613566049134	35.8057902676117	22.4296000400709	24.8548884181251	25.6119738359737	19.1877998659724	15.2101234117965	20.2913681655491
ENSSSAG00000034116	1	0.0102947809996957	28	16	4.76290419259783	27.8261454492472	11.9455704919023	10.6241263228392	23.8746519684722	34.1754776618855	22.4949811443968	18.8567362873061	17.3058809746261	27.1477750447358	22.6543877239314	21.9865912106052	26.6611861043894	23.8597832723569	38.8964633495638	30.9107080352612	33.9239006664735	26.5975716527101	28.4588271132159	35.5606969334234	41.6999735086111	27.9906293027884	25.27467548302	23.7489882777222	33.7316342817412	24.5874948825348	21.5862748492189	36.2702942896686	24.5187365333718
ENSSSAG00000076786	1	0.0102947809996957	20	6	3.53060300913397	22.9868158058998	15.529241639473	16.2486637878717	17.1897494173	18.9863764788253	19.0342148144896	18.8567362873061	21.9651566216408	27.1477750447358	16.1817055170939	27.2214938797969	18.3295654467677	17.3525696526232	16.9115058041582	9.89142657128359	14.1349586110306	7.97927149581304	11.1058837514989	16.4126293538877	13.1684126869298	25.1915663725096	27.3808984399383	15.1729647329892	18.6411663135938	24.5874948825348	16.7893248827258	18.7201518914419	26.2096838805009
ENSSSAG00000051396	1	0.0102947809996957	20	10	2.83816941020821	0	0	1.8748458216775	0	0	4.32595791238399	0	0.665610806716389	4.02189259922012	11.3271938619657	1.04698053383834	8.33162065762167	4.3381424131558	3.38230116083164	4.9457132856418	2.82699172220612	0	2.08235320340604	0	0	1.86604195351923	1.05311147845917	0.659694118825615	0	3.07343686031685	0	4.68003797286046	5.07284204138728
ENSSSAG00000000814	1	0.0102947809996957	24	18	2.52614514653329	20.5671509842262	21.5020268854241	21.2482526456784	21.0096937322555	13.9233427511385	7.78672424229119	18.8567362873061	8.65294048731306	15.0820972470755	22.6543877239314	15.7047080075751	11.6642689206703	21.690712065779	25.3672587062373	8.65499824987314	14.1349586110306	14.6286644089906	25.6823561753412	24.6189440308316	26.3368253738596	22.3925034422307	17.9028951338058	17.8117412082916	22.1918646590402	15.3671843015842	11.9923749162327	17.5501423982267	17.7549471448555
ENSSSAG00000046254	1	0.0102947809996957	24	2	2.45866502499802	15.7278213408788	8.36189934433161	9.37422910838751	9.54986078738887	6.32879215960842	12.1126821546752	14.6663504456825	9.31855129402945	7.03831204863522	16.1817055170939	8.37584427070674	9.99794478914601	8.67628482631159	1.69115058041582	0	5.65398344441225	9.30915007844855	3.47058867234341	8.20631467694386	2.19473544782164	7.46416781407691	4.21244591383667	10.5551059012098	15.978142554509	13.3182263947063	14.3908498994793	14.0401139185814	12.6821051034682
ENSSSAG00000080536	1	0.0102947809996957	24	22	1.93660974126426	7.258994465021	4.77822819676092	4.99958885780667	0.954986078738888	3.79727529576505	2.5955747474304	2.09519292081178	1.99683242014917	1.00547314980503	0	2.09396106767669	0	1.08453560328895	1.69115058041582	0	0	1.32987858263551	4.16470640681209	8.20631467694386	0	1.86604195351923	8.42489182767333	2.63877647530246	5.32604751816966	2.0489579068779	2.39847498324655	5.85004746607558	3.38189469425818
ENSSSAG00000055107	1	0.0102947809996957	28	14	0.859689039827438	1.20983241083683	0	0	0.954986078738888	2.53151686384337	1.7303831649536	2.09519292081178	1.33122161343278	2.01094629961006	1.61817055170939	4.18792213535337	1.66632413152433	2.1690712065779	3.38230116083164	1.23642832141045	7.06747930551531	5.31951433054203	2.08235320340604	0	2.19473544782164	1.86604195351923	1.05311147845917	1.31938823765123	3.55069834544644	1.02447895343895	0	0	1.69094734712909
ENSSSAG00000003343	1	0.0112207147939499	20	0	0.730724862670618	2.41966482167367	4.77822819676092	2.49979442890334	1.90997215747778	0	0	2.09519292081178	0.665610806716389	1.00547314980503	0	1.04698053383834	0	0	1.69115058041582	0	0	1.32987858263551	0.694117734468681	0	2.19473544782164	5.59812586055768	1.05311147845917	1.97908235647685	1.77534917272322	2.0489579068779	0	0	0.845473673564546
ENSSSAG00000078629	1	0.0121466485882042	24	6	50.1872439176075	758.564921594694	823.049806892069	801.809063070745	847.072651841393	860.715733706745	808.08893803333	798.26850282929	858.637940664142	857.668596783691	788.049058682471	835.490466002998	889.817086233995	758.090386698975	710.283243774644	795.023410666919	723.709880884768	752.711277771697	742.705975881489	722.15569157106	807.662644798362	766.943242896402	749.815372662927	758.648236649458	806.008524416342	811.387331123647	781.902844538374	741.786018698384	859.846726015143
ENSSSAG00000045987	1	0.0121466485882042	28	18	41.5004730749942	756.145256773021	725.09612885847	746.188637027646	751.574043967505	775.909918767992	794.245872713701	724.936750600878	736.831163035043	743.044657705918	765.39467095854	799.893127852494	766.509100501194	789.541919194355	898.000958200799	839.534830237695	737.844839495798	840.48326422564	832.247163627949	839.779535273922	884.47838547212	783.737620478075	766.665156318273	833.853366195578	759.849445925538	752.992030777627	832.270819186552	875.167100924907	786.290516415028
ENSSSAG00000072561	1	0.0121466485882042	20	10	33.1633351130375	544.424584876575	555.469027873457	498.708988566216	488.95287231431	577.185844956288	572.756827599641	590.844403668923	602.377780078332	559.043071291597	647.268220683755	612.48361229543	633.203169979247	624.692507494435	547.932788054725	699.818429918314	602.149236829904	574.507547698539	552.51771663707	593.590094965606	581.604893672734	592.468320242354	600.273542721725	575.253271615937	583.202203239578	557.316550670788	604.41569577813	611.914964951506	655.242097012523
ENSSSAG00000004777	1	0.0121466485882042	24	16	26.1466829148926	398.034863165318	403.760282626298	368.094729656016	411.598999936461	359.475394665758	385.875445784652	398.086654954239	387.385489508938	408.222098820843	406.160808479056	412.510330332307	443.242218985473	347.051393052464	429.552247425618	494.57132856418	441.010708664155	438.859932269717	449.788291935705	423.992924975433	526.736507477193	375.074432657365	481.271945655839	434.738424306081	419.870079349041	363.690028470827	467.702621733077	402.483265666	412.591152699499
ENSSSAG00000075817	1	0.0121466485882042	24	8	23.1064181989467	563.781903449964	599.667638693496	572.452924218864	574.90161940081	639.20800812045	630.724663625586	601.320368272982	673.598136396986	648.530181624245	606.81395689102	632.376242438359	651.532735426015	540.098730437897	612.196510110526	618.214160705224	563.984848580122	599.775240768614	619.153019146064	588.11921851431	599.162777255307	603.66457196347	587.636204980215	593.724706943054	538.818473921497	628.005598458076	604.41569577813	624.785069376872	604.51367659865
ENSSSAG00000040862	1	0.0121466485882042	20	18	21.3902451204526	143.970056889583	175.599886230964	164.98643230762	203.412034771383	126.575843192168	147.947760603533	159.234661981696	129.128496502979	116.634885377384	148.871690757264	121.449741925248	154.968144231763	138.820557220985	155.585853398255	147.134970247843	135.695602665894	164.904944246803	159.647078927797	186.009799344061	206.305132095234	158.613566049134	133.745157764314	149.750564973415	200.614456517724	130.108827086746	153.502398927779	147.421196145105	156.412629609441
ENSSSAG00000068697	1	0.0121466485882042	24	22	16.1819301234357	159.697878230462	120.650261968213	170.610969772653	173.807466330478	150.62525339868	126.317971041613	144.568311536013	147.765599091038	138.755294673094	108.417426964529	141.342372068176	143.303875311093	152.919520063742	150.512401657008	123.642832141045	142.763081971409	123.678708185102	162.423549865671	196.951552246653	149.242010451871	170.742838747009	173.763393945763	176.798023845265	156.230727199643	204.89579068779	139.1115490283	156.781272090826	152.185261241618
ENSSSAG00000061812	1	0.0121466485882042	24	10	15.7248965866356	248.015644221551	217.409382952622	218.732012529042	220.601784188683	231.633793041668	265.613815820377	259.803922180661	227.638895897005	243.324502252818	289.65252875598	265.933055594939	278.276129964564	238.597832723569	228.305328356135	259.649947496194	238.880800526417	248.68729495284	194.352965651231	221.570496277484	245.810370156023	217.39388758499	242.215640045608	224.296000400709	219.255622831318	220.262974989374	261.433773173874	221.131794217657	213.90483941183
ENSSSAG00000043510	1	0.0121466485882042	24	18	14.4964936556507	283.100784135819	275.942678362943	284.351616287754	282.675879306711	250.620169520493	263.883432655424	253.518343418226	280.2221496276	268.461330997943	262.143629376921	237.664581181304	296.605695411332	283.063792458416	312.862857376926	284.378513924403	286.939659803922	279.274502353456	293.611801680252	311.839957723867	307.262962695029	317.227132098268	295.924325447026	251.343459272559	255.650280872144	280.707233242272	268.629198123613	256.23207901411	272.242522887784
ENSSSAG00000056407	1	0.0121466485882042	20	4	9.90457374310847	89.5275984019256	103.92646327955	96.2420855127784	100.273538267583	113.918258872952	113.340097304461	75.4269451492243	104.500896654473	94.5144760816729	90.6175508957257	110.979936586864	74.9845859185951	81.3401702466712	79.4840772795434	69.2399859989851	80.5692640828745	90.4317436192145	82.6000104017731	87.5340232207345	122.905185078012	112.895538187913	101.09870193208	112.80769431918	83.4414111179913	104.496853250773	103.134424279601	105.30085438936	99.7658934806164
ENSSSAG00000073652	1	0.0121466485882042	20	2	7.88955154263744	66.5407825960258	82.4244363941259	83.1181647610359	75.4439002203721	77.2112643472227	91.7103077425407	69.1413663867889	82.5357400328322	79.4323788345975	58.2541398615379	70.147695767169	58.3213446033517	67.2412074039148	65.9548726362169	82.8406975345001	65.0208096107408	58.5146576359623	70.8000089158055	51.9733262873111	76.8157406737573	83.9718879083652	104.258036367458	87.7393178038069	81.6660619452681	73.7624846476043	81.5481494303826	80.730655031843	65.1014728644701
ENSSSAG00000058344	1	0.0121466485882042	20	14	7.66058370232648	41.1343019684523	64.5060806562724	52.4956830069701	60.1641229605499	50.6303372768674	49.3159202011775	64.9509805451653	55.9113077641767	53.2900769396666	59.8723104132473	53.3960072257555	58.3213446033517	61.8185293874701	81.1752278599593	79.1314125702687	70.6747930551531	58.5146576359623	55.5294187574945	62.9150791899029	74.6210052259356	49.4501117682595	49.4962394875808	45.5188941989675	57.6988481135046	49.1749897650695	45.5710246816844	57.3304651675407	51.5738940874373
ENSSSAG00000038966	1	0.0121466485882042	20	10	6.81862072067335	21.776983395063	10.7510134427121	9.99917771561334	15.2797772598222	15.1891011830602	23.3601727268736	14.6663504456825	25.9588214619392	27.1477750447358	19.4180466205126	30.3624354813119	24.994861972865	26.0288544789348	25.3672587062373	34.6199929994926	18.3754461943398	19.9481787395326	11.8000014859676	16.4126293538877	13.1684126869298	21.4594824654711	20.0091180907242	17.8117412082916	18.6411663135938	18.4406211619011	31.1801747822051	23.4001898643023	25.3642102069364
ENSSSAG00000010767	1	0.0121466485882042	20	10	6.77417619051552	29.035977860084	20.3074698362339	16.8736123950975	18.1447354960389	24.049410206512	30.281705386688	25.1423150497414	15.3090485544769	34.1860870933711	25.8907288273502	35.5973381505037	39.991779156584	24.9443188756458	33.8230116083164	29.6742797138508	33.9239006664735	25.2676930700746	17.352943361717	32.8252587077754	15.3631481347515	27.9906293027884	23.1684525261017	31.0056235848039	24.8548884181251	33.8078054634853	26.383224815712	31.5902563168081	39.7372626575337
ENSSSAG00000078087	1	0.0121466485882042	28	16	6.1017261884544	20.5671509842262	19.1129127870437	33.747224790195	17.1897494173	17.7206180469036	30.281705386688	20.9519292081178	28.6212646888047	24.1313555953207	25.8907288273502	30.3624354813119	36.6591308935354	36.8742105118243	23.6761081258215	24.728566428209	31.0969089442674	45.2158718096072	24.9882384408725	41.0315733847193	37.3105026129678	44.7850068844614	36.8589017460708	32.9847059412808	25.7425630044867	16.3916632550232	21.5862748492189	21.0601708778721	27.90063122763
ENSSSAG00000062773	1	0.0121466485882042	28	2	4.1520228668912	20.5671509842262	14.3346845902828	11.8740235372908	19.0997215747777	10.1260674553735	17.303831649536	14.6663504456825	25.2932106552228	25.1368287451258	14.5635349653845	13.6107469398985	11.6642689206703	10.8453560328895	11.8380540629107	11.127854892694	8.48097516661837	6.64939291317754	9.02353054809286	2.73543822564795	10.9736772391082	12.129272697875	8.42489182767333	17.152047089466	16.8658171408706	10.2447895343895	23.9847498324655	18.7201518914419	16.0639997977264
ENSSSAG00000043963	1	0.0121466485882042	20	8	4.02929442638547	52.0227936659838	39.4203826232776	47.4960941491634	54.4342064881166	45.5673035491806	56.2374528609919	52.3798230202946	52.5832537305947	61.3338621381069	74.4358453786318	57.5839293611089	63.3203169979247	37.9587461151132	28.7495598670689	40.8021346065448	53.7128427219164	34.5768431485232	47.2000059438703	27.3543822564795	79.0104761215789	41.9859439541826	50.54935096604	46.8382824366187	51.4851260089734	64.5421740666538	55.1649246146706	52.6504271946802	55.80126245526
ENSSSAG00000002273	1	0.0121466485882042	28	4	3.83689019500465	31.4556426817577	17.9183557378535	28.7476359323884	21.9646798109944	22.7836517745903	21.62978956192	29.332700891365	27.2900430753719	28.1532481945409	12.9453644136751	23.0335717444435	28.3275102359137	27.1133900822237	16.9115058041582	13.6007115355149	21.2024379165459	14.6286644089906	17.352943361717	8.20631467694386	19.7526190303947	12.129272697875	17.9028951338058	20.4505176835941	19.5288408999554	29.7098896497295	21.5862748492189	25.7402088507326	23.6732628598073
ENSSSAG00000065164	1	0.0121466485882042	24	14	2.11825217600555	8.46882687585783	5.97278524595115	4.99958885780667	6.68490255117221	7.5945505915301	3.4607663299072	6.28557876243535	8.65294048731306	11.0602046478553	3.23634110341877	5.23490266919171	8.33162065762167	11.9298916361784	5.07345174124745	12.3642832141045	12.7214627499276	10.6390286610841	11.8000014859676	13.6771911282398	10.9736772391082	23.3255244189903	7.37178034921417	9.23571766355862	7.98907127725449	5.12239476719474	2.39847498324655	5.85004746607558	6.76378938851637
ENSSSAG00000057829	1	0.0121466485882042	20	0	1.92684241882571	18.1474861625525	15.529241639473	8.74928050116168	20.0547076535166	8.86030902345179	7.78672424229119	16.7615433664943	7.98732968059667	6.03283889883019	21.036217172222	7.3288637368684	1.66632413152433	7.59174922302264	8.45575290207909	4.9457132856418	8.48097516661837	9.30915007844855	7.63529507915549	5.47087645129591	8.77894179128655	9.33020976759613	9.4780033061325	11.8744941388611	14.2027933817858	8.19583162751159	7.19542494973964	5.85004746607558	9.30021040921001
ENSSSAG00000015957	1	0.0121466485882042	20	4	1.80160814156126	13.3081565192052	7.16734229514138	13.7488693589683	11.4598329448667	27.8466855022771	20.7645979794432	29.332700891365	26.6244322686556	16.0875703968805	17.7998760688033	11.5167858722218	6.66529652609734	15.1834984460453	16.9115058041582	8.65499824987314	15.5484544721337	11.9689072437196	10.4117660170302	10.9417529025918	21.9473544782164	16.794377581673	18.956006612265	16.4923529706404	25.7425630044867	13.3182263947063	31.1801747822051	21.0601708778721	22.8277891862427
ENSSSAG00000000748	1	0.0121466485882042	20	14	1.66012519105333	7.258994465021	5.97278524595115	8.74928050116168	6.68490255117221	5.06303372768674	3.4607663299072	4.19038584162357	5.9904972604475	10.0547314980503	8.09085275854694	4.18792213535337	6.66529652609734	10.8453560328895	11.8380540629107	12.3642832141045	8.48097516661837	6.64939291317754	8.32941281362417	8.20631467694386	4.38947089564327	7.46416781407691	4.21244591383667	5.27755295060492	5.32604751816966	5.12239476719474	21.5862748492189	3.51002847964535	6.76378938851637
ENSSSAG00000068376	1	0.0121466485882042	20	14	0.900109153298925	1.20983241083683	3.58367114757069	12.4989721445167	3.81994431495555	0	0.865191582476799	0	1.33122161343278	5.02736574902516	6.47268220683755	1.04698053383834	6.66529652609734	1.08453560328895	6.76460232166327	3.70928496423135	8.48097516661837	7.97927149581304	2.08235320340604	2.73543822564795	2.19473544782164	3.73208390703845	3.1593344353775	1.31938823765123	0.88767458636161	2.0489579068779	0	1.17000949321512	1.69094734712909
ENSSSAG00000070047	1	0.0132214050386775	24	14	1.33168395427761	0	1.19455704919023	0.624948607225834	0	0	0.865191582476799	0	0.665610806716389	0	0	1.04698053383834	3.33264826304867	3.25360680986685	3.38230116083164	6.18214160705224	1.41349586110306	0	4.85882414128077	5.47087645129591	2.19473544782164	1.86604195351923	0	1.97908235647685	0.88767458636161	1.02447895343895	0	0	0
ENSSSAG00000058387	1	0.0142961614891508	20	12	41.0683296521227	505.709947729796	535.161558037223	442.463613915891	483.222955841877	450.61000176412	499.215543089113	483.989564707522	445.293629693264	515.807725849981	566.359693098285	566.416468806543	568.216528849798	508.647197942517	578.37349850221	571.229884491627	534.301435496957	517.322768645212	514.341241241293	500.585195293576	548.683861955409	498.233201589633	465.475273478952	509.283859733375	529.941728057881	633.12799322527	515.672121398007	545.224423838244	507.284204138728
ENSSSAG00000008159	1	0.0142961614891508	20	8	39.0435938031338	777.922240168084	819.466135744498	713.691309451902	787.863514959582	774.644160336071	871.247923554136	783.602152383608	763.455595303698	881.799952379012	899.702826750419	924.483811379257	818.165148578448	778.696563161466	850.648741949156	829.643403666411	850.924508384043	763.350306432781	796.847159170046	774.129017858371	790.104761215789	773.474389733719	831.958067982742	835.832448552055	902.765054329757	902.565957979714	928.209818516413	878.677129404552	870.837883771483
ENSSSAG00000067605	1	0.0142961614891508	28	4	36.6541522559055	843.253190353273	770.489296727698	791.809885355132	837.522791054004	812.616913293721	804.628171703423	766.840609017113	889.921648579812	781.252637398509	760.540159303412	789.42332251411	779.839693553389	761.343993508842	823.590332662503	770.29484423871	729.36386432918	727.443584701622	785.047157684078	656.505174155509	695.731136959459	715.627089174623	865.657635293435	736.878330728212	752.748049234645	759.138904498261	647.588245476567	783.906360454128	743.171359063236
ENSSSAG00000079988	1	0.0142961614891508	28	2	30.9669940350847	719.850284447916	723.901571809279	759.312557779388	714.329586896688	677.180761078101	723.300162950604	678.842506343018	720.856503673849	715.896882661182	595.486763029054	727.651471017648	659.864356083636	630.115185510879	556.388540956804	630.578443919329	664.343054718439	637.011841082408	683.011850717182	599.060971416902	660.615369794313	715.627089174623	700.319133175346	643.201765854975	663.092916012123	671.033714502511	570.837046012678	706.68573390193	661.160412727475
ENSSSAG00000008121	1	0.0142961614891508	28	0	21.08445490166	396.825030754481	424.067752462532	398.092262802856	432.608693668716	351.880844074228	398.853319521804	341.516446092321	352.10811675297	382.079796925912	343.05215696239	395.758641790894	316.601584989624	355.727677878775	316.245158537758	278.196372317351	329.344535637013	336.459281406783	351.223573641153	281.750137241739	441.141825012149	393.734852192557	346.473676413066	346.339412383448	384.363095894577	370.861381144899	345.380397587503	354.51287644418	409.20925800524
ENSSSAG00000054796	1	0.0142961614891508	20	8	20.7876419194587	431.910170668749	499.324846561516	437.464025058084	466.033206424577	477.190928834475	483.642094604531	481.894371786711	480.571002449233	497.70920915349	501.63287102991	523.490266919171	498.230915325776	460.927631397803	443.081452068944	404.312061101217	463.626642441804	428.220903608633	470.611823969766	429.463801426729	452.115502251257	484.237886938239	424.403925819044	447.932306682593	496.21009377614	430.281160444358	486.890421599049	482.043911204628	486.992835973179
ENSSSAG00000031025	1	0.0142961614891508	20	2	20.0342466004882	405.293857630339	409.733067872249	394.967519766727	399.184180912855	382.259046440349	410.966001676479	368.753954062874	362.757889660432	354.932021881176	362.470203582903	408.322408196954	351.594391751635	375.249318737976	333.156664341916	328.889933495179	339.239006664735	405.61296770383	383.152989426712	366.548722236826	368.715555234035	417.993397588307	410.713476599075	373.386871255298	379.037048376407	360.61659161051	342.981922604256	358.022904923826	417.663994740886
ENSSSAG00000038949	1	0.0142961614891508	28	16	19.6103399427924	510.549277373143	500.519403610706	489.334759457828	530.017273700083	465.79910294718	525.171290563417	515.417458519699	519.8420400455	532.900769396666	524.287258753841	548.617799731292	531.557397956263	572.634798536565	465.06640961435	558.865601277523	607.803220274317	518.652647227848	533.776537806416	582.648342063014	566.241745537982	534.621019683258	511.812178531155	542.928259793482	563.673362339622	469.211360675039	530.062971297487	558.09452826361	531.8029406721
ENSSSAG00000038353	1	0.0142961614891508	20	14	17.4454999508741	215.350169128956	223.382168198573	228.106241637429	220.601784188683	198.724073811704	213.702320871769	232.566414210108	190.364690720887	219.193146657497	218.453024480767	226.147795309082	236.618026676456	228.837012293968	317.936309118174	253.467805889142	281.285676359509	243.367780622298	198.517672058043	391.167666267657	237.031428364737	196.867426096278	211.675407170293	197.908235647685	292.04493891297	160.843195689915	225.456648425175	235.171908136238	196.995365940539
ENSSSAG00000052109	1	0.0142961614891508	24	16	16.3314968468131	231.077990469835	253.246094428329	257.478826177044	225.376714582377	225.30500088206	307.143011779264	194.852941635496	226.973285090289	272.483223597163	305.834234273074	262.792113993424	286.607750622186	284.148328061705	240.143382419046	259.649947496194	278.458684637303	275.28486660555	313.047098245375	314.575395949515	302.873491799386	249.116600794817	293.818102490108	261.898565173769	261.864002976675	225.385369756569	251.839873240887	231.661879656593	273.933470234913
ENSSSAG00000039284	1	0.0142961614891508	28	20	13.5110210666748	52.0227936659838	44.1986108200385	56.8703232575509	51.5692482518999	36.7069945257288	56.2374528609919	56.5702088619182	57.9081401843258	62.3393352879119	51.7814576547004	47.1141240227254	58.3213446033517	73.7484210236485	52.4256679928904	45.7478478921866	65.0208096107408	86.442107871308	45.811770474933	114.888405477214	72.426269778114	83.9718879083652	68.4522460998459	60.032164813131	92.3181569816074	77.8604004613601	59.9618745811637	64.3505221268314	80.3199989886319
ENSSSAG00000000413	1	0.0142961614891508	28	8	12.8786039842829	194.78301814473	144.541402952018	149.9876657342	126.058162393533	160.751320854054	160.060442758208	173.901012427378	185.705415073873	175.95780121588	161.817055170939	153.906138474236	146.636523574141	135.566950411119	150.512401657008	178.045678283105	151.244057138028	164.904944246803	141.600017831611	147.713664184989	160.215687690979	131.555957723105	146.382495505824	135.237294359251	132.26351336788	108.594769064529	146.306973978039	142.741158172244	130.20294572894
ENSSSAG00000009599	1	0.0142961614891508	20	8	9.49382563969522	35.0851399142682	52.5605101643701	31.2474303612917	48.7042900156833	46.8330619811023	57.9678360259455	56.5702088619182	50.5864213104456	64.350281587522	71.199504275213	71.1946763010073	61.6539928664004	66.1566718006259	32.1318610279005	59.3485594277015	50.8858509997102	50.5353861401493	54.1411832885571	38.2961351590713	43.8947089564327	57.847300559096	51.6024624444992	49.4770589119212	60.3618718725895	61.4687372063369	55.1649246146706	39.780322769314	62.5650518437764
ENSSSAG00000054274	1	0.0142961614891508	20	8	7.45675592998307	20.5671509842262	25.0856980329948	21.8732012529042	33.4245127558611	30.3782023661204	29.4165138042112	39.8086654954239	27.9556538820883	42.2298722918113	40.4542637927347	32.4563965489886	51.6560480772544	37.9587461151132	23.6761081258215	38.3292779637239	29.6834130831643	31.9170859832522	25.6823561753412	13.6771911282398	13.1684126869298	28.923650279548	31.593344353775	30.3459294659783	29.2932613499331	31.7588475566074	23.9847498324655	30.420246823593	29.5915785747591
ENSSSAG00000005220	1	0.0142961614891508	24	14	5.19227571605244	70.1702798285363	76.4516511481747	69.9942440092934	69.7139837479388	73.4139890514577	77.0020508404351	58.66540178273	77.2108535791011	105.574680729528	71.199504275213	74.3356179025223	79.9835583131681	84.593777056538	93.01328192287	113.751405569761	91.877230971699	69.1536862970464	79.1294217294297	73.8568320924947	74.6210052259356	56.9142795823364	78.9833608844375	79.1632942590739	91.4304823952458	55.3218634857032	62.3603495644102	53.8204366878953	80.3199989886319
ENSSSAG00000074837	1	0.0142961614891508	20	12	2.79283492914008	20.5671509842262	19.1129127870437	18.1235096095492	28.6495823621666	24.049410206512	26.8209390567808	23.0471221289296	25.9588214619392	24.1313555953207	30.7452404824784	21.9865912106052	24.994861972865	31.4515324953795	30.4407104474847	27.2014230710299	26.8564213609582	21.2780573221681	29.1529448476846	35.5606969334234	26.3368253738596	22.3925034422307	20.0091180907242	19.7908235647685	22.1918646590402	25.6119738359737	26.383224815712	28.0802278371628	22.8277891862427
ENSSSAG00000055532	1	0.0142961614891508	20	16	2.7012345724445	18.1474861625525	14.3346845902828	17.4985610023234	16.2347633385611	8.86030902345179	14.7082569021056	18.8567362873061	13.9778269410442	18.0985166964906	14.5635349653845	11.5167858722218	18.3295654467677	13.0144272394674	21.9849575454056	25.9649947496194	21.2024379165459	19.9481787395326	15.270590158311	27.3543822564795	19.7526190303947	19.5934405119519	13.6904492199692	11.2148000200355	19.5288408999554	15.3671843015842	9.59389993298618	11.7000949321512	10.1456840827746
ENSSSAG00000064003	1	0.0142961614891508	20	18	2.65187419942053	9.67865928669466	5.97278524595115	12.4989721445167	9.54986078738887	12.6575843192168	9.51710740724479	14.6663504456825	7.32171887388028	4.02189259922012	3.23634110341877	9.42282480454509	6.66529652609734	10.8453560328895	8.45575290207909	14.8371398569254	5.65398344441225	15.9585429916261	24.2941207064038	16.4126293538877	13.1684126869298	5.59812586055768	10.5311147845917	5.93724706943054	8.8767458636161	7.17135267407264	7.19542494973964	5.85004746607558	5.91831571495182
ENSSSAG00000070117	1	0.0142961614891508	24	0	2.15855191379423	22.9868158058998	17.9183557378535	26.247841503485	19.0997215747777	16.4548596149819	14.7082569021056	20.9519292081178	18.6371025880589	12.0656777976604	12.9453644136751	14.6577274737368	19.995889578292	8.67628482631159	11.8380540629107	14.8371398569254	15.5484544721337	29.2573288179812	18.7411788306544	16.4126293538877	15.3631481347515	18.6604195351923	11.5842262630508	16.4923529706404	15.978142554509	17.4161422084621	16.7893248827258	26.9102183439477	21.1368418391137
ENSSSAG00000067934	1	0.0142961614891508	20	0	2.10047232948675	4.83932964334733	5.97278524595115	9.37422910838751	6.68490255117221	1.26575843192168	5.19114949486079	8.38077168324714	7.32171887388028	3.01641944941509	1.61817055170939	5.23490266919171	3.33264826304867	3.25360680986685	3.38230116083164	3.70928496423135	2.82699172220612	7.97927149581304	2.08235320340604	5.47087645129591	6.58420634346491	4.66510488379807	7.37178034921417	5.27755295060492	4.43837293180805	4.09791581375579	4.79694996649309	4.68003797286046	4.22736836782273
ENSSSAG00000081032	1	0.0142961614891508	20	6	1.69951176043078	4.83932964334733	5.97278524595115	3.749691643355	5.72991647243333	7.5945505915301	10.3822989897216	2.09519292081178	1.99683242014917	8.04378519844025	6.47268220683755	7.3288637368684	9.99794478914601	4.3381424131558	13.5292046433265	2.4728566428209	5.65398344441225	6.64939291317754	1.38823546893736	0	0	1.86604195351923	5.26555739229583	5.93724706943054	6.21372210453127	16.3916632550232	9.59389993298618	8.19006645250581	6.76378938851637
ENSSSAG00000078231	1	0.0142961614891508	20	6	1.67105030003161	2.41966482167367	5.97278524595115	2.49979442890334	1.90997215747778	6.32879215960842	6.92153265981439	4.19038584162357	6.65610806716389	5.02736574902516	3.23634110341877	4.18792213535337	8.33162065762167	5.42267801644475	3.38230116083164	4.9457132856418	1.41349586110306	2.65975716527101	2.77647093787472	0	4.38947089564327	5.59812586055768	4.21244591383667	3.29847059412808	3.55069834544644	8.19583162751159	4.79694996649309	4.68003797286046	6.76378938851637
ENSSSAG00000065846	1	0.0155405851183629	28	22	2.29203643792329	6.04916205418416	3.58367114757069	3.12474303612917	4.77493039369444	5.06303372768674	5.19114949486079	0	2.66244322686556	4.02189259922012	3.23634110341877	1.04698053383834	0	4.3381424131558	0	0	4.24048758330919	9.30915007844855	4.85882414128077	13.6771911282398	0	8.39718879083652	4.21244591383667	7.91632942590739	7.10139669089288	6.14687372063369	4.79694996649309	5.85004746607558	5.91831571495182
ENSSSAG00000077756	1	0.0155405851183629	28	20	1.15521848168089	2.41966482167367	1.19455704919023	1.8748458216775	0.954986078738888	0	0	0	0.665610806716389	0	3.23634110341877	1.04698053383834	0	1.08453560328895	3.38230116083164	2.4728566428209	0	2.65975716527101	0	5.47087645129591	4.38947089564327	2.79906293027884	5.26555739229583	0.659694118825615	3.55069834544644	1.02447895343895	2.39847498324655	3.51002847964535	1.69094734712909
ENSSSAG00000067500	1	0.0167850087475749	24	18	39.7488346921983	560.152406217454	520.82687344694	487.459913636151	530.972259778821	467.064861379101	478.45094510967	536.369387727817	449.952905340279	470.561434108755	546.941646477773	514.067442114626	469.903405089862	512.985340355673	520.874378768072	566.284171205986	539.95541894137	515.992890062577	533.776537806416	661.976050606805	553.073332851052	601.798530009951	549.724191755685	603.620118725438	592.078949103194	446.672823699382	606.814170761376	517.144196001081	454.864836377726
ENSSSAG00000009990	1	0.0167850087475749	28	20	30.9696953601426	510.549277373143	537.550672135604	701.192337307386	623.605909416494	507.569131200595	550.261846455244	538.464580648629	535.816699406693	556.026651842182	506.487382685038	569.557410408058	549.88696340303	550.944086470786	566.535444439299	634.28772888356	566.811840302328	610.414269429698	569.870659998787	634.621668350325	577.21542277709	552.348418241691	599.220431243266	618.793083458427	628.47360714402	653.617572294049	602.017220794883	569.794623195762	566.467361288246
ENSSSAG00000068416	1	0.0167850087475749	28	14	28.004079541044	320.605588871761	315.363060986221	308.724611969562	307.505517353922	316.439607980421	358.189315145395	314.278938121768	348.114451912671	348.899182982346	401.306296823928	358.067342572713	359.926012409256	358.981284688642	416.023042782291	464.897048850329	337.825510803632	351.087945815774	352.61180911009	423.992924975433	335.79452351671	339.619635540499	400.182361814483	335.784306482238	367.497278753706	276.609317428516	350.177347553996	342.812781512029	372.853890041965
ENSSSAG00000054944	1	0.0167850087475749	28	16	19.0162890045702	215.350169128956	238.911409838046	228.731190244655	222.511756346161	227.836517745903	231.006152521305	249.327957576602	203.011296048499	257.401126350088	276.707164342305	285.825685737868	213.289488835115	248.358653153169	231.687629516967	300.452082102739	264.323726026273	240.708023457027	265.847092301505	292.691890144331	276.536666425526	276.174209120846	242.215640045608	243.427129846652	295.595637258416	225.385369756569	242.245973307901	236.341917629453	258.714944110751
ENSSSAG00000048124	1	0.0167850087475749	20	14	15.2578941464466	106.465252153641	123.039376066594	106.866211835618	120.3282459211	101.260674553735	118.531246799321	104.759646040589	90.5230697134289	129.706036324849	137.544496895298	134.013508331308	104.978420286033	156.173126873609	136.983197013681	131.061402069508	144.176577832512	115.699436689289	140.211782362674	161.390855313229	111.931507838903	129.689915769586	95.8331445397842	129.959741408646	113.622347054286	159.818716736476	86.3450993968757	127.531034760448	98.9204198070519
ENSSSAG00000073559	1	0.0167850087475749	20	6	12.3369887018792	198.412515377241	198.296470165578	164.98643230762	173.807466330478	211.381658130921	224.949811443968	207.424099160367	199.0176312082	170.930435466855	166.671566826067	205.208184632315	219.954785361212	178.948374542677	167.423907461166	206.483529675545	186.581453665604	179.533608655793	207.541202606136	177.803484667117	173.384100377909	175.407943630807	219.047187519507	199.887318004161	206.828178622255	234.605680337519	242.245973307901	209.431699285506	221.514102473911
ENSSSAG00000055926	1	0.0167850087475749	28	4	11.2154487723395	150.019218943767	139.763174755257	184.984787738847	162.347633385611	158.21980399021	159.195251175731	152.94908321926	153.756096351486	155.84833821978	139.162667447007	172.751788083327	136.638578784995	148.581377650586	135.292046433265	128.588545426687	135.695602665894	147.616522672541	146.458841972892	112.152967251566	116.320978734547	144.61825139774	133.745157764314	127.980659052169	148.241655922389	170.063506270866	136.713074045053	131.041063240093	163.176418997957
ENSSSAG00000063686	1	0.0167850087475749	24	8	11.0554048221589	135.501230013725	149.319631148779	131.239207517425	150.887800440744	183.534972628644	148.812952186009	140.37792569439	159.080982805217	143.782660422119	156.962543515811	135.060488865146	161.63344075786	154.004055667031	175.879660363245	117.460690533993	151.244057138028	140.967129759364	132.576487283518	136.771911282398	140.463068660585	133.421999676625	134.798269242773	131.938823765123	126.93746584971	149.573927202087	139.1115490283	150.93122462475	136.121261443892
ENSSSAG00000041515	1	0.0167850087475749	28	26	10.395230865803	352.061231553518	322.530403281362	274.977387179367	314.190419905094	302.516265229283	301.086670701926	314.278938121768	323.486852064165	315.71856903878	304.216063721365	320.376043354533	299.93834367438	273.302972028815	292.569050411937	299.215653781329	312.382585303777	315.181224084615	293.611801680252	311.839957723867	327.015581725424	320.026195028547	312.774109102373	333.145530006936	326.664247781072	333.980138821097	333.38802267127	343.982791005244	314.516206566011
ENSSSAG00000059262	1	0.0167850087475749	28	16	10.3717308421174	29.035977860084	20.3074698362339	16.8736123950975	21.0096937322555	27.8466855022771	25.955747474304	43.9990513370475	22.6307674283572	22.1204092957107	43.6906048961534	34.5503576166653	26.6611861043894	42.296888528269	65.9548726362169	22.2557097853881	50.8858509997102	45.2158718096072	29.8470625821533	68.3859556411988	59.2578570911842	28.923650279548	23.1684525261017	35.6234824165832	47.9344276635269	24.5874948825348	64.7588245476567	28.0802278371628	19.4458944919846
ENSSSAG00000073858	1	0.0167850087475749	28	20	10.3597404098656	93.1570956344361	107.510134427121	98.1169313344559	115.553315527405	103.792191417578	112.474905721984	94.2836814365303	109.825783108204	108.591100178943	92.2357214474351	101.557111782319	106.644744417557	123.63705877494	120.071691209523	103.859978998478	100.358206138317	122.348829602467	120.776485797551	142.242787733694	111.931507838903	106.364391350596	121.107820022804	131.938823765123	131.375838781518	104.496853250773	110.329849229341	118.170958814727	131.893893076069
ENSSSAG00000051421	1	0.0167850087475749	24	16	9.81162207872494	59.2817881310048	64.5060806562724	87.4928050116168	61.1191090392888	77.2112643472227	47.5855370362239	69.1413663867889	57.9081401843258	71.3885936361572	72.8176748269224	71.1946763010073	93.3141513653627	62.903064990759	101.469034824949	76.6585559274478	89.0502392494929	87.7719864539435	65.9411847745247	103.946652574622	100.957830599795	73.7086571640095	72.6646920136825	72.5663530708177	87.8797840497994	79.909358368238	59.9618745811637	69.0305600996919	63.410525517341
ENSSSAG00000005917	1	0.0167850087475749	28	2	9.10084867010643	96.7865928669466	103.92646327955	106.241263228392	89.7686914014554	89.8688486664396	105.553373062169	102.664453119777	73.8827995455192	68.3721741867421	87.3812097923069	94.2282480454508	88.3151789707897	88.9319194696938	55.807969153722	65.5307010347538	62.1938178885347	81.1225935407659	75.6588330570863	76.5922703181427	87.7894179128655	96.1011606062402	87.4082527121109	86.4199295661556	60.3618718725895	94.2520637163833	88.7435743801222	71.3705790861221	82.8564200093255
ENSSSAG00000003809	1	0.0167850087475749	20	8	6.7496029723844	48.3932964334733	51.3659531151799	51.2457857925184	74.4889141416332	74.6797474833794	55.3722612785151	54.4750159411064	54.5800861507439	83.4542714338176	72.8176748269224	56.5369488272705	58.3213446033517	56.3958513710254	55.807969153722	68.0035576775747	49.4723551386072	50.5353861401493	40.9529463336522	60.179640964255	37.3105026129678	54.1152166520576	42.1244591383667	85.76023544733	54.1481497680582	61.4687372063369	67.1572995309033	63.1805126336163	65.9469465380346
ENSSSAG00000071775	1	0.0167850087475749	24	18	5.18401266236483	18.1474861625525	14.3346845902828	20.6233040384525	21.0096937322555	12.6575843192168	19.0342148144896	25.1423150497414	15.3090485544769	17.0930435466855	11.3271938619657	12.5637664060601	24.994861972865	19.5216408592011	21.9849575454056	19.7828531425672	40.9913799719888	21.2780573221681	22.2117675029978	57.444202738607	26.3368253738596	29.8566712563076	23.1684525261017	17.8117412082916	43.4960547317189	16.3916632550232	19.1877998659724	21.0601708778721	19.4458944919846
ENSSSAG00000073978	1	0.0167850087475749	28	18	4.28649359360038	16.9376537517157	16.7237986886632	10.6241263228392	12.4148190236055	15.1891011830602	13.8430653196288	10.4759646040589	13.3122161343278	17.0930435466855	21.036217172222	11.5167858722218	11.6642689206703	10.8453560328895	21.9849575454056	18.5464248211567	29.6834130831643	13.2987858263551	11.8000014859676	27.3543822564795	39.5052380607895	20.5264614887115	18.956006612265	22.4296000400709	23.0795392454019	19.46510011534	19.1877998659724	17.5501423982267	17.7549471448555
ENSSSAG00000039643	1	0.0167850087475749	24	20	4.22704388733472	20.5671509842262	28.6693691805655	26.247841503485	21.9646798109944	18.9863764788253	19.0342148144896	20.9519292081178	19.9683242014917	7.03831204863522	4.85451165512816	15.7047080075751	23.3285378413407	24.9443188756458	21.9849575454056	22.2557097853881	24.0294296387521	23.9378144874391	24.9882384408725	38.2961351590713	39.5052380607895	26.1245873492692	21.0622295691833	32.9847059412808	20.416515486317	22.5385369756569	31.1801747822051	25.7402088507326	15.2185261241618
ENSSSAG00000058722	1	0.0167850087475749	28	22	4.01451342655405	13.3081565192052	17.9183557378535	21.2482526456784	14.3247911810833	10.1260674553735	12.1126821546752	10.4759646040589	8.65294048731306	6.03283889883019	11.3271938619657	15.7047080075751	13.3305930521947	14.0989628427563	3.38230116083164	12.3642832141045	11.3079668888245	9.30915007844855	16.6588256272483	16.4126293538877	15.3631481347515	17.7273985584327	24.2215640045608	19.1311294459428	11.5397696227009	25.6119738359737	14.3908498994793	19.890161384657	14.3730524505973
ENSSSAG00000043589	1	0.0167850087475749	28	20	3.76950134392229	16.9376537517157	10.7510134427121	13.7488693589683	9.54986078738887	8.86030902345179	9.51710740724479	6.28557876243535	7.98732968059667	12.0656777976604	8.09085275854694	10.4698053383834	6.66529652609734	6.50721361973369	11.8380540629107	19.7828531425672	12.7214627499276	33.2469645658877	14.5764724238423	30.0898204821275	6.58420634346491	13.0622936746346	16.8497836553467	14.5132706141635	13.3151187954241	12.2937474412674	16.7893248827258	16.3801329050116	19.4458944919846
ENSSSAG00000014126	1	0.0167850087475749	28	16	3.41180884629848	8.46882687585783	7.16734229514138	11.249074930065	5.72991647243333	12.6575843192168	14.7082569021056	2.09519292081178	10.6497729074622	17.0930435466855	12.9453644136751	13.6107469398985	16.6632413152433	11.9298916361784	23.6761081258215	25.9649947496194	16.9619503332367	23.9378144874391	15.9647078927797	13.6771911282398	17.5578835825731	13.0622936746346	10.5311147845917	15.8326588518148	18.6411663135938	11.2692684878284	23.9847498324655	7.0200569592907	20.2913681655491
ENSSSAG00000040242	1	0.0167850087475749	20	14	3.08520273147841	15.7278213408788	13.1401275410925	2.49979442890334	12.4148190236055	5.06303372768674	5.19114949486079	8.38077168324714	6.65610806716389	18.0985166964906	12.9453644136751	7.3288637368684	18.3295654467677	13.0144272394674	23.6761081258215	28.4378513924403	15.5484544721337	13.2987858263551	15.9647078927797	10.9417529025918	4.38947089564327	6.53114683731729	15.7966721768875	5.27755295060492	12.4274442090625	9.22031058095054	9.59389993298618	11.7000949321512	5.07284204138728
ENSSSAG00000060164	1	0.0167850087475749	24	20	2.58328489614297	10.8884916975315	1.19455704919023	5.62453746503251	3.81994431495555	8.86030902345179	2.5955747474304	4.19038584162357	2.66244322686556	1.00547314980503	3.23634110341877	5.23490266919171	1.66632413152433	3.25360680986685	8.45575290207909	3.70928496423135	2.82699172220612	13.2987858263551	7.63529507915549	5.47087645129591	6.58420634346491	9.33020976759613	7.37178034921417	4.61785883177931	13.3151187954241	5.12239476719474	9.59389993298618	5.85004746607558	3.38189469425818
ENSSSAG00000053103	1	0.0167850087475749	24	0	2.41973037484919	39.9244695576155	34.6421544265167	28.1226873251625	42.9743735432499	29.1124439341987	25.955747474304	25.1423150497414	27.9556538820883	23.1258824455157	22.6543877239314	31.4094160151503	23.3285378413407	35.7896749085353	23.6761081258215	19.7828531425672	29.6834130831643	38.5664788964297	27.0705916442786	27.3543822564795	26.3368253738596	23.3255244189903	32.6464558322342	30.3459294659783	32.8439596953796	32.7833265100464	31.1801747822051	37.4403037828837	40.5827363310982
ENSSSAG00000072386	1	0.0167850087475749	24	16	2.3720978959945	24.1966482167367	22.6965839346144	23.7480470745817	25.78462412595	25.3151686384337	21.62978956192	33.5230867329886	18.6371025880589	26.1423018949308	25.8907288273502	30.3624354813119	28.3275102359137	34.7051393052464	28.7495598670689	22.2557097853881	24.0294296387521	29.2573288179812	36.7882399268401	38.2961351590713	24.142089926038	27.9906293027884	28.4340099183975	30.3459294659783	24.8548884181251	20.489579068779	23.9847498324655	18.7201518914419	22.8277891862427
ENSSSAG00000067964	1	0.0167850087475749	20	16	2.33031210872103	13.3081565192052	21.5020268854241	14.3738179661942	16.2347633385611	18.9863764788253	12.1126821546752	8.38077168324714	14.6434377477606	18.0985166964906	12.9453644136751	12.5637664060601	16.6632413152433	19.5216408592011	16.9115058041582	7.41856992846269	12.7214627499276	15.9585429916261	22.2117675029978	30.0898204821275	24.142089926038	13.9953146513942	16.8497836553467	15.1729647329892	10.6520950363393	8.19583162751159	9.59389993298618	10.530085438936	11.8366314299036
ENSSSAG00000071523	1	0.0167850087475749	28	6	2.2398551535022	4.83932964334733	9.55645639352184	1.24989721445167	4.77493039369444	7.5945505915301	8.65191582476799	10.4759646040589	2.66244322686556	5.02736574902516	8.09085275854694	5.23490266919171	3.33264826304867	6.50721361973369	6.76460232166327	3.70928496423135	1.41349586110306	3.98963574790652	2.08235320340604	0	0	3.73208390703845	1.05311147845917	3.95816471295369	0.88767458636161	2.0489579068779	2.39847498324655	3.51002847964535	5.07284204138728
ENSSSAG00000072941	1	0.0182223779029533	20	6	1.62946923005401	2.41966482167367	1.19455704919023	3.12474303612917	0	6.32879215960842	5.19114949486079	2.09519292081178	3.32805403358195	1.00547314980503	3.23634110341877	4.18792213535337	14.996917183719	2.1690712065779	3.38230116083164	0	1.41349586110306	1.32987858263551	0.694117734468681	0	0	1.86604195351923	11.5842262630508	3.95816471295369	1.77534917272322	8.19583162751159	2.39847498324655	2.34001898643023	3.38189469425818
ENSSSAG00000067973	1	0.0182223779029533	24	4	1.36163893926367	4.83932964334733	2.38911409838046	2.49979442890334	5.72991647243333	8.86030902345179	6.92153265981439	10.4759646040589	9.31855129402945	4.02189259922012	0	8.37584427070674	4.998972394573	4.3381424131558	6.76460232166327	2.4728566428209	4.24048758330919	3.98963574790652	2.77647093787472	0	2.19473544782164	8.39718879083652	2.10622295691833	8.576023544733	2.66302375908483	8.19583162751159	4.79694996649309	8.19006645250581	8.45473673564546
ENSSSAG00000078020	1	0.0182223779029533	28	2	1.30571751263402	6.04916205418416	5.97278524595115	2.49979442890334	4.77493039369444	3.79727529576505	2.5955747474304	0	1.99683242014917	3.01641944941509	0	1.04698053383834	0	1.08453560328895	0	0	0	0	0.694117734468681	0	0	0	3.1593344353775	1.97908235647685	0	0	0	3.51002847964535	1.69094734712909
ENSSSAG00000075577	1	0.0182223779029533	20	4	1.14337714499418	6.04916205418416	3.58367114757069	4.99958885780667	1.90997215747778	6.32879215960842	11.2474905721984	8.38077168324714	4.65927564701472	4.02189259922012	1.61817055170939	7.3288637368684	4.998972394573	3.25360680986685	3.38230116083164	0	5.65398344441225	2.65975716527101	8.32941281362417	0	6.58420634346491	7.46416781407691	7.37178034921417	3.95816471295369	5.32604751816966	6.14687372063369	16.7893248827258	8.19006645250581	7.60926306208091
ENSSSAG00000060650	1	0.0182223779029533	20	14	0.607920678847632	2.41966482167367	1.19455704919023	1.24989721445167	0.954986078738888	0	0.865191582476799	4.19038584162357	0	2.01094629961006	1.61817055170939	1.04698053383834	0	5.42267801644475	1.69115058041582	2.4728566428209	1.41349586110306	1.32987858263551	1.38823546893736	2.73543822564795	2.19473544782164	0.933020976759613	2.10622295691833	1.97908235647685	0.88767458636161	1.02447895343895	0	1.17000949321512	0.845473673564546
ENSSSAG00000071998	1	0.0196597470583317	28	6	217.579159111046	3180.64940809003	3084.34630100917	3352.8492777666	3919.26286714439	3736.51889103281	3941.8128497643	2832.70082893753	4048.91053725579	3345.20916940134	3461.26681010638	3719.92183672763	3327.6492906541	3217.81713495831	2881.72058902855	3335.88361116539	2976.82228348305	3453.69467910441	3302.61218060199	2877.68101338165	2787.31401873348	2896.09711186184	2960.29636594872	3055.04346428142	2817.47913711175	2954.59730171793	3223.55037748336	2946.08390391566	3826.61384655314
ENSSSAG00000076369	1	0.0196597470583317	24	12	72.0403062354645	1058.60335948223	1042.84830394307	937.422910838751	848.982623998871	1129.05652127414	1239.81953768925	1118.83301971349	1092.93294462831	1098.9821527369	1042.10183530085	1147.49066508682	1254.74207103782	1075.85931846264	1232.84877312313	1201.80832841096	1232.56839088187	1146.35533823181	1136.27073132523	1252.83070734676	1128.09402018032	928.355871875815	1101.55460646829	1085.85651958696	1083.85066994753	1017.30760076488	1158.46341690808	1148.94932233724	1054.30567093499
ENSSSAG00000001360	1	0.0196597470583317	24	14	61.4207189426807	1593.34928507211	1524.25479476673	1313.01702378148	1500.28312969879	1654.34627052164	1422.37496159186	1646.82163575806	1296.60985148353	1448.88680886905	1590.66165233033	1558.95401488529	1538.01717339696	1556.30859071964	1672.54792403124	1706.27108354642	1715.98397537912	1602.50369207579	1514.56489661066	1797.18291425071	1556.06743250554	1390.20125537182	1504.89630271815	1548.30209688372	1667.94054777347	1394.31585563041	1506.24228947883	1434.43163868173	1433.92335036547
ENSSSAG00000005211	1	0.0196597470583317	28	16	44.5205253284784	584.34905443419	634.309793120012	581.202204720026	570.126689007116	658.194384599276	595.251808744038	651.604998372465	637.655152834301	549.993812943352	669.922608407686	656.456794716641	579.880797770468	659.397646799681	676.460232166327	680.035576775747	713.815409857046	769.999699345959	705.917735954649	812.425153017442	629.88907352481	739.885634570373	576.051978717164	647.819624686754	623.14755962585	578.830608693006	587.626370895404	649.355268734389	653.551149665394
ENSSSAG00000044263	1	0.0196597470583317	28	6	40.2906678830038	452.477321652975	398.982054429537	448.713099988149	446.933484849799	446.812726468354	448.169239722982	525.893423123758	484.564667289531	473.57785355817	491.923847719654	402.040524993924	493.231942931203	415.377136059668	507.345174124745	416.676344315321	342.065998386941	432.21053935654	319.294157855593	366.548722236826	335.79452351671	416.127355634788	424.403925819044	407.69096543423	409.217984312702	368.812423238022	350.177347553996	436.413540969238	427.80967882366
ENSSSAG00000044311	1	0.0196597470583317	28	4	39.4395158887163	343.592404677661	297.444705248367	411.841132161825	310.370475590138	311.376574252734	346.941824573196	375.039532825309	384.057435475356	359.959387630201	339.815815858971	291.060588407059	429.911625933278	342.713250639308	410.949591041044	267.068517424657	254.429254998551	295.233045345083	220.729439561041	295.427328369979	256.784047395131	249.116600794817	308.561663188536	288.286329926794	324.001224021988	264.315569987249	285.418523006339	319.412591647727	306.061469830366
ENSSSAG00000056319	1	0.0196597470583317	20	8	35.8851798887016	562.572071039127	518.43775934856	581.202204720026	599.731257448021	650.599834007746	525.171290563417	527.98861604457	808.051519353696	591.218212085358	619.759321304695	598.872865355532	589.878742559614	562.873978106965	578.37349850221	650.361297061896	566.811840302328	535.941068802109	485.882414128077	465.024498360152	559.657539194517	583.138110474758	569.733309846409	525.776212704016	530.829402644243	679.229546130023	707.550120057731	621.275040897227	590.986097821618
ENSSSAG00000001958	1	0.0196597470583317	20	4	35.637361585976	521.437769070675	487.379276069614	551.829620180411	474.628081133227	535.415816702872	561.509337027442	590.844403668923	563.772353288781	446.430078513434	456.324095582047	546.523838663615	443.242218985473	572.634798536565	470.139861355597	417.912772636732	449.491683830774	402.953210538559	503.235357489794	448.611869006264	460.894444042544	657.779788615527	518.13084740191	485.534871455653	525.503355126073	599.320187761785	474.898046682816	542.884404851814	481.074520258227
ENSSSAG00000039359	1	0.0196597470583317	24	2	32.0348478935208	388.356203878623	397.787497380347	354.970808904274	379.129473259338	375.93025428074	379.819104707315	381.325111587745	391.379154349237	354.932021881176	309.070575376493	329.798868159078	303.270991937429	364.403962705087	294.260200992352	309.107080352612	351.960469414662	339.119038572054	381.764753957775	355.606969334234	278.731401873348	413.328292704509	316.986555016209	367.449624185868	344.417739508305	392.375439167117	340.58344762101	394.293199213494	386.381468818998
ENSSSAG00000000210	1	0.0196597470583317	28	10	31.3744060366703	280.681119314145	262.802550821851	235.605624924139	290.315767936622	243.025618928963	329.63799292366	375.039532825309	240.285501224616	293.598159743069	357.615691927775	286.872666271706	313.268936726575	284.148328061705	314.554007957342	307.870652031202	264.323726026273	315.181224084615	304.023567697282	257.131193210908	313.847169038494	271.509104237047	304.349217274699	253.322541629036	252.987257113059	199.773395920595	203.870373575956	237.511927122669	255.333049416493
ENSSSAG00000000916	1	0.0196597470583317	24	8	29.5357296799028	625.483356402643	633.115236070822	516.832498175765	556.756883904771	624.01890693739	630.724663625586	676.747313422207	687.57596333803	656.573966822685	684.486143373071	626.094359235329	669.862300872782	623.607971891146	566.535444439299	634.28772888356	609.21671613542	594.455726438072	619.847136880532	620.944477222085	654.031163450848	589.669257312076	605.539100114021	597.682871656008	540.59382309422	579.855087646445	618.806545677609	644.675230761529	638.332623541232
ENSSSAG00000079619	1	0.0196597470583317	20	12	28.8858577934519	445.218327187955	505.297631807467	410.591234947373	469.853150739533	464.533344515258	522.575715815986	450.466477974534	463.265121474607	489.66542395505	496.778359374782	530.81913065604	534.890046219311	528.168838801718	514.109776446409	510.644896742515	515.925989302618	508.013618566764	517.117712179167	481.43712771404	478.452327625117	480.505803031201	462.315939043574	494.110895000386	474.0182291171	509.166039859158	455.710246816844	527.674281440017	489.529256993872
ENSSSAG00000043011	1	0.0196597470583317	20	18	27.3880041985216	481.51329951306	440.791551151195	469.336404026601	483.222955841877	432.889383717216	479.316136692147	379.229918666933	433.312635172369	406.211152521233	407.778979030766	416.69825246766	404.916763960413	459.843095794514	481.977915418508	467.36990549315	432.529733497537	486.735561244596	430.352995370582	511.526948196167	487.231269416403	447.850068844614	429.66948321134	487.51395381213	487.333347912524	397.497833934312	515.672121398007	451.623664381035	422.736836782273
ENSSSAG00000073528	1	0.0196597470583317	28	14	22.8626136289698	324.235086104271	382.258255740874	341.846888152531	315.145405983833	362.006911529602	364.245656222732	354.087603617192	329.477349324613	376.046958027082	389.979102961962	387.382797520187	351.594391751635	412.123529249801	409.258440460628	390.711349565702	388.711361803342	386.994667546933	383.152989426712	462.289060134504	377.494497025321	404.931103913672	347.526787891525	407.031271315405	337.316342817412	385.204086493045	412.537697118406	340.472762525599	355.098942897109
ENSSSAG00000054757	1	0.0196597470583317	24	6	20.4366265723541	244.38614698904	213.825711805051	217.48211531459	252.116324787066	274.669579727005	261.287857907993	263.994308022285	237.623057997751	263.433965248918	249.198264963246	262.792113993424	274.943481701515	245.105046343303	218.158424873641	182.991391568746	223.332346054284	226.079359048036	229.058852374665	183.274361118413	239.226163812558	233.255244189903	259.065423700955	233.531718064268	208.603527794978	225.385369756569	244.644448291148	228.151851176948	249.414733701541
ENSSSAG00000003388	1	0.0196597470583317	28	16	17.1327270989849	88.3177659910888	69.2843088530334	79.9934217249068	84.0387749290221	125.310084760247	96.0362656549247	106.854838961401	104.500896654473	93.5090029318679	113.271938619657	65.9597736318156	94.9804754968871	98.6927398992944	125.145142950771	134.770687033739	121.560644054863	119.689072437196	125.635309938831	123.094720154158	105.347301495439	118.493664048471	113.73603967359	94.336258992063	123.386767504264	66.5911319735317	95.9389993298618	117.000949321512	98.0749461334874
ENSSSAG00000008300	1	0.0196597470583317	20	4	16.1891984428992	336.33341021264	361.95078590464	374.344215728275	342.840002267261	374.664495848818	376.358338377408	337.326060250697	374.073273374611	326.778773686635	307.452404824784	367.490167377258	321.600557384197	355.727677878775	309.480556216095	306.634223709791	309.555593581571	369.706245972671	326.929452934749	306.369081272571	324.820846277602	364.811201913009	360.164125633035	395.156777176544	331.10262071288	412.865018235896	340.58344762101	351.002847964535	342.416837793641
ENSSSAG00000018373	1	0.0196597470583317	20	18	14.9098187013743	179.055196803851	187.545456722866	169.986021165427	196.727132220211	153.156770262524	164.386400670592	165.520240744131	183.042971847007	197.072737361786	144.017179102135	169.610846481812	158.300792494812	176.779303336099	226.61417777572	100.150694034246	166.792511610161	199.481787395326	179.776493227388	216.099619826188	186.552513064839	189.403258282201	187.453843165732	197.248541528859	169.545845995068	160.843195689915	170.291723810505	162.631319556901	160.639997977264
ENSSSAG00000010130	1	0.0196597470583317	24	6	14.3690959024941	164.537207873809	211.436597706671	195.608914061686	181.447354960389	201.255590675548	192.937722892326	192.757748714684	191.69591233432	195.061791062176	200.653148411964	202.0672430308	196.626247519871	182.201981352543	177.570810943661	208.956386318366	182.340966082295	160.915308498896	173.52943361717	155.919978861933	164.605158586623	186.604195351923	165.338502118089	190.651600340603	142.915608404219	210.018185454984	165.494773844012	183.691490434773	182.622313489942
ENSSSAG00000077489	1	0.0196597470583317	20	14	11.7595360887941	75.0096094718836	72.867980000604	86.8678564043909	72.5789419841554	73.4139890514577	70.9457097630975	43.9990513370475	68.5579130917881	93.5090029318679	85.7630392405975	62.8188320303006	66.6529652609734	74.8329566269375	94.7044325032858	106.332835641299	84.8097516661837	105.060408028205	91.6235409498659	82.0631467694386	87.7894179128655	64.3784473964133	72.6646920136825	70.5872707143408	92.3181569816074	71.7135267407264	69.5557745141498	74.8806075657674	80.3199989886319
ENSSSAG00000047977	1	0.0196597470583317	20	6	11.7259878315663	141.550392067909	140.957731804447	148.737768519748	129.878106708489	167.080113013662	128.913545789043	180.186591189813	161.077815225366	160.875703968805	148.871690757264	163.328963278781	158.300792494812	155.08859127032	111.615938307444	144.662113605023	154.071048860234	144.95676550727	142.29413556608	144.978225959342	125.099920525833	134.355020653384	147.435606984283	163.604141468753	153.567703440559	146.50049034177	184.682573709984	159.121291077256	164.021892671522
ENSSSAG00000050347	1	0.0196597470583317	28	16	10.5570387876746	94.366928045273	89.5917786892673	95.6171369055526	91.6786635589332	116.449775736795	124.587587876659	96.3788743573421	100.507231814175	103.563734429918	111.653768067948	92.1342869777742	109.977392680606	130.144272394674	140.365498174513	98.9142657128359	121.560644054863	115.699436689289	102.035306966896	123.094720154158	103.152566047617	115.694601118192	119.001597065886	117.42555315096	116.285370813371	114.741642785162	100.735949296355	106.470863882576	100.611367154181
ENSSSAG00000004377	1	0.0196597470583317	28	10	10.532673205917	111.304581796989	124.233933115784	112.49074930065	121.283231999839	134.170393783699	128.913545789043	125.711575248707	130.459718116412	128.700563175044	147.253520205554	106.792014451511	116.642689206703	142.074164030852	143.747799335345	145.898541926433	120.14714819376	126.338465350373	86.7647168085851	117.623843702862	85.5946824650438	101.699286466798	119.001597065886	112.148000200355	103.857926604308	100.398937437017	83.9466244136291	112.320911348651	124.284630013988
ENSSSAG00000048409	1	0.0196597470583317	24	20	10.017904849254	56.8621233093311	64.5060806562724	48.1210427563892	51.5692482518999	39.2385113895722	42.3943875413631	50.2846300994828	61.9018050246242	48.2627111906415	53.3996282064098	60.7248709626239	38.3254550250597	42.296888528269	33.8230116083164	46.9842762135971	42.4048758330919	66.4939291317753	70.1058911813368	54.7087645129591	59.2578570911842	67.1775103266922	65.2929116644683	63.3306354072591	52.372800595335	60.444258252898	47.9694996649309	44.4603607421744	51.5738940874373
ENSSSAG00000048745	1	0.0196597470583317	20	6	9.3129042892264	31.4556426817577	40.6149396724678	22.49814986013	35.3344849133388	65.8194384599276	47.5855370362239	85.9029097532832	33.9461511425358	41.2243991420063	51.7814576547004	41.8792213535337	33.3264826304867	31.4515324953795	47.3522162516429	24.728566428209	33.9239006664735	30.5872074006167	40.9529463336522	21.8835058051836	19.7526190303947	43.8519859077018	31.593344353775	43.5398118424906	41.7207055589957	45.0770739513137	50.3679746481775	31.5902563168081	38.0463153104046
ENSSSAG00000023973	1	0.0196597470583317	24	4	8.40974669117771	43.553966790126	38.2258255740874	36.8719678263242	53.4792204093777	53.1618541407107	45.8551538712703	62.8557876243535	43.9303132432817	42.2298722918113	61.4904809649567	35.5973381505037	49.98972394573	27.1133900822237	32.1318610279005	28.4378513924403	40.9913799719888	30.5872074006167	47.2000059438703	24.6189440308316	13.1684126869298	36.3878180936249	46.3369050522033	41.5607294860138	43.4960547317189	45.0770739513137	50.3679746481775	31.5902563168081	40.5827363310982
ENSSSAG00000073386	1	0.0196597470583317	24	6	7.87336839015849	53.2326260768206	53.7550672135604	39.9967108624534	47.7493039369444	55.6933710045541	45.8551538712703	56.5702088619182	62.5674158313406	52.2846037898616	76.0540159303412	46.0671434888871	61.6539928664004	35.7896749085353	50.7345174124745	48.2207045350075	50.8858509997102	33.2469645658877	48.5882414128077	49.2378880616632	48.284179852076	34.5217761401057	34.7526787891525	43.5398118424906	38.1700072135492	51.2239476719474	62.3603495644102	59.6704841539709	39.7372626575337
ENSSSAG00000002349	1	0.0196597470583317	24	4	7.27243309584885	54.4424584876575	56.1441813119408	46.2461969347117	46.7943178582055	68.3509553237709	38.9336212114559	60.7605947035418	47.92397808358	43.2353454416163	51.7814576547004	54.4429877595938	63.3203169979247	34.7051393052464	23.6761081258215	40.8021346065448	50.8858509997102	49.2055075575138	40.9529463336522	49.2378880616632	37.3105026129678	43.8519859077018	42.1244591383667	49.4770589119212	37.2823326271876	55.3218634857032	52.766449631424	59.6704841539709	66.7924202115992
ENSSSAG00000055213	1	0.0196597470583317	24	0	6.65980356118732	64.1211177743521	75.2570940989845	70.6191926165192	74.4889141416332	70.8824721876143	43.2595791238399	52.3798230202946	43.2647024365653	60.3283889883019	61.4904809649567	40.8322408196954	56.6550204718274	41.2123529249801	50.7345174124745	51.9299894992389	48.0588592775041	61.1744148012333	53.4470655540885	46.5024498360152	54.8683861955409	50.3831327450191	68.4522460998459	62.0112471696078	56.811173527143	106.545811157651	45.5710246816844	66.6905411132616	65.1014728644701
ENSSSAG00000073961	1	0.0196597470583317	20	0	6.36989214414056	30.2458102709208	20.3074698362339	32.4973275757434	25.78462412595	21.5178933426686	25.955747474304	31.4278938121768	20.6339350082081	23.1258824455157	22.6543877239314	16.7516885414135	11.6642689206703	18.4371052559121	20.2938069649898	13.6007115355149	21.2024379165459	35.9067217311587	24.9882384408725	38.2961351590713	26.3368253738596	27.9906293027884	25.27467548302	27.0474588718502	15.978142554509	22.5385369756569	16.7893248827258	24.5701993575174	24.5187365333718
ENSSSAG00000079420	1	0.0196597470583317	20	16	5.8678837795252	52.0227936659838	47.7822819676092	50.6208371852926	55.3891925668555	58.2248878683975	43.2595791238399	60.7605947035418	69.2235238985045	45.2462917412264	19.4180466205126	41.8792213535337	23.3285378413407	45.5504953381359	49.0433668320587	58.1121311062911	72.0882889162561	55.8549004706913	67.3294202434621	62.9150791899029	59.2578570911842	50.3831327450191	40.0182361814483	42.880117723665	36.394658040826	32.7833265100464	38.3755997319447	39.780322769314	36.3553679632755
ENSSSAG00000043545	1	0.0196597470583317	28	16	5.31654382020738	43.553966790126	37.0312685248971	22.49814986013	43.9293596219888	35.4412360938072	43.2595791238399	69.1413663867889	31.9493187223867	45.2462917412264	63.1086515166661	46.0671434888871	51.6560480772544	45.5504953381359	49.0433668320587	53.1664178206493	49.4723551386072	45.2158718096072	56.2235364919632	71.1213938668468	52.6736507477193	53.182195675298	44.230682095285	52.1158353872236	60.3618718725895	39.954679184119	50.3679746481775	45.6303702353895	45.6555783724855
ENSSSAG00000003055	1	0.0196597470583317	24	12	5.21984672479304	20.5671509842262	17.9183557378535	26.8727901107109	26.7396102046889	30.3782023661204	32.8772801341184	41.9038584162357	45.9271456634308	40.2189259922012	32.3634110341877	37.6912992181803	38.3254550250597	22.7752476690679	33.8230116083164	43.2749912493657	46.645363416401	45.2158718096072	33.3176512544967	30.0898204821275	43.8947089564327	27.0576083260288	33.6995673106933	31.0056235848039	29.2932613499331	26.6364527894127	52.766449631424	24.5701993575174	27.0551575540655
ENSSSAG00000004603	1	0.0196597470583317	20	18	5.07449916736057	19.3573185733893	19.1129127870437	21.2482526456784	19.0997215747777	16.4548596149819	19.0342148144896	6.28557876243535	19.3027133947753	15.0820972470755	0	13.6107469398985	13.3305930521947	11.9298916361784	8.45575290207909	16.0735681783358	5.65398344441225	21.2780573221681	21.5176497685291	21.8835058051836	13.1684126869298	15.8613566049134	15.7966721768875	15.1729647329892	15.0904679681474	6.14687372063369	19.1877998659724	11.7000949321512	9.30021040921001
ENSSSAG00000059782	1	0.0196597470583317	24	16	4.15800170996562	18.1474861625525	14.3346845902828	14.99876657342	11.4598329448667	12.6575843192168	9.51710740724479	10.4759646040589	8.65294048731306	19.1039898462956	25.8907288273502	12.5637664060601	13.3305930521947	15.1834984460453	6.76460232166327	13.6007115355149	24.0294296387521	21.2780573221681	16.6588256272483	27.3543822564795	24.142089926038	19.5934405119519	35.8057902676117	20.4505176835941	11.5397696227009	4.09791581375579	14.3908498994793	16.3801329050116	7.60926306208091
ENSSSAG00000006840	1	0.0196597470583317	20	16	3.85310109398917	25.4064806275735	25.0856980329948	33.1222761829692	30.5595545196444	25.3151686384337	25.955747474304	23.0471221289296	20.6339350082081	25.1368287451258	30.7452404824784	21.9865912106052	24.994861972865	18.4371052559121	27.0584092866531	38.3292779637239	31.0969089442674	33.2469645658877	34.0117689889654	24.6189440308316	41.6999735086111	33.5887551633461	29.4871213968567	25.728070634199	34.6193088681028	14.3427053481453	11.9923749162327	16.3801329050116	27.90063122763
ENSSSAG00000055246	1	0.0196597470583317	20	8	2.84490821250714	3.6294972325105	2.38911409838046	4.99958885780667	11.4598329448667	8.86030902345179	5.19114949486079	8.38077168324714	9.31855129402945	9.04925834824528	8.09085275854694	10.4698053383834	11.6642689206703	8.67628482631159	8.45575290207909	1.23642832141045	7.06747930551531	6.64939291317754	3.47058867234341	2.73543822564795	2.19473544782164	11.1962517211154	0	5.27755295060492	4.43837293180805	10.2447895343895	9.59389993298618	7.0200569592907	5.91831571495182
ENSSSAG00000002563	1	0.0196597470583317	24	8	2.63726852287646	16.9376537517157	11.9455704919023	13.1239207517425	12.4148190236055	16.4548596149819	12.1126821546752	16.7615433664943	15.3090485544769	17.0930435466855	14.5635349653845	17.7986690752518	16.6632413152433	14.0989628427563	25.3672587062373	14.8371398569254	5.65398344441225	11.9689072437196	9.71764828256154	10.9417529025918	19.7526190303947	7.46416781407691	10.5311147845917	6.59694118825615	15.0904679681474	12.2937474412674	14.3908498994793	15.2101234117965	13.5275787770327
ENSSSAG00000000390	1	0.0196597470583317	28	20	2.63655699385248	2.41966482167367	4.77822819676092	7.49938328671001	2.86495823621666	5.06303372768674	4.32595791238399	0	2.66244322686556	5.02736574902516	6.47268220683755	2.09396106767669	4.998972394573	3.25360680986685	8.45575290207909	2.4728566428209	8.48097516661837	10.6390286610841	4.85882414128077	5.47087645129591	10.9736772391082	4.66510488379807	12.63733774151	6.59694118825615	15.0904679681474	8.19583162751159	7.19542494973964	9.36007594572093	5.91831571495182
ENSSSAG00000041453	1	0.0196597470583317	28	6	2.62021183417287	12.0983241083683	15.529241639473	13.7488693589683	10.5048468661278	16.4548596149819	14.7082569021056	16.7615433664943	17.3058809746261	13.0711509474654	17.7998760688033	19.8926301429285	16.6632413152433	15.1834984460453	13.5292046433265	8.65499824987314	12.7214627499276	15.9585429916261	7.63529507915549	8.20631467694386	15.3631481347515	12.129272697875	9.4780033061325	7.91632942590739	10.6520950363393	9.22031058095054	21.5862748492189	10.530085438936	10.9911577563391
ENSSSAG00000003125	1	0.0196597470583317	24	12	2.53892682582575	7.258994465021	13.1401275410925	10.6241263228392	12.4148190236055	3.79727529576505	13.8430653196288	16.7615433664943	19.9683242014917	20.1094629961006	14.5635349653845	12.5637664060601	14.996917183719	19.5216408592011	21.9849575454056	17.3099964997463	19.7889420554429	23.9378144874391	13.1882369549049	10.9417529025918	10.9736772391082	14.9283356281538	12.63733774151	12.5341882576867	15.978142554509	13.3182263947063	11.9923749162327	10.530085438936	14.3730524505973
ENSSSAG00000067140	1	0.0196597470583317	20	8	0.924370191279938	1.20983241083683	1.19455704919023	0	0.954986078738888	1.26575843192168	1.7303831649536	0	1.33122161343278	2.01094629961006	3.23634110341877	3.14094160151503	4.998972394573	0	1.69115058041582	2.4728566428209	1.41349586110306	0	1.38823546893736	0	0	0	1.05311147845917	0	1.77534917272322	1.02447895343895	2.39847498324655	2.34001898643023	0
ENSSSAG00000050051	1	0.021315988572425	24	16	2.11663497536694	4.83932964334733	4.77822819676092	4.99958885780667	0	10.1260674553735	0.865191582476799	4.19038584162357	5.9904972604475	4.02189259922012	3.23634110341877	8.37584427070674	3.33264826304867	7.59174922302264	10.1469034824949	4.9457132856418	4.24048758330919	7.97927149581304	6.24705961021813	13.6771911282398	10.9736772391082	11.1962517211154	5.26555739229583	5.27755295060492	6.21372210453127	0	2.39847498324655	4.68003797286046	2.53642102069364
ENSSSAG00000043199	1	0.021315988572425	24	14	1.28253088900506	0	3.58367114757069	3.12474303612917	1.90997215747778	5.06303372768674	0.865191582476799	2.09519292081178	1.33122161343278	6.03283889883019	3.23634110341877	4.18792213535337	3.33264826304867	10.8453560328895	5.07345174124745	6.18214160705224	5.65398344441225	3.98963574790652	2.77647093787472	10.9417529025918	2.19473544782164	6.53114683731729	4.21244591383667	3.95816471295369	4.43837293180805	2.0489579068779	4.79694996649309	0	1.69094734712909
ENSSSAG00000007547	1	0.021315988572425	28	10	0.611782834994865	1.20983241083683	0	0.624948607225834	0.954986078738888	1.26575843192168	0.865191582476799	4.19038584162357	0.665610806716389	2.01094629961006	0	2.09396106767669	4.998972394573	3.25360680986685	1.69115058041582	1.23642832141045	1.41349586110306	1.32987858263551	0.694117734468681	0	0	0	0	0.659694118825615	0.88767458636161	0	0	2.34001898643023	0
ENSSSAG00000074532	1	0.0229722300865184	20	6	95.0513557927376	1381.62861317566	1538.58947935702	1492.37727405529	1469.72357517915	1406.25761786499	1691.44954374214	1462.44465872663	1614.77181709396	1533.34655345267	1621.40689281281	1621.77284691559	1264.74001582697	1301.44272394674	1307.25939866143	1468.87684583561	1488.41114174152	1368.44506153194	1228.58839000957	1263.77246024935	1393.65700936674	1311.82749332402	1514.37430602428	1542.36484981429	1608.46635048724	1287.77004447276	1794.05928746842	1654.39342340617	1503.25219159776
ENSSSAG00000009998	1	0.0229722300865184	20	14	50.610256923891	689.604474176995	740.625370497943	739.314202348162	829.882902424093	783.504469359522	667.927901672089	670.461734659771	729.509444161162	722.935194709817	760.540159303412	765.342770235829	723.184673081561	803.640882037111	960.573529676185	816.042692130896	794.384673939921	789.947878085491	905.12952574716	796.012523663554	739.625845915892	758.546054105566	717.168916830693	723.6844483517	781.153635998217	672.05819345595	837.067769153045	724.235876300157	729.643780286203
ENSSSAG00000044848	1	0.0229722300865184	24	6	30.0234060235864	410.133187273686	379.869141642493	450.587945809826	398.229194834116	446.812726468354	445.573664975551	389.705883270992	434.643856785802	404.200206221622	401.306296823928	459.624454355032	409.915736354986	401.278173216911	331.4655137615	401.839204458396	374.576403192311	347.098310067867	395.647108647148	341.929778205994	384.078703368786	402.132040983393	392.810581465269	403.073106602451	367.497278753706	401.595749748068	352.575822537242	415.353370091366	423.582310455838
ENSSSAG00000056858	1	0.0229722300865184	24	16	28.6117895736932	220.189498772304	209.04748360829	191.234273811105	210.096937322555	170.877388309427	186.881381814989	314.278938121768	194.358355561186	199.083683661396	328.488621997006	233.47665904595	233.285378413407	222.329798674235	289.186749251105	211.429242961187	301.074618414952	235.388509126485	260.988268160224	388.432228042009	296.289285455921	201.532530980076	220.100298997966	209.12303566772	318.675176503818	180.308295805255	256.63682320738	218.791775231227	190.231576552023
ENSSSAG00000078260	1	0.0229722300865184	24	6	27.1232502853571	425.861008614565	426.456866560912	389.96793090892	396.319222676638	424.029074693764	438.652132315737	393.896269112616	430.650191945504	482.627111906415	428.815196202988	492.080850904021	509.895184246446	375.249318737976	390.655784076054	404.312061101217	400.019328692166	412.262360617007	409.529463336522	426.728363201081	377.494497025321	339.619635540499	424.403925819044	387.900141869462	349.743787026474	479.456150209428	455.710246816844	428.223474516733	417.663994740886
ENSSSAG00000001202	1	0.0229722300865184	28	26	24.3296033053251	332.703912980129	375.090913445732	382.46854762221	323.740280692483	358.209636233837	345.211441408243	278.660658467967	338.130289811926	321.75140793761	300.979722617946	386.335816986348	294.939371279807	365.488498308376	275.657544607778	288.087798888635	279.872180498406	303.212316840896	325.541217465811	336.458901754698	329.210317173245	369.476306796807	312.774109102373	365.470541829391	346.193088681028	468.1868817216	340.58344762101	347.49281948489	350.871574529287
ENSSSAG00000042531	1	0.0229722300865184	24	8	24.1112952158864	444.008494777118	438.402437052814	428.714744556922	414.463958172677	479.722445698318	463.742688207564	469.32321426184	452.615348567145	437.380820165188	365.706544686321	481.611045565638	459.905460300716	493.463699496472	446.463753229776	459.951335564687	448.078187969671	452.158718096072	406.752992398647	443.140992554968	401.63658695136	424.524544425624	420.191479905208	434.738424306081	364.834254994622	450.770739513137	443.717871900611	487.893958670703	422.736836782273
ENSSSAG00000080964	1	0.0229722300865184	20	10	22.3212684688014	343.592404677661	346.421544265167	349.346271439241	347.614932660955	367.069945257288	368.571614135116	354.087603617192	408.019424517146	382.079796925912	423.960684547859	368.537147911097	398.251467434316	376.333854341265	417.714193362707	390.711349565702	364.68193216459	357.737338728951	351.917691375621	344.665216431642	348.96293620364	355.480992145413	374.907686331463	353.59604769053	371.935651685515	320.661912426391	402.94379718542	383.763113774558	319.589048607398
ENSSSAG00000005651	1	0.0229722300865184	20	10	21.9343252211614	120.983241083683	158.876087542301	135.613847768006	123.193204157316	163.282837717897	144.486994273625	142.473118615201	146.434377477606	174.952328066075	148.871690757264	212.537048369184	171.631385547006	198.470015401878	125.145142950771	201.537816389903	166.792511610161	164.904944246803	154.094137052047	112.152967251566	131.684126869298	143.68523042098	168.497836553467	159.645976755799	128.712815022433	143.427053481453	175.088673776998	167.311357529762	186.0042081842
ENSSSAG00000064575	1	0.0229722300865184	20	4	21.1058279475501	894.06615160842	887.555887548341	866.803718222232	827.017944187877	935.395481190125	903.260012105778	1043.40607456427	946.498567150705	887.832791277842	860.866733509394	832.349524401482	861.489575998081	857.867662201559	904.765560522463	803.678408916792	831.1355663286	952.193065167023	860.011873006696	823.366905920034	860.336295546082	809.862207827344	908.835205910261	909.718189860524	833.526436593552	919.982100188176	956.991518315372	1028.43834453609	854.773883973756
ENSSSAG00000046787	1	0.0229722300865184	24	22	19.3062931357316	106.465252153641	82.4244363941259	111.865800693424	80.2188306140665	59.4906463003191	76.1368592579583	46.0942442578593	57.9081401843258	66.361227887132	58.2541398615379	51.3020461580788	68.3192893924977	69.4102786104927	54.1168185733062	45.7478478921866	79.1557682217715	70.4835648796819	120.082368063082	65.6505174155509	94.3736242563304	83.9718879083652	61.0804657506317	104.231670774447	88.767458636161	109.619248017968	81.5481494303826	59.6704841539709	104.838735522004
ENSSSAG00000048131	1	0.0229722300865184	28	18	19.2594745161386	382.307041824439	353.588886560308	331.222761829692	348.569918739694	322.768400140029	352.998165650534	368.753954062874	320.824408837299	356.942968180786	381.888250203415	304.671335346958	391.586170908219	351.38953546562	350.068170146074	389.474921244291	357.614452859075	400.293453373288	385.929460364587	410.315733847193	392.857645160073	367.610264843288	402.288584771402	412.968518384835	377.261699203684	337.053575681414	414.936172101652	365.042961883116	328.889259016608
ENSSSAG00000071619	1	0.0229722300865184	28	26	16.322309875607	223.818996004814	292.666477051606	298.100485646723	258.801227338239	259.480478543945	218.89347036663	278.660658467967	273.566041560436	266.450384698333	211.98034227393	254.416269722717	268.278185175418	250.527724359747	241.834532999462	265.832089103247	234.640312943108	232.728751961214	258.211797222349	270.808384339147	248.005105603845	261.245873492692	279.074541791679	279.050612263235	257.425630044867	275.584838475077	292.613947956079	298.352420769855	274.778943908478
ENSSSAG00000002755	1	0.0229722300865184	28	24	14.4764989158002	148.80938653293	177.989000329344	183.109941917169	179.537382802911	153.156770262524	158.330059593254	142.473118615201	153.090485544769	173.94685491627	189.325954549998	144.483313669691	141.637551179568	149.665913253875	143.747799335345	142.189256962202	138.5225943881	164.904944246803	158.258843458859	199.686990472301	173.384100377909	166.077733863211	183.241397251895	188.672517984126	161.556774717813	193.626522199961	177.487148760244	182.521480941558	163.176418997957
ENSSSAG00000063445	1	0.0229722300865184	24	4	12.2802668057109	158.488045819625	160.070644591491	160.611792057039	131.788078865966	186.066489492488	157.464868010777	155.044276140072	171.061977326112	170.930435466855	113.271938619657	139.2484110005	153.301820100239	157.257662476898	155.585853398255	113.751405569761	137.109098526997	135.647615428822	134.658840486924	128.565596605454	131.684126869298	139.020125537182	141.116938113528	166.902612062881	153.567703440559	155.72080092272	148.705448961286	177.841442968698	151.339787568054
ENSSSAG00000039726	1	0.0229722300865184	20	6	11.4400108659979	36.294972325105	63.3115236070822	81.2433189393584	54.4342064881166	29.1124439341987	49.3159202011775	71.2365593076007	52.5832537305947	90.4925834824528	179.616931239742	50.2550656242405	66.6529652609734	54.2267801644475	54.1168185733062	40.8021346065448	35.3373965275765	33.2469645658877	38.1764753957775	30.0898204821275	30.7262962695029	96.1011606062402	43.1775706168258	43.5398118424906	39.0576817999108	67.6156109269706	81.5481494303826	128.701044253663	55.80126245526
ENSSSAG00000040425	1	0.0229722300865184	28	6	11.3693975735474	148.80938653293	139.763174755257	149.9876657342	129.878106708489	113.918258872952	147.947760603533	175.99620534819	145.103155864173	146.799079871535	142.399008550426	121.449741925248	156.634468363287	143.158699634141	142.056648754929	110.04212060553	134.282106804791	136.977494011457	122.858839000957	120.35928192851	105.347301495439	110.096475257634	135.851380721233	126.001576695693	115.397696227009	142.402574528014	129.517649095313	122.850996787587	138.657682464586
ENSSSAG00000043924	1	0.0229722300865184	24	12	9.98507530404904	116.143911440336	95.5645639352184	94.9921882983268	86.9037331652388	112.65250044103	105.553373062169	111.045224803025	101.838453427608	101.552788130308	93.8538919991445	109.932956053026	114.976365075179	132.313343601252	123.453992370355	133.534258712328	118.733652332657	86.442107871308	102.729424701365	147.713664184989	125.099920525833	111.029496234394	87.4082527121109	96.3153413485398	98.5318790861387	74.7869636010433	95.9389993298618	107.640873375791	97.2294724599228
ENSSSAG00000043507	1	0.0229722300865184	28	2	9.11049011590226	143.970056889583	126.623047214164	151.862511555878	119.373259842361	129.107360056012	147.082569021056	131.997154011142	138.447047797009	139.760767822899	134.308155791879	129.825586195954	99.9794478914601	129.059736791385	113.30708888786	122.406403819634	117.320156471554	115.699436689289	111.752955249458	106.68209080027	131.684126869298	109.163454280875	126.3733774151	125.341882576867	128.712815022433	127.03539022643	131.91612407856	118.170958814727	141.194103485279
ENSSSAG00000001560	1	0.0229722300865184	20	14	8.84096726769626	52.0227936659838	64.5060806562724	49.9958885780667	39.1544292282944	53.1618541407107	43.2595791238399	48.189437178671	47.2583672768636	47.2572380408365	53.3996282064098	53.3960072257555	53.3223722087787	65.0721361973369	69.3371737970485	43.2749912493657	70.6747930551531	59.8445362185978	52.7529478196198	71.1213938668468	68.0367988824707	44.7850068844614	52.6555739229583	36.9428706542345	47.9344276635269	36.8812423238022	52.766449631424	52.6504271946802	43.1191573517919
ENSSSAG00000070610	1	0.0229722300865184	20	16	6.34691913596958	83.4784363477415	87.2026645908868	94.3672396911009	81.1738166928054	58.2248878683975	72.6760929280511	98.4740672781539	69.8891347052208	77.4214325349874	93.8538919991445	82.7114621732291	78.3172341816437	85.678312659827	84.5575290207909	79.1314125702687	106.01218958273	87.7719864539435	82.6000104017731	109.417529025918	92.1788888085087	80.2398040013267	65.2929116644683	79.1632942590739	89.6551332225226	74.7869636010433	74.3527244806429	80.730655031843	71.0197885794219
ENSSSAG00000051967	1	0.0229722300865184	20	8	6.18617258442873	20.5671509842262	23.8911409838046	23.7480470745817	12.4148190236055	10.1260674553735	22.4949811443968	41.9038584162357	24.6275998485064	29.1587213443459	51.7814576547004	26.1745133459586	34.992806762011	36.8742105118243	21.9849575454056	12.3642832141045	16.9619503332367	10.6390286610841	18.0470610961857	13.6771911282398	19.7526190303947	20.5264614887115	31.593344353775	31.6653177036295	32.8439596953796	63.5176951132148	23.9847498324655	26.9102183439477	32.9734732690173
ENSSSAG00000004347	1	0.0229722300865184	28	24	5.94224048335129	49.6031288443101	40.6149396724678	40.6216594696792	26.7396102046889	29.1124439341987	40.6640043764095	46.0942442578593	31.9493187223867	32.175140793761	12.9453644136751	36.644318684342	21.6622137098163	34.7051393052464	28.7495598670689	23.4921381067985	32.5104048053704	49.2055075575138	37.4823576613088	46.5024498360152	21.9473544782164	44.7850068844614	41.0713476599075	36.9428706542345	40.8330309726341	53.2729055788253	28.7816997989586	51.4804177014651	41.4282100046628
ENSSSAG00000044960	1	0.0229722300865184	20	16	5.73090024837676	44.7637992009628	31.058483278946	18.748458216775	40.1094153070333	32.9097192299638	25.955747474304	33.5230867329886	27.2900430753719	27.1477750447358	38.8360932410253	27.2214938797969	29.993834367438	31.4515324953795	21.9849575454056	38.3292779637239	50.8858509997102	42.5561146443362	40.9529463336522	41.0315733847193	39.5052380607895	33.5887551633461	27.3808984399383	36.2831765354088	47.9344276635269	26.6364527894127	16.7893248827258	32.7602658100233	22.8277891862427
ENSSSAG00000078673	1	0.0229722300865184	24	12	5.57818630022631	39.9244695576155	39.4203826232776	26.247841503485	41.0644013857722	55.6933710045541	50.1811117836543	35.6182796538003	46.5927564701472	50.2736574902516	43.6906048961534	43.9731824212104	56.6550204718274	46.6350309414248	57.4991197341378	43.2749912493657	63.6073137496378	51.8652647227848	40.9529463336522	51.9733262873111	50.4789152998976	41.9859439541826	35.8057902676117	44.8592000801418	47.9344276635269	47.1260318581916	31.1801747822051	47.9703892218198	39.7372626575337
ENSSSAG00000004388	1	0.0229722300865184	28	12	5.09880197516526	18.1474861625525	9.55645639352184	11.8740235372908	17.1897494173	7.5945505915301	18.1690232320128	8.38077168324714	11.3153837141786	21.1149361459057	14.5635349653845	25.1275328121202	26.6611861043894	16.2680340493342	25.3672587062373	18.5464248211567	24.0294296387521	22.6079359048036	13.1882369549049	5.47087645129591	15.3631481347515	12.129272697875	14.7435606984283	7.91632942590739	17.7534917272322	7.17135267407264	7.19542494973964	12.8701044253663	10.9911577563391
ENSSSAG00000076686	1	0.0229722300865184	24	16	3.81863928679869	10.8884916975315	15.529241639473	34.9971220046467	16.2347633385611	10.1260674553735	19.0342148144896	10.4759646040589	14.6434377477606	16.0875703968805	11.3271938619657	15.7047080075751	23.3285378413407	15.1834984460453	27.0584092866531	25.9649947496194	25.4429254998551	18.6183001568971	24.9882384408725	16.4126293538877	26.3368253738596	15.8613566049134	21.0622295691833	15.8326588518148	20.416515486317	7.17135267407264	14.3908498994793	19.890161384657	11.8366314299036
ENSSSAG00000039893	1	0.0229722300865184	24	4	3.32952172126582	42.3441343792892	41.809496721658	54.3705288286476	37.2444570708166	55.6933710045541	51.0463033661311	64.9509805451653	42.5990916298489	26.1423018949308	40.4542637927347	31.4094160151503	41.6581032881084	50.9731733545806	38.8964633495638	38.3292779637239	43.8183716941949	26.5975716527101	40.2588285991835	30.0898204821275	28.5315608216813	46.6510488379807	36.8589017460708	30.3459294659783	43.4960547317189	49.1749897650695	38.3755997319447	43.2903512489593	52.4193677610019
ENSSSAG00000049922	1	0.0229722300865184	28	18	2.91231752780114	19.3573185733893	16.7237986886632	13.7488693589683	16.2347633385611	17.7206180469036	17.303831649536	8.38077168324714	12.6466053276114	11.0602046478553	22.6543877239314	20.9396106767669	19.995889578292	18.4371052559121	10.1469034824949	21.0192814639776	19.7889420554429	19.9481787395326	17.352943361717	32.8252587077754	32.9210317173246	23.3255244189903	33.6995673106933	24.4086823965478	19.5288408999554	19.46510011534	11.9923749162327	22.2301803710872	17.7549471448555
ENSSSAG00000058185	1	0.0229722300865184	20	18	2.85534095591308	6.04916205418416	5.97278524595115	8.74928050116168	5.72991647243333	2.53151686384337	3.4607663299072	10.4759646040589	5.32488645373111	4.02189259922012	1.61817055170939	1.04698053383834	1.66632413152433	9.76082042960054	3.38230116083164	2.4728566428209	8.48097516661837	14.6286644089906	6.94117734468681	24.6189440308316	6.58420634346491	8.39718879083652	4.21244591383667	10.5551059012098	6.21372210453127	1.02447895343895	16.7893248827258	4.68003797286046	4.22736836782273
ENSSSAG00000077358	1	0.0229722300865184	24	2	2.46198438893075	12.0983241083683	20.3074698362339	18.1235096095492	5.72991647243333	11.3918258872952	16.4386400670592	16.7615433664943	11.980994520895	11.0602046478553	9.70902331025632	16.7516885414135	13.3305930521947	9.76082042960054	8.45575290207909	9.89142657128359	5.65398344441225	9.30915007844855	22.2117675029978	10.9417529025918	6.58420634346491	19.5934405119519	10.5311147845917	15.8326588518148	7.98907127725449	17.4161422084621	21.5862748492189	16.3801329050116	18.60042081842
ENSSSAG00000060307	1	0.0229722300865184	24	16	2.355212025878	4.83932964334733	7.16734229514138	12.4989721445167	9.54986078738887	3.79727529576505	9.51710740724479	4.19038584162357	7.98732968059667	5.02736574902516	12.9453644136751	5.23490266919171	9.99794478914601	15.1834984460453	10.1469034824949	7.41856992846269	2.82699172220612	14.6286644089906	11.8000014859676	16.4126293538877	13.1684126869298	7.46416781407691	13.6904492199692	10.5551059012098	5.32604751816966	7.17135267407264	4.79694996649309	3.51002847964535	5.91831571495182
ENSSSAG00000047062	1	0.0229722300865184	28	26	1.97922149234106	14.517988930042	7.16734229514138	7.49938328671001	7.6398886299111	3.79727529576505	6.92153265981439	16.7615433664943	5.9904972604475	5.02736574902516	4.85451165512816	3.14094160151503	6.66529652609734	4.3381424131558	3.38230116083164	4.9457132856418	2.82699172220612	9.30915007844855	13.1882369549049	2.73543822564795	6.58420634346491	4.66510488379807	9.4780033061325	8.576023544733	6.21372210453127	5.12239476719474	26.383224815712	15.2101234117965	6.76378938851637
ENSSSAG00000007529	1	0.0248761437921044	24	0	1.96013450446065	6.04916205418416	2.38911409838046	5.62453746503251	6.68490255117221	2.53151686384337	1.7303831649536	0	2.66244322686556	1.00547314980503	0	0	1.66632413152433	0	5.07345174124745	1.23642832141045	0	1.32987858263551	2.08235320340604	0	0	6.53114683731729	1.05311147845917	5.27755295060492	4.43837293180805	2.0489579068779	21.5862748492189	0	1.69094734712909
ENSSSAG00000001773	1	0.0248761437921044	20	4	0.728943360789338	3.6294972325105	4.77822819676092	1.8748458216775	2.86495823621666	6.32879215960842	4.32595791238399	10.4759646040589	4.65927564701472	3.01641944941509	1.61817055170939	4.18792213535337	0	2.1690712065779	3.38230116083164	1.23642832141045	2.82699172220612	5.31951433054203	3.47058867234341	2.73543822564795	0	5.59812586055768	3.1593344353775	5.27755295060492	5.32604751816966	4.09791581375579	4.79694996649309	3.51002847964535	2.53642102069364
ENSSSAG00000061615	1	0.0267800574976905	24	18	70.3657458812523	603.70637300758	516.048645250179	483.710221992796	521.422398991433	399.979664487252	449.034431305459	429.514548766416	447.290462113413	481.62163875661	582.541398615379	380.053933783318	419.913681144132	511.900804752384	547.932788054725	684.981290061389	609.21671613542	611.744148012333	532.388302337478	604.531847868198	583.799629120555	567.276753869845	422.297702862126	536.991012724051	604.506393312256	549.120719043276	568.438571029431	408.333313132076	569.849255982504
ENSSSAG00000067342	1	0.0267800574976905	28	10	62.7832309188114	603.70637300758	592.500296398354	805.5587547141	800.278333983188	770.846885040306	655.815219517414	789.887731146043	785.420751925339	1045.69207579723	959.575137163666	730.792412619163	919.810920601433	622.523436287857	1031.60185405365	867.972681630135	713.815409857046	631.692326751866	605.27066445669	733.097444473652	590.38383546402	758.546054105566	747.709149706008	606.258895200741	625.810583384935	573.708213925811	709.948595040978	698.495667449424	579.149466391714
ENSSSAG00000015905	1	0.0267800574976905	28	16	42.221081960088	1606.65744159131	1531.42213706187	1599.86843449814	1567.13215521051	1597.38714108517	1683.66281949985	1579.77546229209	1621.42792516112	1700.25509632031	1577.71628791665	1653.18226293074	1741.30871744293	1599.6900148512	1662.40102054875	1779.22035450964	1699.02202504588	1710.22385726926	1744.3178667198	1665.8818794196	1700.91997206177	1666.37546449267	1706.04059510385	1625.48630878632	1672.37892070527	1403.53616621136	1664.5416383731	1709.38386958728	1690.94734712909
ENSSSAG00000055491	1	0.0267800574976905	20	8	37.5312203454356	73.7997770610468	77.646208197365	78.1185759032293	56.3441786455944	163.282837717897	150.543335350963	115.235610644648	130.459718116412	125.684143725629	135.926326343588	144.483313669691	81.6498824446924	149.665913253875	128.527444111602	105.096407319888	141.349586110306	118.35919385456	70.8000089158055	51.9733262873111	100.957830599795	126.890852839307	109.523593759753	81.8020707343763	61.2495464589511	117.815079645479	117.525274179081	112.320911348651	136.121261443892
ENSSSAG00000063939	1	0.0267800574976905	28	0	33.0926975679061	474.254305048038	421.678638364151	601.200560151252	528.107301542605	408.839973510704	459.41673029518	515.417458519699	461.933899861174	438.386293314994	360.852033031193	400.993544460085	461.571784432241	404.531780026778	485.36021657934	390.711349565702	397.19233696996	386.994667546933	394.95299091268	374.75503691377	458.699708594722	447.850068844614	473.900165306625	409.010353671882	458.040086562591	443.599386839065	470.101096716323	469.173806779262	447.255573315645
ENSSSAG00000039558	1	0.0267800574976905	28	2	32.3443644165251	476.673969869712	526.799658692892	509.333114889055	492.772816629266	469.596378242945	517.384566321126	488.179950549146	508.526656331321	525.862457348031	462.796777788885	510.926500513111	481.567674010533	444.659597348469	458.301807292687	461.187763886097	424.048758330919	444.179446600259	494.90594467617	350.136092882938	430.168147773041	423.591523448864	525.502627751124	457.168024346151	464.253808667122	535.80249264857	426.928547017885	503.1040820825	481.074520258227
ENSSSAG00000009070	1	0.0267800574976905	24	4	31.8180781756426	548.054082109085	522.021430496131	584.951896363381	531.92724585756	583.514637115896	530.362440058278	548.940545252688	542.472807473857	559.043071291597	496.778359374782	488.939909302506	469.903405089862	541.183266041186	427.861096845202	503.226326814053	527.233956191442	555.889247541642	454.647116076986	456.818183683208	432.362883220862	495.434138659355	538.139965492634	479.597624386222	467.804507012568	591.124356134273	513.273646414761	546.394433331459	545.330519449132
ENSSSAG00000072716	1	0.0267800574976905	28	4	29.9239972200001	747.676429897163	757.349169186606	722.440589953064	810.783180849315	808.819637997956	761.368592579583	758.459837333866	780.095865471608	756.115808653383	749.212965441446	683.678288596438	746.513210922902	673.496609642437	651.09297346009	744.32984948909	684.131996773882	789.947878085491	703.835382751243	711.213938668468	706.704814198567	708.162921360546	716.115805352233	747.433436629422	735.882232093775	709.963914733191	724.339444940457	746.466056671244	695.824833343621
ENSSSAG00000069789	1	0.0267800574976905	28	2	26.347559451338	624.273523991806	753.765498039035	667.445112517191	644.615603148749	631.61345752892	673.984242749426	645.31941961003	627.005379926838	635.45903067678	626.232003511533	667.973580588863	654.865383689063	639.87600594048	574.991197341378	618.214160705224	589.427774079977	609.084390847062	636.505962507781	506.056071744871	548.683861955409	595.267383172633	643.451113338551	635.945130547893	617.821512107681	679.229546130023	599.618745811637	631.805126336163	667.078728442427
ENSSSAG00000039545	1	0.0267800574976905	28	8	24.6549777996118	336.33341021264	347.616101314357	315.599046649046	339.975044031044	403.776939783017	315.794927604032	347.802024854756	360.095446433566	402.189259922012	343.05215696239	383.194875384833	384.920874382121	400.193637613622	331.4655137615	315.289221959664	371.749411470105	351.087945815774	306.105920900688	317.310834175163	351.157671651462	311.629006237711	295.924325447026	360.192988878786	296.483311844778	348.322844169243	314.200222805298	327.602658100233	322.970943301657
ENSSSAG00000066268	1	0.0267800574976905	24	6	20.4910752991265	251.645141454061	240.105966887236	235.605624924139	254.026296944544	273.403821295084	263.883432655424	293.32700891365	263.58187945969	232.264297604962	263.76179992863	266.980036128777	304.937316068953	238.597832723569	197.864617908651	276.959943995941	204.956899859944	220.759844717494	242.24708932957	207.893305149244	232.641957469093	218.326908561749	234.843859696394	247.385294559606	279.617494703907	282.75619114915	249.441398257641	229.321860670163	254.487575742928
ENSSSAG00000002001	1	0.0267800574976905	28	2	17.3919572578273	239.546817345693	267.580779018612	226.856344422978	282.675879306711	268.340787567397	235.332110433689	249.327957576602	260.919436232824	261.423018949308	226.543877239314	286.872666271706	208.290516440542	210.399907038056	243.525683579878	226.266382818112	240.294296387521	204.801301725868	203.376496199324	205.157866923597	193.136719408304	274.308167167326	244.321863002527	221.657223925407	233.458416213103	239.728075104714	249.441398257641	262.082126480186	220.668628800347
ENSSSAG00000071307	1	0.0267800574976905	24	16	17.1699019526624	177.845364393014	181.572671476915	192.484171025557	169.032535936783	140.499185943307	167.847167000499	178.091398269002	164.405869258948	200.089156811201	221.689365584186	163.328963278781	199.95889578292	137.736021617697	219.849575454056	185.464248211567	219.091858470975	227.409237630672	193.658847916762	224.305934503132	199.720925751769	163.278670932932	211.675407170293	191.970988578254	224.581670349487	162.892153596793	191.877998659724	171.991395502622	190.231576552023
ENSSSAG00000071974	1	0.0267800574976905	20	0	12.8679985315352	61.7014529526785	86.0081075416966	89.9925994405201	66.8490255117221	68.3509553237709	71.8109013455743	35.6182796538003	67.2266914783553	49.2681843404465	38.8360932410253	54.4429877595938	63.3203169979247	55.3113157677364	43.9699150908113	48.2207045350075	45.231867555298	57.1847790533268	70.8000089158055	82.0631467694386	30.7262962695029	87.7039718154036	53.7086854014175	83.1214589720275	64.8002448043975	65.5666530200927	67.1572995309033	60.840493647186	65.9469465380346
ENSSSAG00000064855	1	0.0267800574976905	24	18	12.7328048654371	102.835754921131	84.8135504925063	72.4940384381968	85.9487470864999	70.8824721876143	97.7666488198783	64.9509805451653	71.88596712537	74.4050130855723	66.3449926200849	78.5235400378757	58.3213446033517	78.0865634368043	89.6309807620383	85.313554177321	93.2907268328021	77.1329577928594	120.082368063082	82.0631467694386	103.152566047617	105.431370373836	92.6738101044067	110.828611962703	102.082577431585	50.1994687185085	52.766449631424	87.7507119911337	99.7658934806164
ENSSSAG00000059703	1	0.0267800574976905	28	2	12.3237577627411	125.822570727031	149.319631148779	140.613436625813	164.257605543089	140.499185943307	126.317971041613	142.473118615201	144.437545057456	131.716982624459	126.217303033332	182.174612887872	146.636523574141	111.707167138762	109.924787727028	108.80569228412	125.801131638173	107.720165193476	139.517664628205	101.211214348974	105.347301495439	144.61825139774	129.532711850478	118.744941388611	126.049791263349	101.423416390456	110.329849229341	124.021006280802	128.511998381811
ENSSSAG00000059247	1	0.0267800574976905	24	20	11.737451276215	122.19307349452	130.206718361735	116.240440944005	97.4085800313665	106.323708281421	95.1710740724479	77.522138070036	92.5199021335781	88.4816371828427	95.4720625508538	92.1342869777742	134.972254653471	101.946346709161	103.160185405365	93.9685524271941	98.9447102772143	122.348829602467	117.305897125207	109.417529025918	100.957830599795	110.096475257634	140.063826635069	106.210753130924	103.857926604308	113.717163831723	93.5405243466153	95.9407784436395	106.529682869133
ENSSSAG00000054273	1	0.0267800574976905	28	2	11.4469223462623	208.091174663935	189.934570821247	232.48088188801	204.367020850122	183.534972628644	184.285807067558	184.376977031437	209.001793308946	216.176727208082	176.380590136323	210.443087301507	181.629330336152	175.69476773281	209.702671971561	170.627108354642	169.619503332367	156.92567275099	167.976491741421	188.745237569709	149.242010451871	195.001384142759	175.869616902681	203.18578859829	196.176083585916	210.018185454984	189.479523676477	183.691490434773	218.977681453217
ENSSSAG00000081463	1	0.0267800574976905	24	16	10.4516189976575	122.19307349452	99.1482350827891	98.1169313344559	113.643343369928	113.918258872952	101.227415149785	92.1884885157185	113.153837141786	137.749821523289	101.944744757691	103.651072849996	163.299764889385	118.214380758495	136.983197013681	119.933547176814	125.801131638173	136.977494011457	107.588248842646	131.301034831102	142.657804108406	122.225747955509	113.73603967359	115.446470794483	125.162116676987	91.1786268560664	117.525274179081	120.510977801157	112.447998584085
ENSSSAG00000041301	1	0.0267800574976905	20	16	9.68406254730601	182.684694036362	152.903302296349	160.611792057039	170.942508094261	153.156770262524	138.430653196288	199.04332747712	135.118993763427	144.788133571924	139.162667447007	151.81217740656	159.967116626336	140.989628427563	157.277003978671	152.080683533485	159.725032304646	159.585429916261	147.15295970736	218.835058051836	188.747248512661	145.5512723745	152.701164376579	139.85515319103	162.444449304175	124.986432319552	127.119174112067	150.93122462475	130.20294572894
ENSSSAG00000046136	1	0.0267800574976905	28	2	9.53356186751293	102.835754921131	91.9808927876477	99.3668285489076	89.7686914014554	99.994916121813	82.1932003352959	106.854838961401	86.5294048731306	79.4323788345975	100.326574205982	84.8054232409058	66.6529652609734	75.9174922302264	74.410625538296	84.0771258559105	60.7803220274317	91.76162220185	84.6823636051791	62.9150791899029	57.0631216433625	72.7756361872498	85.3020297551925	89.0587060414581	71.0139669089288	78.8848794147991	74.3527244806429	84.2406835114884	98.0749461334874
ENSSSAG00000078447	1	0.0267800574976905	28	6	9.43755502605208	100.416090099457	101.53734918117	92.4923938694234	109.823399054972	99.994916121813	108.1489478096	117.33080356546	91.1886805201453	102.558261280113	106.79925641282	104.698053383834	116.642689206703	103.03088231245	76.1017761187118	95.2049807486046	114.493164749348	90.4317436192145	74.9647153226176	79.3277085437906	85.5946824650438	91.4360557224421	103.204924888998	96.9750354673655	88.767458636161	92.2031058095054	91.1420493633688	87.7507119911337	92.1566304185355
ENSSSAG00000054376	1	0.0267800574976905	20	14	9.30175915874884	50.812961255147	57.338738361131	36.8719678263242	26.7396102046889	32.9097192299638	30.281705386688	43.9990513370475	33.2805403358195	28.1532481945409	63.1086515166661	36.644318684342	46.6570756826814	48.8041021480027	65.9548726362169	64.2942727133433	49.4723551386072	49.2055075575138	57.6117719609005	43.7670116103673	43.8947089564327	47.5840698147403	40.0182361814483	57.3933883378285	47.9344276635269	30.7343686031685	35.9771247486982	37.4403037828837	38.0463153104046
ENSSSAG00000045717	1	0.0267800574976905	24	2	8.56754331820678	243.176314578203	287.888248854845	253.104185926463	228.241672818594	262.011995407789	250.040367335795	236.756800051732	244.279166064915	244.329975402623	237.87107110128	244.993444918172	249.94861972865	249.443188756458	202.938069649898	232.448524425164	236.053808804211	255.336687866017	244.329442532976	213.36418160054	223.863015677807	238.853370050461	280.127653270138	264.537341649072	233.458416213103	377.008254865533	285.418523006339	264.422145466616	268.015154519961
ENSSSAG00000064551	1	0.0267800574976905	24	0	6.55141675917111	82.2686039369046	91.9808927876477	74.3688842598742	81.1738166928054	63.2879215960842	67.4849434331903	81.7125239116596	66.5610806716389	58.3174426886918	58.2541398615379	79.570520571714	58.3213446033517	90.0164550729828	71.0283243774644	55.6392744634702	45.231867555298	70.4835648796819	82.6000104017731	65.6505174155509	46.0894444042544	63.4454264196537	73.7178034921417	67.9484942390384	72.789316081652	93.2275847629443	76.7511994638895	81.9006645250581	72.710735926551
ENSSSAG00000002925	1	0.0267800574976905	28	14	5.18115110311146	36.294972325105	23.8911409838046	40.6216594696792	32.4695266771222	27.8466855022771	43.2595791238399	56.5702088619182	41.9334808231325	51.2791306400566	45.3087754478628	37.6912992181803	39.991779156584	44.4659597348469	45.6610656712271	44.5114195707762	57.9533303052255	43.8859932269717	41.6470640681209	46.5024498360152	43.8947089564327	36.3878180936249	42.1244591383667	47.4979765554443	46.1590784908037	31.7588475566074	45.5710246816844	26.9102183439477	32.9734732690173
ENSSSAG00000002305	1	0.0267800574976905	28	4	4.18338824240504	48.3932964334733	40.6149396724678	32.4973275757434	39.1544292282944	35.4412360938072	49.3159202011775	20.9519292081178	43.2647024365653	38.2079796925912	35.5997521376065	39.785260285857	31.6601584989624	37.9587461151132	30.4407104474847	40.8021346065448	28.2699172220612	27.9274502353456	33.3176512544967	30.0898204821275	24.142089926038	28.923650279548	17.9028951338058	36.9428706542345	34.6193088681028	38.9302002306801	31.1801747822051	30.420246823593	38.0463153104046
ENSSSAG00000004278	1	0.0267800574976905	20	8	3.86827621030169	25.4064806275735	17.9183557378535	17.4985610023234	15.2797772598222	15.1891011830602	22.4949811443968	16.7615433664943	30.6180971089539	27.1477750447358	24.2725582756408	21.9865912106052	38.3254550250597	22.7752476690679	15.2203552237424	22.2557097853881	18.3754461943398	9.30915007844855	14.5764724238423	13.6771911282398	19.7526190303947	23.3255244189903	13.6904492199692	21.7699059212453	12.4274442090625	20.489579068779	16.7893248827258	32.7602658100233	25.3642102069364
ENSSSAG00000070780	1	0.0267800574976905	20	0	3.49224866175082	61.7014529526785	66.8951947546529	58.7451690792284	57.2991647243333	39.2385113895722	38.9336212114559	39.8086654954239	38.6054267895506	40.2189259922012	51.7814576547004	24.0805522782819	51.6560480772544	29.2824612888016	55.807969153722	38.3292779637239	56.5398344441225	47.8756289748783	31.2352980510907	60.179640964255	50.4789152998976	50.3831327450191	56.868019836795	56.0740001001773	65.6879193907591	54.2973845322643	38.3755997319447	39.780322769314	36.3553679632755
ENSSSAG00000076208	1	0.0267800574976905	20	8	3.39628046983961	25.4064806275735	28.6693691805655	23.7480470745817	19.0997215747777	30.3782023661204	29.4165138042112	25.1423150497414	21.9651566216408	25.1368287451258	38.8360932410253	35.5973381505037	31.6601584989624	28.1979256855127	28.7495598670689	30.9107080352612	35.3373965275765	19.9481787395326	27.0705916442786	32.8252587077754	24.142089926038	23.3255244189903	27.3808984399383	29.6862353471527	25.7425630044867	33.8078054634853	40.7740747151913	50.31040820825	36.3553679632755
ENSSSAG00000060545	1	0.0267800574976905	24	14	2.61196963267938	27.8261454492472	23.8911409838046	31.8723789685175	35.3344849133388	31.6439607980421	28.5513222217344	27.2375079705532	44.5959240499981	30.1641944941509	17.7998760688033	28.2684744136353	44.990751551157	31.4515324953795	37.205312769148	46.9842762135971	42.4048758330919	41.2262360617007	24.2941207064038	35.5606969334234	39.5052380607895	28.923650279548	35.8057902676117	34.9637882977576	33.7316342817412	22.5385369756569	26.383224815712	26.9102183439477	23.6732628598073
ENSSSAG00000046623	1	0.0267800574976905	20	14	2.42833478989322	4.83932964334733	4.77822819676092	6.24948607225834	2.86495823621666	0	5.19114949486079	2.09519292081178	1.99683242014917	10.0547314980503	3.23634110341877	2.09396106767669	6.66529652609734	11.9298916361784	5.07345174124745	6.18214160705224	8.48097516661837	11.9689072437196	8.32941281362417	2.73543822564795	6.58420634346491	4.66510488379807	3.1593344353775	3.29847059412808	7.98907127725449	2.0489579068779	2.39847498324655	7.0200569592907	3.38189469425818
ENSSSAG00000063501	1	0.0267800574976905	28	2	2.264576080728	19.3573185733893	21.5020268854241	26.247841503485	23.8746519684722	20.2521349107469	18.1690232320128	25.1423150497414	19.3027133947753	16.0875703968805	17.7998760688033	18.8456496090902	19.995889578292	16.2680340493342	11.8380540629107	17.3099964997463	19.7889420554429	11.9689072437196	18.0470610961857	8.20631467694386	15.3631481347515	17.7273985584327	12.63733774151	25.728070634199	20.416515486317	13.3182263947063	11.9923749162327	16.3801329050116	23.6732628598073
ENSSSAG00000060621	1	0.0267800574976905	24	0	1.79005274111175	6.04916205418416	10.7510134427121	6.87443467948417	6.68490255117221	2.53151686384337	5.19114949486079	4.19038584162357	2.66244322686556	5.02736574902516	0	0	3.33264826304867	1.08453560328895	5.07345174124745	0	0	6.64939291317754	2.77647093787472	0	6.58420634346491	5.59812586055768	10.5311147845917	0.659694118825615	1.77534917272322	5.12239476719474	4.79694996649309	4.68003797286046	3.38189469425818
ENSSSAG00000046729	1	0.0267800574976905	28	4	1.45505649184946	7.258994465021	3.58367114757069	4.37464025058084	1.90997215747778	3.79727529576505	3.4607663299072	8.38077168324714	3.32805403358195	6.03283889883019	8.09085275854694	1.04698053383834	6.66529652609734	2.1690712065779	1.69115058041582	0	2.82699172220612	2.65975716527101	0	0	2.19473544782164	3.73208390703845	2.10622295691833	3.29847059412808	1.77534917272322	3.07343686031685	2.39847498324655	3.51002847964535	2.53642102069364
ENSSSAG00000025771	1	0.0267800574976905	20	8	0.807361205939406	3.6294972325105	3.58367114757069	8.12433189393584	7.6398886299111	5.06303372768674	4.32595791238399	4.19038584162357	7.98732968059667	8.04378519844025	3.23634110341877	16.7516885414135	16.6632413152433	4.3381424131558	3.38230116083164	3.70928496423135	4.24048758330919	9.30915007844855	0.694117734468681	2.73543822564795	0	8.39718879083652	1.05311147845917	5.93724706943054	1.77534917272322	10.2447895343895	14.3908498994793	16.3801329050116	8.45473673564546
ENSSSAG00000046975	1	0.0267800574976905	24	16	0.74718989525248	2.41966482167367	3.58367114757069	1.8748458216775	3.81994431495555	3.79727529576505	0	0	0.665610806716389	2.01094629961006	1.61817055170939	4.18792213535337	3.33264826304867	6.50721361973369	1.69115058041582	3.70928496423135	2.82699172220612	3.98963574790652	4.16470640681209	2.73543822564795	4.38947089564327	3.73208390703845	4.21244591383667	1.97908235647685	2.66302375908483	1.02447895343895	2.39847498324655	1.17000949321512	3.38189469425818
ENSSSAG00000053140	1	0.0289635498725774	28	22	2.88656984723851	3.6294972325105	7.16734229514138	3.749691643355	3.81994431495555	2.53151686384337	1.7303831649536	0	5.9904972604475	5.02736574902516	0	1.04698053383834	0	4.3381424131558	8.45575290207909	0	2.82699172220612	6.64939291317754	2.77647093787472	19.1480675795357	10.9736772391082	8.39718879083652	10.5311147845917	2.63877647530246	4.43837293180805	4.09791581375579	14.3908498994793	7.0200569592907	6.76378938851637
ENSSSAG00000030839	1	0.0289635498725774	20	12	2.39169701170238	6.04916205418416	3.58367114757069	3.749691643355	5.72991647243333	6.32879215960842	6.05634107733759	6.28557876243535	4.65927564701472	8.04378519844025	9.70902331025632	7.3288637368684	13.3305930521947	9.76082042960054	8.45575290207909	12.3642832141045	4.24048758330919	2.65975716527101	9.71764828256154	0	8.77894179128655	5.59812586055768	5.26555739229583	5.27755295060492	0	8.19583162751159	0	7.0200569592907	5.07284204138728
ENSSSAG00000070284	1	0.0289635498725774	24	18	1.88304215850977	2.41966482167367	1.19455704919023	3.749691643355	2.86495823621666	3.79727529576505	3.4607663299072	0	3.32805403358195	3.01641944941509	1.61817055170939	2.09396106767669	0	4.3381424131558	5.07345174124745	6.18214160705224	4.24048758330919	10.6390286610841	4.16470640681209	13.6771911282398	4.38947089564327	5.59812586055768	6.318668870755	1.97908235647685	2.66302375908483	2.0489579068779	4.79694996649309	2.34001898643023	3.38189469425818
ENSSSAG00000065416	1	0.0289635498725774	20	18	1.50452025610992	2.41966482167367	2.38911409838046	2.49979442890334	3.81994431495555	0	0.865191582476799	0	1.33122161343278	1.00547314980503	1.61817055170939	0	0	2.1690712065779	0	1.23642832141045	0	5.31951433054203	2.77647093787472	0	4.38947089564327	1.86604195351923	0	1.31938823765123	1.77534917272322	1.02447895343895	2.39847498324655	0	0.845473673564546
ENSSSAG00000052917	1	0.0289635498725774	24	2	1.4561414479222	2.41966482167367	7.16734229514138	3.749691643355	3.81994431495555	1.26575843192168	4.32595791238399	4.19038584162357	3.99366484029833	2.01094629961006	3.23634110341877	0	1.66632413152433	2.1690712065779	0	1.23642832141045	7.06747930551531	0	0.694117734468681	2.73543822564795	2.19473544782164	3.73208390703845	2.10622295691833	1.97908235647685	7.10139669089288	4.09791581375579	7.19542494973964	7.0200569592907	2.53642102069364
ENSSSAG00000047492	1	0.0289635498725774	20	18	0.940366163936324	1.20983241083683	2.38911409838046	0	0.954986078738888	0	1.7303831649536	0	0	0	0	0	0	1.08453560328895	0	1.23642832141045	0	1.32987858263551	1.38823546893736	2.73543822564795	2.19473544782164	1.86604195351923	0	0	0.88767458636161	0	0	1.17000949321512	0.845473673564546
ENSSSAG00000007874	1	0.0289635498725774	20	14	0.874629749264772	2.41966482167367	2.38911409838046	4.37464025058084	0.954986078738888	1.26575843192168	0	0	2.66244322686556	2.01094629961006	4.85451165512816	2.09396106767669	1.66632413152433	4.3381424131558	5.07345174124745	2.4728566428209	4.24048758330919	3.98963574790652	0.694117734468681	2.73543822564795	2.19473544782164	0	1.05311147845917	2.63877647530246	2.66302375908483	1.02447895343895	0	1.17000949321512	1.69094734712909
ENSSSAG00000009911	1	0.0289635498725774	20	0	0.855480701801992	1.20983241083683	2.38911409838046	2.49979442890334	1.90997215747778	0	0	0	1.33122161343278	0	0	0	1.66632413152433	0	0	0	0	0	1.38823546893736	2.73543822564795	0	2.79906293027884	2.10622295691833	1.31938823765123	0.88767458636161	1.02447895343895	0	1.17000949321512	0
ENSSSAG00000045338	1	0.0289635498725774	20	0	0.796035159572942	3.6294972325105	4.77822819676092	1.24989721445167	3.81994431495555	2.53151686384337	3.4607663299072	4.19038584162357	2.66244322686556	3.01641944941509	1.61817055170939	3.14094160151503	1.66632413152433	2.1690712065779	3.38230116083164	2.4728566428209	0	2.65975716527101	6.24705961021813	2.73543822564795	4.38947089564327	3.73208390703845	10.5311147845917	3.95816471295369	6.21372210453127	0	2.39847498324655	3.51002847964535	2.53642102069364
ENSSSAG00000048788	1	0.0311470422474643	24	2	74.8871247964669	1912.74504153303	1893.37292296651	1796.10229716705	1827.84335470623	1875.85399610794	1953.60259323261	1661.48798620375	1839.7482697641	1879.2293169856	1619.7887222611	1725.42391976559	1776.30152420494	1662.59307984196	1752.03200131079	1560.37254161999	1836.13112357288	1746.13057900042	1751.25904406448	1545.52259749109	1692.14103027048	1775.53891877354	1825.04219216974	1734.99553251137	1772.68614896414	2115.54903885143	1885.20133683179	1545.58254053717	1901.47029184666
ENSSSAG00000076186	1	0.0311470422474643	28	16	73.8607232901755	459.736316117997	366.729014101401	329.97286461524	321.830308535005	441.749692740668	425.674258578585	632.748262085159	369.413997727596	408.222098820843	491.923847719654	388.429778054025	473.236053352911	437.067848125447	646.019521718842	456.242050600456	562.571352719019	557.219126124277	499.76476881745	820.631467694386	654.031163450848	465.577467403047	415.979033991371	513.901718565154	555.684291062368	283.780670102589	611.611120727869	569.794623195762	420.200415761579
ENSSSAG00000079897	1	0.0311470422474643	28	16	64.6043931649305	47.1834640226365	31.058483278946	533.081161963636	84.0387749290221	39.2385113895722	85.6539666652031	33.5230867329886	51.9176429238783	79.4323788345975	106.79925641282	38.7382797520187	194.959923388347	49.8886377512917	263.819490544868	190.409961497209	141.349586110306	244.697659204933	238.082382922758	84.7985849950866	210.694602990877	133.421999676625	165.338502118089	54.0949177437005	201.502131104085	92.2031058095054	93.5405243466153	99.4508069232849	79.4745253150673
ENSSSAG00000009630	1	0.0311470422474643	28	16	53.8690190630006	1369.53028906729	1186.1951498459	1253.64690609502	1322.65571905336	1383.4739660904	1283.94430839557	1347.20904808198	1281.30080292905	1353.36685963757	1411.04472109059	1237.53099099692	1431.3724289794	1352.41589730132	1623.50455719919	1456.51256262151	1386.6394397421	1429.61947633317	1337.56487432115	1455.25313604471	1573.62531608811	1202.66403904314	1389.05404008764	1371.50407303845	1414.06561607404	1325.67576575	1400.70939021598	1389.97127793956	1261.4467209583
ENSSSAG00000059051	1	0.0311470422474643	28	4	34.1994763066164	564.991735860801	591.305739349164	666.820163909965	660.85036648731	594.906463003192	616.016406723481	597.129982431359	626.339769120122	626.409772328534	595.486763029054	617.718514964622	641.534790636869	484.78741467016	561.461992698052	555.156316313292	596.495253385492	577.16730486381	548.353010230258	440.405554329321	555.268068298874	579.40602656772	566.573975411032	562.71908335825	661.317566839399	613.66289310993	582.829420928911	548.734452317889	562.239992920423
ENSSSAG00000054728	1	0.0311470422474643	24	14	30.2850711643595	424.651176203728	440.791551151195	414.965875197954	412.553986015199	416.434524102234	404.044469016665	433.704934608039	637.655152834301	438.386293314994	427.197025651278	443.919746347457	566.550204718274	456.589488984648	635.872618236348	694.872716632672	542.782410663576	436.200175104446	440.070643653144	683.859556411988	489.426004864225	435.720796146739	388.598135551433	701.254848311629	556.571965648729	688.449856710974	398.146847218927	383.763113774558	411.745679025934
ENSSSAG00000065949	1	0.0311470422474643	28	16	29.2746944956576	412.55285209536	284.304577707275	296.225639825045	268.351088125627	313.908091116578	304.547437031833	312.183745200956	298.193641408942	369.008645978446	349.524839169228	275.355880399484	334.931150436391	355.727677878775	370.361977111064	337.544931745053	356.200956997972	408.272724869101	321.376511058999	413.051172072841	438.947089564327	303.231817446874	352.792345283821	323.909812343377	374.598675444599	227.434327663447	388.55294728594	356.85289543061	333.116627384431
ENSSSAG00000045556	1	0.0311470422474643	28	22	24.8816446173218	647.260339797706	641.477135415154	643.697065442609	681.860060219566	692.369862261161	697.3444154763	657.8905771349	628.336601540271	628.420718628144	577.686886960251	685.772249664114	609.874632137906	655.059504386525	688.298286229238	644.179155454844	699.680451246016	679.567955726744	662.188318683122	752.245512053187	706.704814198567	724.02427796546	698.212910218428	728.302307183479	732.331533748328	511.214997766035	793.895219454607	711.365771874791	687.370096607976
ENSSSAG00000055337	1	0.0311470422474643	20	14	23.5453621825878	214.140336718119	204.269255411529	206.857988991751	190.042229669039	212.647416562843	205.050405047001	194.852941635496	203.011296048499	214.165780908472	226.543877239314	236.617600647465	189.960950993774	267.88029401237	240.143382419046	267.068517424657	197.889420554429	222.08972330013	238.776500657226	243.454002082668	276.536666425526	179.140027537846	192.719400558028	215.719976855976	215.704924485871	207.969227548107	179.885623743491	198.90161384657	224.895997168169
ENSSSAG00000052483	1	0.0311470422474643	24	4	22.478173444724	318.185924050087	314.16850393703	318.723789685175	290.315767936622	349.349327210385	320.986077098892	335.230867329886	302.187306249241	306.669310690534	320.397769238459	315.141140685341	269.944509306942	300.416362111039	250.290285901541	286.851370567224	308.142097720467	279.274502353456	290.141213007909	237.983125631372	272.147195529883	265.91097837649	320.145889451587	326.54858881868	258.313304631229	323.735349286708	239.847498324655	327.602658100233	305.215996156801
ENSSSAG00000077845	1	0.0311470422474643	20	4	22.2764878144379	233.497655291509	216.214825903432	181.235096095492	214.87186771625	224.039242450138	251.770750500748	240.947185893355	230.966949930587	193.050844762566	228.162047791024	196.832340361608	243.283323202553	202.808157815033	169.115058041582	195.355674782851	149.830561276925	261.986080779195	178.388257758451	177.803484667117	204.110396647412	165.144712886452	255.906089265578	229.573553351314	205.940504035893	237.679117197836	237.449023341408	234.001898643023	224.895997168169
ENSSSAG00000055179	1	0.0311470422474643	24	10	22.2084017148844	470.624807815528	465.87724918419	428.714744556922	422.103846802588	489.848513153692	447.304048140505	463.037635499404	405.356981290281	459.501229460899	501.63287102991	484.751987167153	531.557397956263	479.364736653716	470.139861355597	573.702741134448	482.002088636144	460.137989591885	431.047113105051	456.818183683208	504.789152998976	435.720796146739	434.935040603636	433.419036068429	456.264737389867	464.088965907844	424.530072034639	457.47371184711	436.264415559306
ENSSSAG00000043038	1	0.0311470422474643	24	20	21.2866469979371	234.707487702346	220.993054100193	213.107475064009	228.241672818594	181.003455764801	186.016190232512	178.091398269002	220.317177023125	208.132942009641	158.58071406752	174.845749151003	173.297709678531	194.131872988722	241.834532999462	210.192814639776	207.78389158215	188.842758734242	206.152967137198	237.983125631372	272.147195529883	226.724097352586	215.887853084129	205.824565073592	242.33516207672	260.217654173493	232.652073374915	207.091680299076	211.368418391137
ENSSSAG00000056797	1	0.0311470422474643	20	14	17.9621081234552	159.697878230462	112.288362623882	124.364772837941	147.067856125789	124.044326328325	138.430653196288	142.473118615201	123.137999242532	153.83739192017	147.253520205554	145.53029420353	183.295654467677	123.63705877494	177.570810943661	208.956386318366	182.340966082295	166.234822829438	148.541195176298	188.745237569709	149.242010451871	141.819188467461	142.170049591988	155.687812042845	173.984218926876	172.112464177743	143.908498994793	145.081177158674	109.911577563391
ENSSSAG00000006451	1	0.0311470422474643	20	6	17.6316817831817	197.202682966404	199.491027214768	193.734068240009	177.627410645433	224.039242450138	228.410577773875	253.518343418226	224.976452670139	211.149361459057	215.216683377348	250.228347587364	173.297709678531	237.51329712028	186.02656384574	196.592103104261	187.994949526707	203.471423143233	216.564733154229	186.009799344061	206.305132095234	201.532530980076	182.188285773436	216.379670974802	206.828178622255	238.703596151275	251.839873240887	239.851946109099	214.750313085395
ENSSSAG00000059324	1	0.0311470422474643	24	22	17.154547943988	72.58994465021	51.3659531151799	41.8715566841309	62.0740951180277	31.6439607980421	25.955747474304	43.9990513370475	45.2615348567145	33.180613943566	27.5088993790596	31.4094160151503	19.995889578292	29.2824612888016	25.3672587062373	28.4378513924403	24.0294296387521	66.4939291317753	50.6705946162137	16.4126293538877	87.7894179128655	68.1105313034518	29.4871213968567	42.880117723665	56.811173527143	29.7098896497295	45.5710246816844	54.9904461811105	53.2648414345664
ENSSSAG00000060760	1	0.0311470422474643	28	16	16.7923919589295	216.560001539793	185.156342624486	183.109941917169	213.916881637511	235.431068337433	255.231516830656	217.900063764426	239.6198904179	213.160307758667	226.543877239314	255.463250256556	208.290516440542	245.105046343303	285.804448090273	278.196372317351	231.813321220902	246.027537787569	265.847092301505	273.543822564795	256.784047395131	213.661803677951	220.100298997966	214.400588618325	254.762606285782	244.850469871909	230.253598391668	221.131794217657	246.032839007283
ENSSSAG00000079743	1	0.0311470422474643	28	2	16.0640716665837	300.038437887535	302.222933445128	285.601513502206	315.145405983833	298.718989933517	296.760712789542	307.993359359332	246.94160929178	283.543428245019	271.852652687177	306.765296414634	316.601584989624	268.964829615659	262.128339964452	294.269940495687	202.129908137738	288.583652431905	262.376503629162	246.189440308316	245.810370156023	272.442125213807	301.189882839322	298.181741709178	250.324233353974	272.51140161476	275.824623073353	294.842392290209	273.087996561348
ENSSSAG00000053732	1	0.0311470422474643	28	24	14.4022056702622	303.667935120045	287.888248854845	341.221939545305	290.315767936622	307.579298956969	307.143011779264	259.803922180661	320.824408837299	277.510589346189	200.653148411964	291.060588407059	268.278185175418	306.923575730773	262.128339964452	291.797083852866	269.977709470685	328.48000991097	322.764746527937	287.221013693035	313.847169038494	332.155467726422	309.614774666995	316.653177036295	266.302375908483	354.469717889876	311.801747822051	294.842392290209	339.880416772948
ENSSSAG00000042583	1	0.0311470422474643	28	24	13.6346178832421	166.956872695483	174.405329181774	199.983554312267	204.367020850122	168.345871445584	164.386400670592	190.662555793872	178.383696199992	166.908542867635	169.907907929486	135.060488865146	186.628302730725	162.680340493342	184.335413265324	154.553540176306	172.446495054574	170.224458577345	199.211789792511	153.184540636285	168.994629482266	186.604195351923	191.666289079568	187.353129746475	182.860964790492	175.18590103806	199.073423609463	197.731604353355	229.123365535992
ENSSSAG00000002237	1	0.0311470422474643	28	10	13.505837955022	193.573185733893	217.409382952622	230.606036066333	186.222285354083	234.165309905512	231.871344103782	236.756800051732	214.326679762677	249.357341151648	234.634729997861	220.91289263989	241.616999071029	234.259690310413	199.555768489067	215.138527925418	200.716412276635	216.770208969588	231.141205578071	232.512249180076	177.773571273553	230.456181259624	201.144292385701	220.997529806581	191.737710654108	219.238496035935	191.877998659724	190.711547394064	183.467787163507
ENSSSAG00000070581	1	0.0311470422474643	20	2	12.0888718105295	107.675084564478	93.1754498368379	98.7418799416818	88.8137053227165	103.792191417578	98.6318404023551	85.9029097532832	86.5294048731306	67.3667010369371	85.7630392405975	88.9933453762591	66.6529652609734	96.5236686927165	69.3371737970485	69.2399859989851	77.7422723606684	71.8134434623174	106.200013373708	82.0631467694386	70.2315343302924	114.761580141432	82.142695319815	98.2944237050167	87.8797840497994	92.2031058095054	83.9466244136291	84.2406835114884	93.8475777656646
ENSSSAG00000027306	1	0.0311470422474643	20	4	11.2580291346437	243.176314578203	284.304577707275	211.232629242332	247.341394393372	289.858680910066	250.905558918272	255.613536339038	248.938441711929	232.264297604962	233.016559446152	253.369289188879	246.615971465602	270.049365218948	229.996478936551	168.154251711821	237.467304665314	240.708023457027	226.976499171259	205.157866923597	239.226163812558	239.786391027221	247.481197437904	253.322541629036	244.998185835804	275.584838475077	220.659698458682	249.21202205482	279.0063122763
ENSSSAG00000068811	1	0.0311470422474643	20	14	10.1112785763879	170.586369927993	158.876087542301	183.109941917169	125.103176314794	116.449775736795	128.913545789043	136.187539852766	135.118993763427	159.870230819	184.47144289487	141.342372068176	154.968144231763	135.566950411119	194.482316747819	157.026396819127	142.763081971409	183.5232444037	151.317666114173	180.538922892765	160.215687690979	125.024810885788	149.541829941202	149.090870854589	175.759568099599	124.986432319552	127.119174112067	147.421196145105	135.275787770327
ENSSSAG00000066217	1	0.0311470422474643	28	2	9.74575011276497	140.340559657073	119.455704919023	111.865800693424	108.868412976233	113.918258872952	97.7666488198783	98.4740672781539	103.16967504104	109.596573328748	84.1448686888881	127.731625128278	108.311068549082	125.806129981518	84.5575290207909	87.7864108201419	74.9152806384623	85.1122292886725	97.870600560084	82.0631467694386	94.3736242563304	98.900223536519	106.364259324376	91.0377883979349	87.8797840497994	92.2031058095054	103.134424279601	99.4508069232849	85.3928410300192
ENSSSAG00000065753	1	0.0311470422474643	28	0	9.52898366415237	87.107933580252	109.899248525501	86.2429077971651	82.1288027715443	101.260674553735	71.8109013455743	64.9509805451653	79.2076859992503	60.3283889883019	61.4904809649567	65.9597736318156	83.3162065762167	78.0865634368043	64.2637220558011	77.8949842488583	69.26129719405	70.4835648796819	62.4705961021813	65.6505174155509	59.2578570911842	100.766265490038	68.4522460998459	82.4617648532019	64.8002448043975	97.3255005767001	79.149674447136	80.730655031843	72.710735926551
ENSSSAG00000073610	1	0.0311470422474643	24	16	9.26799059613304	53.2326260768206	17.9183557378535	35.6220706118725	36.2894709920777	16.4548596149819	19.8994063969664	27.2375079705532	27.2900430753719	38.2079796925912	74.4358453786318	23.0335717444435	28.3275102359137	40.1278173216911	50.7345174124745	32.1471363566717	50.8858509997102	55.8549004706913	43.0352995370582	60.179640964255	50.4789152998976	25.1915663725096	26.3277869614792	41.5607294860138	42.6083801453573	13.3182263947063	31.1801747822051	33.9302753032384	61.7195781702119
ENSSSAG00000038781	1	0.0311470422474643	24	22	7.41997595880068	61.7014529526785	60.9224095087017	56.2453746503251	40.1094153070333	29.1124439341987	35.4728548815487	43.9990513370475	61.9018050246242	40.2189259922012	42.0724343444441	36.644318684342	29.993834367438	55.3113157677364	40.5876139299796	42.0385629279553	35.3373965275765	35.9067217311587	45.811770474933	32.8252587077754	32.9210317173246	56.9142795823364	64.2398001860092	59.3724706943054	55.0358243544198	56.3463424391422	52.766449631424	45.6303702353895	40.5827363310982
ENSSSAG00000005346	1	0.0311470422474643	28	2	7.36641850101076	171.79620233883	167.237986886632	176.860455844911	164.257605543089	163.282837717897	181.690232320128	155.044276140072	167.73392329253	124.678670575824	169.907907929486	146.577274737368	153.301820100239	167.018482906498	155.585853398255	157.026396819127	148.417065415821	136.977494011457	138.823546893736	103.946652574622	120.71044963019	188.470237305442	164.28539063963	164.263835587578	159.78142554509	208.993706501546	141.510024011546	164.971338543331	163.176418997957
ENSSSAG00000006528	1	0.0311470422474643	24	6	6.7900828312762	44.7637992009628	45.3931678692287	39.9967108624534	57.2991647243333	53.1618541407107	39.7988127939327	85.9029097532832	48.5895888902964	60.3283889883019	50.163287102991	45.0201629550487	51.6560480772544	44.4659597348469	42.2787645103954	49.457132856418	43.8183716941949	45.2158718096072	36.7882399268401	24.6189440308316	28.5315608216813	63.4454264196537	35.8057902676117	40.2413412483625	30.1809359362947	49.1749897650695	40.7740747151913	49.1403987150349	42.2736836782273
ENSSSAG00000063668	1	0.0311470422474643	20	8	6.44363008320649	26.6163130384103	26.2802550821851	41.246608076905	27.6945962834277	39.2385113895722	38.9336212114559	29.332700891365	26.6244322686556	29.1587213443459	48.5451165512816	43.9731824212104	38.3254550250597	34.7051393052464	23.6761081258215	45.7478478921866	22.615933777649	18.6183001568971	34.7058867234341	19.1480675795357	17.5578835825731	22.3925034422307	13.6904492199692	34.9637882977576	26.6302375908483	40.979158137558	35.9771247486982	33.9302753032384	30.4370522483237
ENSSSAG00000050415	1	0.0311470422474643	24	4	6.33483670829984	67.7506150068626	69.2843088530334	58.7451690792284	63.9840672755055	54.4276125726324	70.0805181806207	60.7605947035418	75.214021158952	50.2736574902516	63.1086515166661	57.5839293611089	68.3192893924977	60.7339937841812	57.4991197341378	42.0385629279553	57.9533303052255	50.5353861401493	45.811770474933	51.9733262873111	59.2578570911842	58.7803215358556	47.3900165306625	56.7336942190029	63.0248956316743	77.8604004613601	55.1649246146706	62.0105031404012	79.4745253150673
ENSSSAG00000006016	1	0.0311470422474643	28	4	5.55486581929728	68.9604474176995	59.7278524595115	86.2429077971651	65.8940394329832	65.8194384599276	65.7545602682367	69.1413663867889	65.8954698649225	62.3393352879119	79.29035703376	81.6644816393907	64.9866411294491	60.7339937841812	60.8814208949694	54.4028461420598	81.9827599439776	63.8341719665043	54.1411832885571	46.5024498360152	37.3105026129678	78.3737620478075	55.8149083583358	58.0530824566542	53.2604751816966	65.5666530200927	67.1572995309033	74.8806075657674	58.3376834759537
ENSSSAG00000009292	1	0.0311470422474643	28	20	5.36325665123331	15.7278213408788	11.9455704919023	7.49938328671001	16.2347633385611	20.2521349107469	14.7082569021056	14.6663504456825	11.3153837141786	8.04378519844025	22.6543877239314	9.42282480454509	16.6632413152433	14.0989628427563	16.9115058041582	21.0192814639776	22.615933777649	17.2884215742616	15.9647078927797	32.8252587077754	28.5315608216813	27.9906293027884	22.1153410476425	15.1729647329892	27.5179121772099	24.5874948825348	23.9847498324655	15.2101234117965	25.3642102069364
ENSSSAG00000072124	1	0.0311470422474643	20	4	4.37673793209306	52.0227936659838	47.7822819676092	48.1210427563892	57.2991647243333	51.896095708789	50.1811117836543	75.4269451492243	53.2488645373111	57.3119695388868	42.0724343444441	43.9731824212104	51.6560480772544	50.9731733545806	43.9699150908113	40.8021346065448	32.5104048053704	51.8652647227848	51.3647123506824	46.5024498360152	30.7262962695029	46.6510488379807	55.8149083583358	58.0530824566542	49.7097768362502	74.7869636010433	57.5633995979171	63.1805126336163	40.5827363310982
ENSSSAG00000080381	1	0.0311470422474643	28	4	3.86165720636805	24.1966482167367	25.0856980329948	19.9983554312267	21.9646798109944	25.3151686384337	25.955747474304	35.6182796538003	23.2963782350736	25.1368287451258	22.6543877239314	19.8926301429285	21.6622137098163	17.3525696526232	18.602656384574	34.6199929994926	19.7889420554429	9.30915007844855	24.9882384408725	13.6771911282398	15.3631481347515	16.794377581673	28.4340099183975	15.8326588518148	22.1918646590402	19.46510011534	11.9923749162327	12.8701044253663	23.6732628598073
ENSSSAG00000043595	1	0.0311470422474643	20	18	3.79956571655579	20.5671509842262	20.3074698362339	18.748458216775	21.0096937322555	17.7206180469036	20.7645979794432	23.0471221289296	13.3122161343278	11.0602046478553	6.47268220683755	11.5167858722218	14.996917183719	16.2680340493342	20.2938069649898	27.2014230710299	18.3754461943398	25.2676930700746	27.0705916442786	32.8252587077754	15.3631481347515	7.46416781407691	18.956006612265	11.8744941388611	16.8658171408706	19.46510011534	16.7893248827258	18.7201518914419	11.8366314299036
ENSSSAG00000079504	1	0.0311470422474643	24	20	3.60446952487542	4.83932964334733	1.19455704919023	4.99958885780667	10.5048468661278	5.06303372768674	7.78672424229119	12.5711575248707	5.9904972604475	4.02189259922012	1.61817055170939	1.04698053383834	3.33264826304867	2.1690712065779	1.69115058041582	2.4728566428209	4.24048758330919	6.64939291317754	9.71764828256154	24.6189440308316	10.9736772391082	12.129272697875	7.37178034921417	9.89541178238423	11.5397696227009	4.09791581375579	9.59389993298618	15.2101234117965	4.22736836782273
ENSSSAG00000049865	1	0.0311470422474643	28	4	2.17072011274833	6.04916205418416	7.16734229514138	9.37422910838751	7.6398886299111	11.3918258872952	6.05634107733759	6.28557876243535	7.32171887388028	5.02736574902516	11.3271938619657	11.5167858722218	4.998972394573	4.3381424131558	5.07345174124745	3.70928496423135	1.41349586110306	2.65975716527101	20.1294142995918	2.73543822564795	2.19473544782164	4.66510488379807	3.1593344353775	3.95816471295369	8.8767458636161	4.09791581375579	9.59389993298618	4.68003797286046	6.76378938851637
ENSSSAG00000044974	1	0.0311470422474643	28	16	2.09656893887702	2.41966482167367	7.16734229514138	8.12433189393584	14.3247911810833	15.1891011830602	4.32595791238399	10.4759646040589	7.32171887388028	15.0820972470755	16.1817055170939	11.5167858722218	8.33162065762167	8.67628482631159	10.1469034824949	13.6007115355149	15.5484544721337	17.2884215742616	17.352943361717	19.1480675795357	17.5578835825731	12.129272697875	7.37178034921417	5.27755295060492	13.3151187954241	16.3916632550232	7.19542494973964	5.85004746607558	10.9911577563391
ENSSSAG00000068049	1	0.0311470422474643	20	10	2.04040195553259	3.6294972325105	4.77822819676092	2.49979442890334	4.77493039369444	3.79727529576505	4.32595791238399	4.19038584162357	5.32488645373111	6.03283889883019	11.3271938619657	4.18792213535337	11.6642689206703	9.76082042960054	3.38230116083164	7.41856992846269	11.3079668888245	5.31951433054203	3.47058867234341	5.47087645129591	2.19473544782164	1.86604195351923	5.26555739229583	1.97908235647685	2.66302375908483	4.09791581375579	7.19542494973964	4.68003797286046	4.22736836782273
ENSSSAG00000000933	1	0.0311470422474643	28	18	2.0017506875354	1.20983241083683	3.58367114757069	6.24948607225834	1.90997215747778	2.53151686384337	4.32595791238399	4.19038584162357	3.99366484029833	9.04925834824528	3.23634110341877	4.18792213535337	3.33264826304867	6.50721361973369	6.76460232166327	4.9457132856418	0	11.9689072437196	6.94117734468681	5.47087645129591	10.9736772391082	7.46416781407691	5.26555739229583	7.25663530708177	6.21372210453127	5.12239476719474	14.3908498994793	7.0200569592907	5.91831571495182
ENSSSAG00000056537	1	0.0311470422474643	20	16	1.94417163526161	6.04916205418416	4.77822819676092	6.87443467948417	4.77493039369444	1.26575843192168	3.4607663299072	0	1.33122161343278	5.02736574902516	3.23634110341877	3.14094160151503	3.33264826304867	2.1690712065779	5.07345174124745	7.41856992846269	2.82699172220612	3.98963574790652	4.16470640681209	8.20631467694386	10.9736772391082	2.79906293027884	1.05311147845917	3.95816471295369	2.66302375908483	5.12239476719474	2.39847498324655	1.17000949321512	1.69094734712909
ENSSSAG00000059740	1	0.0311470422474643	24	14	1.71365893849709	1.20983241083683	0	4.99958885780667	3.81994431495555	0	5.19114949486079	6.28557876243535	1.33122161343278	6.03283889883019	0	4.18792213535337	6.66529652609734	6.50721361973369	6.76460232166327	7.41856992846269	4.24048758330919	2.65975716527101	6.24705961021813	10.9417529025918	2.19473544782164	2.79906293027884	2.10622295691833	4.61785883177931	1.77534917272322	2.0489579068779	0	3.51002847964535	1.69094734712909
ENSSSAG00000041901	1	0.0311470422474643	28	16	1.31607810220462	2.41966482167367	2.38911409838046	1.8748458216775	0	3.79727529576505	6.05634107733759	2.09519292081178	1.33122161343278	5.02736574902516	3.23634110341877	4.18792213535337	3.33264826304867	7.59174922302264	5.07345174124745	14.8371398569254	4.24048758330919	6.64939291317754	5.55294187574945	5.47087645129591	6.58420634346491	5.59812586055768	1.05311147845917	3.95816471295369	2.66302375908483	4.09791581375579	11.9923749162327	10.530085438936	3.38189469425818
ENSSSAG00000043394	1	0.0311470422474643	24	14	1.14159908616075	6.04916205418416	9.55645639352184	8.74928050116168	7.6398886299111	7.5945505915301	12.1126821546752	8.38077168324714	9.31855129402945	4.02189259922012	14.5635349653845	10.4698053383834	13.3305930521947	9.76082042960054	11.8380540629107	13.6007115355149	11.3079668888245	7.97927149581304	15.9647078927797	10.9417529025918	10.9736772391082	12.129272697875	9.4780033061325	13.1938823765123	23.9672138317635	8.19583162751159	2.39847498324655	5.85004746607558	9.30021040921001
ENSSSAG00000044100	1	0.0311470422474643	28	2	0.675277132215018	1.20983241083683	1.19455704919023	2.49979442890334	0.954986078738888	0	2.5955747474304	0	0.665610806716389	1.00547314980503	0	1.04698053383834	0	0	0	0	0	0	0	0	0	0	0	0	0	1.02447895343895	0	1.17000949321512	0
ENSSSAG00000041151	1	0.0336453683004804	28	26	14.9735670734187	29.035977860084	37.0312685248971	1.8748458216775	3.81994431495555	2.53151686384337	3.4607663299072	23.0471221289296	27.9556538820883	2.01094629961006	58.2541398615379	2.09396106767669	0	28.1979256855127	0	0	0	0	29.8470625821533	0	0	41.052922977423	33.6995673106933	32.3250118224552	2.66302375908483	32.7833265100464	50.3679746481775	23.4001898643023	32.1279995954528
ENSSSAG00000061754	1	0.0336453683004804	28	0	2.43731316066581	10.8884916975315	8.36189934433161	7.49938328671001	6.68490255117221	8.86030902345179	3.4607663299072	4.19038584162357	6.65610806716389	9.04925834824528	11.3271938619657	3.14094160151503	0	3.25360680986685	0	0	2.82699172220612	6.64939291317754	4.85882414128077	0	8.77894179128655	2.79906293027884	3.1593344353775	9.89541178238423	5.32604751816966	10.2447895343895	7.19542494973964	5.85004746607558	9.30021040921001
ENSSSAG00000068364	1	0.0336453683004804	20	16	1.91544248134897	2.41966482167367	3.58367114757069	4.37464025058084	9.54986078738887	3.79727529576505	0.865191582476799	2.09519292081178	2.66244322686556	2.01094629961006	0	1.04698053383834	3.33264826304867	5.42267801644475	10.1469034824949	4.9457132856418	4.24048758330919	3.98963574790652	3.47058867234341	8.20631467694386	2.19473544782164	3.73208390703845	2.10622295691833	5.27755295060492	1.77534917272322	2.0489579068779	0	4.68003797286046	0.845473673564546
ENSSSAG00000081460	1	0.0336453683004804	28	26	1.32571619418742	1.20983241083683	3.58367114757069	1.8748458216775	4.77493039369444	1.26575843192168	0.865191582476799	4.19038584162357	5.32488645373111	0	0	1.04698053383834	0	3.25360680986685	1.69115058041582	0	0	5.31951433054203	2.77647093787472	0	0	0.933020976759613	2.10622295691833	1.97908235647685	0	7.17135267407264	7.19542494973964	3.51002847964535	5.07284204138728
ENSSSAG00000076660	1	0.0361436943534965	20	6	45.2630107011695	1411.87442344658	1403.60453279852	1390.51065107748	1421.01928516346	1465.74826416531	1356.62040132362	1445.68311536013	1513.59897447307	1568.53811369585	1414.281062194	1479.38349431358	1456.36729095227	1414.23442668879	1320.78860330475	1488.65969897818	1399.36090249203	1412.33105475891	1395.17664628205	1200.85738105945	1310.25706234952	1453.64668179148	1497.52452236894	1377.44132010789	1344.82699833784	1604.33404108539	1405.50634018248	1488.25207536963	1466.05134996092
ENSSSAG00000000238	1	0.0361436943534965	20	12	39.6788186207869	694.443803820342	622.36422262811	694.942851235127	676.130143747132	668.320452054649	665.332326924658	701.889628471948	669.604471556687	731.984453058063	750.831135993156	700.429977137851	734.848942002232	792.795526004222	737.341653061297	780.186270809993	691.199476079397	722.12407037108	696.894205406556	637.357106575973	812.052115694006	675.50718717396	682.41623804154	679.484942390384	736.769906680136	747.869636010433	709.948595040978	716.045809847651	705.125043752832
ENSSSAG00000015127	1	0.0361436943534965	28	14	39.5069193278276	788.810731865615	686.870303284382	608.074994830737	702.869753951821	750.594750129559	724.165354533081	854.838711691208	659.620309455942	760.137701252604	781.576376475634	740.215237423708	769.841748764243	793.880061607511	816.82573034084	795.023410666919	903.223855244857	764.680185015417	744.094211350426	826.102344145682	820.831057485292	736.153550663335	770.87760223211	715.768118925793	903.652728916119	620.834245784003	897.029643734208	727.745904779802	741.480411716107
ENSSSAG00000005466	1	0.0361436943534965	24	6	30.8221510456335	834.784363477415	807.520565252596	863.054026578877	699.049809636866	958.179132964715	929.215759580082	898.837763028256	988.432047973838	878.783532929597	847.921369095719	912.967025507035	923.143568864481	802.556346433822	894.618657039968	906.301959593859	792.971178078818	891.01865036579	899.576583871411	675.653241735045	726.457433228962	808.929186850585	875.135638599568	891.906448652232	788.25503268911	808.313894263331	935.405243466153	940.687632544953	837.018936828901
ENSSSAG00000047928	1	0.0361436943534965	28	10	24.0959501294027	492.401791210591	373.896356396542	399.342160017308	395.364236597899	373.398737416897	412.696384841433	433.704934608039	408.685035323863	429.337034966748	483.832994961107	465.906337558063	466.570756826814	427.307027695846	446.463753229776	442.641339064941	463.626642441804	437.530053687082	423.411818025896	399.373980944601	474.062856729474	389.069747308759	432.828817646718	369.428706542345	426.083801453573	379.057212772411	431.725496984378	405.993294145645	389.763363513256
ENSSSAG00000074607	1	0.0361436943534965	20	18	23.5825215757876	625.483356402643	630.726121972442	741.189048169839	670.400227274699	637.942249688529	624.668322548249	670.461734659771	609.033888145496	560.048544441402	608.43212744273	636.564164573712	629.870521716198	720.131640583862	622.343413593021	678.799148454336	644.554112662996	642.33135541295	674.682437903558	681.12411818634	695.731136959459	755.746991175287	611.857768984776	641.882377617324	619.596861280404	598.295708808346	618.806545677609	579.154699141483	649.323781297571
ENSSSAG00000075065	1	0.0361436943534965	28	4	23.1476340491665	343.592404677661	347.616101314357	380.593701800533	299.865628724011	373.398737416897	358.189315145395	349.897217775568	330.142960131329	340.855397783906	305.834234273074	374.819031114127	351.594391751635	324.276145383396	287.495598670689	344.963501673515	336.412014942529	321.830616997793	296.388272618127	289.956451918683	280.92613732117	312.56202721447	315.93344353775	317.312871155121	340.867041162858	305.294728124807	307.004797855558	366.212971376331	300.988627788978
ENSSSAG00000072035	1	0.0361436943534965	28	16	22.6101094628385	169.376537517157	194.712799018008	140.613436625813	174.762452409216	179.737697332879	173.03831649536	169.710626585755	195.689577174618	179.979693815101	158.58071406752	181.127632354033	176.630357941579	188.709194972277	228.305328356135	229.975667782343	204.956899859944	196.822030230055	168.67060947589	243.454002082668	215.08407388652	218.326908561749	190.613177601109	188.672517984126	247.661209594889	196.699959060278	163.096298860765	150.93122462475	202.913681655491
ENSSSAG00000050856	1	0.0361436943534965	28	16	21.9368803166721	261.323800740756	250.856980329948	199.358605705041	254.026296944544	263.27775383971	269.074582150284	297.517394755273	268.241155106705	230.253351305352	278.325334894015	273.261919331807	264.945536912369	265.711222805793	341.612417243995	260.886375817605	305.315105998261	308.531831171438	223.505910498915	361.07784578553	318.236639934137	304.164838423634	272.755872920924	298.181741709178	290.269589740246	242.801511965031	278.223098056599	246.87200306839	276.469891255607
ENSSSAG00000081616	1	0.0361436943534965	20	6	20.8999308969364	349.641566731845	360.756228855449	372.469369906597	409.689027778983	389.853597031879	417.022342753817	435.800127528851	405.356981290281	413.249464569868	373.797397444868	392.617700189379	384.920874382121	367.657569514954	373.744278271896	445.114195707762	374.576403192311	349.758067233138	362.329457392652	339.194339980346	403.831322399181	373.208390703845	470.740830871248	387.240447750636	333.765644471965	392.375439167117	414.936172101652	457.47371184711	409.20925800524
ENSSSAG00000011508	1	0.0361436943534965	20	10	19.3693141312834	114.934079029499	100.342792131979	83.7431133682618	138.472981417139	145.562219670994	97.7666488198783	104.759646040589	124.469220855965	111.607519628358	140.780837998717	139.2484110005	154.968144231763	149.665913253875	135.292046433265	136.007115355149	130.041619221482	110.379922358747	95.0941296222093	131.301034831102	92.1788888085087	92.3690766992017	112.682928195131	100.933200180319	126.049791263349	152.647364062403	122.322224145574	121.680987294372	105.684209195568
ENSSSAG00000067811	1	0.0361436943534965	20	8	18.4506836132071	890.436654375909	843.357276728302	767.436889673324	846.117665762654	930.332447462438	880.765030961381	812.934853274973	855.30988663056	908.947727423748	902.939167853838	868.993843085824	931.475189522103	839.430556945647	852.339892529572	777.713414167172	843.857029078528	855.111928634631	828.776574955605	858.927602853457	805.467909350541	811.728249780864	822.480064676609	766.564566075365	878.797840497994	913.835226467542	942.600668415893	863.467005992756	858.155778668014
ENSSSAG00000003924	1	0.0361436943534965	24	20	18.2182030123429	127.032403137867	105.12102032874	107.491160442843	96.4535939526276	118.981292600638	102.092606732262	83.8077168324714	92.5199021335781	82.4487982840125	148.871690757264	92.1342869777742	98.3131237599357	87.8473838664049	98.0867336641174	100.150694034246	103.185197860524	99.740893697663	108.976484311583	169.597169990173	179.968306721374	127.823873816067	125.320265936641	128.640353170995	176.64724268596	97.3255005767001	163.096298860765	132.211072733308	91.311156744971
ENSSSAG00000066505	1	0.0361436943534965	20	12	17.2142119423396	168.16670510632	172.016215083393	146.862922698071	193.862173983994	162.017079285976	157.464868010777	167.615433664943	191.030301527604	203.105576260616	190.944125101708	156.000099541913	213.289488835115	173.525696526232	177.570810943661	215.138527925418	183.754461943398	199.481787395326	186.717670572075	216.099619826188	212.889338438699	171.675859723769	137.957603678151	152.389341448717	155.343052613282	169.039027317427	160.697823877519	155.61126259761	174.167576754297
ENSSSAG00000009369	1	0.0361436943534965	20	14	15.6248873936846	100.416090099457	89.5917786892673	96.8670341200043	71.6239559054166	87.3373318025962	77.0020508404351	71.2365593076007	80.5389076126831	75.4104862353773	126.217303033332	80.6175011055524	96.6467996284114	120.383451965073	118.380540629107	107.569263962709	121.560644054863	75.8030792102239	97.870600560084	161.390855313229	85.5946824650438	86.770950838644	77.9302494059783	83.7811530908532	72.789316081652	99.374458483578	79.149674447136	74.8806075657674	76.0926306208092
ENSSSAG00000063720	1	0.0361436943534965	24	4	15.3115230565925	131.871732781215	146.930517050398	184.359839131621	144.202897889572	186.066489492488	157.464868010777	161.329854902507	158.415371998501	168.919489167245	124.599132481623	147.624255271206	173.297709678531	170.272089716365	126.836293531186	136.007115355149	134.282106804791	131.657979680915	121.470603532019	125.830158379806	147.04727500405	162.345649956173	135.851380721233	149.750564973415	116.285370813371	208.993706501546	143.908498994793	186.031509421203	154.721682262312
ENSSSAG00000009490	1	0.0361436943534965	20	12	13.6496035961499	128.242235548704	125.428490164974	119.365183980134	141.337939653355	141.764944375229	140.161036361241	142.473118615201	137.115826183576	127.695090025239	147.253520205554	157.047080075751	131.639606390422	202.808157815033	114.998239468276	144.662113605023	162.552024026852	144.95676550727	162.423549865671	164.126293538877	173.384100377909	151.149398235057	97.9393674967025	114.786776675657	122.499092917902	143.427053481453	105.532899262848	141.571148679029	144.575998179537
ENSSSAG00000042421	1	0.0361436943534965	28	22	12.988629413277	154.858548587115	130.206718361735	146.237974090845	174.762452409216	149.359494966759	121.992013129229	144.568311536013	128.462885696263	136.744348373484	147.253520205554	147.624255271206	149.96917183719	134.48241480783	142.056648754929	136.007115355149	139.936090249203	152.936037003083	180.470610961857	164.126293538877	155.826216795336	156.747524095615	157.966721768875	155.02811792402	181.97329020413	139.329137667697	165.494773844012	167.311357529762	160.639997977264
ENSSSAG00000050613	1	0.0361436943534965	28	18	11.5970238989882	185.104358858035	173.210772132583	175.610558630459	175.717438487955	156.954045558289	187.746573397465	148.758697377637	153.756096351486	186.012532713931	199.034977860255	196.832340361608	174.964033810055	210.399907038056	177.570810943661	178.045678283105	204.956899859944	202.141544560597	201.988260730386	188.745237569709	197.526190303947	179.140027537846	201.144292385701	168.222000300532	230.795392454019	170.063506270866	177.487148760244	197.731604353355	218.132207779653
ENSSSAG00000005614	1	0.0361436943534965	24	4	10.8368233828688	202.042012609751	185.156342624486	222.481704172397	208.186965165077	202.521349107469	193.802914474803	222.090449606049	198.352020401484	192.045371612761	194.180466205126	195.78535982777	203.291544045969	193.047337385433	202.938069649898	206.483529675545	187.994949526707	192.832394482149	179.08237549292	175.068046441469	186.552513064839	179.140027537846	175.869616902681	169.541388538183	181.085615617768	202.846832780912	227.855123408422	210.601708778721	206.295576349749
ENSSSAG00000081320	1	0.0361436943534965	28	18	10.3399226370059	55.6522908984943	81.2298793449356	56.8703232575509	66.8490255117221	81.0085396429878	62.2937939383295	73.3317522284125	72.5515779320864	73.3995399357673	74.4358453786318	83.7584427070674	51.6560480772544	91.1009906762717	86.2486796012067	91.4956957843732	63.6073137496378	99.740893697663	63.16471383665	101.211214348974	76.8157406737573	92.3690766992017	87.4082527121109	87.7393178038069	83.4414111179913	69.6645688338485	91.1420493633688	83.0706740182733	79.4745253150673
ENSSSAG00000009936	1	0.0361436943534965	24	16	9.82335959402269	108.884916975315	100.342792131979	115.615492336779	103.1384965038	105.0579498495	110.74452255703	134.092346931954	100.507231814175	118.645831676994	106.79925641282	112.026917120703	84.9825307077411	130.144272394674	128.527444111602	105.096407319888	118.733652332657	126.338465350373	113.141190718395	125.830158379806	140.463068660585	125.957831862548	122.160931501263	112.148000200355	117.173045399733	75.8114425544822	103.134424279601	120.510977801157	99.7658934806164
ENSSSAG00000075048	1	0.0361436943534965	28	24	9.44071914573305	164.537207873809	182.767228526105	135.613847768006	143.247911810833	134.170393783699	159.195251175731	144.568311536013	167.73392329253	160.875703968805	144.017179102135	122.496722459086	141.637551179568	161.595804890053	142.056648754929	137.24354367656	130.041619221482	178.203730073158	161.729432131203	175.068046441469	151.436745899693	159.546587025894	167.444725075008	150.41025909224	165.995147649621	166.990069410549	201.47189859271	193.051566380494	154.721682262312
ENSSSAG00000041695	1	0.0361436943534965	20	18	9.38948464111023	99.2062576886203	114.677476722262	81.2433189393584	109.823399054972	94.9318823941263	100.362223567309	79.6173309908478	103.835285847757	94.5144760816729	79.29035703376	68.0537346994923	74.9845859185951	93.2700618828496	94.7044325032858	129.824973748097	86.2232475272868	98.4110151150275	101.341189232427	109.417529025918	107.54203694326	90.5030347456825	107.417370802835	85.1005413285044	82.5537365316297	96.3010216232612	62.3603495644102	77.2206265521977	85.3928410300192
ENSSSAG00000070349	1	0.0361436943534965	20	6	9.23987381276259	43.553966790126	35.8367114757069	34.3721733974209	42.9743735432499	64.5536800280059	51.0463033661311	56.5702088619182	43.9303132432817	59.3229158384968	46.9269459995722	53.3960072257555	38.3254550250597	26.0288544789348	43.9699150908113	54.4028461420598	40.9913799719888	35.9067217311587	37.4823576613088	32.8252587077754	32.9210317173246	46.6510488379807	49.4962394875808	38.9219530107113	47.0467530771653	32.7833265100464	47.9694996649309	51.4804177014651	49.8829467403082
ENSSSAG00000040048	1	0.0361436943534965	20	18	8.51014258503185	84.6882687585783	81.2298793449356	89.3676508332943	89.7686914014554	101.260674553735	76.1368592579583	62.8557876243535	77.8764643858175	62.3393352879119	76.0540159303412	72.2416568348456	66.6529652609734	86.7628482631159	91.3221313424542	64.2942727133433	79.1557682217715	91.76162220185	93.705894153272	95.7403378976784	63.6473279868275	99.8332445132786	90.5675871474884	79.8229883778995	75.4523398407368	72.7380056941654	59.9618745811637	76.0506170589826	89.6202093978419
ENSSSAG00000006228	1	0.0361436943534965	24	18	7.75863478696892	32.6654750925945	32.2530403281362	44.99629972026	31.5145405983833	21.5178933426686	27.6861306392576	62.8557876243535	24.6275998485064	36.1970333929811	24.2725582756408	17.7986690752518	13.3305930521947	41.2123529249801	38.8964633495638	40.8021346065448	42.4048758330919	39.8963574790652	36.0941221923714	79.3277085437906	65.8420634346491	27.9906293027884	26.3277869614792	40.9010353671882	41.7207055589957	33.8078054634853	28.7816997989586	32.7602658100233	27.90063122763
ENSSSAG00000020001	1	0.0361436943534965	28	26	6.44718243430782	91.9472632235993	70.4788659022236	98.1169313344559	91.6786635589332	73.4139890514577	78.7324340053887	83.8077168324714	83.866961646265	91.4980566322578	80.9085275854693	72.2416568348456	66.6529652609734	56.3958513710254	59.1902703145536	85.313554177321	96.1177185550082	74.4732006275884	76.3529507915549	98.4757761233263	107.54203694326	90.5030347456825	97.9393674967025	86.4199295661556	79.8907127725449	100.398937437017	93.5405243466153	106.470863882576	106.529682869133
ENSSSAG00000053560	1	0.0361436943534965	20	18	6.17820982518771	37.5048047359418	27.4748121313753	33.1222761829692	21.0096937322555	25.3151686384337	18.1690232320128	18.8567362873061	20.6339350082081	13.0711509474654	45.3087754478628	21.9865912106052	21.6622137098163	23.8597832723569	25.3672587062373	21.0192814639776	25.4429254998551	34.5768431485232	27.0705916442786	43.7670116103673	30.7262962695029	27.0576083260288	22.1153410476425	31.6653177036295	31.956285109018	15.3671843015842	28.7816997989586	31.5902563168081	16.9094734712909
ENSSSAG00000059962	1	0.0361436943534965	28	24	5.74760053831767	68.9604474176995	65.7006377054627	59.9950662936801	70.6689698266777	69.6167137556926	60.5634107733759	73.3317522284125	72.5515779320864	71.3885936361572	51.7814576547004	59.6778904287855	74.9845859185951	50.9731733545806	67.6460232166327	46.9842762135971	63.6073137496378	93.0915007844855	75.6588330570863	68.3859556411988	85.5946824650438	81.1728249780864	66.3460231429275	78.5036001402482	84.3290857043529	80.933837321677	103.134424279601	77.2206265521977	83.7018936828901
ENSSSAG00000047273	1	0.0361436943534965	28	10	5.6400182401297	30.2458102709208	23.8911409838046	19.9983554312267	29.6045684409055	30.3782023661204	39.7988127939327	56.5702088619182	25.9588214619392	49.2681843404465	32.3634110341877	31.4094160151503	38.3254550250597	36.8742105118243	32.1318610279005	29.6742797138508	36.7508923886796	25.2676930700746	35.4000044579027	30.0898204821275	52.6736507477193	22.3925034422307	32.6464558322342	34.304094178932	31.956285109018	19.46510011534	23.9847498324655	24.5701993575174	28.7461049011946
ENSSSAG00000079238	1	0.0361436943534965	20	16	5.42272453690877	26.6163130384103	25.0856980329948	28.1226873251625	36.2894709920777	18.9863764788253	20.7645979794432	35.6182796538003	24.6275998485064	33.180613943566	25.8907288273502	17.7986690752518	23.3285378413407	28.1979256855127	33.8230116083164	37.0928496423135	36.7508923886796	35.9067217311587	36.0941221923714	24.6189440308316	43.8947089564327	26.1245873492692	33.6995673106933	27.7071529906758	29.2932613499331	22.5385369756569	28.7816997989586	19.890161384657	29.5915785747591
ENSSSAG00000006883	1	0.0361436943534965	28	2	5.25100392030523	41.1343019684523	57.338738361131	51.8707343997442	58.2541508030721	37.9727529576505	48.4507286187007	58.66540178273	45.9271456634308	51.2791306400566	42.0724343444441	31.4094160151503	38.3254550250597	41.2123529249801	47.3522162516429	45.7478478921866	35.3373965275765	35.9067217311587	40.2588285991835	27.3543822564795	35.1157671651462	41.052922977423	40.0182361814483	50.1367530307468	38.1700072135492	53.2729055788253	43.1725496984378	64.3505221268314	36.3553679632755
ENSSSAG00000054570	1	0.0361436943534965	24	8	4.98181087017643	24.1966482167367	21.5020268854241	18.748458216775	21.0096937322555	32.9097192299638	27.6861306392576	23.0471221289296	24.6275998485064	25.1368287451258	24.2725582756408	36.644318684342	39.991779156584	29.2824612888016	33.8230116083164	21.0192814639776	18.3754461943398	23.9378144874391	23.6000029719352	13.6771911282398	17.5578835825731	26.1245873492692	15.7966721768875	19.7908235647685	19.5288408999554	31.7588475566074	9.59389993298618	26.9102183439477	31.2825259218882
ENSSSAG00000071433	1	0.0361436943534965	28	18	4.78215378431186	15.7278213408788	5.97278524595115	6.24948607225834	14.3247911810833	7.5945505915301	10.3822989897216	12.5711575248707	10.6497729074622	10.0547314980503	19.4180466205126	6.28188320303006	9.99794478914601	19.5216408592011	21.9849575454056	14.8371398569254	19.7889420554429	7.97927149581304	18.0470610961857	24.6189440308316	17.5578835825731	10.2632307443557	14.7435606984283	22.4296000400709	21.3041900726786	15.3671843015842	16.7893248827258	16.3801329050116	12.6821051034682
ENSSSAG00000006521	1	0.0361436943534965	20	0	4.76399860066697	25.4064806275735	16.7237986886632	24.9979442890334	21.9646798109944	21.5178933426686	19.0342148144896	31.4278938121768	17.9714917813425	14.0766240972704	16.1817055170939	13.6107469398985	11.6642689206703	18.4371052559121	11.8380540629107	14.8371398569254	16.9619503332367	11.9689072437196	20.8235320340604	35.5606969334234	19.7526190303947	21.4594824654711	15.7966721768875	19.7908235647685	24.8548884181251	11.2692684878284	35.9771247486982	12.8701044253663	17.7549471448555
ENSSSAG00000072050	1	0.0361436943534965	28	16	4.66992753005889	7.258994465021	5.97278524595115	13.1239207517425	8.59487470864999	7.5945505915301	25.0905558918272	4.19038584162357	10.6497729074622	16.0875703968805	17.7998760688033	6.28188320303006	13.3305930521947	11.9298916361784	21.9849575454056	9.89142657128359	26.8564213609582	17.2884215742616	11.8000014859676	24.6189440308316	21.9473544782164	25.1915663725096	16.8497836553467	11.2148000200355	14.2027933817858	9.22031058095054	16.7893248827258	8.19006645250581	8.45473673564546
ENSSSAG00000075956	1	0.0361436943534965	28	14	4.17715311365143	16.9376537517157	11.9455704919023	15.6237151806459	12.4148190236055	13.9233427511385	22.4949811443968	8.38077168324714	20.6339350082081	20.1094629961006	30.7452404824784	13.6107469398985	19.995889578292	14.0989628427563	28.7495598670689	21.0192814639776	31.0969089442674	22.6079359048036	20.8235320340604	24.6189440308316	21.9473544782164	17.7273985584327	20.0091180907242	19.7908235647685	26.6302375908483	24.5874948825348	14.3908498994793	15.2101234117965	16.0639997977264
ENSSSAG00000005284	1	0.0361436943534965	24	10	4.06432005165343	21.776983395063	19.1129127870437	23.1230984673559	19.0997215747777	29.1124439341987	29.4165138042112	14.6663504456825	19.9683242014917	26.1423018949308	35.5997521376065	17.7986690752518	38.3254550250597	16.2680340493342	25.3672587062373	24.728566428209	26.8564213609582	25.2676930700746	27.0705916442786	13.6771911282398	26.3368253738596	19.5934405119519	14.7435606984283	15.1729647329892	7.98907127725449	24.5874948825348	7.19542494973964	19.890161384657	20.2913681655491
ENSSSAG00000054934	1	0.0361436943534965	20	12	3.85635428726077	13.3081565192052	9.55645639352184	16.2486637878717	11.4598329448667	20.2521349107469	17.303831649536	18.8567362873061	12.6466053276114	13.0711509474654	14.5635349653845	19.8926301429285	28.3275102359137	20.60617646249	25.3672587062373	33.3835646780821	16.9619503332367	21.2780573221681	15.270590158311	16.4126293538877	26.3368253738596	16.794377581673	13.6904492199692	11.8744941388611	15.0904679681474	23.5630159290958	19.1877998659724	16.3801329050116	21.9823155126782
ENSSSAG00000054434	1	0.0361436943534965	28	14	3.48555813725069	19.3573185733893	23.8911409838046	16.8736123950975	13.3698051023444	20.2521349107469	19.0342148144896	20.9519292081178	26.6244322686556	24.1313555953207	25.8907288273502	20.9396106767669	24.994861972865	32.5360680986685	37.205312769148	22.2557097853881	26.8564213609582	37.2366003137942	24.2941207064038	30.0898204821275	24.142089926038	10.2632307443557	18.956006612265	20.4505176835941	31.0686105226563	27.6609317428516	14.3908498994793	28.0802278371628	18.60042081842
ENSSSAG00000029704	1	0.0361436943534965	24	10	3.19666428728243	13.3081565192052	10.7510134427121	6.24948607225834	8.59487470864999	10.1260674553735	17.303831649536	16.7615433664943	15.3090485544769	13.0711509474654	9.70902331025632	9.42282480454509	21.6622137098163	11.9298916361784	13.5292046433265	34.6199929994926	19.7889420554429	11.9689072437196	12.4941192204363	13.6771911282398	15.3631481347515	12.129272697875	5.26555739229583	7.25663530708177	7.10139669089288	11.2692684878284	9.59389993298618	7.0200569592907	12.6821051034682
ENSSSAG00000077937	1	0.0361436943534965	28	12	2.66657819390072	13.3081565192052	3.58367114757069	4.99958885780667	7.6398886299111	11.3918258872952	11.2474905721984	2.09519292081178	7.32171887388028	13.0711509474654	8.09085275854694	12.5637664060601	11.6642689206703	16.2680340493342	11.8380540629107	11.127854892694	11.3079668888245	10.6390286610841	5.55294187574945	2.73543822564795	10.9736772391082	11.1962517211154	7.37178034921417	7.91632942590739	5.32604751816966	4.09791581375579	4.79694996649309	7.0200569592907	7.60926306208091
ENSSSAG00000055155	1	0.0361436943534965	28	6	2.47906132758238	12.0983241083683	5.97278524595115	6.24948607225834	12.4148190236055	13.9233427511385	15.5734484845824	12.5711575248707	13.3122161343278	8.04378519844025	12.9453644136751	9.42282480454509	11.6642689206703	8.67628482631159	8.45575290207909	3.70928496423135	5.65398344441225	3.98963574790652	6.94117734468681	8.20631467694386	19.7526190303947	7.46416781407691	3.1593344353775	9.89541178238423	7.10139669089288	5.12239476719474	4.79694996649309	7.0200569592907	4.22736836782273
ENSSSAG00000046545	1	0.0361436943534965	28	6	2.18359591342402	8.46882687585783	4.77822819676092	8.12433189393584	7.6398886299111	7.5945505915301	11.2474905721984	6.28557876243535	15.9746593611933	10.0547314980503	8.09085275854694	3.14094160151503	19.995889578292	7.59174922302264	1.69115058041582	7.41856992846269	8.48097516661837	6.64939291317754	5.55294187574945	2.73543822564795	0	3.73208390703845	7.37178034921417	7.25663530708177	3.55069834544644	5.12239476719474	4.79694996649309	5.85004746607558	4.22736836782273
ENSSSAG00000041305	1	0.0361436943534965	20	2	2.09219702462317	12.0983241083683	9.55645639352184	13.7488693589683	15.2797772598222	25.3151686384337	13.8430653196288	12.5711575248707	9.31855129402945	11.0602046478553	11.3271938619657	7.3288637368684	16.6632413152433	19.5216408592011	5.07345174124745	6.18214160705224	7.06747930551531	14.6286644089906	9.02353054809286	10.9417529025918	8.77894179128655	13.0622936746346	17.9028951338058	15.1729647329892	19.5288408999554	11.2692684878284	11.9923749162327	9.36007594572093	12.6821051034682
ENSSSAG00000043667	1	0.0361436943534965	24	8	2.00195003068125	1.20983241083683	4.77822819676092	1.24989721445167	2.86495823621666	3.79727529576505	8.65191582476799	14.6663504456825	3.32805403358195	5.02736574902516	6.47268220683755	7.3288637368684	4.998972394573	7.59174922302264	6.76460232166327	4.9457132856418	2.82699172220612	3.98963574790652	3.47058867234341	5.47087645129591	2.19473544782164	4.66510488379807	1.05311147845917	3.29847059412808	1.77534917272322	8.19583162751159	4.79694996649309	2.34001898643023	5.07284204138728
ENSSSAG00000006768	1	0.0361436943534965	24	12	1.50133339557533	4.83932964334733	8.36189934433161	2.49979442890334	9.54986078738887	12.6575843192168	11.2474905721984	8.38077168324714	13.9778269410442	9.04925834824528	14.5635349653845	10.4698053383834	6.66529652609734	19.5216408592011	16.9115058041582	16.0735681783358	11.3079668888245	9.30915007844855	6.94117734468681	19.1480675795357	8.77894179128655	12.129272697875	7.37178034921417	11.2148000200355	15.0904679681474	0	9.59389993298618	5.85004746607558	8.45473673564546
ENSSSAG00000079947	1	0.0361436943534965	28	18	1.3008901881241	7.258994465021	2.38911409838046	3.12474303612917	10.5048468661278	2.53151686384337	0.865191582476799	2.09519292081178	3.32805403358195	4.02189259922012	11.3271938619657	5.23490266919171	4.998972394573	8.67628482631159	6.76460232166327	3.70928496423135	4.24048758330919	3.98963574790652	7.63529507915549	8.20631467694386	13.1684126869298	8.39718879083652	5.26555739229583	7.91632942590739	7.10139669089288	6.14687372063369	4.79694996649309	4.68003797286046	4.22736836782273
ENSSSAG00000067740	1	0.0361436943534965	20	16	1.14654165115302	1.20983241083683	4.77822819676092	3.749691643355	3.81994431495555	1.26575843192168	0.865191582476799	0	1.33122161343278	0	1.61817055170939	4.18792213535337	1.66632413152433	3.25360680986685	1.69115058041582	0	1.41349586110306	5.31951433054203	2.08235320340604	8.20631467694386	2.19473544782164	0.933020976759613	2.10622295691833	1.31938823765123	3.55069834544644	0	2.39847498324655	0	0
ENSSSAG00000068574	1	0.0361436943534965	20	14	1.1211152940087	19.3573185733893	10.7510134427121	3.12474303612917	12.4148190236055	10.1260674553735	9.51710740724479	6.28557876243535	6.65610806716389	15.0820972470755	24.2725582756408	15.7047080075751	11.6642689206703	15.1834984460453	11.8380540629107	13.6007115355149	12.7214627499276	11.9689072437196	6.24705961021813	21.8835058051836	13.1684126869298	10.2632307443557	9.4780033061325	10.5551059012098	8.8767458636161	12.2937474412674	11.9923749162327	8.19006645250581	8.45473673564546
ENSSSAG00000025508	1	0.0361436943534965	20	0	0.895026370555871	2.41966482167367	1.19455704919023	1.8748458216775	1.90997215747778	1.26575843192168	0.865191582476799	0	0.665610806716389	1.00547314980503	0	0	0	0	0	0	0	2.65975716527101	1.38823546893736	0	0	0.933020976759613	0	0.659694118825615	0.88767458636161	0	0	1.17000949321512	0
ENSSSAG00000071674	1	0.0361436943534965	24	6	0.853667825827062	0	1.19455704919023	0.624948607225834	1.90997215747778	1.26575843192168	0.865191582476799	2.09519292081178	2.66244322686556	1.00547314980503	1.61817055170939	1.04698053383834	3.33264826304867	0	0	0	2.82699172220612	0	0	0	0	0	2.10622295691833	0	0	1.02447895343895	0	2.34001898643023	2.53642102069364
ENSSSAG00000000179	1	0.0361436943534965	20	6	0.611008321531339	1.20983241083683	2.38911409838046	1.24989721445167	0.954986078738888	0	1.7303831649536	4.19038584162357	1.99683242014917	2.01094629961006	0	2.09396106767669	1.66632413152433	1.08453560328895	1.69115058041582	0	0	0	0	0	0	2.79906293027884	1.05311147845917	1.97908235647685	0	3.07343686031685	2.39847498324655	0	3.38189469425818
ENSSSAG00000067543	1	0.0389957066462137	20	18	1.72471656511291	3.6294972325105	5.97278524595115	4.99958885780667	4.77493039369444	8.86030902345179	2.5955747474304	2.09519292081178	7.98732968059667	8.04378519844025	6.47268220683755	1.04698053383834	0	3.25360680986685	3.38230116083164	0	2.82699172220612	6.64939291317754	8.32941281362417	5.47087645129591	8.77894179128655	6.53114683731729	3.1593344353775	3.29847059412808	7.10139669089288	2.0489579068779	2.39847498324655	1.17000949321512	2.53642102069364
ENSSSAG00000051688	1	0.0389957066462137	28	0	1.5339641782503	6.04916205418416	9.55645639352184	9.99917771561334	4.77493039369444	1.26575843192168	3.4607663299072	8.38077168324714	5.9904972604475	3.01641944941509	1.61817055170939	3.14094160151503	6.66529652609734	1.08453560328895	1.69115058041582	1.23642832141045	0	3.98963574790652	2.77647093787472	0	2.19473544782164	3.73208390703845	5.26555739229583	3.29847059412808	7.98907127725449	3.07343686031685	0	11.7000949321512	0.845473673564546
ENSSSAG00000006461	1	0.0389957066462137	20	18	1.20320671508101	2.41966482167367	1.19455704919023	3.12474303612917	5.72991647243333	2.53151686384337	0.865191582476799	2.09519292081178	1.33122161343278	0	0	0	0	1.08453560328895	6.76460232166327	0	1.41349586110306	3.98963574790652	2.77647093787472	2.73543822564795	0	0	1.05311147845917	2.63877647530246	4.43837293180805	0	0	1.17000949321512	1.69094734712909
ENSSSAG00000039219	1	0.0389957066462137	20	16	1.19915951360624	2.41966482167367	2.38911409838046	3.749691643355	0.954986078738888	0	1.7303831649536	2.09519292081178	1.99683242014917	5.02736574902516	3.23634110341877	0	1.66632413152433	2.1690712065779	6.76460232166327	9.89142657128359	1.41349586110306	3.98963574790652	2.77647093787472	5.47087645129591	4.38947089564327	0	6.318668870755	0	9.76442044997771	0	0	0	1.69094734712909
ENSSSAG00000054454	1	0.0418477189389308	28	16	129.4618831646	533.536093179043	490.962947217185	490.58465667228	403.959111306549	745.531716401872	615.151215141004	944.932007286115	639.65198525445	578.147061137893	501.63287102991	644.940008844419	581.547121901993	722.30071179044	784.69386931294	708.473428168187	753.393293967932	742.072249110613	853.070695662009	1129.7359871926	757.183729498465	811.728249780864	648.716670730847	704.553318905757	870.808769220739	373.934818005216	1160.86189189133	902.077319268855	511.51157250655
ENSSSAG00000055396	1	0.0418477189389308	24	6	45.4545309682081	705.332295517874	616.391437382159	760.56245499384	617.87599294406	651.865592439667	731.086887192895	773.126187779549	798.732968059667	757.121281803188	601.959445235892	667.973580588863	671.528625004307	629.03064990759	644.328371138427	639.233442169202	698.266955384913	672.918562813567	642.05890438353	525.204139324407	640.862750763918	583.138110474758	619.22954933399	631.327271716114	575.213131962323	677.180588223145	681.166895242019	709.02575288836	646.787360276878
ENSSSAG00000004060	1	0.0418477189389308	28	8	43.6294488674862	797.279558741473	860.081075416966	897.426199976298	846.117665762654	863.247250570589	833.179493925157	804.554081591725	881.934318899215	869.734274581352	1118.15585123119	1073.1550471843	1099.77392680606	640.960541543769	578.37349850221	916.193386165143	764.701260856756	860.431442965173	850.294224724134	653.769735929861	838.388941067865	642.851452987373	791.939831801294	730.281389539956	783.816659757302	771.432651939528	820.278444270319	615.424993431151	864.919568056531
ENSSSAG00000072862	1	0.0418477189389308	28	0	43.1704390357952	1200.15375155014	1146.77476722262	1211.77534941089	1131.65850330558	1110.07014479532	1174.06497742102	1255.02055956626	1062.98045832607	1096.97120643729	1150.51926226537	1197.74573071106	1186.42278164533	1095.38095932184	992.705390704085	1055.90978648452	1007.82254896648	1094.49007350902	1118.91778796351	1085.96897558224	1055.66775040221	1077.63922815735	1216.34375762034	1049.57334305155	1105.1548600202	1524.42468271716	1117.68934219289	1075.23872426469	1176.89935360185
ENSSSAG00000072350	1	0.0418477189389308	28	14	40.8924845782827	1097.31799662901	1039.2646327955	994.293234096302	984.590647179793	1074.62890870151	1124.74905721984	1146.07052768405	1063.64606913279	1159.3105417252	1113.30133957606	994.631507146426	1111.43819572673	1177.8056651718	1151.67354526317	1152.35119555454	1229.74139915966	1114.43825224855	953.023649425499	1143.41317832084	1253.19394070615	1044.05047299401	1100.50149498983	1064.74630778454	1229.42930211083	890.272210538447	1122.48629215938	1138.41923689831	1069.52419705915
ENSSSAG00000079012	1	0.0418477189389308	24	12	34.4901772307031	393.195533521971	387.036483937635	356.845654725951	391.544292282944	402.511181351096	386.740637367129	393.896269112616	365.420332887298	401.183786772207	548.559817029482	441.825785279781	464.904432695289	458.758560191226	475.213313096845	453.769193957635	401.43282455327	462.797746757156	396.341226381617	382.961351590713	414.804999638289	371.342348750326	406.501030685238	393.837388938892	487.333347912524	441.550428932187	390.951422269187	368.552990362762	410.054731678805
ENSSSAG00000050950	1	0.0418477189389308	24	6	29.9294102490557	679.9258148903	758.543726235796	736.814407919258	751.574043967505	773.378401904149	697.3444154763	745.888679808995	696.894514632059	701.820258563912	779.958205923925	756.966925965122	756.511155712048	734.230603426619	730.577050739633	673.853435168695	726.536872606974	605.094755099156	679.541262044839	713.949376894116	691.341666063816	657.779788615527	684.522460998458	685.422189459814	719.904089539266	861.586799842156	777.105894571881	705.515724408715	747.398727431059
ENSSSAG00000056385	1	0.0418477189389308	20	6	25.2107118740648	701.702798285363	680.897518038431	679.944084661707	678.04011590461	655.662867735432	765.694550491967	754.269451492243	675.594968817135	730.978979908258	716.849554407258	783.14143931108	684.859218056502	712.53989136084	662.931027523001	677.562720132926	597.908749246595	678.238077144109	677.458908841433	667.446927058101	669.394311585599	639.119369080335	714.009582395315	720.385977757572	663.092916012123	891.296689491885	724.339444940457	745.296047178029	678.915359872331
ENSSSAG00000052702	1	0.0418477189389308	20	4	22.9037230475765	512.968942194817	596.083967545925	489.334759457828	510.917552125305	617.690114777782	550.261846455244	567.797281539994	525.832537305947	530.889823097056	559.887010891448	482.658026099476	506.562535983398	544.436872851052	468.448710775182	492.098471921359	470.69412174732	526.631918723661	571.258895467725	465.024498360152	504.789152998976	598.066446102912	527.608850708043	562.71908335825	507.749863398841	564.487903344861	556.446196113199	554.584499783965	534.339361692793
ENSSSAG00000071925	1	0.0418477189389308	24	6	22.7153460339877	222.609163593977	259.21887967428	239.355316567494	228.241672818594	250.620169520493	262.15304949047	222.090449606049	253.597717358944	265.444911548528	226.543877239314	254.416269722717	298.272019542856	197.385479798589	208.011521391146	233.684952746575	217.678362609872	231.398873378578	233.223558781477	177.803484667117	173.384100377909	197.800447073038	248.534308916363	222.316918044232	211.266551554063	306.319207078246	187.081048693231	239.851946109099	237.578102271637
ENSSSAG00000001928	1	0.0418477189389308	28	0	21.2311408837425	440.378997544607	495.741175413945	517.457446782991	515.692482518999	503.77185590483	468.933837702425	446.27609213291	459.271456634308	485.64353135583	420.724343444441	481.611045565638	476.56870161596	451.166810968203	446.463753229776	438.932054100709	411.327295580991	425.561146443362	458.811822483798	404.844857395897	465.283914938187	451.582152751653	492.85617191889	547.546118625261	403.004262208171	481.505108116306	470.101096716323	469.173806779262	504.747783118034
ENSSSAG00000046224	1	0.0418477189389308	20	6	19.1195058292293	332.703912980129	366.729014101401	367.46978104879	367.669640314472	370.867220553053	372.8975720475	349.897217775568	402.694538063415	391.129055274157	406.160808479056	382.147894850995	383.254550250597	350.304999862331	326.392062020253	377.110638030187	303.901610137158	351.087945815774	374.129458878619	355.606969334234	370.910290681857	362.94515995949	390.704358508351	405.711883077753	379.037048376407	440.525949978748	388.55294728594	401.313256172785	374.544837389094
ENSSSAG00000053953	1	0.0418477189389308	24	20	17.7046748909237	108.884916975315	124.233933115784	113.115697907876	157.572702991916	140.499185943307	70.9457097630975	108.950031882213	88.5262372932797	110.602046478553	103.562915309401	103.651072849996	118.309013338228	91.1009906762717	114.998239468276	91.4956957843732	115.906660610451	128.998222515644	139.517664628205	144.978225959342	131.684126869298	122.225747955509	141.116938113528	117.42555315096	130.488164195157	126.010911272991	146.306973978039	124.021006280802	115.829893278343
ENSSSAG00000046295	1	0.0418477189389308	28	14	16.3085487572823	187.524023679709	177.989000329344	181.235096095492	176.672424566694	198.724073811704	225.815003026444	175.99620534819	190.364690720887	231.258824455157	245.961923859827	195.78535982777	209.956840572066	219.076191864368	202.938069649898	226.266382818112	213.437875026562	207.461058891139	213.788262216354	262.602069662204	239.226163812558	178.207006561086	226.418967868721	189.991906221777	199.726781931362	171.087985224304	254.238348224134	195.391585366924	212.213892064701
ENSSSAG00000068249	1	0.0418477189389308	20	8	15.881972231036	318.185924050087	317.752175084601	376.844010157178	294.135712251577	353.14660250615	357.324123562918	333.135674409074	341.458343845508	366.997699678836	339.815815858971	354.926400971198	309.936288463526	332.952430209707	343.303567824411	301.68851042415	334.998519081426	309.861709754073	301.247096759408	369.284160462474	287.510343664634	335.887551633461	306.455440231618	331.826141769285	307.135406881117	378.032733818972	338.184972637763	358.022904923826	364.399153306319
ENSSSAG00000063280	1	0.0418477189389308	24	10	15.8763909723227	187.524023679709	149.319631148779	183.109941917169	155.662730834439	206.318624403235	195.533297639757	257.70872925985	196.355187981335	198.078210511591	194.180466205126	207.302145699992	188.29462686225	208.230835831478	231.687629516967	182.991391568746	179.513974360089	198.151908812691	168.67060947589	188.745237569709	184.357777617017	168.87679679349	176.92272838114	182.735270914695	181.085615617768	138.304658714258	199.073423609463	189.541537900849	176.70399777499
ENSSSAG00000054146	1	0.0418477189389308	28	18	15.0360523577545	95.5767604561098	100.342792131979	91.8674452621976	82.1288027715443	102.526432985656	106.418564644646	98.4740672781539	96.5135669738764	115.629412227579	106.79925641282	121.449741925248	91.6478272338384	126.890665584807	101.469034824949	133.534258712328	127.214627499276	98.4110151150275	147.15295970736	128.565596605454	103.152566047617	141.819188467461	114.789151152049	108.189835487401	108.296299536116	123.961953366113	124.72069912882	124.021006280802	123.439156340424
ENSSSAG00000072844	1	0.0418477189389308	20	6	14.8843222913441	676.29631765779	689.259417382763	635.572733548673	679.950088062088	693.635620693083	664.467135342181	662.080962976524	712.869173993253	647.52470847444	635.941026821789	635.517184039874	713.186728292415	690.849179295061	637.563768816763	625.632730633687	662.929558857336	615.73378376024	647.61184625928	489.643442390984	625.499602629166	661.511872522566	658.194674036979	700.595154192804	692.386177362056	718.159746360703	554.047721129952	731.255933259448	746.553253757494
ENSSSAG00000069400	1	0.0418477189389308	20	2	14.7980867690798	470.624807815528	489.768390167994	503.708577424022	465.078220345838	407.574215078782	468.068646119948	427.419355845604	456.609013407443	461.512175760509	433.669707858116	461.718415422709	444.908543116997	426.222492092557	419.405343943123	431.513484172247	398.605832831063	496.044711323044	463.670646625079	402.109419170249	456.5049731469	508.496432333989	472.847053828166	471.021600841489	450.051015285336	616.736329970247	412.537697118406	448.11363590139	403.290942290289
ENSSSAG00000044254	1	0.0418477189389308	24	16	14.0384899110749	176.635531982178	137.374060656876	104.99136601394	109.823399054972	108.855225145265	96.0362656549247	152.94908321926	115.150669561935	120.656777976604	153.726202412392	114.120878188379	124.974309864325	124.721594378229	182.644262684908	127.352117105276	142.763081971409	142.297008341999	129.800016345643	186.009799344061	173.384100377909	125.957831862548	125.320265936641	116.106164913308	183.748639376853	115.766121738601	146.306973978039	115.830939828297	116.675366951907
ENSSSAG00000070372	1	0.0418477189389308	28	6	13.8037863466789	60.4916205418416	105.12102032874	64.3697065442609	106.958440818755	78.4770227791444	103.822989897216	87.998102674095	77.2108535791011	82.4487982840125	71.199504275213	107.838994985349	88.3151789707897	94.3545974861386	71.0283243774644	56.8757027848807	56.5398344441225	71.8134434623174	65.9411847745247	68.3859556411988	54.8683861955409	65.3114683731729	54.7617968798767	70.5872707143408	61.2495464589511	68.6400898804096	47.9694996649309	57.3304651675407	59.1831571495182
ENSSSAG00000025885	1	0.0418477189389308	20	14	13.787968293813	168.16670510632	198.296470165578	170.610969772653	195.772146141472	153.156770262524	180.825040737651	188.567362873061	181.711750233574	233.269770754767	215.216683377348	224.053834241405	184.961978599201	213.653513847923	202.938069649898	212.665671282597	228.986329498696	196.822030230055	213.094144481885	199.686990472301	215.08407388652	215.527845631471	213.781630127211	184.714353271172	182.860964790492	193.626522199961	194.27647364297	205.92167080586	196.149892266975
ENSSSAG00000049962	1	0.0418477189389308	24	12	12.9993643371983	152.438883765441	127.817604263355	145.613025483619	157.572702991916	160.751320854054	169.577550165453	169.710626585755	190.364690720887	170.930435466855	233.016559446152	148.671235805045	191.627275125298	155.08859127032	196.173467328235	216.374956246829	179.513974360089	155.595794168354	177.000022289514	177.803484667117	190.941983960482	161.412628979413	169.550948031926	162.944447349927	167.770496822344	119.864037552357	170.291723810505	196.56159486014	165.712840018651
ENSSSAG00000002115	1	0.0418477189389308	24	4	12.8246720153216	158.488045819625	146.930517050398	194.98396545446	146.11287004705	156.954045558289	159.195251175731	165.520240744131	150.428042317904	121.662251126409	148.871690757264	141.342372068176	119.975337469752	173.525696526232	123.453992370355	147.134970247843	114.493164749348	142.297008341999	123.552956735425	109.417529025918	96.568359704152	149.283356281538	142.170049591988	153.049035567543	118.060719986094	180.308295805255	158.299348894272	147.421196145105	118.366314299036
ENSSSAG00000080500	1	0.0418477189389308	20	8	12.3282393984544	156.068380997951	154.09785934554	143.113231054716	178.582396724172	178.471938900957	155.734484845824	173.901012427378	161.743426032083	192.045371612761	195.798636756836	192.644418226255	199.95889578292	154.004055667031	175.879660363245	189.173533175799	151.244057138028	160.915308498896	167.976491741421	147.713664184989	164.605158586623	181.006069491365	173.763393945763	184.054659152347	160.669100131451	159.818716736476	189.479523676477	173.161404995837	175.013050427861
ENSSSAG00000064222	1	0.0418477189389308	20	10	12.1808819568242	186.314191268872	175.599886230964	186.859633560524	193.862173983994	217.71045029053	198.994063969664	207.424099160367	191.030301527604	221.204092957107	378.651909099997	213.584028903022	273.277157569991	203.892693418322	201.246919069482	206.483529675545	179.513974360089	198.151908812691	201.294142995918	191.480675795357	171.189364930088	228.590139306105	192.719400558028	186.693435627649	192.625385240469	430.281160444358	175.088673776998	197.731604353355	196.149892266975
ENSSSAG00000063231	1	0.0418477189389308	20	0	11.8320230043748	193.573185733893	228.160396395334	216.857166707364	190.997215747778	187.332247924409	140.161036361241	152.94908321926	168.399534099246	166.908542867635	153.726202412392	183.22159342171	161.63344075786	180.032910145966	153.894702817839	180.518534925926	175.27348677678	211.450694639046	197.129436589105	183.274361118413	168.994629482266	175.407943630807	153.754275855038	209.782729786546	183.748639376853	181.332774758694	187.081048693231	163.801329050116	165.712840018651
ENSSSAG00000042974	1	0.0418477189389308	20	18	11.8250602351483	180.265029214688	186.350899673676	204.983143170074	189.0872435903	210.115899699	179.959849155174	113.140417723836	174.390031359694	184.001586414321	176.380590136323	148.671235805045	146.636523574141	191.962801782144	174.188509782829	143.425685283612	185.167957804501	196.822030230055	192.964730182293	183.274361118413	195.331454856126	170.742838747009	176.92272838114	210.442423905371	199.726781931362	170.063506270866	158.299348894272	159.121291077256	184.313260837071
ENSSSAG00000045784	1	0.0418477189389308	20	14	11.7788908251916	162.117543052136	162.459758689871	197.483759883364	201.502062613905	145.562219670994	145.352185856102	159.234661981696	153.090485544769	161.88117711861	220.071195032477	163.328963278781	166.632413152433	170.272089716365	206.32037081073	206.483529675545	197.889420554429	163.575065664167	161.729432131203	164.126293538877	206.305132095234	108.230433304115	172.710282467303	154.368423805194	216.592599072233	99.374458483578	203.870373575956	149.761215131535	164.021892671522
ENSSSAG00000004328	1	0.0418477189389308	20	2	11.700850156119	117.353743851173	101.53734918117	87.4928050116168	97.4085800313665	98.7291576898914	90.8451161600639	92.1884885157185	105.166507461189	101.552788130308	105.18108586111	75.3825984363607	83.3162065762167	62.903064990759	74.410625538296	68.0035576775747	81.9827599439776	79.7927149581304	70.8000089158055	87.5340232207345	105.347301495439	82.105845954846	103.204924888998	92.3571766355862	111.846997881563	68.6400898804096	88.7435743801222	91.2607404707791	89.6202093978419
ENSSSAG00000008018	1	0.0418477189389308	20	14	11.5423300969855	168.16670510632	151.708745247159	196.858811276138	166.167577700566	117.715534168717	144.486994273625	125.711575248707	153.090485544769	167.91401601744	194.180466205126	167.516885414135	171.631385547006	171.356625319654	186.02656384574	170.627108354642	166.792511610161	142.297008341999	176.305904555045	191.480675795357	190.941983960482	147.417314328019	137.957603678151	160.96536499345	173.984218926876	145.476011388331	201.47189859271	131.041063240093	155.567155935876
ENSSSAG00000005078	1	0.0418477189389308	28	18	10.9699100557943	110.094749386152	76.4516511481747	70.6191926165192	95.4986078738888	84.8058149387528	76.1368592579583	108.950031882213	71.2203563186536	100.547314980503	114.890109171366	93.1812675116125	101.645772022984	86.7628482631159	98.0867336641174	116.224262212582	110.252677166039	118.35919385456	101.341189232427	125.830158379806	127.294655973655	92.3690766992017	96.8862560182434	114.786776675657	128.712815022433	68.6400898804096	112.728324212588	117.000949321512	89.6202093978419
ENSSSAG00000052899	1	0.0418477189389308	28	16	10.907111409815	48.3932964334733	23.8911409838046	15.6237151806459	19.0997215747777	25.3151686384337	23.3601727268736	39.8086654954239	21.2995458149244	24.1313555953207	50.163287102991	20.9396106767669	31.6601584989624	31.4515324953795	60.8814208949694	22.2557097853881	60.7803220274317	29.2573288179812	34.7058867234341	68.3859556411988	79.0104761215789	43.8519859077018	30.5402328753158	34.304094178932	57.6988481135046	27.6609317428516	55.1649246146706	31.5902563168081	23.6732628598073
ENSSSAG00000047812	1	0.0418477189389308	28	6	10.8651350983171	290.35977860084	301.028376395938	314.97409804182	307.505517353922	355.678119369993	340.885483495859	343.611639013133	311.50585754327	331.80613943566	296.125210962818	327.704907091401	308.269964332002	275.472043235393	343.303567824411	326.417076852358	286.939659803922	301.88243825826	304.717685431751	257.131193210908	300.678756351564	314.42806916799	298.030548403944	299.501129946829	287.606565981162	302.22129126449	323.794122738284	306.54248722236	285.770101664817
ENSSSAG00000077842	1	0.0418477189389308	20	8	9.96118751445747	75.0096094718836	59.7278524595115	61.2449635081317	76.398886299111	88.6030902345179	69.2153265981439	52.3798230202946	78.5420751925339	92.5035297820629	71.199504275213	91.0873064439358	66.6529652609734	88.9319194696938	81.1752278599593	81.6042692130896	66.4343054718439	58.5146576359623	64.5529493055873	49.2378880616632	68.0367988824707	67.1775103266922	66.3460231429275	91.6974825167605	61.2495464589511	76.8359215079212	100.735949296355	77.2206265521977	94.6930514392292
ENSSSAG00000081632	1	0.0418477189389308	28	24	9.90786375786772	130.661900370378	119.455704919023	101.241674370585	113.643343369928	106.323708281421	96.0362656549247	98.4740672781539	101.838453427608	105.574680729528	124.599132481623	109.932956053026	89.9815031023141	111.707167138762	71.0283243774644	100.150694034246	100.358206138317	135.647615428822	115.223543921801	98.4757761233263	107.54203694326	110.096475257634	106.364259324376	121.383717863913	103.857926604308	136.25570080738	134.314599061807	143.911167665459	116.675366951907
ENSSSAG00000057699	1	0.0418477189389308	28	16	9.43255768682269	140.340559657073	124.233933115784	91.2424966549718	123.193204157316	148.093736534837	146.217377438579	148.758697377637	129.128496502979	148.810026171145	152.108031860682	146.577274737368	164.966089020909	145.327770840719	177.570810943661	145.898541926433	172.446495054574	131.657979680915	165.200020803546	175.068046441469	195.331454856126	132.488978699865	144.276272548906	153.708729686368	154.45537802692	135.231221853941	191.877998659724	154.441253104395	133.584840423198
ENSSSAG00000038408	1	0.0418477189389308	28	24	9.0634805718503	221.39933118314	207.8529265591	245.604802639753	224.421728503639	213.913174994765	230.140960938828	209.519292081178	222.314009443274	228.242405005742	218.453024480767	208.34912623383	206.624192309018	211.484442641345	214.776123712809	206.483529675545	197.889420554429	232.728751961214	211.011791278479	273.543822564795	230.447222021272	256.580768608894	231.684525261017	233.531718064268	223.693995763126	221.287453942813	263.83224815712	236.341917629453	222.359576147476
ENSSSAG00000080302	1	0.0418477189389308	28	26	8.75391324216584	101.625922510294	131.401275410925	131.864156124651	112.688357291189	116.449775736795	117.666055216845	111.045224803025	108.494561494771	115.629412227579	103.562915309401	130.872566729793	84.9825307077411	97.6082042960054	76.1017761187118	116.224262212582	96.1177185550082	123.678708185102	126.3294276733	101.211214348974	96.568359704152	116.627622094952	131.638934807396	110.828611962703	99.4195536725003	121.912995459235	119.923749162327	131.041063240093	133.584840423198
ENSSSAG00000044750	1	0.0418477189389308	20	6	8.43009878896288	39.9244695576155	59.7278524595115	38.7468136480017	53.4792204093777	73.4139890514577	70.0805181806207	67.0461734659771	46.5927564701472	59.3229158384968	61.4904809649567	61.7718514964622	71.6519376555464	53.1422445611585	43.9699150908113	56.8757027848807	55.1263385830194	46.5457503922427	59.0000074298379	51.9733262873111	65.8420634346491	59.7133425126152	58.9742427937133	59.3724706943054	64.8002448043975	60.444258252898	79.149674447136	51.4804177014651	76.9381042943737
ENSSSAG00000064865	1	0.0418477189389308	20	16	8.4022956314185	84.6882687585783	80.0353222957454	133.114053339103	95.4986078738888	77.2112643472227	73.5412845105279	54.4750159411064	73.8827995455192	80.4378519844025	84.1448686888881	67.0067541656539	78.3172341816437	72.6638854203596	101.469034824949	122.406403819634	91.877230971699	78.4628363754949	75.6588330570863	62.9150791899029	85.5946824650438	75.5746991175287	82.142695319815	67.2888001202128	85.2167602907145	55.3218634857032	69.5557745141498	63.1805126336163	65.9469465380346
ENSSSAG00000078041	1	0.0418477189389308	24	14	7.71264629100629	54.4424584876575	44.1986108200385	37.49691643355	58.2541508030721	49.3645788449457	40.6640043764095	58.66540178273	43.2647024365653	62.3393352879119	64.7268220683755	43.9731824212104	66.6529652609734	57.4803869743143	69.3371737970485	54.4028461420598	62.1938178885347	70.4835648796819	66.6353025089934	57.444202738607	65.8420634346491	39.1868810239038	66.3460231429275	59.3724706943054	63.9125702180359	28.6854106962906	57.5633995979171	49.1403987150349	49.0374730667437
ENSSSAG00000074338	1	0.0418477189389308	20	12	7.63677797893375	37.5048047359418	41.809496721658	32.4973275757434	36.2894709920777	34.1754776618855	29.4165138042112	35.6182796538003	33.9461511425358	58.3174426886918	55.0177987581192	38.7382797520187	51.6560480772544	39.0432817184022	59.1902703145536	48.2207045350075	52.2993468608133	27.9274502353456	34.7058867234341	46.5024498360152	32.9210317173246	27.9906293027884	33.6995673106933	27.7071529906758	39.0576817999108	39.954679184119	14.3908498994793	54.9904461811105	37.20084163684
ENSSSAG00000044085	1	0.0418477189389308	20	16	7.31229237973941	85.8981011694151	75.2570940989845	67.4944495803901	67.804011590461	79.7427812110661	33.7424717165952	58.66540178273	63.8986374447733	60.3283889883019	58.2541398615379	63.8658125641389	81.6498824446924	75.9174922302264	64.2637220558011	59.3485594277015	87.6367433883898	67.8238077144109	75.6588330570863	76.5922703181427	81.2052115694006	90.5030347456825	51.6024624444992	67.9484942390384	65.6879193907591	64.5421740666538	50.3679746481775	49.1403987150349	58.3376834759537
ENSSSAG00000041608	1	0.0418477189389308	28	2	7.25192540071783	55.6522908984943	74.0625370497943	120.615081194586	75.4439002203721	73.4139890514577	77.8672424229119	69.1413663867889	72.5515779320864	69.3776473365471	53.3996282064098	48.1611045565638	43.3244274196327	61.8185293874701	76.1017761187118	40.8021346065448	52.2993468608133	67.8238077144109	54.1411832885571	41.0315733847193	43.8947089564327	80.2398040013267	67.3991346213867	51.456141268398	51.4851260089734	76.8359215079212	55.1649246146706	67.8605506064767	63.410525517341
ENSSSAG00000077826	1	0.0418477189389308	28	0	6.90766864769717	112.514414207825	88.397221640077	91.8674452621976	96.4535939526276	79.7427812110661	58.8330276084223	81.7125239116596	95.1823453604436	89.4871103326478	95.4720625508538	85.8524037747441	86.6488548392654	39.0432817184022	65.9548726362169	82.8406975345001	66.4343054718439	91.76162220185	79.1294217294297	46.5024498360152	79.0104761215789	53.182195675298	94.780033061325	92.3571766355862	94.9811807406923	101.423416390456	88.7435743801222	77.2206265521977	104.838735522004
ENSSSAG00000075349	1	0.0418477189389308	24	16	6.79650443567678	55.6522908984943	44.1986108200385	68.7443467948417	67.804011590461	48.098820413024	72.6760929280511	69.1413663867889	48.5895888902964	56.3064963890817	101.944744757691	61.7718514964622	73.3182617870707	60.7339937841812	84.5575290207909	68.0035576775747	67.847801332947	71.8134434623174	66.6353025089934	90.2694614463825	74.6210052259356	74.6416781407691	78.9833608844375	59.3724706943054	65.6879193907591	51.2239476719474	43.1725496984378	50.31040820825	54.9557887816955
ENSSSAG00000075100	1	0.0418477189389308	24	14	6.06737738216726	111.304581796989	87.2026645908868	87.4928050116168	92.6336496376721	87.3373318025962	92.5754993250175	117.33080356546	98.5103993940256	102.558261280113	101.944744757691	59.6778904287855	118.309013338228	111.707167138762	98.0867336641174	101.387122355657	104.598693721627	105.060408028205	87.4588345430538	109.417529025918	111.931507838903	90.5030347456825	101.09870193208	92.3571766355862	101.194902845224	86.0562320888717	86.3450993968757	85.4106930047035	88.7747357242773
ENSSSAG00000041463	1	0.0418477189389308	24	18	5.95547737743392	38.7146371467786	39.4203826232776	36.2470192190984	39.1544292282944	35.4412360938072	52.7766865310847	35.6182796538003	59.904972604475	32.175140793761	37.2179226893159	38.7382797520187	31.6601584989624	47.7195665447138	40.5876139299796	38.3292779637239	42.4048758330919	59.8445362185978	42.3411818025896	60.179640964255	46.0894444042544	43.8519859077018	45.2837935737442	52.7755295060492	50.5974514226118	61.4687372063369	38.3755997319447	39.780322769314	33.8189469425818
ENSSSAG00000040595	1	0.0418477189389308	28	12	5.4911692031574	19.3573185733893	29.8639262297558	21.8732012529042	17.1897494173	18.9863764788253	23.3601727268736	23.0471221289296	24.6275998485064	23.1258824455157	21.036217172222	23.0335717444435	63.3203169979247	31.4515324953795	38.8964633495638	33.3835646780821	40.9913799719888	39.8963574790652	31.2352980510907	21.8835058051836	24.142089926038	22.3925034422307	14.7435606984283	24.4086823965478	22.1918646590402	12.2937474412674	28.7816997989586	18.7201518914419	23.6732628598073
ENSSSAG00000005970	1	0.0418477189389308	28	2	5.27924479426088	37.5048047359418	52.5605101643701	51.8707343997442	32.4695266771222	40.5042698214939	49.3159202011775	39.8086654954239	50.5864213104456	31.169667643956	42.0724343444441	41.8792213535337	36.6591308935354	42.296888528269	43.9699150908113	34.6199929994926	33.9239006664735	25.2676930700746	31.9294157855593	27.3543822564795	24.142089926038	36.3878180936249	34.7526787891525	53.4352236248749	29.2932613499331	52.2484266253864	31.1801747822051	45.6303702353895	37.20084163684
ENSSSAG00000042953	1	0.0418477189389308	28	0	5.22301385870907	111.304581796989	121.844819017403	109.990954871747	127.013148472272	106.323708281421	104.688181479693	87.998102674095	109.825783108204	123.673197426019	118.126450274785	98.4161701808042	104.978420286033	78.0865634368043	84.5575290207909	70.4764143203956	81.9827599439776	114.369558106654	104.117660170302	103.946652574622	103.152566047617	104.498349397077	122.160931501263	106.87044724975	93.205831567969	92.2031058095054	119.923749162327	100.6208164165	126.821051034682
ENSSSAG00000055217	1	0.0418477189389308	20	16	5.19736218458898	36.294972325105	37.0312685248971	34.3721733974209	49.6592760944222	27.8466855022771	32.0120885516416	29.332700891365	39.271037596267	46.2517648910314	37.2179226893159	28.2684744136353	44.990751551157	29.2824612888016	47.3522162516429	38.3292779637239	53.7128427219164	50.5353861401493	38.1764753957775	46.5024498360152	61.4525925390058	39.1868810239038	30.5402328753158	32.3250118224552	46.1590784908037	23.5630159290958	26.383224815712	49.1403987150349	29.5915785747591
ENSSSAG00000078480	1	0.0418477189389308	20	12	4.57794664157954	37.5048047359418	34.6421544265167	29.3725845396142	33.4245127558611	32.9097192299638	24.2253643093504	62.8557876243535	39.271037596267	41.2243991420063	33.9815815858971	40.8322408196954	66.6529652609734	27.1133900822237	42.2787645103954	49.457132856418	43.8183716941949	45.2158718096072	36.0941221923714	43.7670116103673	39.5052380607895	34.5217761401057	34.7526787891525	27.0474588718502	28.4055867635715	28.6854106962906	40.7740747151913	37.4403037828837	38.0463153104046
ENSSSAG00000008055	1	0.0418477189389308	20	2	3.92411389787214	22.9868158058998	23.8911409838046	22.49814986013	21.0096937322555	12.6575843192168	19.0342148144896	12.5711575248707	17.9714917813425	15.0820972470755	27.5088993790596	14.6577274737368	3.33264826304867	5.42267801644475	15.2203552237424	11.127854892694	16.9619503332367	17.2884215742616	13.8823546893736	10.9417529025918	13.1684126869298	24.2585453957499	11.5842262630508	19.1311294459428	24.8548884181251	15.3671843015842	19.1877998659724	17.5501423982267	16.9094734712909
ENSSSAG00000081547	1	0.0418477189389308	20	0	3.84649054850182	9.67865928669466	25.0856980329948	14.3738179661942	17.1897494173	18.9863764788253	13.8430653196288	12.5711575248707	17.9714917813425	12.0656777976604	4.85451165512816	6.28188320303006	4.998972394573	13.0144272394674	8.45575290207909	16.0735681783358	14.1349586110306	13.2987858263551	17.352943361717	16.4126293538877	17.5578835825731	17.7273985584327	13.6904492199692	19.7908235647685	14.2027933817858	13.3182263947063	7.19542494973964	12.8701044253663	21.1368418391137
ENSSSAG00000046426	1	0.0418477189389308	24	4	3.8128027573637	18.1474861625525	17.9183557378535	33.1222761829692	25.78462412595	44.3015451172589	28.5513222217344	25.1423150497414	21.2995458149244	23.1258824455157	19.4180466205126	18.8456496090902	19.995889578292	20.60617646249	8.45575290207909	18.5464248211567	15.5484544721337	31.9170859832522	14.5764724238423	30.0898204821275	10.9736772391082	15.8613566049134	17.9028951338058	15.8326588518148	20.416515486317	30.7343686031685	26.383224815712	26.9102183439477	20.2913681655491
ENSSSAG00000067706	1	0.0418477189389308	20	12	3.60038336402081	26.6163130384103	34.6421544265167	29.3725845396142	31.5145405983833	31.6439607980421	20.7645979794432	39.8086654954239	22.6307674283572	36.1970333929811	30.7452404824784	40.8322408196954	41.6581032881084	27.1133900822237	42.2787645103954	45.7478478921866	33.9239006664735	39.8963574790652	29.8470625821533	24.6189440308316	28.5315608216813	21.4594824654711	18.956006612265	24.4086823965478	26.6302375908483	46.1015529047527	45.5710246816844	32.7602658100233	27.90063122763
ENSSSAG00000008253	1	0.0418477189389308	20	4	3.56456396625387	47.1834640226365	40.6149396724678	43.1214538985826	33.4245127558611	45.5673035491806	54.5070696960383	62.8557876243535	58.5737509910422	53.2900769396666	50.163287102991	43.9731824212104	34.992806762011	36.8742105118243	38.8964633495638	27.2014230710299	43.8183716941949	45.2158718096072	45.811770474933	46.5024498360152	48.284179852076	43.8519859077018	38.9651247029892	48.1576706742699	50.5974514226118	61.4687372063369	57.5633995979171	57.3304651675407	39.7372626575337
ENSSSAG00000080548	1	0.0418477189389308	20	4	2.97578662994588	12.0983241083683	11.9455704919023	17.4985610023234	9.54986078738887	25.3151686384337	20.7645979794432	20.9519292081178	14.6434377477606	8.04378519844025	6.47268220683755	11.5167858722218	6.66529652609734	11.9298916361784	8.45575290207909	11.127854892694	7.06747930551531	6.64939291317754	9.02353054809286	5.47087645129591	13.1684126869298	36.3878180936249	11.5842262630508	23.0892941588965	10.6520950363393	9.22031058095054	23.9847498324655	7.0200569592907	21.1368418391137
ENSSSAG00000077319	1	0.0418477189389308	20	18	2.89228674855714	13.3081565192052	10.7510134427121	4.99958885780667	11.4598329448667	11.3918258872952	6.05634107733759	8.38077168324714	6.65610806716389	6.03283889883019	22.6543877239314	2.09396106767669	6.66529652609734	8.67628482631159	10.1469034824949	3.70928496423135	11.3079668888245	17.2884215742616	11.1058837514989	10.9417529025918	13.1684126869298	7.46416781407691	6.318668870755	11.2148000200355	8.8767458636161	7.17135267407264	4.79694996649309	3.51002847964535	5.07284204138728
ENSSSAG00000039867	1	0.0418477189389308	20	12	2.68636126018083	22.9868158058998	14.3346845902828	14.3738179661942	8.59487470864999	10.1260674553735	16.4386400670592	23.0471221289296	13.9778269410442	15.0820972470755	16.1817055170939	18.8456496090902	23.3285378413407	16.2680340493342	27.0584092866531	16.0735681783358	28.2699172220612	13.2987858263551	11.8000014859676	43.7670116103673	17.5578835825731	9.33020976759613	9.4780033061325	10.5551059012098	11.5397696227009	16.3916632550232	31.1801747822051	17.5501423982267	10.9911577563391
ENSSSAG00000057381	1	0.0418477189389308	24	4	2.63818662293919	14.517988930042	9.55645639352184	15.6237151806459	3.81994431495555	12.6575843192168	12.1126821546752	20.9519292081178	9.98416210074583	8.04378519844025	11.3271938619657	6.28188320303006	11.6642689206703	6.50721361973369	6.76460232166327	6.18214160705224	8.48097516661837	6.64939291317754	9.02353054809286	2.73543822564795	6.58420634346491	12.129272697875	12.63733774151	7.25663530708177	6.21372210453127	7.17135267407264	9.59389993298618	10.530085438936	12.6821051034682
ENSSSAG00000008010	1	0.0418477189389308	24	8	2.40726984340758	19.3573185733893	23.8911409838046	25.6228928962592	21.9646798109944	26.5809270703554	35.4728548815487	27.2375079705532	22.6307674283572	30.1641944941509	30.7452404824784	26.1745133459586	29.993834367438	22.7752476690679	21.9849575454056	24.728566428209	22.615933777649	22.6079359048036	24.9882384408725	27.3543822564795	21.9473544782164	27.0576083260288	20.0091180907242	22.4296000400709	19.5288408999554	24.5874948825348	28.7816997989586	22.2301803710872	26.2096838805009
ENSSSAG00000078183	1	0.0418477189389308	24	2	2.39970154767154	72.58994465021	77.646208197365	86.2429077971651	75.4439002203721	58.2248878683975	73.5412845105279	85.9029097532832	69.8891347052208	75.4104862353773	74.4358453786318	84.8054232409058	73.3182617870707	68.3257430072038	45.6610656712271	70.4764143203956	73.5017847773592	62.5042933838688	71.4941266502742	27.3543822564795	65.8420634346491	66.2444893499325	83.1958067982742	68.608188357864	59.4741972862279	72.7380056941654	91.1420493633688	81.9006645250581	90.4656830714064
ENSSSAG00000042429	1	0.0418477189389308	28	0	2.36572668875854	16.9376537517157	13.1401275410925	19.9983554312267	21.9646798109944	10.1260674553735	12.977873737152	16.7615433664943	11.3153837141786	11.0602046478553	8.09085275854694	19.8926301429285	11.6642689206703	6.50721361973369	18.602656384574	6.18214160705224	8.48097516661837	10.6390286610841	17.352943361717	13.6771911282398	10.9736772391082	11.1962517211154	11.5842262630508	11.8744941388611	8.8767458636161	18.4406211619011	11.9923749162327	15.2101234117965	11.8366314299036
ENSSSAG00000064529	1	0.0418477189389308	20	10	2.34830919699707	2.41966482167367	3.58367114757069	12.4989721445167	5.72991647243333	7.5945505915301	5.19114949486079	8.38077168324714	5.32488645373111	13.0711509474654	9.70902331025632	11.5167858722218	11.6642689206703	18.4371052559121	8.45575290207909	6.18214160705224	8.48097516661837	5.31951433054203	6.94117734468681	16.4126293538877	8.77894179128655	7.46416781407691	8.42489182767333	5.27755295060492	6.21372210453127	17.4161422084621	7.19542494973964	17.5501423982267	9.30021040921001
ENSSSAG00000009286	1	0.0418477189389308	28	20	2.27951222386384	2.41966482167367	4.77822819676092	6.24948607225834	5.72991647243333	3.79727529576505	4.32595791238399	6.28557876243535	3.32805403358195	5.02736574902516	4.85451165512816	6.28188320303006	3.33264826304867	3.25360680986685	5.07345174124745	9.89142657128359	2.82699172220612	6.64939291317754	8.32941281362417	5.47087645129591	10.9736772391082	7.46416781407691	10.5311147845917	12.5341882576867	6.21372210453127	9.22031058095054	7.19542494973964	3.51002847964535	9.30021040921001
ENSSSAG00000081477	1	0.0418477189389308	24	22	2.25004826863407	4.83932964334733	5.97278524595115	13.7488693589683	9.54986078738887	8.86030902345179	5.19114949486079	4.19038584162357	1.99683242014917	6.03283889883019	6.47268220683755	1.04698053383834	3.33264826304867	8.67628482631159	8.45575290207909	1.23642832141045	4.24048758330919	6.64939291317754	6.94117734468681	2.73543822564795	8.77894179128655	9.33020976759613	13.6904492199692	7.91632942590739	8.8767458636161	8.19583162751159	11.9923749162327	4.68003797286046	6.76378938851637
ENSSSAG00000016837	1	0.0418477189389308	28	12	2.22230349465503	4.83932964334733	3.58367114757069	9.99917771561334	2.86495823621666	8.86030902345179	6.92153265981439	12.5711575248707	2.66244322686556	9.04925834824528	11.3271938619657	7.3288637368684	8.33162065762167	10.8453560328895	8.45575290207909	9.89142657128359	9.89447102772143	9.30915007844855	6.24705961021813	2.73543822564795	15.3631481347515	8.39718879083652	5.26555739229583	5.27755295060492	6.21372210453127	2.0489579068779	4.79694996649309	4.68003797286046	9.30021040921001
ENSSSAG00000033038	1	0.0418477189389308	20	2	1.98286041949409	6.04916205418416	3.58367114757069	8.74928050116168	4.77493039369444	8.86030902345179	7.78672424229119	10.4759646040589	5.9904972604475	2.01094629961006	3.23634110341877	4.18792213535337	4.998972394573	3.25360680986685	0	13.6007115355149	1.41349586110306	5.31951433054203	4.16470640681209	5.47087645129591	4.38947089564327	8.39718879083652	17.9028951338058	6.59694118825615	3.55069834544644	3.07343686031685	7.19542494973964	4.68003797286046	5.91831571495182
ENSSSAG00000048933	1	0.0418477189389308	20	14	1.9688751196398	3.6294972325105	14.3346845902828	9.37422910838751	10.5048468661278	5.06303372768674	6.05634107733759	8.38077168324714	3.99366484029833	13.0711509474654	11.3271938619657	17.7986690752518	21.6622137098163	13.0144272394674	8.45575290207909	9.89142657128359	16.9619503332367	7.97927149581304	11.1058837514989	27.3543822564795	15.3631481347515	7.46416781407691	10.5311147845917	6.59694118825615	7.10139669089288	2.0489579068779	9.59389993298618	18.7201518914419	5.91831571495182
ENSSSAG00000000479	1	0.0418477189389308	24	2	1.59283750383885	8.46882687585783	5.97278524595115	5.62453746503251	11.4598329448667	6.32879215960842	6.05634107733759	2.09519292081178	8.65294048731306	4.02189259922012	8.09085275854694	8.37584427070674	4.998972394573	1.08453560328895	3.38230116083164	4.9457132856418	7.06747930551531	3.98963574790652	7.63529507915549	0	4.38947089564327	7.46416781407691	8.42489182767333	8.576023544733	6.21372210453127	10.2447895343895	9.59389993298618	4.68003797286046	11.8366314299036
ENSSSAG00000055218	1	0.0418477189389308	24	14	1.31766969851325	4.83932964334733	7.16734229514138	8.12433189393584	9.54986078738887	21.5178933426686	12.977873737152	4.19038584162357	11.3153837141786	11.0602046478553	9.70902331025632	8.37584427070674	8.33162065762167	11.9298916361784	18.602656384574	11.127854892694	7.06747930551531	10.6390286610841	14.5764724238423	24.6189440308316	13.1684126869298	7.46416781407691	11.5842262630508	13.8535764953379	8.8767458636161	6.14687372063369	7.19542494973964	7.0200569592907	6.76378938851637
ENSSSAG00000061114	1	0.0418477189389308	28	10	1.28290242259319	2.41966482167367	3.58367114757069	3.12474303612917	3.81994431495555	3.79727529576505	1.7303831649536	4.19038584162357	3.99366484029833	3.01641944941509	0	6.28188320303006	4.998972394573	7.59174922302264	5.07345174124745	2.4728566428209	5.65398344441225	3.98963574790652	0.694117734468681	5.47087645129591	2.19473544782164	0.933020976759613	3.1593344353775	1.97908235647685	1.77534917272322	0	0	1.17000949321512	3.38189469425818
ENSSSAG00000039292	1	0.0450961224564817	20	10	3.09527438541553	0	2.38911409838046	2.49979442890334	3.81994431495555	1.26575843192168	1.7303831649536	0	7.98732968059667	8.04378519844025	4.85451165512816	8.37584427070674	8.33162065762167	6.50721361973369	6.76460232166327	8.65499824987314	5.65398344441225	6.64939291317754	5.55294187574945	2.73543822564795	2.19473544782164	3.73208390703845	6.318668870755	4.61785883177931	5.32604751816966	3.07343686031685	2.39847498324655	7.0200569592907	5.91831571495182
ENSSSAG00000071709	1	0.0450961224564817	20	8	1.84065954582451	2.41966482167367	3.58367114757069	0.624948607225834	1.90997215747778	8.86030902345179	3.4607663299072	8.38077168324714	1.99683242014917	5.02736574902516	4.85451165512816	7.3288637368684	0	4.3381424131558	3.38230116083164	6.18214160705224	2.82699172220612	3.98963574790652	1.38823546893736	2.73543822564795	0	2.79906293027884	1.05311147845917	0.659694118825615	1.77534917272322	7.17135267407264	7.19542494973964	8.19006645250581	5.07284204138728
ENSSSAG00000048250	1	0.0450961224564817	20	16	1.71193315396514	0	2.38911409838046	3.749691643355	2.86495823621666	2.53151686384337	0.865191582476799	2.09519292081178	1.33122161343278	2.01094629961006	0	1.04698053383834	4.998972394573	5.42267801644475	5.07345174124745	8.65499824987314	4.24048758330919	5.31951433054203	3.47058867234341	8.20631467694386	0	3.73208390703845	2.10622295691833	1.97908235647685	2.66302375908483	0	7.19542494973964	0	0.845473673564546
ENSSSAG00000003606	1	0.0450961224564817	28	0	1.46755353101374	4.83932964334733	3.58367114757069	7.49938328671001	4.77493039369444	5.06303372768674	6.05634107733759	4.19038584162357	6.65610806716389	2.01094629961006	4.85451165512816	3.14094160151503	1.66632413152433	1.08453560328895	3.38230116083164	2.4728566428209	1.41349586110306	3.98963574790652	2.08235320340604	0	2.19473544782164	5.59812586055768	2.10622295691833	3.95816471295369	3.55069834544644	4.09791581375579	2.39847498324655	15.2101234117965	0
ENSSSAG00000045368	1	0.0450961224564817	24	18	1.38791364954724	0	0	1.24989721445167	0.954986078738888	0	1.7303831649536	0	0.665610806716389	0	0	0	0	0	3.38230116083164	2.4728566428209	1.41349586110306	2.65975716527101	2.77647093787472	2.73543822564795	0	2.79906293027884	2.10622295691833	2.63877647530246	0.88767458636161	2.0489579068779	0	1.17000949321512	0
ENSSSAG00000078787	1	0.0450961224564817	28	22	1.17832385572365	0	1.19455704919023	0	4.77493039369444	0	0.865191582476799	2.09519292081178	0	0	1.61817055170939	0	1.66632413152433	1.08453560328895	1.69115058041582	0	2.82699172220612	1.32987858263551	4.85882414128077	2.73543822564795	0	0.933020976759613	7.37178034921417	3.29847059412808	6.21372210453127	2.0489579068779	2.39847498324655	5.85004746607558	2.53642102069364
ENSSSAG00000071993	1	0.0450961224564817	24	2	1.05946059089195	3.6294972325105	1.19455704919023	2.49979442890334	6.68490255117221	2.53151686384337	0.865191582476799	4.19038584162357	2.66244322686556	2.01094629961006	4.85451165512816	1.04698053383834	1.66632413152433	0	1.69115058041582	0	0	2.65975716527101	0.694117734468681	2.73543822564795	0	2.79906293027884	2.10622295691833	2.63877647530246	3.55069834544644	4.09791581375579	4.79694996649309	0	5.07284204138728
ENSSSAG00000007839	1	0.0450961224564817	28	20	1.0263718355285	2.41966482167367	2.38911409838046	4.37464025058084	0.954986078738888	0	0.865191582476799	6.28557876243535	1.33122161343278	2.01094629961006	1.61817055170939	2.09396106767669	0	3.25360680986685	3.38230116083164	2.4728566428209	2.82699172220612	1.32987858263551	2.77647093787472	2.73543822564795	6.58420634346491	2.79906293027884	5.26555739229583	4.61785883177931	6.21372210453127	4.09791581375579	11.9923749162327	1.17000949321512	1.69094734712909
ENSSSAG00000059071	1	0.0450961224564817	24	6	1.00073911272604	0	1.19455704919023	2.49979442890334	2.86495823621666	3.79727529576505	0.865191582476799	2.09519292081178	3.99366484029833	2.01094629961006	4.85451165512816	1.04698053383834	1.66632413152433	1.08453560328895	0	0	1.41349586110306	1.32987858263551	1.38823546893736	0	0	1.86604195351923	0	0	0	3.07343686031685	2.39847498324655	1.17000949321512	2.53642102069364
ENSSSAG00000058083	1	0.0450961224564817	20	6	0.740327035247402	1.20983241083683	3.58367114757069	3.749691643355	0.954986078738888	2.53151686384337	1.7303831649536	4.19038584162357	1.99683242014917	3.01641944941509	1.61817055170939	1.04698053383834	3.33264826304867	2.1690712065779	1.69115058041582	0	5.65398344441225	0	0.694117734468681	0	0	0.933020976759613	5.26555739229583	3.29847059412808	0.88767458636161	5.12239476719474	2.39847498324655	5.85004746607558	3.38189469425818
ENSSSAG00000064101	1	0.0483445259740327	24	6	96.5918326033433	2223.6719711181	2193.20674231326	2205.44363489997	2218.43266091044	2110.01930601345	2406.09779086798	2141.28716506964	2356.92786658273	2239.1887046158	2365.76534659912	2172.48460771456	2232.87433624261	2166.90213537132	1870.41254193989	2096.98243311212	2065.11745307157	2235.52589741029	2110.11791278479	1862.83343166626	2104.75129446095	2033.0527083592	2217.85277363501	2154.56099208446	1997.26781931362	2264.09848710008	2185.0107097376	2172.70762890047	2255.72376107021
ENSSSAG00000063727	1	0.0483445259740327	24	16	83.8798282743065	620.644026759295	254.440651477519	240.605213781946	233.971589291027	289.858680910066	190.342148144896	320.564516884203	236.957447191034	265.444911548528	249.198264963246	134.013508331308	463.238108563765	379.587461151132	1672.54792403124	309.107080352612	279.872180498406	386.994667546933	310.964745041969	336.458901754698	572.825951881447	515.960600148066	250.640531873282	300.820518184481	722.56711329835	165.96559045711	230.253598391668	143.911167665459	304.370522483237
ENSSSAG00000031718	1	0.0483445259740327	24	10	76.7037665914403	1805.06995696855	1818.11582886753	1686.1113422953	1638.75611111593	1870.79096238025	1897.36514037162	1933.86306590928	1812.45822668873	1880.23479013541	2032.42221294699	2040.56506045093	1946.26658562042	1692.96007673405	1926.22051109362	1978.28531425672	1840.37161115619	1917.6849161604	1771.38845836407	2059.78498391291	2032.32502468284	1674.77265328351	1842.94508730354	1780.51442671034	1756.70800640963	1857.38034258481	2077.07933549151	1764.3743157684	1887.94271306963
ENSSSAG00000000775	1	0.0483445259740327	20	6	44.7622235428232	734.368273377958	617.585994431349	598.700765722349	749.664071810027	779.707194063757	789.054723218841	655.795384214089	642.314428481315	681.710795567811	567.977863649995	816.644816393907	596.544039085712	717.962569377284	588.520401984705	550.21060302765	565.398344441225	656.96001982194	615.68243047372	500.585195293576	621.110131733523	651.24864177821	662.407119950816	751.391601342376	540.59382309422	870.807110423106	693.159270158252	732.425942752663	791.363358456415
ENSSSAG00000073930	1	0.0483445259740327	28	24	35.442317080834	770.663245703063	676.11928984167	666.820163909965	721.01448944786	664.523176758884	652.354453187506	693.508856788701	666.276417523105	617.360513980289	731.413089372643	748.591081694415	684.859218056502	632.284256717457	679.842533327159	668.907721883053	660.10256713513	703.505770214183	720.494208378491	664.711488832453	675.978517929064	738.019592616854	740.337369356794	707.851789499885	716.353391193819	791.922231008307	786.699794504867	766.356218055901	669.615149463121
ENSSSAG00000008575	1	0.0483445259740327	28	22	30.9369883740396	278.261454492472	302.222933445128	306.224817540659	218.691812031205	249.354411088572	224.949811443968	310.088552280144	226.307674283572	197.072737361786	276.707164342305	250.228347587364	261.612888649321	291.740077284727	255.363737642789	242.339950996448	325.104048053704	296.562923927718	222.117675029978	317.310834175163	307.262962695029	345.217761401057	318.039666494668	321.9307299869	310.686105226563	380.08169172585	309.403272838804	258.572098000541	238.423575945202
ENSSSAG00000056545	1	0.0483445259740327	20	8	29.8587826760725	343.592404677661	327.308631478123	306.224817540659	328.515211086177	335.425984459246	365.110847805209	375.039532825309	360.095446433566	380.068850626302	347.906668617518	369.584128444935	394.918819171267	371.99571192811	316.245158537758	385.76563628006	377.403394914517	320.500738415157	323.458864262405	347.40065465729	307.262962695029	369.476306796807	344.367453456148	349.637882977576	341.75471574922	316.563996612635	390.951422269187	325.262639113802	362.70820595919
ENSSSAG00000079512	1	0.0483445259740327	28	4	29.2525815203509	597.657210953395	580.554725906452	633.697887726996	572.991647243333	560.730985341306	600.442958238898	584.558824906488	559.778688448483	537.928135145692	593.868592477345	578.980235212604	584.879770165041	566.127584916831	590.21155256512	535.373463170724	520.166476885927	566.528276202726	546.270657026852	443.140992554968	524.541772029371	572.874879730403	559.202195061818	529.734377416969	515.738934676095	538.875929508887	520.469071364501	507.78412005536	558.0126245526
ENSSSAG00000077313	1	0.0483445259740327	24	10	28.9167176192798	293.98927583335	309.39027574027	292.47594818169	319.920336377527	393.650872327644	300.221479119449	333.135674409074	366.085943694014	356.942968180786	338.197645307262	315.141140685341	351.594391751635	283.063792458416	356.832772467738	369.692068101724	329.344535637013	348.428188650503	292.917683945783	322.781710626459	307.262962695029	288.303481818721	305.402328753158	284.987859332666	284.055867635715	266.364527894127	333.38802267127	291.332363810564	360.171784938497
ENSSSAG00000059339	1	0.0483445259740327	20	14	27.8971162082348	711.381457572058	597.278524595115	676.194393018352	647.480561384966	636.676491256607	693.883649146393	636.938647926783	593.059228784303	676.683429818786	694.195166683327	641.799067242904	733.182617870707	684.341965675327	715.356695515891	675.089863490105	720.882889162562	682.227712892015	623.317725552876	741.303759150595	785.715290320146	628.856138335979	661.354008472357	662.992589419743	708.364319916565	539.900408462326	673.971470292279	661.055363666541	589.295150474489
ENSSSAG00000045681	1	0.0483445259740327	24	14	27.1823008579336	53.2326260768206	41.809496721658	136.863744982458	139.427967495878	151.891011830602	139.295844778765	41.9038584162357	35.942983562685	124.678670575824	50.163287102991	115.167858722218	136.638578784995	58.5649225776033	201.246919069482	128.588545426687	121.560644054863	159.585429916261	56.9176542264319	177.803484667117	151.436745899693	66.2444893499325	72.6646920136825	45.5188941989675	112.734672467924	34.8322844169243	45.5710246816844	49.1403987150349	26.2096838805009
ENSSSAG00000045341	1	0.0483445259740327	28	4	24.0584230092756	324.235086104271	298.639262297558	341.846888152531	394.409250519161	380.993288008427	328.772801341184	331.040481488262	324.818073677598	312.702149589365	296.125210962818	302.577374279281	264.945536912369	325.360680986685	306.098255055263	352.382071601978	257.256246720757	276.614745188185	285.282388866628	243.454002082668	337.989258964532	294.834628656038	285.393210662434	260.579176936118	284.943542222077	327.833265100464	292.613947956079	257.402088507326	279.851785949865
ENSSSAG00000001396	1	0.0483445259740327	28	0	24.0343115872841	427.070841025402	431.235094757673	458.087329096536	435.473651904933	382.259046440349	410.100810094003	406.467426637486	451.949737760428	464.528595209924	401.306296823928	362.255264708067	394.918819171267	345.966857449175	324.700911439837	416.676344315321	416.981279025403	422.901389278091	348.447102703278	404.844857395897	318.236639934137	372.275369727086	444.413043909768	378.004730087078	426.971476039934	431.305639397797	455.710246816844	420.033408064227	390.60883718682
ENSSSAG00000044893	1	0.0483445259740327	28	0	23.793354535226	587.978551666701	701.204987874665	636.822630763125	737.249252786421	653.131350871589	658.410794264844	565.702088619182	587.068731523855	672.661537219566	626.232003511533	687.866210731791	581.547121901993	544.436872851052	561.461992698052	628.105587276508	537.128427219164	634.352083917137	667.741260558871	574.44202738607	561.852274642339	627.92311735922	673.991346213867	606.258895200741	600.95569496681	695.621209385046	645.189770493321	638.825183295453	692.442938649363
ENSSSAG00000043650	1	0.0483445259740327	20	8	21.3051952194701	189.943688501383	207.8529265591	221.856755565171	202.457048692644	263.27775383971	252.635942083225	226.280835447673	226.307674283572	246.340921702233	265.379970480339	243.946464384334	241.616999071029	225.583405484101	216.467274293225	234.921381067985	245.948279831933	230.068994795943	237.388265188289	172.332608215821	206.305132095234	208.063677817394	227.47207934718	213.081200380674	247.661209594889	246.899427778787	201.47189859271	231.661879656593	222.359576147476
ENSSSAG00000080274	1	0.0483445259740327	20	6	21.1778437257911	464.575645761344	436.013322954434	427.46484734247	473.673095054488	470.862136674866	517.384566321126	500.751108074017	507.861045524605	479.610692457	517.814576547004	457.530493287356	483.233998142057	491.294628289894	475.213313096845	435.222769136478	470.69412174732	525.302040141025	469.917706235297	404.844857395897	480.647063072938	475.840698147403	501.281063746563	488.173647930955	468.69218159893	546.04728218296	498.882796515282	520.654224480727	514.893467200809
ENSSSAG00000076347	1	0.0483445259740327	20	18	19.6947773191695	249.225476632388	258.02432262509	270.602746928786	247.341394393372	208.850141267078	246.579601005888	243.042378814167	238.954279611184	218.187673507692	197.416807308545	248.134386519687	189.960950993774	262.457615995926	202.938069649898	232.448524425164	219.091858470975	235.388509126485	267.929445504911	276.279260790443	223.863015677807	274.308167167326	235.896971174853	224.296000400709	204.16515486317	215.140580222179	160.697823877519	221.131794217657	224.895997168169
ENSSSAG00000055373	1	0.0483445259740327	28	6	17.7477066486354	573.460562736659	576.971054758881	563.078695110476	580.631535873244	550.604917885933	551.992229620198	599.22517535217	554.453801994752	561.054017591207	640.795538476917	588.403060017149	586.546094296566	556.366764487231	546.241637474309	540.319176456366	517.339485163721	538.60082596738	577.505955077943	486.908004165336	524.541772029371	540.219145543816	512.865290009614	558.760918645296	531.717077230604	537.851450555448	568.438571029431	528.844290933233	563.085466593988
ENSSSAG00000044275	1	0.0483445259740327	28	10	17.4226568720876	231.077990469835	219.798497051002	258.728723391495	274.081004598061	291.124439341987	238.792876763596	272.375079705532	274.231652367152	267.455857848138	262.143629376921	259.651172391909	294.939371279807	244.020510740014	263.819490544868	283.142085602993	279.872180498406	244.697659204933	261.682385894693	279.014699016091	258.978782842953	239.786391027221	275.915207356302	224.296000400709	240.559812903996	224.36089080313	249.441398257641	224.641822697302	244.341891660154
ENSSSAG00000064833	1	0.0483445259740327	28	2	17.2308047780716	233.497655291509	261.60799377266	238.105419353043	226.331700661116	236.696826769355	237.92768518112	219.995256685237	238.954279611184	256.395653200283	221.689365584186	228.241756376759	238.28435080798	206.0617646249	229.996478936551	204.010673032724	217.678362609872	248.68729495284	213.094144481885	202.422428697949	197.526190303947	187.537216328682	223.259633433343	209.782729786546	213.041900726786	379.057212772411	256.63682320738	217.621765738012	214.750313085395
ENSSSAG00000001035	1	0.0483445259740327	20	14	15.9739266260011	49.6031288443101	40.6149396724678	84.3680619754876	59.209136881811	77.2112643472227	38.9336212114559	37.7134725746121	24.6275998485064	42.2298722918113	43.6906048961534	81.6644816393907	128.306958127374	88.9319194696938	89.6309807620383	127.352117105276	76.3287764995653	50.5353861401493	31.9294157855593	84.7985849950866	70.2315343302924	64.3784473964133	24.2215640045608	56.7336942190029	37.2823326271876	40.979158137558	55.1649246146706	62.0105031404012	36.3553679632755
ENSSSAG00000002877	1	0.0483445259740327	24	16	15.8893655966635	135.501230013725	143.346845902828	121.864978409038	136.563009259661	165.814354581741	121.992013129229	123.616382327895	133.787772149994	165.90306971783	173.144249032904	138.201430466661	133.305930521947	132.313343601252	160.659305139503	155.789968497717	163.965519887955	183.5232444037	154.094137052047	199.686990472301	158.020952243158	143.68523042098	180.082062816518	138.535764953379	193.513059826831	127.03539022643	139.1115490283	162.631319556901	115.829893278343
ENSSSAG00000045644	1	0.0483445259740327	20	6	15.3889167558061	185.104358858035	175.599886230964	211.857577849558	181.447354960389	203.787107539391	178.229465990221	167.615433664943	214.326679762677	218.187673507692	221.689365584186	192.644418226255	198.292571651396	154.004055667031	167.423907461166	181.754963247336	148.417065415821	192.832394482149	200.600025261449	123.094720154158	190.941983960482	160.479608002653	215.887853084129	209.782729786546	203.277480276809	249.972864639104	213.464273508943	234.001898643023	202.913681655491
ENSSSAG00000000256	1	0.0483445259740327	28	16	15.0893945241878	212.930504307283	203.074698362339	219.981909743494	252.116324787066	220.241967154373	221.489045114061	188.567362873061	246.275998485064	276.505116196384	270.234482135468	189.50347662474	261.612888649321	232.090619103835	251.981436481957	268.304945746067	262.910230165169	284.594016683999	233.917676515946	232.512249180076	379.689232473143	222.058992468788	251.693643351741	226.275082757186	273.403772599376	212.067143361862	247.042923274394	238.681936615884	228.277891862427
ENSSSAG00000032826	1	0.0483445259740327	28	2	14.1196572068205	183.894526447199	181.572671476915	201.858400133944	184.312313196605	179.737697332879	237.062493598643	209.519292081178	173.724420552978	171.93590861666	163.435225722648	159.141041143428	193.293599256823	197.385479798589	152.203552237424	149.607826890664	158.311536443543	186.183001568971	161.729432131203	155.919978861933	173.384100377909	168.87679679349	164.28539063963	157.007200280496	158.893750958728	195.675480106839	170.291723810505	210.601708778721	158.10357695657
ENSSSAG00000002916	1	0.0483445259740327	28	24	13.8748762860531	113.724246618662	94.3700068860282	100.616725763359	78.3088584565888	91.1346070983613	83.9235835002495	100.569260198966	91.1886805201453	72.3940667859622	88.9993803440163	85.8524037747441	86.6488548392654	132.313343601252	82.8663784403751	69.2399859989851	77.7422723606684	85.1122292886725	103.423542435833	93.0048996720304	65.8420634346491	113.828559164673	130.585823328937	112.148000200355	71.0139669089288	144.451532434892	107.931374246095	129.871053746878	97.2294724599228
ENSSSAG00000054662	1	0.0483445259740327	20	4	12.8024472771744	379.887377002766	371.507242298162	314.97409804182	341.885016188522	364.538428393445	412.696384841433	387.61069035018	404.025759676848	344.877290383126	330.106792548715	351.785459369683	293.273047148283	355.727677878775	372.05312769148	314.052793638254	286.939659803922	361.726974476858	339.423572155185	325.517148852106	348.96293620364	373.208390703845	362.270348589953	382.622588918857	294.707962672055	456.917613233771	330.989547688023	343.982791005244	386.381468818998
ENSSSAG00000037866	1	0.0483445259740327	28	14	12.4079429073045	163.327375462972	137.374060656876	168.111175343749	133.698051023444	117.715534168717	165.251592253069	188.567362873061	160.41220441865	179.979693815101	155.344372964101	147.624255271206	171.631385547006	165.933947303209	196.173467328235	190.409961497209	213.437875026562	190.172637316878	149.235312910766	191.480675795357	197.526190303947	164.211691909692	166.391613596548	160.96536499345	164.219798476898	138.304658714258	182.284098726738	184.861499927988	145.421471853102
ENSSSAG00000041098	1	0.0483445259740327	20	2	11.8855996540921	171.79620233883	195.907356067198	174.360661416008	164.257605543089	217.71045029053	172.173124912883	175.99620534819	171.727588132828	160.875703968805	147.253520205554	154.953119008075	151.635495968714	168.103018509787	121.762841789939	170.627108354642	159.725032304646	166.234822829438	181.164728696326	136.771911282398	160.215687690979	199.666489026557	219.047187519507	190.651600340603	136.701886299688	198.748916967156	206.268848559203	173.161404995837	163.176418997957
ENSSSAG00000047966	1	0.0483445259740327	20	2	11.6800173727968	53.2326260768206	83.6189934433161	66.2445523659384	61.1191090392888	67.0851968918493	75.2716676754815	62.8557876243535	57.2425293776095	51.2791306400566	43.6906048961534	43.9731824212104	46.6570756826814	48.8041021480027	52.4256679928904	43.2749912493657	57.9533303052255	49.2055075575138	61.7764783677126	27.3543822564795	43.8947089564327	66.2444893499325	54.7617968798767	71.9066589519921	55.9234989407814	35.8567633703632	59.9618745811637	63.1805126336163	57.4922098023891
ENSSSAG00000011338	1	0.0483445259740327	24	0	10.9493192957406	139.130727246236	142.152288853637	131.239207517425	126.058162393533	134.170393783699	130.643928953997	119.425996486272	107.828950688055	101.552788130308	140.780837998717	114.120878188379	111.64371681213	101.946346709161	103.160185405365	122.406403819634	100.358206138317	111.709800941383	114.529426187332	114.888405477214	140.463068660585	134.355020653384	121.107820022804	117.42555315096	123.386767504264	123.961953366113	122.322224145574	86.5807024979186	129.357472055376
ENSSSAG00000080789	1	0.0483445259740327	24	8	10.7073244332316	235.917320113182	189.934570821247	204.358194562848	212.961895558772	221.507725586295	228.410577773875	203.233713318743	222.97962024999	231.258824455157	216.834853929058	271.167958264131	214.955812966639	186.540123765699	216.467274293225	220.08424121106	207.78389158215	200.811665977962	213.094144481885	218.835058051836	186.552513064839	167.010754839971	209.569184213374	201.866400360638	200.614456517724	224.36089080313	215.862748492189	216.451756244797	184.313260837071
ENSSSAG00000075419	1	0.0483445259740327	28	18	10.7007881340418	26.6163130384103	21.5020268854241	16.2486637878717	17.1897494173	25.3151686384337	35.4728548815487	31.4278938121768	34.6117619492522	13.0711509474654	37.2179226893159	33.503377082827	39.991779156584	48.8041021480027	15.2203552237424	40.8021346065448	45.231867555298	42.5561146443362	63.8588315711187	68.3859556411988	37.3105026129678	18.6604195351923	24.2215640045608	65.9694118825615	64.8002448043975	47.1260318581916	38.3755997319447	39.780322769314	43.1191573517919
ENSSSAG00000016871	1	0.0483445259740327	28	4	10.6827472941688	140.340559657073	148.125074099589	138.113642196909	173.807466330478	170.877388309427	160.060442758208	157.139469060884	173.724420552978	135.738875223679	140.780837998717	170.65782701565	121.641661601276	155.08859127032	174.188509782829	137.24354367656	128.628123360379	146.286644089906	128.411780876706	117.623843702862	122.905185078012	136.221062606904	131.638934807396	158.326588518148	127.825140436072	176.210379991499	136.713074045053	135.721101212953	133.584840423198
ENSSSAG00000074739	1	0.0483445259740327	20	16	9.47259562077188	43.553966790126	47.7822819676092	48.1210427563892	32.4695266771222	37.9727529576505	27.6861306392576	35.6182796538003	39.271037596267	29.1587213443459	29.127069930769	40.8322408196954	48.3233998142057	62.903064990759	32.1318610279005	71.712842641806	52.2993468608133	34.5768431485232	51.3647123506824	62.9150791899029	54.8683861955409	51.3161537217787	33.6995673106933	45.5188941989675	31.0686105226563	47.1260318581916	31.1801747822051	37.4403037828837	32.1279995954528
ENSSSAG00000077834	1	0.0483445259740327	28	6	8.36383295411266	58.071955720168	75.2570940989845	74.9938328671001	80.2188306140665	68.3509553237709	56.2374528609919	79.6173309908478	76.5452427723847	60.3283889883019	76.0540159303412	86.8993843085824	76.6509100501194	97.6082042960054	69.3371737970485	64.2942727133433	57.9533303052255	47.8756289748783	67.3294202434621	71.1213938668468	57.0631216433625	58.7803215358556	56.868019836795	52.1158353872236	55.9234989407814	70.6890477872875	50.3679746481775	69.0305600996919	62.5650518437764
ENSSSAG00000008440	1	0.0483445259740327	28	4	7.53064363110982	55.6522908984943	54.9496242627506	79.9934217249068	83.0837888502832	60.7564047322408	72.6760929280511	43.9990513370475	77.2108535791011	60.3283889883019	64.7268220683755	61.7718514964622	48.3233998142057	57.4803869743143	79.4840772795434	61.8214160705224	45.231867555298	43.8859932269717	49.2823591472764	41.0315733847193	37.3105026129678	54.1152166520576	42.1244591383667	48.8173647930955	60.3618718725895	47.1260318581916	59.9618745811637	64.3505221268314	60.8741044966473
ENSSSAG00000045999	1	0.0483445259740327	20	4	7.36946779482359	150.019218943767	164.848872788252	163.736535093169	133.698051023444	192.395281652096	153.138910098393	188.567362873061	173.724420552978	155.84833821978	148.871690757264	163.328963278781	169.965061415482	148.581377650586	138.674347594097	139.716400319381	142.763081971409	170.224458577345	163.811785334609	169.597169990173	142.657804108406	177.273985584327	144.276272548906	172.180165013486	148.241655922389	180.308295805255	172.690198793751	162.631319556901	152.185261241618
ENSSSAG00000008581	1	0.0483445259740327	24	6	7.0819779864541	38.7146371467786	45.3931678692287	31.2474303612917	33.4245127558611	43.0357866853373	48.4507286187007	52.3798230202946	25.9588214619392	34.1860870933711	50.163287102991	32.4563965489886	58.3213446033517	42.296888528269	18.602656384574	37.0928496423135	39.5778841108857	23.9378144874391	28.4588271132159	30.0898204821275	32.9210317173246	28.923650279548	27.3808984399383	40.2413412483625	23.9672138317635	31.7588475566074	45.5710246816844	43.2903512489593	36.3553679632755
ENSSSAG00000073712	1	0.0483445259740327	28	0	7.07031562405283	26.6163130384103	32.2530403281362	43.1214538985826	34.3794988345999	37.9727529576505	21.62978956192	35.6182796538003	19.3027133947753	18.0985166964906	29.127069930769	13.6107469398985	24.994861972865	23.8597832723569	27.0584092866531	6.18214160705224	11.3079668888245	22.6079359048036	21.5176497685291	19.1480675795357	17.5578835825731	25.1915663725096	15.7966721768875	28.3668471095015	14.2027933817858	31.7588475566074	23.9847498324655	51.4804177014651	16.9094734712909
ENSSSAG00000002198	1	0.0483445259740327	20	6	6.45425792379176	15.7278213408788	22.6965839346144	16.2486637878717	23.8746519684722	17.7206180469036	18.1690232320128	35.6182796538003	27.2900430753719	36.1970333929811	33.9815815858971	39.785260285857	24.994861972865	20.60617646249	10.1469034824949	28.4378513924403	15.5484544721337	17.2884215742616	23.6000029719352	19.1480675795357	17.5578835825731	26.1245873492692	21.0622295691833	23.0892941588965	29.2932613499331	24.5874948825348	43.1725496984378	25.7402088507326	26.2096838805009
ENSSSAG00000059922	1	0.0483445259740327	28	6	5.89264966776833	58.071955720168	78.8407652465552	64.9946551514867	55.3891925668555	65.8194384599276	67.4849434331903	77.522138070036	65.2298590582061	74.4050130855723	56.6359693098285	68.0537346994923	58.3213446033517	57.4803869743143	42.2787645103954	53.1664178206493	66.4343054718439	70.4835648796819	49.2823591472764	54.7087645129591	57.0631216433625	53.182195675298	55.8149083583358	56.7336942190029	56.811173527143	57.3708213925811	55.1649246146706	53.8204366878953	55.80126245526
ENSSSAG00000007664	1	0.0483445259740327	24	10	5.88742393487217	15.7278213408788	16.7237986886632	7.49938328671001	23.8746519684722	24.049410206512	16.4386400670592	27.2375079705532	27.9556538820883	26.1423018949308	21.036217172222	34.5503576166653	24.994861972865	30.3669968920906	33.8230116083164	13.6007115355149	25.4429254998551	19.9481787395326	20.8235320340604	13.6771911282398	19.7526190303947	20.5264614887115	9.4780033061325	17.8117412082916	17.7534917272322	26.6364527894127	4.79694996649309	21.0601708778721	12.6821051034682
ENSSSAG00000009877	1	0.0483445259740327	20	12	5.3269619130126	16.9376537517157	10.7510134427121	12.4989721445167	19.0997215747777	18.9863764788253	13.8430653196288	10.4759646040589	13.9778269410442	22.1204092957107	24.2725582756408	13.6107469398985	23.3285378413407	14.0989628427563	32.1318610279005	23.4921381067985	22.615933777649	26.5975716527101	14.5764724238423	24.6189440308316	17.5578835825731	16.794377581673	20.0091180907242	11.2148000200355	8.8767458636161	17.4161422084621	19.1877998659724	23.4001898643023	16.0639997977264
ENSSSAG00000039807	1	0.0483445259740327	20	12	5.24611892718509	19.3573185733893	15.529241639473	24.3729956818075	7.6398886299111	16.4548596149819	20.7645979794432	6.28557876243535	21.9651566216408	28.1532481945409	21.036217172222	26.1745133459586	16.6632413152433	30.3669968920906	32.1318610279005	25.9649947496194	25.4429254998551	18.6183001568971	29.1529448476846	19.1480675795357	24.142089926038	28.923650279548	14.7435606984283	18.4714353271172	15.978142554509	18.4406211619011	31.1801747822051	22.2301803710872	23.6732628598073
ENSSSAG00000039912	1	0.0483445259740327	28	16	5.00147580563143	1.20983241083683	5.97278524595115	9.99917771561334	13.3698051023444	15.1891011830602	6.05634107733759	10.4759646040589	10.6497729074622	8.04378519844025	6.47268220683755	10.4698053383834	6.66529652609734	17.3525696526232	8.45575290207909	16.0735681783358	21.2024379165459	9.30915007844855	24.9882384408725	35.5606969334234	17.5578835825731	13.0622936746346	16.8497836553467	9.23571766355862	17.7534917272322	7.17135267407264	11.9923749162327	4.68003797286046	20.2913681655491
ENSSSAG00000001010	1	0.0483445259740327	20	0	4.93044889832712	39.9244695576155	38.2258255740874	46.8711455419376	41.0644013857722	31.6439607980421	19.8994063969664	37.7134725746121	37.2742051761178	43.2353454416163	24.2725582756408	35.5973381505037	43.3244274196327	27.1133900822237	27.0584092866531	22.2557097853881	29.6834130831643	39.8963574790652	36.7882399268401	43.7670116103673	37.3105026129678	41.052922977423	45.2837935737442	29.0265412283271	45.2714039044421	34.8322844169243	33.5786497654516	32.7602658100233	26.2096838805009
ENSSSAG00000052008	1	0.0483445259740327	24	20	4.51996936730807	18.1474861625525	15.529241639473	18.748458216775	9.54986078738887	15.1891011830602	9.51710740724479	10.4759646040589	13.3122161343278	19.1039898462956	8.09085275854694	8.37584427070674	8.33162065762167	8.67628482631159	11.8380540629107	17.3099964997463	9.89447102772143	22.6079359048036	13.8823546893736	35.5606969334234	13.1684126869298	20.5264614887115	21.0622295691833	12.5341882576867	23.0795392454019	21.5140580222179	21.5862748492189	16.3801329050116	5.91831571495182
ENSSSAG00000060082	1	0.0483445259740327	20	6	4.32096474826987	21.776983395063	16.7237986886632	16.8736123950975	24.8296380472111	40.5042698214939	24.2253643093504	31.4278938121768	20.6339350082081	21.1149361459057	27.5088993790596	30.3624354813119	34.992806762011	30.3669968920906	18.602656384574	21.0192814639776	22.615933777649	29.2573288179812	31.2352980510907	16.4126293538877	15.3631481347515	19.5934405119519	22.1153410476425	25.0683765153734	18.6411663135938	29.7098896497295	35.9771247486982	32.7602658100233	32.9734732690173
ENSSSAG00000058776	1	0.0483445259740327	20	14	4.11983884684395	49.6031288443101	39.4203826232776	24.3729956818075	35.3344849133388	22.7836517745903	27.6861306392576	16.7615433664943	16.6402701679097	42.2298722918113	56.6359693098285	38.7382797520187	36.6591308935354	29.2824612888016	33.8230116083164	54.4028461420598	42.4048758330919	30.5872074006167	47.894123678339	16.4126293538877	68.0367988824707	29.8566712563076	31.593344353775	25.0683765153734	29.2932613499331	29.7098896497295	31.1801747822051	24.5701993575174	42.2736836782273
ENSSSAG00000064754	1	0.0483445259740327	24	2	2.33800248207173	20.5671509842262	22.6965839346144	16.2486637878717	7.6398886299111	16.4548596149819	13.8430653196288	29.332700891365	15.9746593611933	16.0875703968805	14.5635349653845	13.6107469398985	16.6632413152433	8.67628482631159	15.2203552237424	8.65499824987314	21.2024379165459	13.2987858263551	14.5764724238423	8.20631467694386	13.1684126869298	20.5264614887115	17.9028951338058	9.89541178238423	17.7534917272322	15.3671843015842	31.1801747822051	23.4001898643023	27.90063122763
ENSSSAG00000077037	1	0.0483445259740327	24	14	2.25424255575465	14.517988930042	5.97278524595115	7.49938328671001	1.90997215747778	3.79727529576505	14.7082569021056	6.28557876243535	4.65927564701472	8.04378519844025	16.1817055170939	12.5637664060601	11.6642689206703	7.59174922302264	10.1469034824949	8.65499824987314	11.3079668888245	9.30915007844855	10.4117660170302	8.20631467694386	13.1684126869298	5.59812586055768	7.37178034921417	7.91632942590739	11.5397696227009	4.09791581375579	4.79694996649309	4.68003797286046	4.22736836782273
ENSSSAG00000006223	1	0.0483445259740327	20	18	2.18611891349503	7.258994465021	7.16734229514138	9.99917771561334	5.72991647243333	7.5945505915301	6.92153265981439	4.19038584162357	5.9904972604475	7.03831204863522	3.23634110341877	1.04698053383834	3.33264826304867	6.50721361973369	18.602656384574	1.23642832141045	5.65398344441225	14.6286644089906	10.4117660170302	8.20631467694386	6.58420634346491	2.79906293027884	9.4780033061325	7.91632942590739	3.55069834544644	3.07343686031685	7.19542494973964	5.85004746607558	3.38189469425818
ENSSSAG00000047093	1	0.0483445259740327	20	16	1.53971211517981	9.67865928669466	9.55645639352184	2.49979442890334	6.68490255117221	11.3918258872952	4.32595791238399	14.6663504456825	8.65294048731306	4.02189259922012	9.70902331025632	5.23490266919171	1.66632413152433	10.8453560328895	10.1469034824949	9.89142657128359	9.89447102772143	13.2987858263551	11.8000014859676	5.47087645129591	10.9736772391082	8.39718879083652	4.21244591383667	6.59694118825615	9.76442044997771	1.02447895343895	4.79694996649309	0	6.76378938851637
ENSSSAG00000072106	1	0.0483445259740327	20	6	1.35957394115034	6.04916205418416	5.97278524595115	11.249074930065	8.59487470864999	8.86030902345179	12.977873737152	6.28557876243535	9.31855129402945	7.03831204863522	9.70902331025632	13.6107469398985	8.33162065762167	8.67628482631159	5.07345174124745	4.9457132856418	8.48097516661837	10.6390286610841	6.24705961021813	2.73543822564795	8.77894179128655	11.1962517211154	5.26555739229583	12.5341882576867	12.4274442090625	11.2692684878284	11.9923749162327	12.8701044253663	16.9094734712909
ENSSSAG00000048679	1	0.0483445259740327	28	14	1.13098228402636	1.20983241083683	0	0	1.90997215747778	0	0.865191582476799	0	0.665610806716389	2.01094629961006	1.61817055170939	2.09396106767669	3.33264826304867	2.1690712065779	6.76460232166327	1.23642832141045	4.24048758330919	2.65975716527101	0.694117734468681	2.73543822564795	6.58420634346491	0	1.05311147845917	1.31938823765123	5.32604751816966	0	4.79694996649309	0	2.53642102069364
ENSSSAG00000065013	1	0.0483445259740327	28	26	0.597840167892192	0	0	1.24989721445167	1.90997215747778	0	1.7303831649536	0	0.665610806716389	0	0	0	0	0	0	0	0	0	0	0	0	0	2.10622295691833	1.31938823765123	0	2.0489579068779	2.39847498324655	1.17000949321512	0.845473673564546
