# Supplementary material for: Photoreception and transcriptomic response to light during early development of a teleost with a life cycle tightly controlled by seasonal changes in photoperiod
Source: PLoS Genet. 2022 Dec 12;18(12):e1010529. doi: 10.1371/journal.pgen.1010529 (PMC9744326; doi:10.1371/journal.pgen.1010529)
Supplement: S7 Table — In the circadian series the different sampling points were compared to either 10:00, 02:00, 18:00 or an altering control and the number of DEGs are listed. The table also include the upregulated or downregulated DEGs from the analyzes within a light stimulation (02:00 vs 18:00) and comparing different light conditions to DD, LL or LDM at 690 dd (shown in Fig 3). (XLSX) [file pgen.1010529.s013.xlsx]

## Sheet: Sheet1
Circadian series	DEG Up	DEG Down
LDM_1400_vs_1000start	8	8
LDM_1800_vs_1000start	8	10
LDM_2200_vs_1000start	15	3
LDM_0200_vs_1000start	6	1
LDM_0600_vs_1000start	3	3
LDM_1000e_vs_1000start	8	2
LDM_1000start_vs_0200	1	6
LDM_1400_vs_0200	0	2
LDM_1800_vs_0200	7	4
LDM_2200_vs_0200	0	1
LDM_0600_vs_0200	1	6
LDM_1000end_vs_0200	3	2
LDM_1000start_vs_1800	19	11
LDM_1400_vs_1800	13	2
LDM_2200_vs_1800	17	2
LDM_0200_vs_1800	4	7
LDM_0600_vs_1800	4	5
LDM_1000end_vs_1800	5	4
LDM_1400_vs_1000start	8	8
LDM_1800_vs_1400	2	13
LDM_2200_vs_1800	17	2
LDM_0200_vs_22000	1	0
LDM_0600_vs_0200	1	6
LDM_1000end_vs_0600	4	3
Comparison witin a group	DEG Up	DEG Down
DD_0200_vs_1800	13	14
LL_0200_vs_1800	1	0
LDH_0200_vs_1800	3	1
LDM_0200_vs_1800	4	7
LDL_0200_vs_1800	3	2
LDB_0200_vs_1800	5	4
LDG_0200_vs_1800	24	5
LDR_0200_vs_1800	5	4
Comparison between DD, LL or LDM	DEG Up	DEG Down
1800_LL_vs_DD	169	18
0200_LL_vs_DD	14	14
1800_LDH_vs_DD	115	30
0200_LDH_vs_DD	26	6
1800_LDM_vs_DD	137	134
0200_LDM_vs_DD	23	48
1800_LDL_vs_DD	12	19
0200_LDL_vs_DD	2	14
1800_LDB_vs_DD	168	67
0200_LDB_vs_DD	3	0
1800_LDG_vs_DD	51	24
0200_LDG_vs_DD	6	2
1800_LDR_vs_DD	79	32
0200_LDR_vs_DD	3	1
1800_LDH_vs_LL	28	121
0200_LDH_vs_LL	12	6
1800_LDM_vs_LL	212	537
0200_LDM_vs_LL	31	118
1800_LDL_vs_LL	7	90
0200_LDL_vs_LL	2	18
1800_LDB_vs_LL	40	208
0200_LDB_vs_LL	0	7
1800_LDG_vs_LL	7	62
0200_LDG_vs_LL	1	5
1800_LDR_vs_LL	20	75
0200_LDR_vs_LL	9	3
1800_LDH_vs_LDM	10	7
0200_LDH_vs_LDM	6	1
1800_LDL_vs_LDM	12	17
0200_LDL_vs_LDM	0	0
1800_LDB_vs_LDM	396	248
0200_LDB_vs_LDM	3	3
1800_LDG_vs_LDM	359	445
0200_LDG_vs_LDM	13	7
1800_LDR_vs_LDM	273	149
0200_LDR_vs_LDM	15	6
