# Supplementary material for: Photoreception and transcriptomic response to light during early development of a teleost with a life cycle tightly controlled by seasonal changes in photoperiod
Source: PLoS Genet. 2022 Dec 12;18(12):e1010529. doi: 10.1371/journal.pgen.1010529 (PMC9744326; doi:10.1371/journal.pgen.1010529)
Supplement: S8 Table — The result of clusterProfiler for differing photoperiods (DD, LL compared to LDM) and wavelength experiments (LDB, LDG, LDR compared to LDM). (XLSX) [file pgen.1010529.s014.xlsx]

## Sheet: Sheet1
Comparison	Direction	ID	Description	GeneRatio	BgRatio	pvalue	p.adjust	qvalue	geneID	Count
DD_vs_LDM	Up	GO:0005861	troponin complex	8/240	22/34233	1.52540372282553e-12	2.77623477554246e-10	2.39247531264214e-10	ENSSSAG00000006188/ENSSSAG00000008019/ENSSSAG00000008074/ENSSSAG00000051692/ENSSSAG00000059482/ENSSSAG00000076994/ENSSSAG00000079469/ENSSSAG00000079470	8
		GO:0007601	visual perception	8/240	69/34233	3.00400110903465e-08	2.73364100922153e-06	2.35576929076928e-06	ENSSSAG00000005113/ENSSSAG00000047542/ENSSSAG00000052479/ENSSSAG00000059831/ENSSSAG00000061103/ENSSSAG00000068288/ENSSSAG00000078406/ENSSSAG00000079992	8
		GO:0046835	carbohydrate phosphorylation	3/240	14/34233	0.000116992861451909	0.00581702141429659	0.00501293343395137	ENSSSAG00000041075/ENSSSAG00000041790/ENSSSAG00000049094	3
		GO:0006937	regulation of muscle contraction	3/240	15/34233	0.000145484404733203	0.00581702141429659	0.00501293343395137	ENSSSAG00000008019/ENSSSAG00000059482/ENSSSAG00000076994	3
		GO:0010951	negative regulation of endopeptidase activity	4/240	39/34233	0.000159808280612544	0.00581702141429659	0.00501293343395137	ENSSSAG00000038238/ENSSSAG00000042557/ENSSSAG00000046962/ENSSSAG00000069027	4
		GO:0004129	cytochrome-c oxidase activity	3/240	22/34233	0.00047487159767187	0.0144044384627134	0.0124133101847559	ENSSSAG00000040757/ENSSSAG00000042929/ENSSSAG00000047999	3
		GO:0005923	bicellular tight junction	4/240	58/34233	0.000742831306461236	0.0193136139679921	0.016643889422966	ENSSSAG00000005259/ENSSSAG00000053522/ENSSSAG00000053750/ENSSSAG00000069511	4
		GO:0003824	catalytic activity	10/240	451/34233	0.00140869918374186	0.0312848183261136	0.0269603119178192	ENSSSAG00000002805/ENSSSAG00000041075/ENSSSAG00000041790/ENSSSAG00000043630/ENSSSAG00000049094/ENSSSAG00000060455/ENSSSAG00000070110/ENSSSAG00000070232/ENSSSAG00000074188/ENSSSAG00000079684	10
		GO:0005886	plasma membrane	9/240	380/34233	0.00154705145568694	0.0312848183261136	0.0269603119178192	ENSSSAG00000004462/ENSSSAG00000006181/ENSSSAG00000053522/ENSSSAG00000053750/ENSSSAG00000069023/ENSSSAG00000069511/ENSSSAG00000077637/ENSSSAG00000079761/ENSSSAG00000079927	9
		GO:0004867	serine-type endopeptidase inhibitor activity	3/240	37/34233	0.00221744203406394	0.0397794770185579	0.0342807523179013	ENSSSAG00000042557/ENSSSAG00000042605/ENSSSAG00000069027	3
		GO:0042552	myelination	2/240	11/34233	0.00258211804526594	0.0397794770185579	0.0342807523179013	ENSSSAG00000042361/ENSSSAG00000060503	2
		GO:0004114	3,5-cyclic-nucleotide phosphodiesterase activity	3/240	40/34233	0.00277641266412145	0.0397794770185579	0.0342807523179013	ENSSSAG00000005113/ENSSSAG00000005497/ENSSSAG00000059831	3
		GO:0022900	electron transport chain	3/240	41/34233	0.00298023898517492	0.0397794770185579	0.0342807523179013	ENSSSAG00000040757/ENSSSAG00000042929/ENSSSAG00000047999	3
		GO:0016459	myosin complex	4/240	85/34233	0.0030599597706583	0.0397794770185579	0.0342807523179013	ENSSSAG00000004163/ENSSSAG00000004846/ENSSSAG00000055138/ENSSSAG00000079017	4
DD_vs_LDM	Down	GO:0031418	L-ascorbic acid binding	6/159	18/34233	1.61853600025124e-10	2.12028216032913e-08	1.49927545286431e-08	ENSSSAG00000012359/ENSSSAG00000042736/ENSSSAG00000052041/ENSSSAG00000052632/ENSSSAG00000052776/ENSSSAG00000076988	6
		GO:0043565	sequence-specific DNA binding	16/159	486/34233	1.2135745307176e-09	7.94891317620031e-08	5.62076624753417e-08	ENSSSAG00000002586/ENSSSAG00000005278/ENSSSAG00000038944/ENSSSAG00000040454/ENSSSAG00000040627/ENSSSAG00000052766/ENSSSAG00000057241/ENSSSAG00000062565/ENSSSAG00000066859/ENSSSAG00000069016/ENSSSAG00000070226/ENSSSAG00000073274/ENSSSAG00000075546/ENSSSAG00000077172/ENSSSAG00000078275/ENSSSAG00000081244	16
		GO:0005540	hyaluronic acid binding	5/159	21/34233	3.88838567851917e-08	1.69792841295337e-06	1.20062434985855e-06	ENSSSAG00000006068/ENSSSAG00000015922/ENSSSAG00000055166/ENSSSAG00000065086/ENSSSAG00000073259	5
		GO:0016705	oxidoreductase activity, acting on paired donors, with incorporation or reduction of molecular oxygen	7/159	75/34233	6.2180932490829e-08	2.03642553907465e-06	1.4399794892613e-06	ENSSSAG00000012359/ENSSSAG00000042736/ENSSSAG00000052041/ENSSSAG00000052632/ENSSSAG00000052776/ENSSSAG00000060682/ENSSSAG00000076988	7
		GO:0005506	iron ion binding	8/159	120/34233	9.81298520623317e-08	2.57100212403309e-06	1.81798462768109e-06	ENSSSAG00000012359/ENSSSAG00000042736/ENSSSAG00000052041/ENSSSAG00000052632/ENSSSAG00000052776/ENSSSAG00000060682/ENSSSAG00000064272/ENSSSAG00000076988	8
		GO:0005833	hemoglobin complex	4/159	19/34233	1.64489177812259e-06	3.59134704890098e-05	2.53948204341733e-05	ENSSSAG00000044695/ENSSSAG00000044889/ENSSSAG00000044911/ENSSSAG00000046009	4
		GO:0016491	oxidoreductase activity	10/159	325/34233	3.17107164361883e-06	5.93443407591523e-05	4.19630533290912e-05	ENSSSAG00000012359/ENSSSAG00000015647/ENSSSAG00000038671/ENSSSAG00000042736/ENSSSAG00000052041/ENSSSAG00000052632/ENSSSAG00000052776/ENSSSAG00000069214/ENSSSAG00000074511/ENSSSAG00000076988	10
		GO:0015671	oxygen transport	4/159	26/34233	6.18567624312345e-06	0.000101290448481146	7.16236196572189e-05	ENSSSAG00000044695/ENSSSAG00000044889/ENSSSAG00000044911/ENSSSAG00000046009	4
		GO:0019825	oxygen binding	4/159	27/34233	7.23521470414288e-06	0.000105312569582524	7.44677068964413e-05	ENSSSAG00000044695/ENSSSAG00000044889/ENSSSAG00000044911/ENSSSAG00000046009	4
		GO:0020037	heme binding	6/159	125/34233	2.71615228942169e-05	0.000342344858636212	0.00024207591450371	ENSSSAG00000044695/ENSSSAG00000044889/ENSSSAG00000044911/ENSSSAG00000046009/ENSSSAG00000060682/ENSSSAG00000070257	6
		GO:0007275	multicellular organism development	7/159	187/34233	2.87465148473156e-05	0.000342344858636212	0.00024207591450371	ENSSSAG00000005278/ENSSSAG00000038944/ENSSSAG00000040627/ENSSSAG00000051971/ENSSSAG00000052766/ENSSSAG00000073274/ENSSSAG00000075546	7
		GO:0005344	oxygen carrier activity	3/159	18/34233	7.62210056460607e-05	0.000832079311636163	0.000588372675162574	ENSSSAG00000044695/ENSSSAG00000044889/ENSSSAG00000044911	3
		GO:0007155	cell adhesion	7/159	246/34233	0.000160428174217734	0.00152173002638711	0.00107603248149511	ENSSSAG00000006421/ENSSSAG00000015922/ENSSSAG00000018238/ENSSSAG00000065086/ENSSSAG00000068671/ENSSSAG00000073259/ENSSSAG00000078985	7
		GO:0005201	extracellular matrix structural constituent	3/159	23/34233	0.000162627636407783	0.00152173002638711	0.00107603248149511	ENSSSAG00000006068/ENSSSAG00000055166/ENSSSAG00000079789	3
		GO:0006954	inflammatory response	3/159	28/34233	0.000295745906304785	0.00258284758172845	0.00182636068454885	ENSSSAG00000006421/ENSSSAG00000068671/ENSSSAG00000081244	3
		GO:0005615	extracellular space	5/159	140/34233	0.000511043021653464	0.00418416473978773	0.00295867012536216	ENSSSAG00000006421/ENSSSAG00000007739/ENSSSAG00000039686/ENSSSAG00000064384/ENSSSAG00000068671	5
		GO:0006096	glycolytic process	3/159	36/34233	0.000627260363944163	0.00483359456921678	0.00341788928960287	ENSSSAG00000045045/ENSSSAG00000047233/ENSSSAG00000074511	3
		GO:0016887	ATPase activity	4/159	101/34233	0.0012895132641365	0.00938479097788231	0.00663609165169661	ENSSSAG00000004632/ENSSSAG00000043709/ENSSSAG00000054770/ENSSSAG00000060932	4
		GO:0016525	negative regulation of angiogenesis	2/159	13/34233	0.00161684573686567	0.0111477258699686	0.00788268281685204	ENSSSAG00000006421/ENSSSAG00000068671	2
		GO:0008201	heparin binding	2/159	15/34233	0.00216328871680652	0.0141695410950827	0.0100194424778407	ENSSSAG00000006421/ENSSSAG00000068671	2
		GO:0035091	phosphatidylinositol binding	3/159	62/34233	0.00304214134502321	0.0184208708556777	0.013025605747687	ENSSSAG00000008518/ENSSSAG00000069013/ENSSSAG00000080777	3
		GO:0007049	cell cycle	2/159	18/34233	0.00312353995786522	0.0184208708556777	0.013025605747687	ENSSSAG00000005407/ENSSSAG00000080102	2
		GO:0008237	metallopeptidase activity	4/159	130/34233	0.00323419869985182	0.0184208708556777	0.013025605747687	ENSSSAG00000041656/ENSSSAG00000057084/ENSSSAG00000058434/ENSSSAG00000070633	4
		GO:0007420	brain development	2/159	19/34233	0.00348040300855568	0.0189971997550331	0.0134331344189868	ENSSSAG00000066859/ENSSSAG00000069153	2
		GO:0004866	endopeptidase inhibitor activity	2/159	20/34233	0.00385536324807741	0.0202021034199256	0.0142851354034026	ENSSSAG00000007739/ENSSSAG00000039686	2
		GO:0005882	intermediate filament	2/159	32/34233	0.00970444814253049	0.0488954887181344	0.0345745520867483	ENSSSAG00000007948/ENSSSAG00000054419	2
DN_LL_vs_LDM	Up	GO:0005861	troponin complex	13/854	35/36026	6.22219754803523e-13	2.7377669211355e-10	2.08934843981394e-10	ENSSSAG00000006188/ENSSSAG00000008019/ENSSSAG00000008074/ENSSSAG00000008475/ENSSSAG00000009939/ENSSSAG00000051692/ENSSSAG00000059482/ENSSSAG00000076994/ENSSSAG00000079469/ENSSSAG00000079470/ENSSSAG00000080550/ENSSSAG00000080555/ENSSSAG00000080558	13
		GO:0005501	retinoid binding	6/854	10/36026	3.37609627451549e-08	7.42741180393407e-06	5.66828795563389e-06	ENSSSAG00000007721/ENSSSAG00000052479/ENSSSAG00000062846/ENSSSAG00000075142/ENSSSAG00000080044/ENSSSAG00000081425	6
		GO:0007601	visual perception	14/854	123/36026	1.41139719692132e-06	0.000171589522893464	0.000130949899050275	ENSSSAG00000002804/ENSSSAG00000005113/ENSSSAG00000010365/ENSSSAG00000047542/ENSSSAG00000049408/ENSSSAG00000052479/ENSSSAG00000059831/ENSSSAG00000064991/ENSSSAG00000065861/ENSSSAG00000068288/ENSSSAG00000070270/ENSSSAG00000079904/ENSSSAG00000079992/ENSSSAG00000080044	14
		GO:0008233	peptidase activity	26/854	378/36026	1.55990475357694e-06	0.000171589522893464	0.000130949899050275	ENSSSAG00000002885/ENSSSAG00000004276/ENSSSAG00000005770/ENSSSAG00000007640/ENSSSAG00000007868/ENSSSAG00000008530/ENSSSAG00000015809/ENSSSAG00000041081/ENSSSAG00000042258/ENSSSAG00000044754/ENSSSAG00000045015/ENSSSAG00000045356/ENSSSAG00000046468/ENSSSAG00000051286/ENSSSAG00000054827/ENSSSAG00000055016/ENSSSAG00000058290/ENSSSAG00000058666/ENSSSAG00000065156/ENSSSAG00000068294/ENSSSAG00000068410/…	26
		GO:0004252	serine-type endopeptidase activity	20/854	249/36026	2.45128756279522e-06	0.000215713305525979	0.000164623312111932	ENSSSAG00000001017/ENSSSAG00000002885/ENSSSAG00000003330/ENSSSAG00000006548/ENSSSAG00000007640/ENSSSAG00000010009/ENSSSAG00000039220/ENSSSAG00000042258/ENSSSAG00000045356/ENSSSAG00000046468/ENSSSAG00000048642/ENSSSAG00000051286/ENSSSAG00000055016/ENSSSAG00000058290/ENSSSAG00000058666/ENSSSAG00000065156/ENSSSAG00000068294/ENSSSAG00000068301/ENSSSAG00000073794/ENSSSAG00000079409	20
		GO:0008236	serine-type peptidase activity	13/854	114/36026	3.26608243575604e-06	0.000239512711955443	0.000182786017018628	ENSSSAG00000002885/ENSSSAG00000042258/ENSSSAG00000045356/ENSSSAG00000052479/ENSSSAG00000053130/ENSSSAG00000055016/ENSSSAG00000058290/ENSSSAG00000058666/ENSSSAG00000065156/ENSSSAG00000068294/ENSSSAG00000073794/ENSSSAG00000079409/ENSSSAG00000080044	13
		GO:0005198	structural molecule activity	17/854	208/36026	1.08876703227304e-05	0.000589079086454403	0.000449560355452045	ENSSSAG00000000366/ENSSSAG00000000426/ENSSSAG00000003370/ENSSSAG00000041923/ENSSSAG00000042629/ENSSSAG00000044981/ENSSSAG00000045481/ENSSSAG00000046765/ENSSSAG00000048372/ENSSSAG00000048424/ENSSSAG00000048512/ENSSSAG00000053522/ENSSSAG00000053750/ENSSSAG00000069511/ENSSSAG00000072742/ENSSSAG00000076012/ENSSSAG00000079973	17
		GO:0004111	creatine kinase activity	5/854	14/36026	1.23976101030168e-05	0.000589079086454403	0.000449560355452045	ENSSSAG00000000174/ENSSSAG00000057721/ENSSSAG00000070110/ENSSSAG00000075922/ENSSSAG00000080382	5
		GO:0046314	phosphocreatine biosynthetic process	5/854	14/36026	1.23976101030168e-05	0.000589079086454403	0.000449560355452045	ENSSSAG00000000174/ENSSSAG00000057721/ENSSSAG00000070110/ENSSSAG00000075922/ENSSSAG00000080382	5
		GO:0016627	oxidoreductase activity, acting on the CH-CH group of donors	8/854	47/36026	1.33881610557819e-05	0.000589079086454403	0.000449560355452045	ENSSSAG00000006268/ENSSSAG00000007013/ENSSSAG00000009320/ENSSSAG00000041811/ENSSSAG00000042221/ENSSSAG00000042931/ENSSSAG00000069007/ENSSSAG00000072615	8
		GO:0003995	acyl-CoA dehydrogenase activity	5/854	18/36026	4.90340811042252e-05	0.00196136324416901	0.00149682984423424	ENSSSAG00000006268/ENSSSAG00000007013/ENSSSAG00000041811/ENSSSAG00000042931/ENSSSAG00000069007	5
		GO:0030522	intracellular receptor signaling pathway	7/854	42/36026	5.37259559270934e-05	0.00196995171732676	0.00150338420532831	ENSSSAG00000003153/ENSSSAG00000005012/ENSSSAG00000007825/ENSSSAG00000042186/ENSSSAG00000054663/ENSSSAG00000056078/ENSSSAG00000080721	7
		GO:0005923	bicellular tight junction	11/854	113/36026	8.06415612235201e-05	0.0027294066875653	0.00208296826156299	ENSSSAG00000000366/ENSSSAG00000003370/ENSSSAG00000041923/ENSSSAG00000044981/ENSSSAG00000046765/ENSSSAG00000053522/ENSSSAG00000053750/ENSSSAG00000069511/ENSSSAG00000076012/ENSSSAG00000077565/ENSSSAG00000079973	11
		GO:0030170	pyridoxal phosphate binding	10/854	95/36026	8.73857312221453e-05	0.00274640869555314	0.00209594347818529	ENSSSAG00000000881/ENSSSAG00000001028/ENSSSAG00000006861/ENSSSAG00000039519/ENSSSAG00000046867/ENSSSAG00000058474/ENSSSAG00000060455/ENSSSAG00000064111/ENSSSAG00000069389/ENSSSAG00000073123	10
		GO:0016459	myosin complex	12/854	136/36026	0.000101007009852305	0.00296287228900096	0.0022611393784481	ENSSSAG00000000605/ENSSSAG00000003301/ENSSSAG00000004163/ENSSSAG00000004846/ENSSSAG00000005404/ENSSSAG00000006823/ENSSSAG00000009651/ENSSSAG00000055138/ENSSSAG00000071032/ENSSSAG00000071623/ENSSSAG00000079017/ENSSSAG00000081603	12
		GO:0030054	cell junction	14/854	182/36026	0.000122015177247481	0.00335541737430574	0.00256071325933859	ENSSSAG00000000366/ENSSSAG00000003370/ENSSSAG00000009331/ENSSSAG00000009741/ENSSSAG00000040217/ENSSSAG00000041923/ENSSSAG00000044981/ENSSSAG00000046765/ENSSSAG00000053522/ENSSSAG00000053750/ENSSSAG00000059808/ENSSSAG00000069511/ENSSSAG00000079973/ENSSSAG00000080750	14
		GO:0005882	intermediate filament	8/854	65/36026	0.000147700656839316	0.00382284052995876	0.002917430930758	ENSSSAG00000040032/ENSSSAG00000041137/ENSSSAG00000047730/ENSSSAG00000048372/ENSSSAG00000072742/ENSSSAG00000074245/ENSSSAG00000078067/ENSSSAG00000078107	8
		GO:0004879	nuclear receptor activity	8/854	66/36026	0.000164618018910888	0.00402399601782171	0.00307094432939025	ENSSSAG00000003153/ENSSSAG00000005012/ENSSSAG00000007825/ENSSSAG00000042186/ENSSSAG00000054663/ENSSSAG00000056078/ENSSSAG00000073620/ENSSSAG00000080721	8
		GO:0046914	transition metal ion binding	5/854	25/36026	0.000264975572489831	0.00613627641555399	0.00468294779081752	ENSSSAG00000004690/ENSSSAG00000005928/ENSSSAG00000050348/ENSSSAG00000054484/ENSSSAG00000054800	5
		GO:0004180	carboxypeptidase activity	5/854	26/36026	0.00032169501866775	0.0070772904106905	0.00540109005026381	ENSSSAG00000039296/ENSSSAG00000040428/ENSSSAG00000043037/ENSSSAG00000051829/ENSSSAG00000066820	5
		GO:1902358	sulfate transmembrane transport	4/854	15/36026	0.00034740470094933	0.00727895563893835	0.00555499246129506	ENSSSAG00000010169/ENSSSAG00000074870/ENSSSAG00000077377/ENSSSAG00000078220	4
		GO:0016772	transferase activity, transferring phosphorus-containing groups	5/854	27/36026	0.00038714625170765	0.00774292503415299	0.00590907436816939	ENSSSAG00000000174/ENSSSAG00000057721/ENSSSAG00000070110/ENSSSAG00000075922/ENSSSAG00000080382	5
		GO:0003707	steroid hormone receptor activity	11/854	140/36026	0.000529223719220735	0.0101242798459619	0.00772642409297092	ENSSSAG00000002641/ENSSSAG00000003153/ENSSSAG00000005012/ENSSSAG00000007156/ENSSSAG00000007825/ENSSSAG00000042186/ENSSSAG00000054663/ENSSSAG00000056078/ENSSSAG00000073165/ENSSSAG00000073620/ENSSSAG00000080721	11
		GO:0015297	antiporter activity	4/854	18/36026	0.000735926166570156	0.0134919797204529	0.010296510839293	ENSSSAG00000010169/ENSSSAG00000066477/ENSSSAG00000073484/ENSSSAG00000078220	4
		GO:0051015	actin filament binding	12/854	171/36026	0.000828148554057142	0.0145754145514057	0.0111233426839675	ENSSSAG00000000605/ENSSSAG00000004846/ENSSSAG00000005404/ENSSSAG00000009651/ENSSSAG00000033358/ENSSSAG00000037357/ENSSSAG00000065753/ENSSSAG00000067126/ENSSSAG00000068872/ENSSSAG00000074463/ENSSSAG00000079017/ENSSSAG00000081036	12
		GO:0005254	chloride channel activity	4/854	19/36026	0.000914773474137444	0.0149074195785361	0.0113767149415144	ENSSSAG00000002585/ENSSSAG00000003414/ENSSSAG00000042175/ENSSSAG00000074870	4
		GO:0006937	regulation of muscle contraction	4/854	19/36026	0.000914773474137444	0.0149074195785361	0.0113767149415144	ENSSSAG00000008019/ENSSSAG00000008475/ENSSSAG00000059482/ENSSSAG00000076994	4
		GO:0005615	extracellular space	14/854	224/36026	0.00099522770062733	0.0156392924384295	0.0119352494924857	ENSSSAG00000001017/ENSSSAG00000042177/ENSSSAG00000042400/ENSSSAG00000046194/ENSSSAG00000046962/ENSSSAG00000050312/ENSSSAG00000051551/ENSSSAG00000051573/ENSSSAG00000052856/ENSSSAG00000054857/ENSSSAG00000056353/ENSSSAG00000061299/ENSSSAG00000065940/ENSSSAG00000067877	14
		GO:0008289	lipid binding	11/854	152/36026	0.00104747073766069	0.0156717263432345	0.0119600016829947	ENSSSAG00000000580/ENSSSAG00000003128/ENSSSAG00000004972/ENSSSAG00000004976/ENSSSAG00000005740/ENSSSAG00000015783/ENSSSAG00000054062/ENSSSAG00000065891/ENSSSAG00000067878/ENSSSAG00000069347/ENSSSAG00000070400	11
		GO:0008271	secondary active sulfate transmembrane transporter activity	4/854	20/36026	0.00112214107115108	0.0156717263432345	0.0119600016829947	ENSSSAG00000010169/ENSSSAG00000074870/ENSSSAG00000077377/ENSSSAG00000078220	4
		GO:0015116	sulfate transmembrane transporter activity	4/854	20/36026	0.00112214107115108	0.0156717263432345	0.0119600016829947	ENSSSAG00000010169/ENSSSAG00000074870/ENSSSAG00000077377/ENSSSAG00000078220	4
		GO:1902476	chloride transmembrane transport	6/854	50/36026	0.0011397619158716	0.0156717263432345	0.0119600016829947	ENSSSAG00000003414/ENSSSAG00000006181/ENSSSAG00000042175/ENSSSAG00000071223/ENSSSAG00000074870/ENSSSAG00000075598	6
		GO:0008272	sulfate transport	4/854	21/36026	0.00136034369883769	0.0176786745596787	0.0134916200587021	ENSSSAG00000010169/ENSSSAG00000074870/ENSSSAG00000077377/ENSSSAG00000078220	4
		GO:0005507	copper ion binding	6/854	52/36026	0.00140301886469862	0.0176786745596787	0.0134916200587021	ENSSSAG00000000190/ENSSSAG00000000540/ENSSSAG00000000950/ENSSSAG00000049408/ENSSSAG00000069157/ENSSSAG00000080460	6
		GO:0008061	chitin binding	3/854	10/36026	0.0014062582036108	0.0176786745596787	0.0134916200587021	ENSSSAG00000040954/ENSSSAG00000056368/ENSSSAG00000079879	3
		GO:0050660	flavin adenine dinucleotide binding	7/854	71/36026	0.00146407914365429	0.0178943006446636	0.0136561768077696	ENSSSAG00000006268/ENSSSAG00000007013/ENSSSAG00000041811/ENSSSAG00000042221/ENSSSAG00000042931/ENSSSAG00000058981/ENSSSAG00000069007	7
		GO:0004181	metallocarboxypeptidase activity	5/854	36/36026	0.00151640923571557	0.018032974694996	0.0137620070040759	ENSSSAG00000039296/ENSSSAG00000040428/ENSSSAG00000043037/ENSSSAG00000051829/ENSSSAG00000066820	5
		GO:1902600	proton transmembrane transport	9/854	114/36026	0.00160478747392529	0.0185817496980824	0.0141808089801155	ENSSSAG00000007137/ENSSSAG00000040214/ENSSSAG00000040757/ENSSSAG00000042929/ENSSSAG00000047999/ENSSSAG00000066477/ENSSSAG00000069620/ENSSSAG00000069938/ENSSSAG00000073484	9
		GO:0062023	collagen-containing extracellular matrix	6/854	55/36026	0.00188175312848422	0.0203438085546367	0.0155255381074859	ENSSSAG00000056353/ENSSSAG00000059883/ENSSSAG00000062816/ENSSSAG00000068375/ENSSSAG00000077102/ENSSSAG00000079889	6
		GO:0005883	neurofilament	3/854	11/36026	0.00189963232351225	0.0203438085546367	0.0155255381074859	ENSSSAG00000072742/ENSSSAG00000078067/ENSSSAG00000078107	3
		GO:0004866	endopeptidase inhibitor activity	4/854	23/36026	0.00193845453109328	0.0203438085546367	0.0155255381074859	ENSSSAG00000042177/ENSSSAG00000046194/ENSSSAG00000046962/ENSSSAG00000052856	4
		GO:0098656	anion transmembrane transport	5/854	38/36026	0.00194190899839714	0.0203438085546367	0.0155255381074859	ENSSSAG00000010169/ENSSSAG00000068211/ENSSSAG00000074870/ENSSSAG00000078046/ENSSSAG00000078220	5
		GO:0008556	potassium transmembrane transporter activity, phosphorylative mechanism	3/854	12/36026	0.00248839652075835	0.0243309882029705	0.0185683857338459	ENSSSAG00000039944/ENSSSAG00000055874/ENSSSAG00000081598	3
		GO:0030155	regulation of cell adhesion	3/854	12/36026	0.00248839652075835	0.0243309882029705	0.0185683857338459	ENSSSAG00000009846/ENSSSAG00000031352/ENSSSAG00000045692	3
		GO:0030553	cGMP binding	3/854	12/36026	0.00248839652075835	0.0243309882029705	0.0185683857338459	ENSSSAG00000059831/ENSSSAG00000074124/ENSSSAG00000079904	3
		GO:0098609	cell-cell adhesion	9/854	124/36026	0.00285392397303282	0.0267888616699215	0.0204441312744138	ENSSSAG00000003571/ENSSSAG00000009331/ENSSSAG00000039055/ENSSSAG00000041254/ENSSSAG00000043105/ENSSSAG00000045657/ENSSSAG00000055278/ENSSSAG00000074851/ENSSSAG00000076999	9
		GO:0008237	metallopeptidase activity	12/854	198/36026	0.00286153749655979	0.0267888616699215	0.0204441312744138	ENSSSAG00000004276/ENSSSAG00000004830/ENSSSAG00000042609/ENSSSAG00000043164/ENSSSAG00000044754/ENSSSAG00000045015/ENSSSAG00000054827/ENSSSAG00000056126/ENSSSAG00000064984/ENSSSAG00000067757/ENSSSAG00000068410/ENSSSAG00000080306	12
		GO:0045010	actin nucleation	4/854	26/36026	0.00309374724153408	0.027419926661614	0.0209257335049159	ENSSSAG00000032969/ENSSSAG00000033358/ENSSSAG00000043094/ENSSSAG00000063398	4
		GO:0003774	motor activity	12/854	200/36026	0.00310501381786852	0.027419926661614	0.0209257335049159	ENSSSAG00000000605/ENSSSAG00000003301/ENSSSAG00000004163/ENSSSAG00000004846/ENSSSAG00000005404/ENSSSAG00000006823/ENSSSAG00000009651/ENSSSAG00000055138/ENSSSAG00000071032/ENSSSAG00000071623/ENSSSAG00000079017/ENSSSAG00000081603	12
		GO:0003873	6-phosphofructo-2-kinase activity	3/854	13/36026	0.00317821877214162	0.027419926661614	0.0209257335049159	ENSSSAG00000041075/ENSSSAG00000041790/ENSSSAG00000051508	3
		GO:0006003	fructose 2,6-bisphosphate metabolic process	3/854	13/36026	0.00317821877214162	0.027419926661614	0.0209257335049159	ENSSSAG00000041075/ENSSSAG00000041790/ENSSSAG00000051508	3
		GO:0004129	cytochrome-c oxidase activity	5/854	43/36026	0.00337943339165259	0.0285952056216758	0.0218226569218052	ENSSSAG00000007137/ENSSSAG00000040757/ENSSSAG00000042929/ENSSSAG00000047999/ENSSSAG00000069938	5
		GO:0007188	adenylate cyclase-modulating G protein-coupled receptor signaling pathway	4/854	27/36026	0.00356446045715607	0.0286707893853434	0.0218803392677621	ENSSSAG00000015806/ENSSSAG00000067997/ENSSSAG00000070697/ENSSSAG00000076583	4
		GO:0043401	steroid hormone mediated signaling pathway	8/854	105/36026	0.00357340863659929	0.0286707893853434	0.0218803392677621	ENSSSAG00000003153/ENSSSAG00000005012/ENSSSAG00000007156/ENSSSAG00000007825/ENSSSAG00000042186/ENSSSAG00000054663/ENSSSAG00000056078/ENSSSAG00000080721	8
		GO:0022900	electron transport chain	7/854	83/36026	0.00358384867316792	0.0286707893853434	0.0218803392677621	ENSSSAG00000007137/ENSSSAG00000040757/ENSSSAG00000042929/ENSSSAG00000047999/ENSSSAG00000048914/ENSSSAG00000065449/ENSSSAG00000069938	7
		GO:0006000	fructose metabolic process	3/854	14/36026	0.00397419873402609	0.0312258471959193	0.0238302518074121	ENSSSAG00000041075/ENSSSAG00000041790/ENSSSAG00000051508	3
		GO:0005506	iron ion binding	12/854	208/36026	0.00425199141425242	0.0328223898644046	0.0250486659491509	ENSSSAG00000000247/ENSSSAG00000003527/ENSSSAG00000006059/ENSSSAG00000042072/ENSSSAG00000047257/ENSSSAG00000051425/ENSSSAG00000052761/ENSSSAG00000053190/ENSSSAG00000058981/ENSSSAG00000069652/ENSSSAG00000073200/ENSSSAG00000073237	12
		GO:0031012	extracellular matrix	5/854	48/36026	0.00545685961064439	0.0413968660117851	0.031592345114257	ENSSSAG00000042609/ENSSSAG00000044754/ENSSSAG00000054827/ENSSSAG00000059883/ENSSSAG00000079889	5
		GO:0005740	mitochondrial envelope	3/854	16/36026	0.0059023646000496	0.0429950638000377	0.032812022373713	ENSSSAG00000006088/ENSSSAG00000040757/ENSSSAG00000065996	3
		GO:0004497	monooxygenase activity	7/854	91/36026	0.00594474895844038	0.0429950638000377	0.032812022373713	ENSSSAG00000000384/ENSSSAG00000003527/ENSSSAG00000047257/ENSSSAG00000051425/ENSSSAG00000053190/ENSSSAG00000069652/ENSSSAG00000073200	7
		GO:0004553	hydrolase activity, hydrolyzing O-glycosyl compounds	5/854	49/36026	0.00596067929955068	0.0429950638000377	0.032812022373713	ENSSSAG00000040954/ENSSSAG00000041810/ENSSSAG00000056368/ENSSSAG00000057876/ENSSSAG00000079879	5
		GO:0009055	electron transfer activity	6/854	71/36026	0.00676621234171664	0.0480182811347633	0.0366455303396877	ENSSSAG00000047999/ENSSSAG00000048914/ENSSSAG00000058981/ENSSSAG00000065449/ENSSSAG00000069938/ENSSSAG00000075973	6
DN_LL_vs_LDM	Down	GO:0031418	L-ascorbic acid binding	7/452	29/36026	5.74504854119114e-08	1.70627941673377e-05	1.40904874747109e-05	ENSSSAG00000012359/ENSSSAG00000039572/ENSSSAG00000052041/ENSSSAG00000052632/ENSSSAG00000052776/ENSSSAG00000076988/ENSSSAG00000080016	7
		GO:0005833	hemoglobin complex	6/452	31/36026	2.12972926985754e-06	0.000316264796573844	0.000261172063093056	ENSSSAG00000044695/ENSSSAG00000044889/ENSSSAG00000044911/ENSSSAG00000044920/ENSSSAG00000065388/ENSSSAG00000065398	6
		GO:0015671	oxygen transport	6/452	41/36026	1.16973962641011e-05	0.000802088682909143	0.000662366341016588	ENSSSAG00000044695/ENSSSAG00000044889/ENSSSAG00000044911/ENSSSAG00000044920/ENSSSAG00000065388/ENSSSAG00000065398	6
		GO:0005344	oxygen carrier activity	5/452	25/36026	1.31335541659695e-05	0.000802088682909143	0.000662366341016588	ENSSSAG00000044695/ENSSSAG00000044889/ENSSSAG00000044911/ENSSSAG00000065388/ENSSSAG00000065398	5
		GO:0019825	oxygen binding	6/452	42/36026	1.35031764799519e-05	0.000802088682909143	0.000662366341016588	ENSSSAG00000044695/ENSSSAG00000044889/ENSSSAG00000044911/ENSSSAG00000044920/ENSSSAG00000065388/ENSSSAG00000065398	6
		GO:0005201	extracellular matrix structural constituent	6/452	48/36026	2.96445185025866e-05	0.00146740366587803	0.00121178470370222	ENSSSAG00000064261/ENSSSAG00000067709/ENSSSAG00000069973/ENSSSAG00000070635/ENSSSAG00000079789/ENSSSAG00000079856	6
		GO:0006259	DNA metabolic process	4/452	16/36026	3.94872192526426e-05	0.00159490929507035	0.00131707909180007	ENSSSAG00000054874/ENSSSAG00000056458/ENSSSAG00000061142/ENSSSAG00000066721	4
		GO:0003774	motor activity	11/452	200/36026	4.99668897605232e-05	0.00159490929507035	0.00131707909180007	ENSSSAG00000003651/ENSSSAG00000006754/ENSSSAG00000007082/ENSSSAG00000015319/ENSSSAG00000059968/ENSSSAG00000059990/ENSSSAG00000069013/ENSSSAG00000071263/ENSSSAG00000077337/ENSSSAG00000077347/ENSSSAG00000080527	11
		GO:0032259	methylation	11/452	200/36026	4.99668897605232e-05	0.00159490929507035	0.00131707909180007	ENSSSAG00000000712/ENSSSAG00000001230/ENSSSAG00000002838/ENSSSAG00000048567/ENSSSAG00000052989/ENSSSAG00000057706/ENSSSAG00000064970/ENSSSAG00000071581/ENSSSAG00000071778/ENSSSAG00000075035/ENSSSAG00000077951	11
		GO:0005874	microtubule	10/452	167/36026	5.37006496656682e-05	0.00159490929507035	0.00131707909180007	ENSSSAG00000000078/ENSSSAG00000007082/ENSSSAG00000008920/ENSSSAG00000016311/ENSSSAG00000044002/ENSSSAG00000059693/ENSSSAG00000075691/ENSSSAG00000077200/ENSSSAG00000077337/ENSSSAG00000080527	10
		GO:0005861	troponin complex	5/452	35/36026	7.23774211868297e-05	0.0019541903720444	0.00161377408005084	ENSSSAG00000009799/ENSSSAG00000010176/ENSSSAG00000054578/ENSSSAG00000059821/ENSSSAG00000066567	5
		GO:0008168	methyltransferase activity	13/452	319/36026	0.000224151833001867	0.00554775786679622	0.00458134886749431	ENSSSAG00000000712/ENSSSAG00000001103/ENSSSAG00000001230/ENSSSAG00000002838/ENSSSAG00000044654/ENSSSAG00000048567/ENSSSAG00000052989/ENSSSAG00000057706/ENSSSAG00000064970/ENSSSAG00000071581/ENSSSAG00000071778/ENSSSAG00000075035/ENSSSAG00000077951	13
		GO:0003777	microtubule motor activity	8/452	132/36026	0.000274063858024945	0.00626130506410836	0.0051705974833856	ENSSSAG00000007082/ENSSSAG00000015319/ENSSSAG00000069013/ENSSSAG00000071263/ENSSSAG00000073454/ENSSSAG00000077337/ENSSSAG00000077347/ENSSSAG00000080527	8
		GO:0007018	microtubule-based movement	8/452	134/36026	0.000303469215749858	0.0064378826484077	0.00531641558418924	ENSSSAG00000007082/ENSSSAG00000015319/ENSSSAG00000069013/ENSSSAG00000071263/ENSSSAG00000073454/ENSSSAG00000077337/ENSSSAG00000077347/ENSSSAG00000080527	8
		GO:0007275	multicellular organism development	13/452	332/36026	0.000328882019423662	0.00651186398458851	0.00537750951057637	ENSSSAG00000000973/ENSSSAG00000001391/ENSSSAG00000003090/ENSSSAG00000005709/ENSSSAG00000038944/ENSSSAG00000039975/ENSSSAG00000040627/ENSSSAG00000041586/ENSSSAG00000044631/ENSSSAG00000052766/ENSSSAG00000067037/ENSSSAG00000069005/ENSSSAG00000075546	13
		GO:0005819	spindle	3/452	12/36026	0.000396750555749963	0.00736468219110869	0.00608176838748299	ENSSSAG00000000078/ENSSSAG00000059693/ENSSSAG00000075691	3
		GO:0016705	oxidoreductase activity, acting on paired donors, with incorporation or reduction of molecular oxygen	8/452	141/36026	0.000427349010464114	0.00746603859457894	0.00616546869585998	ENSSSAG00000012359/ENSSSAG00000039572/ENSSSAG00000045076/ENSSSAG00000052041/ENSSSAG00000052632/ENSSSAG00000052776/ENSSSAG00000076988/ENSSSAG00000080016	8
		GO:0006479	protein methylation	4/452	32/36026	0.00066569311330505	0.0109839363695333	0.00907055528655419	ENSSSAG00000000712/ENSSSAG00000001103/ENSSSAG00000048567/ENSSSAG00000071581	4
		GO:0008017	microtubule binding	10/452	245/36026	0.00114649689295979	0.0179215566952136	0.0147996551833591	ENSSSAG00000005322/ENSSSAG00000007082/ENSSSAG00000008398/ENSSSAG00000015319/ENSSSAG00000069013/ENSSSAG00000071263/ENSSSAG00000073454/ENSSSAG00000077337/ENSSSAG00000077347/ENSSSAG00000080527	10
		GO:0005506	iron ion binding	9/452	208/36026	0.0013387685645619	0.019144557953671	0.0158096119199197	ENSSSAG00000003986/ENSSSAG00000012359/ENSSSAG00000039572/ENSSSAG00000045076/ENSSSAG00000052041/ENSSSAG00000052632/ENSSSAG00000052776/ENSSSAG00000076988/ENSSSAG00000080016	9
		GO:0005882	intermediate filament	5/452	65/36026	0.00135365561288583	0.019144557953671	0.0158096119199197	ENSSSAG00000003177/ENSSSAG00000007948/ENSSSAG00000040563/ENSSSAG00000054419/ENSSSAG00000075390	5
		GO:0016702	oxidoreductase activity, acting on single donors with incorporation of molecular oxygen, incorporation of two atoms of oxygen	4/452	39/36026	0.00142097181221474	0.019183119464899	0.015841456088327	ENSSSAG00000003986/ENSSSAG00000039572/ENSSSAG00000052041/ENSSSAG00000071248	4
		GO:0043044	ATP-dependent chromatin remodeling	3/452	19/36026	0.00163710871505901	0.0211400560161968	0.0174574979683638	ENSSSAG00000044876/ENSSSAG00000049719/ENSSSAG00000074507	3
		GO:0005581	collagen trimer	5/452	69/36026	0.0017681319557152	0.0218806329519756	0.0180690677930544	ENSSSAG00000015756/ENSSSAG00000047890/ENSSSAG00000057203/ENSSSAG00000070635/ENSSSAG00000079008	5
		GO:0032508	DNA duplex unwinding	3/452	21/36026	0.00220562150173595	0.0262027834406231	0.0216383077854516	ENSSSAG00000005407/ENSSSAG00000045861/ENSSSAG00000074855	3
		GO:0051301	cell division	5/452	74/36026	0.0024084649710286	0.0275120806305959	0.0227195278643589	ENSSSAG00000040417/ENSSSAG00000042306/ENSSSAG00000044519/ENSSSAG00000080102/ENSSSAG00000080997	5
		GO:0006281	DNA repair	7/452	146/36026	0.00254490070073977	0.0279128684820121	0.0230504992249117	ENSSSAG00000009550/ENSSSAG00000038344/ENSSSAG00000045861/ENSSSAG00000050927/ENSSSAG00000051647/ENSSSAG00000074429/ENSSSAG00000074855	7
		GO:0006974	cellular response to DNA damage stimulus	4/452	46/36026	0.00263151622052639	0.0279128684820121	0.0230504992249117	ENSSSAG00000045861/ENSSSAG00000051647/ENSSSAG00000074429/ENSSSAG00000074855	4
		GO:0006260	DNA replication	5/452	78/36026	0.00303049039806432	0.0310364016629346	0.0256299187930667	ENSSSAG00000005407/ENSSSAG00000050927/ENSSSAG00000051898/ENSSSAG00000061142/ENSSSAG00000074429	5
		GO:0016514	SWI/SNF complex	3/452	27/36026	0.00458821976022659	0.0454233756262432	0.0375107089169402	ENSSSAG00000044876/ENSSSAG00000049719/ENSSSAG00000067559	3
		GO:0062023	collagen-containing extracellular matrix	4/452	55/36026	0.00503524602025907	0.0482409054199014	0.0398374303130854	ENSSSAG00000002765/ENSSSAG00000018238/ENSSSAG00000079789/ENSSSAG00000079856	4
LDB_vs_LDM	Up	GO:0016627	oxidoreductase activity, acting on the CH-CH group of donors	5/196	23/34233	1.80893256494981e-07	1.34516838900787e-05	1.02359040381068e-05	ENSSSAG00000006268/ENSSSAG00000041811/ENSSSAG00000042221/ENSSSAG00000052029/ENSSSAG00000069007	5
		GO:0008233	peptidase activity	10/196	198/34233	2.39947398554708e-07	1.34516838900787e-05	1.02359040381068e-05	ENSSSAG00000002885/ENSSSAG00000004276/ENSSSAG00000007868/ENSSSAG00000008530/ENSSSAG00000015609/ENSSSAG00000015809/ENSSSAG00000041081/ENSSSAG00000041193/ENSSSAG00000044754/ENSSSAG00000070098	10
		GO:0050660	flavin adenine dinucleotide binding	6/196	47/34233	2.88146386024579e-07	1.34516838900787e-05	1.02359040381068e-05	ENSSSAG00000006268/ENSSSAG00000041811/ENSSSAG00000042221/ENSSSAG00000052029/ENSSSAG00000058139/ENSSSAG00000069007	6
		GO:0003995	acyl-CoA dehydrogenase activity	4/196	11/34233	3.33268246164166e-07	1.34516838900787e-05	1.02359040381068e-05	ENSSSAG00000006268/ENSSSAG00000041811/ENSSSAG00000052029/ENSSSAG00000069007	4
		GO:0016491	oxidoreductase activity	12/196	325/34233	4.39098045752686e-07	1.34516838900787e-05	1.02359040381068e-05	ENSSSAG00000006268/ENSSSAG00000041811/ENSSSAG00000042072/ENSSSAG00000051425/ENSSSAG00000052029/ENSSSAG00000053190/ENSSSAG00000058139/ENSSSAG00000066302/ENSSSAG00000069219/ENSSSAG00000070272/ENSSSAG00000073200/ENSSSAG00000074439	12
		GO:0005506	iron ion binding	8/196	120/34233	4.86205441810075e-07	1.34516838900787e-05	1.02359040381068e-05	ENSSSAG00000000247/ENSSSAG00000003527/ENSSSAG00000040959/ENSSSAG00000042072/ENSSSAG00000051425/ENSSSAG00000053190/ENSSSAG00000069652/ENSSSAG00000073200	8
		GO:0016705	oxidoreductase activity, acting on paired donors, with incorporation or reduction of molecular oxygen	6/196	75/34233	4.73068942323373e-06	0.000112184920608114	8.53658241786538e-05	ENSSSAG00000000247/ENSSSAG00000003527/ENSSSAG00000040959/ENSSSAG00000051425/ENSSSAG00000069652/ENSSSAG00000073200	6
		GO:0004497	monooxygenase activity	5/196	48/34233	8.19582965292659e-06	0.000170063465298227	0.000129407836625157	ENSSSAG00000000384/ENSSSAG00000003527/ENSSSAG00000051425/ENSSSAG00000053190/ENSSSAG00000073200	5
		GO:0003824	catalytic activity	11/196	451/34233	6.4147648909074e-05	0.00106607298014427	0.000811215964599319	ENSSSAG00000041311/ENSSSAG00000041790/ENSSSAG00000044409/ENSSSAG00000057876/ENSSSAG00000058474/ENSSSAG00000064111/ENSSSAG00000065855/ENSSSAG00000066302/ENSSSAG00000070110/ENSSSAG00000070232/ENSSSAG00000079684	11
		GO:0006631	fatty acid metabolic process	3/196	14/34233	6.42212638641127e-05	0.00106607298014427	0.000811215964599319	ENSSSAG00000042221/ENSSSAG00000066302/ENSSSAG00000074439	3
		GO:0010951	negative regulation of endopeptidase activity	4/196	39/34233	7.32683725324608e-05	0.00110568634912623	0.000841359301808162	ENSSSAG00000038238/ENSSSAG00000042353/ENSSSAG00000046194/ENSSSAG00000069027	4
		GO:0020037	heme binding	6/196	125/34233	8.69723015605796e-05	0.00120311683825468	0.000915497911163996	ENSSSAG00000000247/ENSSSAG00000003527/ENSSSAG00000040959/ENSSSAG00000051425/ENSSSAG00000069652/ENSSSAG00000073200	6
		GO:0004129	cytochrome-c oxidase activity	3/196	22/34233	0.000262682342840979	0.00335390874529462	0.00255211825894327	ENSSSAG00000040757/ENSSSAG00000042929/ENSSSAG00000047999	3
		GO:0030170	pyridoxal phosphate binding	4/196	55/34233	0.000282859773699546	0.00335390874529462	0.00255211825894327	ENSSSAG00000041311/ENSSSAG00000058474/ENSSSAG00000064111/ENSSSAG00000065855	4
		GO:0004553	hydrolase activity, hydrolyzing O-glycosyl compounds	3/196	31/34233	0.000738204288548465	0.00816946079326967	0.00621645716672391	ENSSSAG00000040954/ENSSSAG00000056368/ENSSSAG00000057876	3
		GO:0008237	metallopeptidase activity	5/196	130/34233	0.000938329227696049	0.00973516573734651	0.00740786232391617	ENSSSAG00000004276/ENSSSAG00000041193/ENSSSAG00000044754/ENSSSAG00000056126/ENSSSAG00000064984	5
		GO:0004190	aspartic-type endopeptidase activity	3/196	38/34233	0.001345260218296	0.0131319912976803	0.00999263763932551	ENSSSAG00000015609/ENSSSAG00000015809/ENSSSAG00000070098	3
		GO:0016712	oxidoreductase activity, acting on paired donors, with incorporation or reduction of molecular oxygen, reduced flavin or flavoprotein as one donor, and incorporation of one atom of oxygen	2/196	10/34233	0.00142395086360389	0.0131319912976803	0.00999263763932551	ENSSSAG00000000247/ENSSSAG00000003527	2
		GO:0022900	electron transport chain	3/196	41/34233	0.0016786435011765	0.014390810923986	0.0109505219459628	ENSSSAG00000040757/ENSSSAG00000042929/ENSSSAG00000047999	3
		GO:0008191	metalloendopeptidase inhibitor activity	2/196	11/34233	0.0017338326414441	0.014390810923986	0.0109505219459628	ENSSSAG00000038238/ENSSSAG00000042353	2
		GO:0008610	lipid biosynthetic process	2/196	12/34233	0.00207277025029167	0.0163847553118294	0.012467790979198	ENSSSAG00000042072/ENSSSAG00000053190	2
		GO:0005887	integral component of plasma membrane	6/196	230/34233	0.00217895169236057	0.0164411809514479	0.0125107274202521	ENSSSAG00000002408/ENSSSAG00000004343/ENSSSAG00000077190/ENSSSAG00000078220/ENSSSAG00000079975/ENSSSAG00000081246	6
		GO:0005623	cell	4/196	99/34233	0.00256782541761638	0.0185330008401878	0.0141024736894263	ENSSSAG00000005740/ENSSSAG00000051425/ENSSSAG00000073200/ENSSSAG00000074439	4
		GO:0005777	peroxisome	2/196	14/34233	0.00283645807306018	0.0196188350053329	0.0149287267003168	ENSSSAG00000042221/ENSSSAG00000056965	2
		GO:0042626	ATPase-coupled transmembrane transporter activity	3/196	50/34233	0.00297220661334184	0.0197354519125898	0.0150174649937272	ENSSSAG00000046932/ENSSSAG00000056965/ENSSSAG00000079701	3
		GO:0006814	sodium ion transport	3/196	52/34233	0.00332338841913692	0.0212185568298742	0.0161460166111915	ENSSSAG00000051134/ENSSSAG00000053836/ENSSSAG00000054510	3
		GO:0005923	bicellular tight junction	3/196	58/34233	0.0045252056277395	0.0262709569083335	0.0199905823018391	ENSSSAG00000053750/ENSSSAG00000069511/ENSSSAG00000079654	3
		GO:0005198	structural molecule activity	4/196	116/34233	0.00453097928684983	0.0262709569083335	0.0199905823018391	ENSSSAG00000045481/ENSSSAG00000053750/ENSSSAG00000069511/ENSSSAG00000079654	4
		GO:0004089	carbonate dehydratase activity	2/196	18/34233	0.00469776110317959	0.0262709569083335	0.0199905823018391	ENSSSAG00000057929/ENSSSAG00000079831	2
		GO:0007010	cytoskeleton organization	3/196	59/34233	0.00474776329668678	0.0262709569083335	0.0199905823018391	ENSSSAG00000033358/ENSSSAG00000060413/ENSSSAG00000065577	3
		GO:1902600	proton transmembrane transport	3/196	61/34233	0.00521245519787002	0.02713449431914	0.0206476811559721	ENSSSAG00000040757/ENSSSAG00000042929/ENSSSAG00000047999	3
		GO:0001518	voltage-gated sodium channel complex	2/196	19/34233	0.00523074589284626	0.02713449431914	0.0206476811559721	ENSSSAG00000051134/ENSSSAG00000053836	2
		GO:0008234	cysteine-type peptidase activity	3/196	66/34233	0.00649072263239977	0.032650301726617	0.0248448713201905	ENSSSAG00000007868/ENSSSAG00000008530/ENSSSAG00000041081	3
		GO:0005861	troponin complex	2/196	22/34233	0.00698695705354824	0.0341127903202649	0.025957735183461	ENSSSAG00000006188/ENSSSAG00000051692	2
		GO:0005975	carbohydrate metabolic process	4/196	135/34233	0.00770189803332767	0.0365290021009255	0.0277963237293029	ENSSSAG00000040954/ENSSSAG00000056368/ENSSSAG00000056880/ENSSSAG00000057876	4
		GO:0004177	aminopeptidase activity	2/196	24/34233	0.00828567732458913	0.0382061787744943	0.0290725520161022	ENSSSAG00000004276/ENSSSAG00000041193	2
		GO:0016746	transferase activity, transferring acyl groups	3/196	76/34233	0.00956519942827098	0.042914137975486	0.0326550193852779	ENSSSAG00000047929/ENSSSAG00000053888/ENSSSAG00000067447	3
LDB_vs_LDM	Down	GO:0005201	extracellular matrix structural constituent	6/105	23/34233	6.97063317081992e-11	6.20386352202973e-09	4.40250516051785e-09	ENSSSAG00000042837/ENSSSAG00000051631/ENSSSAG00000055166/ENSSSAG00000064261/ENSSSAG00000077772/ENSSSAG00000079856	6
		GO:0006096	glycolytic process	4/105	36/34233	4.56354140006381e-06	0.00020307759230284	0.000144111833686226	ENSSSAG00000043281/ENSSSAG00000045045/ENSSSAG00000047233/ENSSSAG00000074511	4
		GO:0051301	cell division	3/105	37/34233	0.000201937099362927	0.00526125048730309	0.00373358993776683	ENSSSAG00000040417/ENSSSAG00000080102/ENSSSAG00000080997	3
		GO:0062023	collagen-containing extracellular matrix	3/105	39/34233	0.000236460696058566	0.00526125048730309	0.00373358993776683	ENSSSAG00000018238/ENSSSAG00000069292/ENSSSAG00000079856	3
		GO:0003774	motor activity	4/105	118/34233	0.000490305215306179	0.00872743283244998	0.00619332903544647	ENSSSAG00000003651/ENSSSAG00000059968/ENSSSAG00000059990/ENSSSAG00000069013	4
		GO:0042127	regulation of cell population proliferation	2/105	13/34233	0.000710981616400038	0.0105462273099339	0.00748401701473724	ENSSSAG00000018238/ENSSSAG00000069292	2
		GO:0004181	metallocarboxypeptidase activity	2/105	20/34233	0.00170778281387258	0.0209570385546142	0.0148719374722277	ENSSSAG00000040221/ENSSSAG00000074071	2
		GO:0005540	hyaluronic acid binding	2/105	21/34233	0.00188377874648218	0.0209570385546142	0.0148719374722277	ENSSSAG00000055166/ENSSSAG00000073259	2
		GO:0016459	myosin complex	3/105	85/34233	0.00230741059065367	0.0228177269520196	0.016192355022131	ENSSSAG00000003651/ENSSSAG00000059968/ENSSSAG00000059990	3
		GO:0005507	copper ion binding	2/105	27/34233	0.00311108104865469	0.0276886213330267	0.0196489329388717	ENSSSAG00000058421/ENSSSAG00000073121	2
		GO:0005882	intermediate filament	2/105	32/34233	0.00435264056287682	0.0342963423177215	0.024338031213049	ENSSSAG00000007948/ENSSSAG00000040563	2
		GO:0005581	collagen trimer	2/105	33/34233	0.00462422593047931	0.0342963423177215	0.024338031213049	ENSSSAG00000042837/ENSSSAG00000047890	2
		GO:0007155	cell adhesion	4/105	246/34233	0.00706041515366223	0.0483366883596876	0.0343016120825696	ENSSSAG00000018238/ENSSSAG00000060561/ENSSSAG00000069292/ENSSSAG00000073259	4
LDG_vs_LDM	Up	GO:0005861	troponin complex	6/229	22/34233	5.72509741829508e-09	8.53039515325968e-07	6.93038108530458e-07	ENSSSAG00000006188/ENSSSAG00000051692/ENSSSAG00000059482/ENSSSAG00000076994/ENSSSAG00000079469/ENSSSAG00000079470	6
		GO:0004114	3,5-cyclic-nucleotide phosphodiesterase activity	5/229	40/34233	6.97085906601192e-06	0.000249150669809878	0.000202418417719082	ENSSSAG00000005113/ENSSSAG00000005497/ENSSSAG00000059831/ENSSSAG00000074539/ENSSSAG00000079904	5
		GO:0007601	visual perception	6/229	69/34233	7.07648099385289e-06	0.000249150669809878	0.000202418417719082	ENSSSAG00000005113/ENSSSAG00000052479/ENSSSAG00000059831/ENSSSAG00000079904/ENSSSAG00000079992/ENSSSAG00000080044	6
		GO:0008233	peptidase activity	9/229	198/34233	8.22822600863545e-06	0.000249150669809878	0.000202418417719082	ENSSSAG00000002885/ENSSSAG00000004276/ENSSSAG00000007868/ENSSSAG00000015809/ENSSSAG00000041081/ENSSSAG00000055016/ENSSSAG00000058290/ENSSSAG00000070098/ENSSSAG00000073794	9
		GO:0008236	serine-type peptidase activity	6/229	71/34233	8.36076073187511e-06	0.000249150669809878	0.000202418417719082	ENSSSAG00000002885/ENSSSAG00000052479/ENSSSAG00000055016/ENSSSAG00000058290/ENSSSAG00000073794/ENSSSAG00000080044	6
		GO:0005923	bicellular tight junction	4/229	58/34233	0.000623520837764912	0.0154841008044953	0.0125798063759588	ENSSSAG00000053750/ENSSSAG00000069511/ENSSSAG00000079654/ENSSSAG00000079973	4
		GO:0005198	structural molecule activity	5/229	116/34233	0.00112606183532461	0.0239690304947668	0.0194732497838091	ENSSSAG00000045481/ENSSSAG00000053750/ENSSSAG00000069511/ENSSSAG00000079654/ENSSSAG00000079973	5
		GO:0008081	phosphoric diester hydrolase activity	4/229	73/34233	0.00147941757344981	0.0275541523055027	0.02238592380878	ENSSSAG00000005113/ENSSSAG00000005497/ENSSSAG00000068970/ENSSSAG00000074539	4
		GO:0004190	aspartic-type endopeptidase activity	3/229	38/34233	0.00209692292060323	0.0347157239077646	0.0282042264174703	ENSSSAG00000015809/ENSSSAG00000070098/ENSSSAG00000079180	3
		GO:0042552	myelination	2/229	11/34233	0.00235491186913124	0.0350881868500554	0.0285068278894834	ENSSSAG00000042361/ENSSSAG00000060503	2
		GO:0008289	lipid binding	4/229	86/34233	0.00269803567048916	0.0365461195366259	0.0296913016369621	ENSSSAG00000004976/ENSSSAG00000005740/ENSSSAG00000069347/ENSSSAG00000078152	4
		GO:0005740	mitochondrial envelope	2/229	13/34233	0.00331037884677623	0.0411038706808049	0.0333941725771286	ENSSSAG00000040757/ENSSSAG00000065996	2
		GO:0007188	adenylate cyclase-modulating G protein-coupled receptor signaling pathway	2/229	14/34233	0.00384513514597916	0.0411352330210967	0.0334196524014562	ENSSSAG00000015806/ENSSSAG00000043787	2
		GO:0005886	plasma membrane	8/229	380/34233	0.00426649088414703	0.0411352330210967	0.0334196524014562	ENSSSAG00000004462/ENSSSAG00000006181/ENSSSAG00000053750/ENSSSAG00000069023/ENSSSAG00000069511/ENSSSAG00000079654/ENSSSAG00000079927/ENSSSAG00000079973	8
		GO:0030054	cell junction	4/229	98/34233	0.00431309646084708	0.0411352330210967	0.0334196524014562	ENSSSAG00000053750/ENSSSAG00000069511/ENSSSAG00000079654/ENSSSAG00000079973	4
		GO:0006937	regulation of muscle contraction	2/229	15/34233	0.00441720623045334	0.0411352330210967	0.0334196524014562	ENSSSAG00000059482/ENSSSAG00000076994	2
LDG_vs_LDM	Down	GO:0005201	extracellular matrix structural constituent	5/160	23/34233	6.58472573051345e-08	6.56234738275871e-06	5.31746436921759e-06	ENSSSAG00000042837/ENSSSAG00000064261/ENSSSAG00000077772/ENSSSAG00000079789/ENSSSAG00000079856	5
		GO:0043044	ATP-dependent chromatin remodeling	4/160	10/34233	9.44222645001254e-08	6.56234738275871e-06	5.31746436921759e-06	ENSSSAG00000004632/ENSSSAG00000044876/ENSSSAG00000053247/ENSSSAG00000069499	4
		GO:0031418	L-ascorbic acid binding	4/160	18/34233	1.33629190562804e-06	6.1914858294099e-05	5.01695557551579e-05	ENSSSAG00000052041/ENSSSAG00000052632/ENSSSAG00000052776/ENSSSAG00000076988	4
		GO:0062023	collagen-containing extracellular matrix	4/160	39/34233	3.32745243066889e-05	0.00115628971965744	0.000936940552846239	ENSSSAG00000008885/ENSSSAG00000018238/ENSSSAG00000079789/ENSSSAG00000079856	4
		GO:0016514	SWI/SNF complex	3/160	16/34233	5.36580311768364e-05	0.00136626383164107	0.00110708239292385	ENSSSAG00000044876/ENSSSAG00000053247/ENSSSAG00000069499	3
		GO:0006260	DNA replication	4/160	45/34233	5.89754171931397e-05	0.00136626383164107	0.00110708239292385	ENSSSAG00000005407/ENSSSAG00000050927/ENSSSAG00000065895/ENSSSAG00000074429	4
		GO:0005344	oxygen carrier activity	3/160	18/34233	7.76519237430117e-05	0.00154194534289695	0.00124943696849658	ENSSSAG00000044695/ENSSSAG00000044889/ENSSSAG00000044911	3
		GO:0005833	hemoglobin complex	3/160	19/34233	9.1895445165182e-05	0.00159668335974504	0.00129379113587822	ENSSSAG00000044695/ENSSSAG00000044889/ENSSSAG00000044911	3
		GO:0015671	oxygen transport	3/160	26/34233	0.000240718472297067	0.00371776307214359	0.00301250017962412	ENSSSAG00000044695/ENSSSAG00000044889/ENSSSAG00000044911	3
		GO:0019825	oxygen binding	3/160	27/34233	0.000269881188462073	0.00375134851962282	0.00303971443846756	ENSSSAG00000044695/ENSSSAG00000044889/ENSSSAG00000044911	3
		GO:0016705	oxidoreductase activity, acting on paired donors, with incorporation or reduction of molecular oxygen	4/160	75/34233	0.000431514537862658	0.00545277461480995	0.00441837852165592	ENSSSAG00000052041/ENSSSAG00000052632/ENSSSAG00000052776/ENSSSAG00000076988	4
		GO:0051301	cell division	3/160	37/34233	0.000692774630401573	0.00802463946881822	0.0065023583730674	ENSSSAG00000040417/ENSSSAG00000080102/ENSSSAG00000080997	3
		GO:0051287	NAD binding	3/160	42/34233	0.00100620606826699	0.0107586648837779	0.00871773678579502	ENSSSAG00000043582/ENSSSAG00000058454/ENSSSAG00000079989	3
		GO:0043565	sequence-specific DNA binding	8/160	486/34233	0.00212643276343091	0.0211124395797784	0.0171073914050457	ENSSSAG00000008362/ENSSSAG00000040454/ENSSSAG00000040627/ENSSSAG00000052766/ENSSSAG00000066859/ENSSSAG00000069016/ENSSSAG00000077172/ENSSSAG00000078275	8
		GO:0005506	iron ion binding	4/160	120/34233	0.00247944000779381	0.0216781530797045	0.017565788561366	ENSSSAG00000052041/ENSSSAG00000052632/ENSSSAG00000052776/ENSSSAG00000076988	4
		GO:0000981	DNA-binding transcription factor activity, RNA polymerase II-specific	2/160	16/34233	0.0024953269732034	0.0216781530797045	0.017565788561366	ENSSSAG00000065144/ENSSSAG00000069153	2
		GO:0007049	cell cycle	2/160	18/34233	0.00316209550260094	0.0258547808742077	0.020950106425901	ENSSSAG00000005407/ENSSSAG00000080102	2
		GO:0007420	brain development	2/160	19/34233	0.00352329550935809	0.0272076708778208	0.0220463520176208	ENSSSAG00000066859/ENSSSAG00000069153	2
		GO:0016491	oxidoreductase activity	6/160	325/34233	0.00437402877038681	0.0319994736359877	0.0259291456194675	ENSSSAG00000052041/ENSSSAG00000052632/ENSSSAG00000052776/ENSSSAG00000058454/ENSSSAG00000076988/ENSSSAG00000079989	6
		GO:0004386	helicase activity	3/160	73/34233	0.00490509847588069	0.0340904344073708	0.0276234493115386	ENSSSAG00000005407/ENSSSAG00000068761/ENSSSAG00000080125	3
		GO:0006888	endoplasmic reticulum to Golgi vesicle-mediated transport	2/160	24/34233	0.0056003671165019	0.0370690966282744	0.0300370567150728	ENSSSAG00000069906/ENSSSAG00000074760	2
		GO:0006281	DNA repair	3/160	82/34233	0.00677435472881203	0.0428016048774942	0.0346821031570759	ENSSSAG00000050927/ENSSSAG00000065895/ENSSSAG00000074429	3
		GO:0003723	RNA binding	7/160	484/34233	0.00793571752837965	0.047959336367164	0.0388614084913786	ENSSSAG00000012516/ENSSSAG00000042371/ENSSSAG00000054206/ENSSSAG00000054759/ENSSSAG00000076539/ENSSSAG00000078900/ENSSSAG00000079209	7
DN_LDR_vs_LDM	Up	GO:0005861	troponin complex	9/255	22/34233	2.8015501617074e-14	4.84668177975380e-12	3.45033019915543e-12	ENSSSAG00000006188/ENSSSAG00000008019/ENSSSAG00000051692/ENSSSAG00000059482/ENSSSAG00000076994/ENSSSAG00000079469/ENSSSAG00000079470/ENSSSAG00000080550/ENSSSAG00000080555	9
		GO:0008233	peptidase activity	15/255	198/34233	2.97472958015442e-11	2.57314108683358e-09	1.83180716251615e-09	ENSSSAG00000000186/ENSSSAG00000002885/ENSSSAG00000004276/ENSSSAG00000007868/ENSSSAG00000008530/ENSSSAG00000015609/ENSSSAG00000015809/ENSSSAG00000041081/ENSSSAG00000042307/ENSSSAG00000044754/ENSSSAG00000052764/ENSSSAG00000055016/ENSSSAG00000058666/ENSSSAG00000067758/ENSSSAG00000070098	15
		GO:0007601	visual perception	7/255	69/34233	8.53072955223922e-07	4.91938737512462e-05	3.50208897407716e-05	ENSSSAG00000005113/ENSSSAG00000052479/ENSSSAG00000059831/ENSSSAG00000068288/ENSSSAG00000078406/ENSSSAG00000079904/ENSSSAG00000079992	7
		GO:0016459	myosin complex	7/255	85/34233	3.52709271857121e-06	0.000152546760078205	0.000108597328440219	ENSSSAG00000004163/ENSSSAG00000004768/ENSSSAG00000004846/ENSSSAG00000005404/ENSSSAG00000055138/ENSSSAG00000079017/ENSSSAG00000079314	7
		GO:0003774	motor activity	7/255	118/34233	3.05910049223678e-05	0.00105844877031393	0.00075350475282464	ENSSSAG00000004163/ENSSSAG00000004768/ENSSSAG00000004846/ENSSSAG00000005404/ENSSSAG00000055138/ENSSSAG00000079017/ENSSSAG00000079314	7
		GO:0031012	extracellular matrix	4/255	32/34233	9.17660107304554e-05	0.00264591997606146	0.00188361811499356	ENSSSAG00000042609/ENSSSAG00000044754/ENSSSAG00000067758/ENSSSAG00000079889	4
		GO:0004180	carboxypeptidase activity	3/255	14/34233	0.000139924797962406	0.00302587375593704	0.00215410544231599	ENSSSAG00000040428/ENSSSAG00000051829/ENSSSAG00000066820	3
		GO:0007188	adenylate cyclase-modulating G protein-coupled receptor signaling pathway	3/255	14/34233	0.000139924797962406	0.00302587375593704	0.00215410544231599	ENSSSAG00000015806/ENSSSAG00000043787/ENSSSAG00000070697	3
		GO:0006937	regulation of muscle contraction	3/255	15/34233	0.000173943969498898	0.00314650028584392	0.00223997890747636	ENSSSAG00000008019/ENSSSAG00000059482/ENSSSAG00000076994	3
		GO:0004190	aspartic-type endopeptidase activity	4/255	38/34233	0.000181878629239533	0.00314650028584392	0.00223997890747636	ENSSSAG00000015609/ENSSSAG00000015809/ENSSSAG00000042307/ENSSSAG00000070098	4
		GO:0005198	structural molecule activity	6/255	116/34233	0.000241196845601447	0.00379336857173185	0.00270048142922194	ENSSSAG00000005259/ENSSSAG00000045481/ENSSSAG00000048372/ENSSSAG00000053750/ENSSSAG00000069511/ENSSSAG00000079654	6
		GO:0004181	metallocarboxypeptidase activity	3/255	20/34233	0.000423973754536891	0.0052731896014177	0.00375395913213186	ENSSSAG00000040428/ENSSSAG00000051829/ENSSSAG00000066820	3
		GO:0004866	endopeptidase inhibitor activity	3/255	20/34233	0.000423973754536891	0.0052731896014177	0.00375395913213186	ENSSSAG00000046194/ENSSSAG00000046962/ENSSSAG00000052856	3
		GO:0004252	serine-type endopeptidase activity	6/255	129/34233	0.000426732106473109	0.0052731896014177	0.00375395913213186	ENSSSAG00000000186/ENSSSAG00000002885/ENSSSAG00000006548/ENSSSAG00000055016/ENSSSAG00000058666/ENSSSAG00000068301	6
		GO:0008289	lipid binding	5/255	86/34233	0.000469846440040334	0.00541889560846519	0.00385768656033117	ENSSSAG00000004972/ENSSSAG00000004976/ENSSSAG00000005740/ENSSSAG00000015783/ENSSSAG00000069347	5
		GO:0004129	cytochrome-c oxidase activity	3/255	22/34233	0.00056646786645968	0.00612493380609529	0.0043603118668278	ENSSSAG00000040757/ENSSSAG00000042929/ENSSSAG00000047999	3
		GO:0005923	bicellular tight junction	4/255	58/34233	0.000930433344036792	0.00946852755990382	0.00674060069673713	ENSSSAG00000005259/ENSSSAG00000053750/ENSSSAG00000069511/ENSSSAG00000079654	4
		GO:1902600	proton transmembrane transport	4/255	61/34233	0.00112466897500503	0.0108093184819928	0.00769510351319233	ENSSSAG00000040214/ENSSSAG00000040757/ENSSSAG00000042929/ENSSSAG00000047999	4
		GO:0005882	intermediate filament	3/255	32/34233	0.00172699102848685	0.0142271165680107	0.0101282180618026	ENSSSAG00000047730/ENSSSAG00000048372/ENSSSAG00000078107	3
		GO:0019001	guanyl nucleotide binding	3/255	32/34233	0.00172699102848685	0.0142271165680107	0.0101282180618026	ENSSSAG00000015806/ENSSSAG00000043787/ENSSSAG00000070697	3
		GO:0031683	G-protein beta/gamma-subunit complex binding	3/255	32/34233	0.00172699102848685	0.0142271165680107	0.0101282180618026	ENSSSAG00000015806/ENSSSAG00000043787/ENSSSAG00000070697	3
		GO:0008236	serine-type peptidase activity	4/255	71/34233	0.00197602023563578	0.0155387045802268	0.01106193146265	ENSSSAG00000002885/ENSSSAG00000052479/ENSSSAG00000055016/ENSSSAG00000058666	4
		GO:0005506	iron ion binding	5/255	120/34233	0.0020960351766683	0.0157658298071137	0.011223620854471	ENSSSAG00000006059/ENSSSAG00000042072/ENSSSAG00000052761/ENSSSAG00000073200/ENSSSAG00000081242	5
		GO:0003995	acyl-CoA dehydrogenase activity	2/255	11/34233	0.00290803061232086	0.0203441277423158	0.0144828898439364	ENSSSAG00000041811/ENSSSAG00000069007	2
		GO:0008237	metallopeptidase activity	5/255	130/34233	0.00296530989394267	0.0203441277423158	0.0144828898439364	ENSSSAG00000004276/ENSSSAG00000042609/ENSSSAG00000044754/ENSSSAG00000056126/ENSSSAG00000067758	5
		GO:0010951	negative regulation of endopeptidase activity	3/255	39/34233	0.0030624320604993	0.0203441277423158	0.0144828898439364	ENSSSAG00000046194/ENSSSAG00000046962/ENSSSAG00000078144	3
		GO:0016491	oxidoreductase activity	8/255	325/34233	0.00319110562352758	0.0203441277423158	0.0144828898439364	ENSSSAG00000040214/ENSSSAG00000041811/ENSSSAG00000042072/ENSSSAG00000052761/ENSSSAG00000070272/ENSSSAG00000070365/ENSSSAG00000073200/ENSSSAG00000081242	8
		GO:0004114	3,5-cyclic-nucleotide phosphodiesterase activity	3/255	40/34233	0.0032926911952881	0.0203441277423158	0.0144828898439364	ENSSSAG00000005113/ENSSSAG00000059831/ENSSSAG00000079904	3
		GO:0022900	electron transport chain	3/255	41/34233	0.00353328292286137	0.0210778601950006	0.015005230561698	ENSSSAG00000040757/ENSSSAG00000042929/ENSSSAG00000047999	3
		GO:0008271	secondary active sulfate transmembrane transporter activity	2/255	15/34233	0.00544376084579166	0.0285385038279381	0.0203164280369258	ENSSSAG00000010169/ENSSSAG00000078220	2
		GO:0008272	sulfate transport	2/255	15/34233	0.00544376084579166	0.0285385038279381	0.0203164280369258	ENSSSAG00000010169/ENSSSAG00000078220	2
		GO:0015116	sulfate transmembrane transporter activity	2/255	15/34233	0.00544376084579166	0.0285385038279381	0.0203164280369258	ENSSSAG00000010169/ENSSSAG00000078220	2
		GO:0046914	transition metal ion binding	2/255	15/34233	0.00544376084579166	0.0285385038279381	0.0203164280369258	ENSSSAG00000005928/ENSSSAG00000054484	2
		GO:0005886	plasma membrane	8/255	380/34233	0.00799433802537967	0.0406770728938436	0.0289578188535424	ENSSSAG00000004462/ENSSSAG00000006663/ENSSSAG00000044187/ENSSSAG00000053750/ENSSSAG00000069023/ENSSSAG00000069511/ENSSSAG00000077637/ENSSSAG00000079654	8
		GO:0098656	anion transmembrane transport	2/255	19/34233	0.00869360938686872	0.0429712692550939	0.03059104656432	ENSSSAG00000010169/ENSSSAG00000078220	2
		GO:0051015	actin filament binding	4/255	109/34233	0.00908839683222696	0.0436747958882018	0.0310918838997238	ENSSSAG00000004846/ENSSSAG00000005404/ENSSSAG00000079017/ENSSSAG00000079314	4
		GO:0051213	dioxygenase activity	2/255	20/34233	0.00961245779046112	0.0449447350743182	0.0319959476951338	ENSSSAG00000052761/ENSSSAG00000070365	2
		GO:0005834	heterotrimeric G-protein complex	2/255	21/34233	0.0105725142721001	0.0481327623440347	0.0342654894691333	ENSSSAG00000006663/ENSSSAG00000069023	2
LDR_vs_LDM	Down	GO:0005833	hemoglobin complex	4/124	19/34233	6.09351301443349e-07	6.15444814457783e-05	4.68238368477521e-05	ENSSSAG00000044695/ENSSSAG00000044889/ENSSSAG00000044911/ENSSSAG00000044920	4
		GO:0005201	extracellular matrix structural constituent	4/124	23/34233	1.37657879826219e-06	6.81210596182224e-05	5.18273825130822e-05	ENSSSAG00000009553/ENSSSAG00000042837/ENSSSAG00000064261/ENSSSAG00000077772	4
		GO:0015671	oxygen transport	4/124	26/34233	2.30463055615184e-06	6.81210596182224e-05	5.18273825130822e-05	ENSSSAG00000044695/ENSSSAG00000044889/ENSSSAG00000044911/ENSSSAG00000044920	4
		GO:0019825	oxygen binding	4/124	27/34233	2.69786374725633e-06	6.81210596182224e-05	5.18273825130822e-05	ENSSSAG00000044695/ENSSSAG00000044889/ENSSSAG00000044911/ENSSSAG00000044920	4
		GO:0007155	cell adhesion	7/124	246/34233	3.34890126520926e-05	0.000524841499891515	0.000399306195852846	ENSSSAG00000015922/ENSSSAG00000018238/ENSSSAG00000045430/ENSSSAG00000067113/ENSSSAG00000069292/ENSSSAG00000073259/ENSSSAG00000078985	7
		GO:0005344	oxygen carrier activity	3/124	18/34233	3.63751534578278e-05	0.000524841499891515	0.000399306195852846	ENSSSAG00000044695/ENSSSAG00000044889/ENSSSAG00000044911	3
		GO:0031418	L-ascorbic acid binding	3/124	18/34233	3.63751534578278e-05	0.000524841499891515	0.000399306195852846	ENSSSAG00000052041/ENSSSAG00000052632/ENSSSAG00000076988	3
		GO:0043565	sequence-specific DNA binding	9/124	486/34233	7.3011191569377e-05	0.000921766293563384	0.000701291708495331	ENSSSAG00000002586/ENSSSAG00000040454/ENSSSAG00000040627/ENSSSAG00000040863/ENSSSAG00000052766/ENSSSAG00000057843/ENSSSAG00000065215/ENSSSAG00000069016/ENSSSAG00000078275	9
		GO:0062023	collagen-containing extracellular matrix	3/124	39/34233	0.000385386218378059	0.00432488978402044	0.00329043203995302	ENSSSAG00000008885/ENSSSAG00000018238/ENSSSAG00000069292	3
		GO:0042127	regulation of cell population proliferation	2/124	13/34233	0.00098899840903695	0.0099888839312732	0.0075996719852313	ENSSSAG00000018238/ENSSSAG00000069292	2
		GO:0020037	heme binding	4/124	125/34233	0.00113348895879529	0.0104074895307567	0.00791815253512499	ENSSSAG00000044695/ENSSSAG00000044889/ENSSSAG00000044911/ENSSSAG00000044920	4
		GO:0016705	oxidoreductase activity, acting on paired donors, with incorporation or reduction of molecular oxygen	3/124	75/34233	0.00259004030465262	0.0202986241707729	0.015443455596315	ENSSSAG00000052041/ENSSSAG00000052632/ENSSSAG00000076988	3
		GO:0005540	hyaluronic acid binding	2/124	21/34233	0.0026126942001985	0.0202986241707729	0.015443455596315	ENSSSAG00000015922/ENSSSAG00000073259	2
		GO:0022857	transmembrane transporter activity	4/124	183/34233	0.00450402450445558	0.0324933196392867	0.0247213375056585	ENSSSAG00000041668/ENSSSAG00000057999/ENSSSAG00000073127/ENSSSAG00000080531	4
		GO:0006414	translational elongation	2/124	32/34233	0.00601260306702636	0.0402130948241825	0.0305946422320513	ENSSSAG00000060453/ENSSSAG00000079744	2
		GO:0005581	collagen trimer	2/124	33/34233	0.00638543220325463	0.0402130948241825	0.0305946422320513	ENSSSAG00000009553/ENSSSAG00000042837	2
		GO:0003746	translation elongation factor activity	2/124	34/34233	0.00676854071298121	0.0402130948241825	0.0305946422320513	ENSSSAG00000060453/ENSSSAG00000079744	2
		GO:0051015	actin filament binding	3/124	109/34233	0.00736680221227135	0.0413359457466337	0.0314489217249011	ENSSSAG00000003651/ENSSSAG00000046072/ENSSSAG00000071583	3
		GO:0003774	motor activity	3/124	118/34233	0.0091490956401893	0.0468044263636539	0.0356094124496793	ENSSSAG00000003651/ENSSSAG00000069013/ENSSSAG00000071583	3
		GO:0005506	iron ion binding	3/124	120/34233	0.00957634134554378	0.0468044263636539	0.0356094124496793	ENSSSAG00000052041/ENSSSAG00000052632/ENSSSAG00000076988	3
		GO:0006869	lipid transport	2/124	41/34233	0.00973161340234387	0.0468044263636539	0.0356094124496793	ENSSSAG00000054140/ENSSSAG00000057999	2
